# Supplementary material for: Quantitative assessment of cell population diversity in single-cell landscapes
Source: PLoS Biol. 2018 Oct 22;16(10):e2006687. doi: 10.1371/journal.pbio.2006687 (PMC6211764; doi:10.1371/journal.pbio.2006687)
Supplement: S1 Data — (XLSX) [file pbio.2006687.s012.xlsx]

## Sheet: CD4
CD117	CD127	CD24	CD25	CD27	CD3	CD4	CD44	CD5	CD62L	CD69	CD8	CD90	TCRb
2.34456	0	4.56029	0.212008	2.50491	4.37233	4.01381	4.67712	5.42946	0.406511	1.23769	0.835971	4.23243	4.22083
0.487821	3.02005	3.81572	0	1.72549	4.44391	3.84228	1.5231	4.61718	0	3.37679	0.585559	4.62964	4.33998
0.35321	0.53893	2.9354	0.0948577	0.805593	4.95862	4.12314	0.651683	5.01916	1.03466	1.98709	0	4.45882	4.58612
0.988544	1.26937	4.2056	0.00339999	1.29319	4.14921	3.79103	3.02719	5.13673	0	3.07555	1.30325	4.65046	4.43651
0.093663	3.32922	4.50412	0.0253973	1.9227	4.59464	4.48743	2.15308	5.17829	0.687859	3.07065	2.02181	5.17206	4.64805
0.661655	1.59939	3.81436	0.0769241	1.48421	4.63001	4.00534	3.60501	5.30192	0.89166	1.1151	0.144695	4.44374	4.19516
0.297971	0.0858943	1.3795	0.100232	1.62282	3.58999	3.92704	3.72572	5.5889	0.121302	1.02985	0.0587662	2.34243	3.71657
1.53856	0	2.52219	0	0.124478	4.1013	3.34282	2.81193	4.71412	0	2.23243	0	2.00036	3.31751
0.853526	3.83818	3.81645	0	1.09865	4.12468	3.66639	0.679169	5.65614	0	3.32758	0.793927	3.89866	3.92056
0	1.70872	1.64961	0.00559997	0.863155	3.00897	4.1909	3.1249	4.12196	2.27289	0.98514	0.186713	3.54959	3.27322
1.22791	1.31963	4.159	0	1.8223	3.63375	4.21559	3.21788	4.89722	0.862439	1.75993	1.08332	4.75393	3.40628
0.419213	0.996365	4.06108	0.224314	2.58231	4.54116	4.9312	3.85007	2.89245	0.0942604	2.07902	3.28559	5.58009	4.19732
0.00559997	1.21282	3.05351	0	1.68252	3.9848	3.92471	0.770628	4.88433	0	2.74108	0	4.21516	3.96511
0.123287	2.55515	3.73224	0	0.555747	4.65219	4.1537	1.25385	5.24062	0	2.0541	3.29991	5.06717	4.73695
0	0.828948	1.92362	0	1.00026	4.58999	4.43022	0.77808	4.19075	1.65912	0.552983	0.260446	4.09665	4.08355
0.387063	0	4.0045	0	0.991156	3.97485	4.2087	3.08282	5.70628	0.0581672	2.88844	0.793627	4.88879	4.00941
0	0.0269967	1.96374	0	1.01392	3.18934	4.28515	1.02503	3.97791	1.763	1.18182	1.47998	4.25978	3.52336
0.551773	1.49562	4.69639	0	1.58988	4.6594	3.62854	2.21708	4.88915	0	2.9326	0.844122	5.08115	4.28174
0.313442	2.37537	3.58548	0	0.959464	4.41805	3.56149	0.207899	5.1781	0	2.4426	1.48542	4.23477	4.13758
0	0.166036	0.860862	0.116735	0.0701425	3.9201	3.90216	1.07197	3.91331	0	0.539626	0	3.29611	2.2413
0	1.47781	2.34148	0	1.06595	4.41055	4.16447	2.74577	5.7665	1.2114	1.60512	0	3.55189	4.31014
0.118721	0.782322	4.83499	0.47548	3.08218	4.37065	4.50235	4.5834	5.29039	0	2.05112	2.87305	5.432	3.96003
0	0.0681472	1.48205	0	1.10009	2.07344	3.81879	1.57909	5.63803	1.5517	0.587938	0	3.59197	0.144892
0.432582	0	1.81914	0	1.79588	3.76046	4.14874	4.08177	4.89658	1.55024	0.0944595	0.360163	2.9886	3.62819
0.643302	0.897684	3.75755	0.612733	2.16732	3.71638	3.84277	1.00762	4.09155	0	2.37975	0	4.13973	3.89096
0.627916	0.978965	2.03026	0.180813	2.20605	4.15405	3.94153	0.241447	5.46837	0	0.825424	0	3.00229	4.14121
0.64017	2.91883	4.71305	0.110177	2.99603	3.31946	4.05594	0	5.42194	0	2.84197	1.05668	4.75466	3.68278
0.189071	0.401339	2.59563	0.0313948	1.52085	4.53762	3.96178	1.92579	5.04914	0	0.218263	0.48996	3.82189	4.49612
0	2.40129	2.36704	0.156757	1.38082	4.23554	4.37871	1.88919	4.42581	0.734229	0.336418	0.373458	4.42079	4.85839
0	1.91148	4.58559	0.214159	2.80961	3.08419	3.54725	0.323527	4.38021	0.352081	2.16737	0.778535	4.63717	3.83489
0.27839	2.08305	0.929742	0	3.03336	3.9118	4.18979	1.77816	4.56672	0	0.286466	0	4.24698	3.91857
1.24633	1.93023	4.58401	0	1.86066	4.5172	4.95169	3.01684	5.41729	0.898802	2.93517	3.09006	5.54189	4.73124
0	1.92367	1.95567	0	1.60164	3.75443	3.7316	2.75367	5.55919	1.44952	0.28877	0.699216	2.21622	3.72551
0.839324	1.54012	4.62919	2.39772	2.72238	3.8334	4.57644	3.05864	5.33214	0.352457	1.9308	2.08492	4.71307	3.35506
0	0.234252	3.19169	0	1.6499	3.01253	4.05783	2.43973	4.75617	0	1.11924	0.325805	4.90634	3.10312
0	0.0627588	0.936826	0.131025	1.43041	4.17932	4.11013	0.585389	4.16511	2.16261	1.1069	0.0123997	3.90623	4.42301
0.0725364	1.53717	3.98759	0	1.58399	4.57322	3.45353	1.87196	4.20017	0	1.30739	0.716817	4.4903	3.36938
0.572423	2.8081	3.18045	0	0.454038	4.50017	3.73913	1.33519	4.62355	0.355655	2.42351	0.244555	4.38498	4.05525
0	0.836992	1.69047	0	1.10165	5.16206	4.68997	0.907851	4.57554	2.81724	0.720755	0.457656	4.63144	5.33082
0.301224	0	3.08705	0	1.78823	3.56707	3.44423	3.32453	5.52176	0	2.99435	0.989589	3.8997	3.27522
0.0607626	0.555402	2.54463	0	0.022998	4.40516	4.15403	3.54772	3.58585	1.22034	0.800369	0.992851	4.09705	4.67012
0.959197	1.9953	3.79541	0.271261	0.955584	4.05633	3.69933	1.8979	4.9807	0.713976	2.34407	0	3.85455	2.86917
0.0571689	2.2579	2.71257	0	1.71634	3.99924	3.95834	1.06287	4.94428	0.0277964	2.81466	0.258511	3.34656	4.15317
0	0.192018	1.29033	0	0.961601	3.98147	4.33372	2.7675	4.69036	0.0683468	1.33114	1.22348	4.05223	4.32033
0	1.7533	1.1417	0.0575682	1.12183	4.09223	3.9202	2.27142	5.16713	0.725939	0.455667	0.490316	4.11516	4.13502
0	0.542409	2.07166	0.399674	1.19221	4.62889	4.22159	0.517052	4.49255	0.286082	0.901314	0	4.91812	4.50798
1.74648	0	3.57606	0.620257	1.23179	3.51255	3.22486	2.32561	4.82707	0.328083	3.0367	0.401893	3.68883	3.19774
0.164458	2.05425	3.93352	0.220411	0.502043	4.46123	4.01003	1.51558	5.54626	0.0477818	1.86678	1.39268	4.29382	3.90151
1.33696	0.969847	5.87966	1.49152	1.94497	3.91147	3.81979	1.70359	5.92245	0.199867	3.14631	0.0249974	5.33417	4.36396
0	0.728133	2.92527	0	0.728603	4.38808	4.32795	0.554884	5.21652	1.36367	0.789115	1.12771	4.64362	4.39516
0.213377	0	3.43092	0.203199	0.743718	4.53704	4.05257	2.9852	4.26313	0	2.17825	0.899081	4.75565	3.93326
0.311917	1.69843	0.876131	0	0.808867	3.92263	4.4752	0.501334	4.74669	0.930015	0.354715	0.403926	3.92489	2.86083
0.228409	1.70528	4.04532	0	1.68116	4.22583	3.95715	2.96935	4.94682	0.349633	2.43293	0.62642	4.44023	4.35113
0	0.84267	3.99692	0	1.19343	4.41956	3.91353	0.853382	5.25478	0	2.43136	0.609547	4.26707	4.04993
0	2.16994	1.32828	0	1.05842	4.45	3.97852	0.495477	4.62274	0.276465	1.8912	1.12712	3.25739	4.13071
0.654304	0.118324	3.95164	0.180813	1.65264	4.25575	4.13308	2.40262	5.06317	0	2.78445	2.56615	5.0085	4.29344
0.126859	0.501866	3.04551	0.509296	2.07661	3.42796	3.0856	0.622258	5.21657	0.507352	1.56964	0.164458	2.74213	2.9339
0.454762	1.14181	3.70351	0	1.22878	3.72557	3.11823	0	5.21023	0.809759	2.8541	0.521973	4.02624	2.3833
1.459	0	3.7633	0	0.552291	3.91706	3.2492	2.69207	5.09846	0.637032	1.99631	0.0771235	4.49379	2.61613
0.283968	2.01764	3.57387	0.0209985	1.36242	4.11112	3.77735	1.18227	4.89489	0	2.671	0	4.0504	3.65711
0.101824	1.10833	1.11759	0.114549	1.79245	4.32686	4.42786	3.1398	5.00509	0.51159	0.511767	0.345863	4.02	3.90169
0	1.17259	4.38459	0	0.781414	2.62844	2.76223	0.716659	4.27447	0.445333	2.07379	0	4.65161	3.44736
0.492987	1.72763	3.77788	0.142517	2.53121	4.06525	3.81828	0.0195987	4.65619	0.259478	2.72364	1.45361	4.8623	4.39864
0	3.05055	2.77821	0	1.22283	4.64657	4.25211	0.654632	3.35839	0	2.08389	0.279545	4.89633	4.75648
0.0627588	1.04309	3.78043	0.131421	1.16931	4.57421	4.10761	1.00285	3.4207	0.127058	2.41205	1.7713	4.34164	3.77694
0.260832	0	3.04454	0	1.06669	4.22488	4.08497	3.47489	4.16224	1.47902	1.11356	0.797526	4.0515	2.88744
0	0.163274	1.95262	0	0.894325	3.98665	3.14191	1.75215	5.30502	0.226849	0	0	3.42131	4.30271
0	0	3.84568	0.272418	0.823217	4.16654	3.59384	2.7222	4.08504	0	2.09044	0	4.08493	3.69281
0.197709	1.42369	2.74626	0.0827057	1.54642	3.96754	3.73957	3.62319	4.87228	0.293949	0.764059	0	3.78606	4.23591
0.528982	2.40491	3.86107	0.106797	2.97859	3.55531	3.69886	1.37883	4.89649	0	2.38736	0.529157	4.77984	3.06778
0.10063	1.64686	3.87583	0	0.351704	4.15332	3.72045	0.648073	5.25101	0.17471	2.9767	0	4.42081	4.28764
1.33233	1.33912	3.79876	0	2.16832	3.24351	3.83863	0.157152	4.83121	0	2.09199	0.881374	4.7793	3.50575
0.16505	0.432399	3.61045	0.192607	1.26205	4.08639	3.80605	1.38177	5.72936	0	3.542	1.12618	4.09206	3.89489
0	2.58303	3.8392	0.163274	1.83787	5.12272	4.84677	2.17098	4.74209	0.0299955	3.29001	1.08563	4.56196	3.94772
0	0	3.98962	0.181403	0.00419999	3.87805	3.39694	1.17011	4.76529	0.0537741	2.65523	1.87166	4.76553	3.95153
0	0	3.01461	0	2.23196	4.13661	3.51056	2.74198	4.85904	0	2.18591	0	3.64329	4.48419
0.211617	0.692987	1.77289	0	1.63603	4.57045	4.45355	3.92453	5.38537	1.03314	2.54585	0	3.92051	4.66975
0	2.38363	3.5074	0	1.95517	4.65401	4.26669	0.888568	5.69266	0	2.94872	0	3.57797	4.24555
0	1.97093	2.93352	0.597422	1.95367	5.02739	4.70054	2.94155	4.57739	0.252508	1.99375	1.2587	4.45228	4.2352
0	0.369906	3.12108	0	1.9915	4.54327	4.16611	2.44749	5.28872	0.0693444	2.71619	0.715397	4.16744	3.36461
0.0623596	0	3.83078	0.735789	0.8703	4.46034	4.49397	0.347937	5.45991	0.522499	1.70267	0	4.7735	4.61486
0.325995	0	1.30537	0	1.11155	3.54309	3.94581	2.7585	4.53485	1.20394	0	0.580793	3.32302	3.03505
0.398934	0.13043	2.19171	0.157152	1.90311	4.16687	3.30863	2.816	5.06638	1.74743	1.21718	0.508059	3.67041	3.1438
0	1.74594	4.36153	0.306575	1.98272	4.67283	4.25665	2.43932	5.22928	0	3.28085	2.84749	5.01824	4.55467
0.0291959	3.15996	4.9889	0.616248	2.68888	3.90884	4.69957	2.04533	4.36846	0	2.98917	2.9742	5.76837	3.00672
0	1.96187	1.6625	0.136971	0.377752	4.33179	4.12919	2.10032	4.76033	0.0012	0.93832	0.265278	3.5215	4.19255
0.991026	0.664586	4.55458	0.420498	1.65905	3.93771	3.62962	0.303518	4.79326	0.264891	2.66212	0.15972	4.68707	3.4052
0.252508	2.25026	4.16452	0	0.168994	4.16165	3.60544	0.480854	4.75422	0	2.55864	0	3.76037	3.88865
0.863871	0	4.38783	0.518107	0.539278	4.37517	4.11758	4.29854	5.3877	0.90396	2.90182	0.490673	4.21098	4.03351
0.23503	0.329979	3.00852	0	1.41803	3.79928	3.44541	2.46564	5.32921	0.765436	1.55857	0	3.73856	4.13253
0	1.9412	3.82816	0.191232	2.56881	3.07583	3.37657	2.08824	4.90203	0	2.57467	1.06324	4.9649	3.68056
0	1.92562	3.03038	0	1.29594	4.85147	4.22719	2.5595	5.07395	0	1.61044	1.46665	3.42252	4.63015
0	0.556438	3.32381	0	0.0904765	3.74833	3.85349	1.02108	4.91555	0	3.06469	0.14608	4.1841	3.78586
0.714607	2.53695	5.45579	0.018399	2.62655	2.4824	4.34448	3.27142	5.04942	0	3.51775	0	4.07976	2.68081
0	1.14598	1.32729	0	0.568482	4.28883	3.50605	1.38742	4.99455	0.337364	1.61082	0	3.6041	3.87976
0	2.28634	0.352834	0.369158	1.0832	4.05575	4.14325	0.368971	4.76295	1.40894	0.949136	0	3.758	3.67814
0.0441856	0.531255	2.85502	0	0.701765	4.49081	4.15987	3.18827	4.24813	0.54675	1.65493	0.491563	3.8229	4.57309
0.339822	0.54675	4.32344	0.459463	2.14973	3.43013	3.85159	1.34918	4.48027	0.486929	2.55534	0.588107	4.77604	3.14547
0.691226	1.46129	1.99273	0	1.959	4.05258	3.55204	3.44999	5.53354	1.28005	1.71843	0	2.77868	2.75724
1.32272	1.40394	4.52001	0.17274	2.00629	4.20913	3.77512	0.0515771	3.9677	0.506468	1.99924	1.07222	4.82389	3.82341
0.536143	0.476914	4.09468	0.277428	1.20976	4.65946	4.38539	3.66736	5.21548	0	2.83157	1.1609	4.37825	4.72771
0.995065	1.76387	4.05251	0.0765253	0.86616	2.38074	3.39557	1.22478	5.11186	0.16426	2.70669	0	4.12563	2.2545
0	2.00163	4.17296	0.184944	2.26835	3.85389	3.78069	0	4.6698	0	2.57821	0.241642	5.00356	3.25904
0.0723369	1.65042	3.88597	0	1.61305	4.39624	4.27517	3.25238	4.9861	0.421599	2.67001	0.424349	3.87987	3.53894
0	1.49895	1.75195	0	1.00582	4.39431	4.05097	3.15258	4.52655	1.52227	0.904934	0	3.70312	4.24788
0	0.646265	1.86714	0	1.77044	4.31917	4.61778	2.08227	5.25325	0.663935	1.76879	1.24697	4.1347	4.53776
1.04859	2.25471	4.65544	0.0623596	2.48173	2.57676	3.82439	2.31713	3.34612	0.0809117	2.20391	0	4.71938	2.547
0.644784	2.39863	4.23025	0.359036	2.17264	3.20251	3.72762	0.908822	5.20677	0.170375	2.18093	0.393376	4.88717	3.59485
0	0.373271	2.32994	0.0171992	2.50202	4.94032	4.14947	1.70366	5.23107	0.0527755	0.684324	0.774434	3.67438	4.37553
0.798275	2.05757	4.88686	0	1.77289	3.18361	3.60432	1.63114	4.69355	0	2.24746	1.35896	5.04352	3.10814
0	0.531954	3.51585	0.674484	1.29808	4.72958	4.11616	3.50562	5.32196	0	2.32522	1.04183	3.86882	3.41104
0	2.31741	3.4538	0.331685	0.760533	4.70918	3.93695	0.135188	5.22592	0.57345	2.6204	0.559714	4.28887	3.83332
0	1.28448	0.68834	0.374952	1.17169	3.96064	3.66197	0.989197	4.60982	0.155176	0	0.507175	4.02569	2.99735
0.220606	1.29319	3.8813	1.02172	1.48248	3.71979	4.37044	3.24213	5.97827	0	3.87656	0.671245	4.24693	3.46558
0.994414	1.28767	3.30861	0.421049	2.30815	3.74217	3.44244	1.34986	5.43093	0	3.21827	0.458017	3.92863	2.83558
0	1.72203	3.2274	0.243001	1.34352	4.3856	4.17134	2.01151	4.76588	0	2.74858	0.6461	3.99623	3.5489
0.568825	1.40912	4.00687	0	1.69047	3.7896	3.84847	1.83233	5.07771	0	2.6632	1.59511	4.88262	3.61759
0.0165992	0.034793	2.92529	0	0.261606	4.34006	4.0181	2.35157	5.2634	0.280699	0.641984	0	4.24665	4.51609
0.0900781	0.307339	3.35382	0.191429	2.0968	4.59888	3.49181	1.65449	5.2549	0.550561	2.14443	0.367661	4.18317	4.56772
0	0.0821077	3.064	0.0115997	1.26614	3.41162	3.97544	2.13327	2.93207	0.861866	0.975008	0.032994	4.01388	3.8751
0	0	3.2162	0.218263	0.0645552	3.24092	3.52242	2.01167	4.63639	0	1.61435	1.66783	4.21779	2.36615
0	1.67878	3.63572	0	1.89503	4.90473	4.0868	3.0624	6.34991	0.86	1.86412	0.325805	3.83099	4.74745
0.279737	0.938049	2.50663	0	1.1388	4.52643	4.35406	1.77487	4.68723	0.583177	0.295481	0.669623	3.8265	4.62592
0.0723369	2.23103	4.2834	0	1.82883	4.01079	4.35158	1.13052	4.0191	0	2.38637	0.760073	4.92369	3.17902
0	0.737969	1.63791	0	0.37028	3.87394	3.63051	2.59456	3.86484	0	0	0	2.35244	3.82671
0.936283	1.96484	3.91309	0.125471	2.57121	3.66496	4.26035	0	5.24489	0.416825	2.55222	0.580452	4.80486	4.01384
0	1.52767	0.238532	0.0958532	1.14193	4.6138	4.508	3.13565	2.46513	0.245526	0.578234	0.774282	4.80029	4.08727
0	0	1.9034	0	1.63858	4.61443	4.14604	1.32112	5.51017	0.828068	0	0.602821	2.14627	3.57811
0	0.907851	2.08467	0	1.03099	4.72645	4.16476	2.93003	4.03161	1.63746	0.772608	1.3482	4.58629	4.51895
0	1.33065	0.349445	0.171754	0.726252	1.64493	4.02278	3.48855	3.87654	0.637528	1.49528	0.386505	3.57729	1.34791
0	2.26507	3.14096	0	0.0481814	4.18627	4.53117	2.48074	4.6752	1.34538	1.50404	0.400784	4.5072	3.85075
0.585049	2.27281	4.91039	0	1.94637	3.05761	3.98954	0	4.66532	0	2.58516	0.765283	4.83206	1.94575
0.169389	1.07748	4.19956	0.556265	2.71958	3.62165	3.73313	3.34046	4.98828	0.68191	2.94663	0	4.61777	3.34865
0	3.20284	4.70231	0	2.06429	3.90896	4.05655	1.70858	5.16639	0	2.85989	1.16193	4.56573	3.52678
0.182977	2.30381	3.88617	0.212399	2.78115	3.80569	4.32235	3.25045	5.54586	0.679814	3.22242	1.43095	4.44171	4.00402
0.782776	2.20317	3.92164	0	2.7763	2.63887	3.51415	0.157943	4.78502	0	2.5937	0.377379	4.32029	2.13467
0.868588	0.8266	4.09076	1.95617	1.47407	4.11094	4.58272	3.74844	5.80519	0.173331	2.91818	3.36854	5.23202	3.93386
0.143705	1.64269	4.59446	0.54779	3.29654	2.23767	4.18036	2.98726	5.20175	1.32192	2.53459	0.822923	4.70633	2.84053
0.0133996	2.3829	3.75346	0.193589	1.67473	3.7262	3.22642	0.151025	4.86602	0	2.96862	0	4.53399	3.59156
0.401524	2.04105	4.16333	0	2.0835	3.78079	3.66768	0.322577	5.1655	0	3.25499	0	3.90574	3.45537
0.157152	0.0351927	3.70925	0.0018	1.62388	3.45288	3.2623	2.2983	5.02394	0.0325942	2.93767	0.781716	5.12077	2.48266
0.302754	1.04371	2.51778	0.0355925	1.35934	4.00249	3.57443	2.17981	4.8978	0.288002	2.28995	0	4.3861	3.04256
0	2.71236	1.41253	0.158338	0.0315947	3.27981	3.90312	0	4.37456	0	1.4352	0.802909	3.27318	2.14165
0	0.808718	3.02754	0	2.03372	4.64446	4.03919	0.0850973	5.19209	0	2.97365	0	3.27986	4.05331
0.0649543	0.616248	3.34685	0.713185	3.15697	3.97744	4.47145	5.19021	5.04527	0	2.78384	0.400414	3.56166	2.94918
1.7815	2.78283	5.51453	0.373458	0.0964504	4.3529	4.24907	1.10738	4.89948	0.66084	2.04579	1.39884	3.88695	3.83057
0	0	3.34782	0	1.14967	4.71621	4.02693	2.8155	3.78567	0	0.489425	0.378498	4.61166	4.10532
0	2.77269	3.16575	0.197709	1.36463	4.39569	3.9325	0.515468	5.53158	0	3.63247	1.00078	3.91592	3.68589
0	3.23981	2.82651	0.00379999	0.914496	4.63189	4.07001	0.559714	4.7264	0.164655	3.00445	0.657248	3.82238	4.368
0.132214	0.0645552	2.47774	0.192411	1.62555	5.15948	4.19766	0.748983	4.54556	0	1.21326	0	3.53345	4.28747
0	1.83196	3.49895	0.773217	2.07838	4.21959	3.86671	3.88146	4.71623	0.312871	2.35676	0.2325	4.45081	4.13517
0	2.40344	4.25243	0.0535744	2.16393	3.95559	3.97748	0	4.96367	0	2.97303	0.84296	4.07079	2.60558
0.45874	0.907574	3.20435	0.131223	1.87622	4.50663	4.39444	3.68087	5.31977	0	2.95427	0.768339	4.44225	4.39692
0.251733	1.88135	5.53175	0.668974	2.24294	4.21789	3.9747	2.83507	4.63078	1.20712	3.16526	1.78281	4.48035	4.22968
0.531954	1.52817	1.69659	0	0	3.64317	3.77689	2.65641	5.06974	0.155572	1.54747	0	2.61799	4.07595
0	0.881939	2.02124	0.402633	0.278968	3.67442	4.37374	5.30869	5.3228	0.3402	1.66389	1.96043	3.82902	3.6818
0	0	3.22977	0	2.22104	4.65748	4.27354	2.40441	5.78675	0.840489	3.02764	0.737969	4.41607	4.66436
0	1.31313	3.65944	1.06163	1.01097	3.94394	3.63207	3.20172	5.48797	0.274346	3.06186	0.791824	3.79142	3.95781
0	1.3909	0.442607	0	0	3.8922	4.19952	1.7537	4.48519	1.56852	0	1.0599	4.1549	3.8046
1.1709	2.40291	4.32113	0.00919987	2.25715	3.51504	4.35078	0.873147	4.33441	0	2.70066	2.02561	4.75816	2.79381
0	2.28521	1.79323	0.398379	2.01529	4.31617	4.30648	0.997015	4.53757	0.0757276	1.73833	0.0639564	4.28244	4.59073
0.293374	2.49332	4.77496	0.297588	2.17453	4.21762	3.9229	0.98789	5.33894	0	2.78103	1.67415	4.62408	3.58852
0.215723	0.932744	4.23384	0.0565698	2.41027	4.1538	4.11942	0.753767	4.45112	0.168797	2.84899	0.966528	4.19927	3.71156
0.0139995	3.11364	3.24126	0	2.51116	4.4795	4.35887	0.511767	5.56862	0	3.27185	0.663447	4.62042	4.42927
0	0.592008	2.73972	0.0133996	1.59776	4.68282	4.15878	2.72974	5.41711	0	2.30776	0	4.57137	4.41759
0.422516	2.15761	3.93517	0.403002	1.28961	4.24279	3.02326	0.0371914	3.79612	0	1.45653	1.00155	4.47025	2.74195
0.582496	2.10114	4.65117	0	2.5	3.03379	3.96741	0.851361	5.6955	0	2.03629	0.728289	4.01238	2.09868
0.55868	2.01947	1.39576	0.352081	0.744183	3.37895	3.75225	3.29695	5.0622	1.54756	0.826159	0.876699	2.75939	4.11958
0.128843	2.24331	4.52231	0.112562	1.60156	3.29472	4.13812	1.21315	4.95822	0.45874	2.26244	0	4.32673	2.98708
0.503991	0	3.94048	0.10441	2.20939	4.18417	3.71509	3.26986	4.93819	0	2.88917	1.19665	3.63006	3.73095
0.675616	0.581985	3.10348	0.70907	2.34312	4.46789	4.15342	2.7665	5.64361	0	2.69618	0.68818	4.56479	3.22887
0	2.39819	2.88937	0.303136	1.4568	4.35356	4.23076	1.20866	3.758	0.696663	2.12294	0	4.29705	4.57619
1.15208	0	3.30533	0.0387903	2.53758	3.76515	4.34332	3.72742	4.82328	1.34059	0.760226	0.723427	4.42933	3.42815
0.833488	1.57751	3.7618	0.762527	0.934514	5.34908	4.28807	1.58862	5.31715	0	3.09829	0	4.40412	4.85525
0.445515	1.82701	4.49116	0.0323943	3.04559	3.28088	4.25499	3.8426	4.72105	0.651355	2.89959	1.48387	4.45662	2.12459
0.193392	0.193785	2.74743	0.193392	1.6502	4.49014	3.9331	2.20212	5.22729	1.31603	0.297588	0	3.41378	4.30691
0	0.0839015	2.71908	0.0481814	0.770933	4.28989	4.10156	3.61838	3.78348	0.260639	1.70935	2.02098	3.59947	4.24563
0.711129	0	4.03271	0.816133	1.73477	3.01294	3.31508	3.21198	4.57465	0	2.22438	0.509825	3.2474	2.71811
0.72217	0.725939	3.53633	0.25735	1.16636	4.68146	3.88193	1.21479	5.0201	0.00939986	2.72439	0.696025	4.06325	4.38049
0.028796	1.19875	3.30938	0	1.00582	4.70148	4.16284	2.02571	3.67853	0.371215	1.75155	0	4.43419	4.28768
0	0	2.93915	0	1.8029	4.5964	3.82708	3.80724	6.08579	0	2.52015	0.788814	3.55147	3.29982
0.00639996	2.45563	4.62611	0	1.31283	2.38779	4.08614	0.525305	5.46895	0.622092	3.19701	0.794377	4.92064	2.63828
1.15701	0.558853	2.74413	0.184551	1.5241	4.71877	3.91822	0	3.23483	1.10332	1.27881	0	3.70572	4.42942
1.0804	1.92493	4.82557	0.788814	3.17014	2.81014	4.03943	3.53691	5.48276	0.751917	2.66287	0.467035	4.76289	2.83368
0.680943	1.6889	2.49273	0	1.32808	4.91535	4.22429	1.64247	5.13751	0.187303	2.04294	2.14526	3.1852	4.87847
0.208486	2.10167	3.9493	0	2.47788	4.69776	3.65555	2.91583	5.63718	0	3.51585	0	3.69135	4.14978
0	1.92938	3.9021	0.155769	1.89002	2.88136	4.34725	0.376446	5.10724	0	2.68239	0	4.91912	3.09089
0	1.06176	3.35313	0.121104	0.653813	4.52505	3.24165	2.12478	3.53797	0	1.83146	0	4.10298	4.31813
0.172346	1.16466	4.61677	0.423433	2.72379	3.35644	3.81	1.78504	4.34543	0	1.77223	0.860288	4.82871	3.28457
0	0	3.71555	0.616248	0.20692	4.15208	4.17158	1.63686	3.45172	0.464694	2.02098	0.686574	4.77098	3.70801
0	1.70197	3.4038	0	1.36923	4.79865	4.18486	2.65108	5.99819	0.872578	1.20118	0	3.53128	3.51564
0	2.38827	3.18631	0.0956541	0.773826	4.78191	4.15733	1.69956	4.59336	1.1203	2.91131	0.108785	3.80206	4.21586
0	1.72687	2.25864	0.00679995	1.55962	3.71959	3.99298	3.49918	4.15372	1.40746	0.524429	0.898382	4.56097	4.24046
0.163274	2.06972	1.67632	0.102023	2.07685	4.05271	4.37852	1.91995	5.009	0.829535	0.984484	1.13589	4.27103	4.19797
0.604673	1.72508	1.69588	0	0	4.20551	3.71599	1.90352	4.71129	0	0.163866	1.31663	2.82559	3.48264
0	1.69949	3.85587	0	1.49502	3.88201	3.64351	0.670597	4.64797	0	2.76444	0	4.11935	4.01873
0.0251973	1.47076	4.4767	0.356594	2.1592	4.20259	4.53191	0.325995	4.8276	1.63978	2.95908	1.30598	5.45311	4.36208
0	0.270104	3.48345	0.00619996	1.98677	4.4685	4.10801	0.00339999	5.73486	0	2.70743	0	4.66029	4.43813
0.440059	2.45744	3.95209	0	1.78934	5.05916	4.34755	2.76973	5.39479	0	2.37592	1.14955	4.69932	4.82002
0.746662	1.70921	2.90158	0	1.98795	4.56613	4.44332	1.63468	4.38428	1.25512	0.637528	0	4.44006	4.72463
1.46376	0	3.88777	0.664098	0.892502	3.91135	3.39482	1.12231	5.11258	0	2.34014	1.87262	4.48023	3.71531
0	1.86635	3.07559	0	2.57585	4.54682	4.49946	3.52945	3.15104	0.563157	1.62411	2.11755	5.08439	4.96936
0	1.38252	3.57228	0	1.94597	3.15845	3.62696	2.05652	4.89433	0	2.17932	2.3227	4.84969	3.86291
0.207312	1.57323	3.53367	0.619757	2.27399	4.00828	4.44581	5.66969	5.00651	0.154979	0.260639	0.795878	2.92405	4.03343
0	2.06359	2.08873	0	1.43835	4.74509	4.34994	1.80527	4.43703	0.828508	2.87508	1.66951	3.72129	3.49139
0.286082	1.05221	2.59818	0.195159	1.01058	4.22405	4.02814	1.28746	4.2408	0.127653	1.38205	0	3.70825	3.86875
0.236198	1.34557	4.40413	0.173922	2.27118	4.23223	3.95217	1.79827	4.1296	0	2.32196	1.5438	5.20031	4.32609
1.65721	0.573621	3.44506	0.892782	2.62464	3.40124	3.71157	3.21293	4.39555	2.38118	0.90215	0.00759993	2.72669	2.79688
0.946305	2.14918	3.36569	0.677716	0.74139	5.24075	4.0159	2.22566	4.73001	0	2.74802	0.567796	3.72819	4.97244
0	1.88278	2.80841	0.296248	1.39015	4.70048	4.49766	3.915	3.59123	1.12736	2.10095	0	4.52643	3.58927
0	0.10441	3.06945	0	1.23362	4.0372	4.06527	0.621258	5.02946	0.499561	1.0277	0.83378	2.64534	4.46049
0.328652	0	2.38695	0	1.67719	4.73837	4.12775	0.869872	5.25773	0.909238	0.707485	0.758384	3.12754	4.29279
0	0.261799	1.852	0.340578	0.544494	4.3043	4.05611	2.52846	3.75315	0.168797	2.03613	0	4.66824	4.46596
0	1.94429	2.3931	0.070342	2.45529	4.19351	4.42979	3.20551	3.41783	0.437873	0.253477	0.520744	4.90878	4.30512
0	0.876841	4.46469	0	2.1147	4.14788	4.13917	0	4.71603	0	1.66469	1.55292	5.16903	4.22436
0.707644	0.560748	4.26841	0	2.06304	4.38199	3.37319	0	5.34829	0.17727	2.90447	0	4.28251	2.95308
0	0.465955	4.16787	0.125074	3.17657	4.66079	3.68579	1.31293	4.42945	0.0894805	1.13903	1.17643	4.68855	4.75653
0.583688	1.77579	4.12466	0.681104	2.70309	5.33021	4.67993	3.06782	5.68033	0.64758	3.20032	1.05084	4.48374	5.25854
1.99412	1.56588	4.85886	0	2.84311	3.56838	3.86161	1.76427	4.40109	0.456752	2.18906	1.40663	4.50828	3.18504
0.630241	2.1343	4.24268	0.894044	2.55984	3.58909	3.7436	0.796177	4.7002	0.189268	2.24033	2.33513	5.09137	3.62376
0	1.18731	2.53677	0.212986	2.61912	4.7006	4.4888	3.9444	4.52013	1.491	1.06299	0.840198	4.66041	4.31691
0	1.77586	2.65431	0	1.82305	4.20863	4.50324	3.96019	4.09024	1.15093	0.280122	0.865016	3.85645	4.40707
0.0373913	2.06828	4.20904	0.670434	1.44086	4.52598	4.05136	3.50313	4.86321	0.0565698	2.74308	0.947788	4.59377	4.05944
0.752842	0	4.20242	0	2.17606	4.17111	3.6072	3.40896	5.39627	0.157745	2.82441	0	4.60962	4.27216
0	0	2.97678	0	1.6069	4.12331	3.99342	3.00313	4.64737	0.322006	2.04549	1.55906	4.15402	4.46402
0	1.76254	2.08104	0.574989	1.10057	4.62744	4.41424	0.581134	4.90934	0.857846	0.70431	1.253	4.30873	4.70318
0	2.50261	4.17398	0.182977	1.9263	4.43785	4.23685	0.437691	4.84204	0	2.50274	0	4.91593	4.15923
1.33538	2.716	3.40256	0	0	4.33295	4.15585	2.96402	4.6026	0.330548	2.40845	0	3.50902	4.53036
0.189071	0.0946586	3.97824	0.142715	1.92613	4.15639	3.90169	2.0367	4.94881	0.321626	3.30758	1.27674	4.31957	3.24468
0.929742	0.345675	3.76553	0.710496	2.3035	4.76807	4.30957	3.05545	5.10264	0.33831	2.01827	0.472429	4.50296	4.45795
0	1.30487	2.27651	0.466135	1.50742	4.59413	4.66636	3.76835	3.50374	3.25163	0.877125	0.0787187	4.57913	4.35545
0	1.36511	4.26745	0.0207985	0.982516	4.36532	3.71277	0	6.00818	0.481212	3.0304	0	4.07163	3.92792
0.364664	0	3.61527	0.0209985	1.60211	3.70599	3.16067	0.427097	4.42017	0	2.87143	0.707009	3.96867	3.98136
0.315538	3.12849	4.14697	0.372898	0.396527	3.53218	3.3028	1.28961	5.23039	0	2.85272	0	4.50836	3.43855
0	2.20713	4.36639	0.390407	2.49578	5.05027	4.69777	2.55014	5.18204	0.273575	3.21169	3.13006	5.42738	4.65003
0.904378	0	1.04772	0	2.01822	4.77033	3.39294	2.95825	5.15811	0.591331	1.16101	0.213964	3.22924	4.80841
0	0.817464	2.78836	0	2.01408	4.31866	4.18869	3.70677	4.53305	1.60133	0.739681	0.546403	4.2689	3.91233
0.238337	0.0819084	3.36071	0.190447	2.11674	4.33717	3.87331	1.50573	3.93036	0	2.69263	0.687859	4.71788	4.28066
1.09336	0	3.91833	0	1.51273	4.36306	3.9129	3.85593	5.69816	0	2.87508	0.627584	3.93801	4.38651
0	2.81562	4.15132	0.400044	2.28714	5.13616	4.71282	2.43324	5.06196	0.618755	2.51765	0.21963	4.33005	4.82507
0.290113	2.4172	4.16361	0	1.54772	3.23884	3.75508	1.3878	4.74927	0	3.17344	0	3.97908	2.90292
0	2.07171	3.02161	0	1.81832	4.43297	4.0004	2.7053	3.18227	0	2.59592	0	4.33516	4.58413
0	0.289538	2.18902	0	2.3903	5.29752	3.80633	0	5.1605	0.897544	3.03394	1.31873	3.82298	4.51456
0	1.46936	3.53016	0	0.753459	4.48335	3.80521	0.350386	5.50538	0.0255972	2.84036	1.35102	4.26006	4.43229
0	2.92435	3.99298	0.493165	3.1922	3.34313	4.13613	1.16124	4.94886	0.235809	2.74911	1.91489	4.78047	3.6934
0.0269967	1.71075	3.03148	0.35321	1.88552	4.24284	4.06398	2.44811	5.1884	1.30739	2.00312	0.267402	3.78374	3.8702
0	1.76865	1.03352	0	2.27554	4.34409	4.81831	0.502929	5.32356	1.58344	1.60959	0	4.4342	4.38641
0	0	2.94071	0	1.49767	4.24335	3.97561	0.91422	4.90666	0.129438	0.939677	0	3.89426	4.16335
0	1.15541	3.47416	0.0833036	0.036392	4.15196	3.74943	0.0938621	3.82655	0.0691449	2.01466	1.5843	4.69603	4.52077
0.310201	1.58894	4.41368	0.075927	2.76492	4.38499	3.96563	1.89708	5.21081	0.170177	3.04928	1.23298	4.8098	2.96564
0	0.280315	4.4084	0	0.863728	4.51039	4.32746	0.145882	3.21349	0	2.36533	0.344165	4.89857	4.58508
0.329221	0.134395	3.52217	0.149245	0.508766	4.07673	4.15601	3.64081	5.74917	0.290497	2.786	1.35703	3.11559	3.61952
0.208095	1.68317	4.08684	0	1.28828	4.49524	4.25103	1.43646	4.41274	0.120707	3.02656	1.44086	4.49721	4.61192
1.12407	2.24959	4.90685	0	2.64319	3.85455	4.68121	1.70542	4.72122	0	2.30064	1.86587	5.0561	3.59044
0.879534	1.82053	4.75384	0.322957	2.63819	3.97318	4.06419	0.836117	5.81058	0	3.85183	0.364851	4.30381	3.21423
0.911178	1.74783	4.09862	0.92166	3.3953	3.20629	4.22237	2.34714	5.36328	0.0791174	2.95275	0.842815	4.28114	3.00716
0.202611	1.00401	2.51704	0	1.68123	4.61267	4.5458	2.69007	5.4805	2.85667	1.18239	0	4.12897	4.40094
0.308675	1.68954	2.30488	0.0139995	1.27922	4.34187	4.59297	1.03718	3.79563	1.26279	1.52784	0.948597	4.60124	4.30211
0.214941	1.46332	4.30433	0.643302	2.75486	3.33815	4.1554	0.0647547	4.34219	0.359224	1.85597	0	4.55449	2.98017
0	2.37971	3.10387	0.520217	1.6069	4.92603	4.95623	4.53983	5.75186	0.318013	2.88769	1.67031	5.09111	5.03878
0.001	1.64038	4.24732	0.0255972	1.98935	3.746	4.43147	0.699376	4.12349	0	2.08242	1.44899	4.87595	3.35816
0.0203986	0.690265	4.25533	0.358661	2.05657	4.34465	3.9388	0	5.73094	0.481033	3.20904	1.34127	5.07095	4.60431
0.483	2.42926	3.02907	0.561092	0	4.28817	3.9852	2.3102	5.0107	0	2.46236	0	3.39432	2.92568
0	0	4.29573	0.580281	2.37193	4.09402	3.83335	0.568139	5.20642	0	3.03094	0.095455	4.91607	3.51041
0	1.03655	3.72621	0.0193988	1.7014	4.45009	3.85505	0.0852965	4.69398	0	2.28658	1.43321	4.25074	3.62396
0	3.01508	0.83845	0	2.31381	4.45098	4.33255	2.38615	5.62737	2.61639	1.12783	0.624757	2.75151	4.03297
0	1.54625	1.09276	0.298354	2.20208	4.53097	4.54418	0.531605	4.68902	0.483	1.07552	0	4.34982	3.81112
0	2.16093	2.40244	0	1.49519	4.28767	4.31864	1.65426	4.47812	0.333958	1.31693	0	4.52208	4.84368
0	3.44485	4.12132	0.481212	2.28214	5.11195	4.47386	1.54356	5.16897	0	3.02698	0	4.97739	4.90933
0.227434	2.86192	4.10391	0	2.463	3.68346	3.96472	2.08814	5.10558	1.01585	2.8041	1.46814	4.80885	3.48542
0.386505	0.171754	3.04837	0	1.03781	5.09284	4.25214	4.00415	5.85541	0.100829	1.82551	0	3.3194	4.05963
0	0	4.29626	0.954243	2.66774	3.28554	3.36589	2.01748	4.78375	0.300841	2.54631	0	4.70051	3.17876
0.0547726	2.54927	4.26826	0.718708	1.70802	4.34423	3.73061	0.3596	5.16559	0.29778	2.06624	2.66103	5.32338	2.98864
0.56831	0.529332	3.96446	0.665562	2.61412	4.06207	4.06742	0.659208	4.47715	0	3.45555	0.943063	4.35303	4.09418
1.43294	2.42052	3.25292	0	1.64916	4.45611	4.18946	1.81851	4.87984	0	2.04105	0.860431	4.13158	3.9923
0.735321	1.41464	4.37896	0	2.5435	3.67544	3.6013	0.244361	4.41295	0.183764	2.78632	0	4.76004	2.99009
0.380176	1.87364	5.59604	0.297397	0.271647	4.65433	3.82271	3.07514	5.10133	0	3.29893	1.94776	4.01842	3.74945
0	2.04212	3.65659	0	2.05521	4.48189	3.80256	0.150036	5.47673	0.113755	3.11658	0.328272	4.10631	4.27336
1.17259	2.44632	4.2647	0.0231979	2.74827	4.26308	3.49803	1.78836	5.33093	0.51582	2.99411	0	4.6417	4.48607
0	2.17825	4.73961	0.145684	2.94531	4.50002	4.39553	1.90962	6.13903	0	3.52744	0.786099	4.78301	3.96937
0.34756	2.61436	4.11375	0	2.26071	2.86527	3.61073	0	4.95972	0	2.19034	0.779596	4.59591	2.89622
0	0.331306	3.00166	0	1.31673	4.49217	3.4788	3.99269	4.54544	0.15063	1.8952	1.62251	3.55055	2.71408
0	1.69723	3.05976	0	1.91217	4.53023	4.13224	1.87753	5.33396	1.91304	1.56324	0.40854	3.88714	4.31585
0	0.237365	2.27338	0.119118	1.48404	4.55171	3.91931	0	4.28297	0	0.705104	0	4.14781	4.65444
0.762067	0	4.088	0	2.32239	4.96262	4.00103	0	5.09044	0	2.93118	0	4.75352	3.69639
0	0.823806	3.13712	0	0.0487807	2.83239	2.78354	1.77553	5.38292	0.570025	1.65271	0	4.59491	2.0314
0.249212	1.52892	4.20701	0.517931	1.08465	3.82939	3.83372	1.91009	4.82791	0	3.46985	1.61343	4.65824	3.47001
0.535794	2.52703	4.80734	0.194374	2.83357	3.00051	3.84855	0.589804	4.98541	0.170572	2.92899	1.24739	5.30635	3.31627
0.925912	0.962134	4.01031	0	2.11484	5.25598	4.24587	0.880666	4.46888	0	3.5319	2.08619	4.40038	5.19115
0	0.166628	1.709	0.0567695	1.96176	3.9838	4.17969	2.29579	4.95129	1.67538	2.07592	0	3.97346	3.85968
0	1.76945	2.75064	0	2.05152	5.22923	4.6392	1.51181	4.28537	1.16466	2.85056	0	4.11558	5.07213
0.732512	1.45591	4.67059	0.421599	1.52394	3.82802	4.14734	0.747281	4.27724	0	2.52468	1.3604	5.11233	3.93807
0	2.85529	3.94728	1.04359	2.04798	4.99866	4.12593	2.56147	5.6007	0	3.05903	0	4.4848	5.0213
0.955181	2.75237	2.7016	0.541714	0.593363	4.17588	3.73527	2.69683	4.83809	0	2.36607	0	3.97851	4.26157
0	2.24754	1.89526	0.208682	1.33263	4.1131	3.96459	0.126264	3.9885	0.959598	1.10117	0	3.57604	3.91615
0.668163	0	2.20461	0.498141	2.25442	4.72548	4.37083	0.576014	4.75542	0.697462	1.24548	0	3.89933	4.04575
0	1.89037	2.22715	0.018399	0.821744	4.27166	4.03791	3.20181	4.35679	0	1.19532	0.862582	3.65274	4.26884
1.27964	0.976329	3.76678	0	1.69154	3.44676	2.69613	0.929332	4.25438	0.15735	1.52352	0.0265969	4.25087	3.18357
0	2.01858	3.13495	0	1.47155	4.7998	4.13117	2.75405	4.07841	0	1.15208	1.60125	4.05997	4.21684
0.650371	1.75719	4.41279	0	2.13393	4.32375	3.65683	2.52111	3.91631	0	2.71882	1.61871	4.62465	3.99189
0	1.76912	2.63885	0	0.401893	3.84647	3.90077	0.0369916	5.74332	1.05046	0.950616	0.765589	3.80331	2.64542
0.416641	0.917532	4.59662	0	2.7815	4.61158	3.51139	0.401154	4.79709	0	2.695	0.853958	4.88933	4.46549
0	2.47674	1.12313	0.2325	1.86949	3.95618	4.35126	3.57418	5.40728	0.598098	1.53651	0	3.78241	3.60431
0	2.03731	3.20517	1.08113	2.22391	5.10086	4.25043	3.9783	4.60389	1.17124	1.58068	1.05594	3.82725	4.36107
0	1.64314	3.5369	0.608707	1.81705	4.92262	4.46462	1.82268	3.22011	0	2.69613	1.03995	4.07776	3.90704
0	1.66834	3.25249	0	2.1627	4.25716	3.99312	2.97199	5.56412	0.0749299	2.1299	0.588786	4.16589	2.97473
0.568825	0	3.85652	0.760533	2.08555	4.51278	4.08969	3.46423	4.94221	0	3.16545	1.22942	4.3712	4.01129
0	3.1195	0.775042	0.17136	1.90194	4.77444	4.61859	1.50556	5.68402	0	1.08137	0.189464	4.00719	5.09512
1.11214	1.7228	4.77451	0.339633	3.25252	3.27366	3.83458	3.03837	4.85788	0.473686	2.33125	1.6142	5.10534	3.13422
0	0	2.97479	0	2.24155	4.2166	3.84557	2.64126	5.24115	1.2701	0.46235	0	3.47125	2.93286
0	1.32481	2.91282	0	1.19676	4.18717	4.40526	4.08078	4.97941	0.523552	2.61941	1.82116	4.49696	4.1235
0	1.71655	2.24029	0	0.986581	4.04722	3.93381	3.0181	5.11667	0.065553	0.0207985	0.869587	3.42276	3.78864
0.829095	3.07897	4.30813	0	2.79768	3.02611	3.61002	1.18731	4.66759	0.579088	2.59492	1.5601	4.32205	2.31055
0.201631	2.07017	2.4436	0	2.14604	3.53648	3.82564	1.91857	5.41394	0.674646	2.63961	0	3.23636	3.45502
0	3.11623	3.42075	0.811985	2.46944	4.64751	4.0425	2.00661	5.37322	0.39152	3.12696	1.69652	4.03095	3.69559
0	2.8442	3.64466	0.0525758	0.961868	4.87886	4.23689	3.36125	6.07931	0	3.74639	0	4.39752	4.70548
0	1.71082	2.94071	0.192214	0.889271	4.35772	3.84171	2.33613	4.89581	0.698578	2.8039	0	3.39974	4.01049
0	0.256576	1.68819	0.0912732	1.61044	3.76425	4.17762	2.09946	4.75868	2.26203	0.315728	1.38846	2.51038	3.96101
0	3.27768	1.77836	0	2.35028	4.49515	4.33808	1.40088	5.23032	1.49775	1.69389	1.21664	4.78257	4.03322
0.387248	1.1892	3.78471	0.481927	1.53461	4.49993	4.02052	0.235225	4.15735	0	3.16145	0.0946586	4.71441	4.85436
0.991547	2.00698	4.13387	0	2.38224	2.40255	3.84976	2.44893	5.37391	0	2.76788	0.61357	4.36256	3.30736
0	2.48627	2.08173	0	2.25005	4.56739	4.35928	1.83582	4.15547	2.15724	1.89302	1.42959	3.85095	4.32191
0.423433	2.91254	3.76647	0.0135996	2.67498	4.90077	3.99507	0.0543732	5.41544	0.355467	2.97418	1.36002	4.38776	4.80107
0	1.27405	2.14197	0	1.77434	4.32245	3.94438	2.88608	5.47437	0.111966	0.540844	0.30982	3.56288	3.06398
0.242224	2.16958	3.51434	0.147465	2.69104	4.49195	4.17374	1.79646	4.43083	0.237365	2.98424	0.835533	4.50857	4.59671
0.0177991	1.91402	2.94041	0	1.93352	4.02519	3.81372	3.09002	5.18351	0.530207	1.38469	0	3.82155	3.58663
0.657412	0.39523	2.71674	0	2.06139	4.58711	4.11038	1.10225	4.34	1.72259	1.7194	0.248824	4.12676	4.31642
0	0.841652	3.26462	0.549522	1.59745	4.90421	4.23044	3.19789	5.16486	1.36741	1.58917	0.895725	4.58871	5.15638
0.0297956	1.17135	3.2356	0.0817091	2.05314	4.71386	4.50725	1.39809	4.88851	0.330737	2.70047	0	5.08374	4.92414
0.314776	0.772456	3.35365	0	1.78177	4.14261	4.00584	0.492987	5.74668	1.40515	0.62009	0	3.95168	2.66217
0.26605	3.03542	4.06324	0	2.48601	3.56737	3.79056	1.48257	5.05544	0	3.46616	1.10081	4.33834	3.35249
0.615746	3.6725	1.91327	0	0	3.79	4.54128	2.05702	4.33692	0	1.0573	0.855543	4.71441	3.73458
2.00729	2.05051	3.41824	1.70605	2.44153	4.37701	4.36482	4.02453	5.24936	0.384459	3.58147	0	4.48258	4.02035
0.10799	0	4.31074	0	2.88317	3.39457	3.97748	0.786854	4.18797	1.16409	2.23839	0.507352	4.55894	3.33125
0	2.88924	1.89479	0.0872891	2.53519	5.0487	4.54215	2.20526	5.72963	0.105405	2.59708	0.493343	2.46924	4.75975
0.0275965	2.40481	2.32511	0.20555	1.66352	5.1492	4.69644	1.02351	4.55043	1.34372	1.82116	1.89591	2.96107	4.78167
0.0663513	0.657412	2.81945	0.173528	1.26342	4.25707	4.09299	2.93354	5.47198	1.04947	2.75981	1.68108	3.64064	3.93793
0.628083	1.35374	3.30443	0.1686	1.96676	4.78035	4.38653	1.69111	5.06821	1.2458	1.7634	1.05618	4.49744	5.03618
0.388178	1.92133	2.78868	0.310583	0.394488	4.77204	4.32729	3.90265	4.1994	1.44202	2.36648	1.88919	4.51941	4.60651
0.0773229	0.644784	3.17637	0.253864	1.54796	4.2001	4.13754	2.35334	4.91062	1.22489	1.29299	0.503814	4.03166	4.31224
0.179436	1.26885	3.54811	0.189661	2.34426	3.82512	3.74018	0.198494	5.75808	0.492453	2.96315	0	4.7841	3.28461
0.108586	0	2.75357	0.161892	1.03982	4.09122	3.68027	2.01942	4.79474	0	0.98645	0.370093	3.76463	3.95372
0	3.6133	3.36101	0	2.18565	4.90832	4.15815	0.92509	4.64493	0	3.55858	0.812282	4.3244	3.62434
0	0	3.47911	0.330737	1.84542	4.45457	4.31674	2.51377	5.00889	0.0149994	1.55486	1.95028	3.88719	4.47751
1.02998	0.0199987	4.10554	0.284545	2.89677	3.68776	3.27727	1.82135	5.27192	0.331685	2.71117	0	4.54739	3.12842
0.0299955	0.8266	2.29503	0.0697434	1.6841	4.53983	4.33327	2.68606	5.24213	1.33804	0.876699	0	4.04694	4.37124
0.239892	1.71418	4.18075	0.0886837	0.864587	4.04382	3.69936	0.871012	4.64396	0	2.01586	0	4.39656	2.60487
0.427097	1.88688	1.00504	0.0541735	1.29706	4.37203	4.70058	0.307721	5.4806	0	1.26958	0.841798	3.80677	4.20007
0.890817	3.41563	3.27025	0	1.87915	3.80991	5.06327	6.12482	6.05157	1.07258	3.16238	3.14004	5.15848	3.16167
2.02877	0	3.88308	0.103614	1.2046	4.23249	4.10993	2.86313	4.48555	0.582496	2.78524	0.176286	4.03319	3.90317
0.376632	0.0787187	3.68072	1.45865	2.74095	3.67994	3.6317	1.49246	4.76565	0.267016	2.85919	1.36233	4.21199	2.80415
0.644455	0.955584	3.5755	0.425082	0.997664	4.64866	4.01351	2.99527	3.81918	0	2.56688	0	4.66634	4.62772
0.967325	0	4.28297	0.793476	2.04594	4.53374	3.75553	1.5478	4.54178	0.159523	2.92008	1.26614	4.39467	3.45751
0.581645	1.8623	3.53512	0.105206	2.10581	4.92971	3.89975	2.78539	5.32266	0	3.51025	0.170966	4.52522	4.10065
0.155176	1.3718	3.37041	0.446968	2.35826	4.43585	4.14147	2.90545	4.69568	0.0944595	1.56219	0	3.6231	4.16154
0	2.10081	4.222	0.275694	2.60157	4.37776	4.3015	0.364851	3.89904	0	3.27602	2.26071	4.906	3.40499
0	0.947114	3.86514	0.348879	1.71138	3.90409	3.70857	0.405957	4.59419	0.35321	2.83542	0.00759993	4.69313	3.0786
0.431303	1.80502	4.23248	0	2.8622	3.64063	4.4857	1.60497	4.2858	0	1.99828	1.36731	4.4834	3.92055
0.529332	0	2.73202	0.52127	1.11546	4.17457	3.75748	2.47504	4.61303	0.260446	0.034793	0.154188	2.77756	3.90288
0.003	1.76759	3.37777	0	1.66059	4.92391	4.03228	1.62963	4.05445	0.0199987	2.70674	0	4.45274	4.81708
0	0.762527	3.69285	0.355467	2.58675	4.59642	4.24519	0	3.91491	0	3.65329	0	4.5852	4.05012
0	2.27309	4.56028	0.144497	2.704	4.11445	4.17704	2.06029	6.09941	0.0683468	3.48136	0.809461	4.55721	3.06025
1.04196	1.17778	4.06074	1.05221	1.52485	3.01235	3.25008	3.44023	4.89879	0	2.84617	1.58186	3.33517	3.14379
0.890677	0.397823	4.55437	0	2.32243	3.93558	3.37297	0.742787	4.05578	1.13949	2.42856	0.175301	4.38826	3.99152
0.204962	2.34688	3.14758	0	1.4928	2.87244	3.24573	0.892081	4.38525	0.490316	2.46022	1.73989	4.63868	2.39671
0.0984409	1.27509	2.83808	0.0393898	0.651519	4.42267	4.26721	3.1942	4.89839	1.4946	0.985664	0	4.39344	3.85894
0	0.24863	4.22128	0.146476	2.15124	4.50219	4.00579	3.04471	5.16852	0.350951	1.38271	1.95634	4.02771	3.94784
0.447694	1.63761	1.94715	0.365601	1.96907	3.92407	4.39775	0.843686	2.75433	2.93915	0.398379	0	4.4871	4.30905
0	2.33923	1.83483	0	0.613068	4.4363	4.03407	1.83383	5.10967	0.466315	0.521095	0	3.78882	4.12264
0	1.31623	1.08064	0	1.65707	3.42073	3.24995	2.74975	5.06791	0.0575682	0.437326	0.78217	3.20597	2.00539
0	2.68855	2.29647	0	1.86224	4.17728	4.23798	2.87945	4.86012	1.72508	2.03295	0.150036	3.43616	4.08231
0.95075	0.400599	3.72347	0.0431866	2.78691	4.36904	4.08121	3.1583	4.97278	1.03995	2.41308	0.081111	4.53394	3.97461
1.06398	0.228604	3.77202	0.959331	2.25122	4.808	3.70676	1.76905	5.32545	0	2.6538	1.31443	4.29626	4.04854
0	1.79303	1.42905	0.312108	0.665074	4.96265	4.69941	3.61151	5.66093	0.0665509	2.14982	1.75672	4.22343	4.53597
0	0.901871	3.51518	0	1.62092	4.58415	4.03226	0.673675	5.14662	0.911316	2.21337	1.80783	4.52806	3.81715
1.20921	3.54424	4.89589	0.440969	2.23081	4.82976	4.36227	3.98122	5.30431	0	3.23014	2.75242	5.538	4.67946
0	1.73505	2.14049	0.298163	1.01597	4.3891	3.68254	1.11249	5.06197	0.465775	1.98967	0.819532	4.10672	4.24079
0	0.413882	1.98234	0	1.88314	4.35051	3.75425	1.69446	4.83072	0	2.25889	1.49946	3.44359	4.51639
0.206333	0	4.22923	0.110376	1.73914	4.23014	3.85074	1.98061	4.87364	0	2.39516	0.804102	4.71795	3.77556
0.726252	2.5964	4.05138	0.424716	2.42062	3.88335	4.60497	0.500802	4.19106	0.5167	1.79271	1.58988	5.03638	3.98348
0.792425	2.31275	4.19538	0.184354	3.21752	4.59249	3.8496	1.52518	5.58215	0.629577	3.19841	0.402078	4.81609	4.47164
0.739681	2.20544	4.12195	0.260446	2.75125	3.86011	3.98181	1.98602	4.73336	0.896565	2.42926	1.837	5.37091	3.9934
0	0	4.08003	0	1.99316	4.60993	4.36508	0	4.61861	0	2.86998	0	4.32426	4.86456
1.28294	2.1384	4.78151	0	3.28121	4.15251	4.49724	0.676101	4.4433	0.291648	3.02433	1.37855	4.63941	3.72084
0.34756	1.97355	4.03841	0.483536	2.23433	5.00947	4.43957	2.26141	4.91633	0.119515	2.91269	0	4.37849	4.76558
1.65183	1.87974	4.02025	0.387434	2.81795	3.9215	4.60759	0.408171	4.42342	0	2.52449	1.7504	4.79121	3.53954
0.344731	1.99246	1.6343	0	2.01088	3.67195	4.81645	3.14504	4.28482	1.13332	1.22066	0	3.98009	2.92454
1.32996	2.32689	3.58688	0.24863	1.13914	4.12689	3.86436	1.50158	3.66931	0	2.86233	1.23082	4.2122	4.59117
0.517755	2.6318	4.09398	0.753459	2.58651	3.29518	4.29996	0.698259	4.78488	0.441515	3.36242	1.06558	5.00059	1.91205
0	0.153595	1.43772	0	2.44367	3.9508	4.29785	0.48157	5.22318	0.127455	0.488356	0.573621	3.49886	4.0353
0	2.02176	1.78647	0.129637	0	3.77275	4.0731	4.05368	5.13817	0.0601637	0	1.69275	4.61254	2.58985
0.758384	2.80858	3.88303	0.299502	3.24757	3.97446	4.12356	0.0679477	4.56647	0.21103	2.33517	1.28849	4.78309	2.89688
0	0.217091	2.62721	0	1.73299	3.78376	4.08001	4.57953	4.4626	0	0.371402	0	3.73377	3.69479
0.626587	0.109382	3.74711	0.220216	1.91863	4.6462	4.0441	2.53812	5.36952	0.156362	0.690265	0.716659	3.8537	3.64192
0	0	2.98383	0.319154	1.54642	4.59033	4.1587	4.30704	4.11491	1.24665	3.10507	1.14725	3.82828	4.55761
0	0.844702	3.10391	0.257931	1.33882	4.99743	4.82975	1.35761	5.0495	1.14262	1.11475	1.23405	4.06761	5.31912
0.876415	3.11552	3.49193	0.728133	0.709704	4.69094	4.09385	2.29822	5.18126	0	2.85451	1.253	4.17264	4.32005
0	1.93006	1.78556	0.136377	0	4.06749	4.05586	3.59144	3.69147	0	1.76832	1.5048	4.48008	3.31072
0.855399	0.335661	3.64573	0	1.53272	4.12093	3.84022	3.24163	5.3749	0	3.48799	1.81743	4.05794	3.03476
0.169192	1.141	4.30599	0	1.30315	3.45329	3.85042	0.417376	5.27194	0.254639	3.13495	0.906046	4.73225	3.09234
1.07979	0.835533	3.35889	0.108388	1.88812	3.72946	3.83284	0	5.30528	1.00362	1.03831	1.7002	3.9272	3.55539
0	2.40434	3.17051	0.697781	1.13972	4.92314	3.91854	1.94491	3.57553	0.17727	3.10604	0	4.26696	4.77309
0	2.66586	2.22788	0	1.95417	4.98565	4.87731	2.0283	5.62306	1.48326	2.12228	1.06644	3.57268	4.70572
0	1.54813	2.77672	0.599786	1.03276	4.75726	4.40412	1.17654	4.88901	0.460004	1.49272	0.744958	3.92902	4.42336
0	2.40802	4.29252	1.13005	1.90369	4.30459	4.36561	3.63357	4.59183	0.222168	4.01044	0.30562	5.09216	4.29238
0	0.985533	2.76231	0	1.02681	4.07133	3.85725	3.21953	5.80599	0.182387	2.08844	0	3.64353	4.10999
1.20899	0.519338	4.25372	1.27798	1.04409	3.98404	3.78983	3.60624	5.14541	0	2.62632	1.21631	4.77121	3.75486
0	0.269718	1.68288	0	1.58399	4.71631	4.08027	0.615412	5.17303	2.18786	0.686895	0.956923	2.73776	3.20665
0	0.598267	1.68489	0.164458	1.52925	4.68391	4.35285	3.36821	3.21487	0.867875	1.1972	0	3.4639	4.95537
0.3402	0	3.15423	0.00799991	1.79388	4.58174	3.47998	1.31823	4.77979	0	2.83806	2.13686	3.68639	4.41385
0.0399893	0.446423	2.41868	0	2.4019	4.47371	4.0608	2.64593	5.70498	1.35267	0.763446	1.59027	3.69672	3.91491
1.363	1.51993	4.17807	0	1.9219	3.72353	3.15432	1.28129	4.54191	0.920972	2.81736	1.12689	4.67858	3.74575
1.24845	1.50556	4.29432	0	1.96978	4.40639	4.24234	0.973158	5.66439	0	3.05808	1.19997	4.86842	3.18295
0.2496	3.15469	4.13958	0.047582	2.10013	3.73378	4.47312	2.43038	4.59463	0	3.39329	1.00672	4.2973	3.37104
0.17274	3.43694	1.3938	0.044785	0	3.66916	4.15754	3.58559	4.93708	0	0.376072	1.39893	4.1037	3.82215
0	1.42914	2.05657	0	2.16877	4.38423	4.5867	3.69061	5.73607	0.972496	1.4481	1.6479	3.71404	4.52148
0	0.782624	2.85067	0.92509	2.41751	4.82733	3.89482	3.41056	4.72728	0.156955	2.69946	0	4.34493	4.91184
0	1.52369	2.94783	0	1.41895	4.26121	3.54323	0.148652	5.2466	1.20019	0	0.61675	3.52826	4.0538
1.03479	0.944279	3.92682	0.524253	2.6457	4.27327	3.63824	1.27208	5.30942	0.393561	3.01668	0	4.59679	3.2795
0	1.00039	1.957	0	1.81006	3.57663	4.65706	1.33065	3.23069	1.1962	2.80894	1.17609	4.1906	3.6832
0.624923	0.137368	2.42611	0	1.39511	4.13422	3.23173	1.9169	4.33876	0	0.347749	1.31743	2.89079	3.89588
0.0583669	0.488891	4.20222	0.0942604	0.635874	4.4343	4.35937	4.23229	5.34228	1.97535	1.6331	2.5692	5.46915	4.22518
0	1.85841	2.89132	0	1.53206	3.53038	4.42244	0.960266	4.90636	0.0177991	1.27995	0	4.26106	2.65587
0	1.54878	2.08922	0.190839	1.60172	4.33547	3.98817	1.22359	4.95896	0.224119	2.54952	0	2.86937	4.08343
0.0633576	2.14867	3.70171	0.367286	2.35901	4.95435	4.35559	2.46921	5.14159	0.907296	3.30107	1.23039	4.24934	4.64921
0.154979	1.16841	4.49411	0.304474	2.28372	4.35199	4.68717	3.46153	4.81685	0.927555	2.12384	2.83202	5.1074	3.37867
0	0.190447	2.46087	0.0357924	0.897544	4.73841	3.97238	0.141527	5.00785	0.00319999	0.54675	0.757	4.73018	4.16411
0.352457	1.27259	1.05519	0	1.40265	4.6406	4.94904	3.32683	3.84116	0	0	0.937913	4.72192	4.91407
0.0225981	0.274153	2.44522	0.888005	2.27236	4.31651	4.40182	4.30092	4.45207	0.762987	3.66867	0.63984	3.95307	4.29329
0.781111	3.14249	3.36348	0.0355925	1.63963	4.87618	3.77431	0.510178	5.21808	0.450053	3.54321	2.09709	4.48439	4.41403
0.241836	0.200847	3.6934	0	1.67292	4.50099	4.21411	0	3.01145	0	0.15893	1.43844	4.41802	4.47857
0.273382	2.16696	3.88447	0.261606	2.40434	4.66219	4.1583	2.89439	4.15445	0.296631	2.6863	0.274346	4.15415	4.34745
0	1.13286	1.95828	0.355655	0.943603	4.58334	4.05219	3.21907	5.36516	0.30562	2.01067	0.85367	4.24147	3.99254
0	1.65493	2.18605	0.340955	0.760533	4.44896	4.48848	2.49096	5.55064	0	1.77566	1.26812	4.28387	4.46461
0.263152	1.82444	4.52453	0	1.93511	3.85979	4.10244	0	4.75769	0	2.66362	0	4.85797	3.37804
1.0193	1.0924	2.67914	0.0537741	2.29683	4.80289	4.08878	2.50631	4.29564	0	1.96429	1.65964	3.3469	4.73286
0.0643556	2.96677	4.02775	0.333768	2.25063	4.86059	3.64659	0.850928	5.67016	0.135584	3.07908	0.971305	4.61814	4.31905
0	1.05059	2.13206	0.306193	1.99278	4.02049	4.50501	2.14609	4.52311	0.869159	1.31403	0	3.80216	3.37112
0.880383	1.18731	5.04116	0.032994	3.58003	3.68577	4.20015	1.25068	5.49787	0	2.85026	1.40348	5.02092	4.04085
0	2.24075	2.25001	0.953438	1.66929	4.88969	4.79162	3.68173	4.71409	0.837867	2.29778	0.118522	4.81154	5.05728
0.302563	1.30537	4.46283	0.326185	3.27413	4.40245	4.31477	0.633722	5.12354	0.338877	2.30108	1.26718	4.68536	4.36782
0.589126	3.18173	4.48389	1.03781	1.79569	4.32362	4.46682	1.19798	5.76568	0	3.57659	1.33095	4.50502	3.58908
0.333958	1.62585	3.00418	0.259672	2.0298	4.13878	3.87322	0.860288	5.63962	0	2.59598	0.260252	4.12121	3.07328
0.351328	1.35015	4.09959	0.110376	3.15376	3.83287	3.46766	0.15735	4.98545	0.0509779	3.38727	1.54429	4.08203	3.28966
0	2.74702	3.53775	0.788512	2.85339	5.29192	4.12082	1.64321	5.06723	0	3.25008	1.53807	3.84673	4.36154
0.337364	3.3447	0.572081	0	0	3.59523	4.59986	4.85084	5.10496	0	1.77441	0.926597	3.55096	2.43007
0	2.70586	1.8629	0	1.42023	4.11903	4.4275	3.7586	4.3526	2.9579	1.66681	1.26195	4.56098	4.62701
0.764977	2.52776	3.72311	0	1.66059	4.13291	3.49687	0.729072	5.81373	0	2.88924	0.26663	3.92335	3.85872
0.467215	2.08242	2.45307	0.0004	1.40718	4.5886	4.25304	1.08647	4.62918	1.52194	0.642808	0	4.56066	3.96349
0.851939	2.59989	4.67789	0.443698	2.20757	4.23767	3.62246	2.20382	4.7268	0	3.23532	0.941438	4.87021	4.04097
0	1.60094	2.56987	0.0177991	2.16134	4.98707	4.18544	3.10672	4.93091	0.686735	2.04314	1.06484	4.27768	5.18471
0.202023	0.216895	3.40131	0.218263	0.201827	4.38325	3.30301	0.565735	4.7606	0	0.885187	1.59183	4.1967	3.56666
0.480317	2.81621	3.59281	0	1.92659	5.03852	4.18447	3.35426	3.93205	0	2.31055	0.259478	4.69422	3.59284
0	0.675131	3.30586	0.397638	2.07275	4.27731	4.03161	2.95462	4.24329	0.766965	1.82569	0	3.93008	4.0251
0.211813	0.0693444	3.07442	0.190839	1.81939	4.35124	4.7433	2.72324	3.41068	0.63984	2.91076	0	5.08521	4.71318
0.105206	1.67921	2.75105	0.200847	1.07013	4.61016	4.00297	2.06967	4.61339	1.28992	0.270875	0.39152	3.64159	4.0694
0.438602	1.78046	4.20396	0.233473	2.32974	3.75734	4.16829	1.88931	3.68929	0.377565	2.12011	1.18474	5.16554	4.26093
0	0.275694	2.3319	0	0.990895	3.97722	3.57707	3.61307	4.83481	0	1.16545	0	2.71489	2.98657
1.1882	0.378125	1.53404	0.419947	1.8485	4.61581	4.58591	4.59718	5.55366	0.467035	3.77107	0.901732	3.32419	4.3589
0.153002	1.88676	4.08627	0.40485	2.38469	4.10146	3.62391	2.86998	5.18455	0	2.92726	0.0493799	3.91396	3.04192
0	1.05904	3.47548	0.520217	1.91863	4.40658	4.24274	3.20427	4.09848	0.921934	1.03125	1.33666	4.15878	4.39493
0.462711	1.80726	4.00678	0.266436	1.27571	4.08098	3.64432	0	5.22893	1.06077	3.07547	1.64291	4.46572	3.066
0.202415	2.65232	4.04368	0.392448	2.43254	4.28212	4.4126	2.08168	4.52752	0.318393	2.75128	1.96621	4.84896	3.93316
0.768187	0.510178	3.3313	0	1.36511	4.90582	4.30605	0.135584	5.01006	0.112363	1.44158	0	2.89512	4.71986
0.0721374	0	3.70632	0.182781	1.11143	3.86571	4.10471	2.96539	4.42725	0	2.11688	0.6461	4.33292	3.79987
0.47189	2.7653	3.50734	0.530906	2.58842	4.2286	4.15003	0.895585	4.98269	0	3.16932	1.30406	4.79323	3.93278
0.806635	2.58985	4.64237	0.115344	2.36017	3.37368	3.97196	2.49378	4.40042	0	2.37496	1.12101	5.12748	3.23421
0	2.19317	2.9085	0.458379	1.87664	4.26371	4.54252	2.65086	4.31192	1.62827	1.78026	0.781716	3.85729	4.3506
0	0.345297	3.43482	0	0.140735	4.79053	3.63742	1.82154	4.78482	0.127058	1.09601	0.772913	3.85339	4.30724
3.00352	0.922346	4.98403	2.40452	1.68324	3.27858	3.77417	3.25278	5.69042	0	3.38567	0	4.49298	3.53084
0	2.42034	0	0.66865	2.33735	4.18011	4.25144	1.86169	5.40949	0	2.65839	0	3.39602	4.12278
0.864301	1.19254	3.71015	0.437508	0.495477	4.33677	3.70846	1.84653	4.48754	0	1.84221	0	4.19406	3.97749
0.399489	3.4101	4.29487	0.827334	1.75571	4.63486	3.70444	0.916567	5.47023	0	3.5625	0.847891	4.78794	4.58933
0	2.75143	4.19098	0	2.7652	4.43262	3.85896	1.03352	3.91337	0	2.45937	0	5.09684	4.34803
0.239698	2.17812	3.29799	0.298737	1.22305	4.94493	3.83837	0.581815	4.19091	0.313823	2.36611	0.556265	4.05855	5.04697
0	0.47207	2.08853	0	1.74092	3.77475	4.19748	2.9128	5.39679	0	2.21017	0.962534	3.63673	3.78213
1.49331	2.01146	4.85538	0.323906	3.17657	3.04302	3.7247	2.80057	5.29599	0	2.65198	1.41446	4.70354	2.65279
0	0.526356	3.03873	0.0453844	1.54845	4.7818	4.0412	0.68062	3.83869	0	3.04515	1.92756	3.8509	4.74459
0	0	4.07979	0.274538	1.3577	4.8485	4.05316	3.37996	5.03981	0	3.56094	1.25089	4.13865	4.04394
0.0233979	1.6072	3.16607	0.180223	1.9235	4.8817	4.16728	1.33863	5.4692	2.24377	0.826012	1.75168	3.80845	4.26019
0.846298	1.53437	3.72596	0.476197	2.24662	4.41803	3.6996	3.68666	2.80098	0.168008	2.182	2.1115	4.83772	3.72011
0	2.3562	1.38676	0.0247975	1.51918	4.84606	4.38225	3.27704	5.45129	1.19809	1.73894	0.395786	3.11465	4.42849
0	0.463432	3.69805	0	1.21577	3.12691	3.7357	1.78268	4.87272	0.467215	1.96665	0.409278	4.43259	2.99425
1.08077	0.47225	3.39685	0.136575	1.97915	4.17994	3.592	0.370093	5.68688	0.267981	0.3402	0	3.49295	3.70566
0	1.95634	4.27246	0	1.20317	3.4523	3.91303	1.47129	4.26709	0	2.53978	0.35415	4.61681	4.23617
0.826747	1.2631	4.4984	0.593871	2.89139	4.56382	3.91365	1.3485	5.53359	0.305811	3.36399	0.470812	4.77664	4.6948
0	0.349821	3.07547	0	2.05888	5.03413	4.6163	4.03666	5.52453	1.18373	0.643138	0.576869	4.5022	4.72842
0	0.404296	2.36615	0.0149994	1.31913	3.95515	4.06779	2.95352	2.81158	0.783532	1.34255	0	4.1866	3.99329
0.170177	0.872721	3.63402	0.181207	1.45041	4.04731	3.7477	2.57649	4.62299	1.56484	0.923307	0	3.94768	3.84656
0	0.0874883	2.35522	0	2.06379	3.24639	4.79928	5.62832	4.37903	0.139943	1.13868	2.5213	3.98503	3.08884
0	0	2.82665	0.473686	1.48722	5.28365	4.34388	1.93703	4.80101	0	1.25374	0	4.26148	4.96249
1.05407	0.730949	3.80827	0.320486	2.00009	4.33719	2.9236	1.15312	3.76558	0.0433864	1.27394	0.138358	4.99441	4.16143
0.548483	1.97273	1.81743	0.1613	0.86	3.94131	4.10912	0.45259	3.91901	0.832903	1.29849	0	3.88012	4.29044
0	2.74549	3.71316	0.193196	1.90985	4.09762	3.85455	0.930561	5.20886	0.257737	2.86506	0.66035	4.7838	4.20794
0	2.34669	0.862869	0.605514	1.77447	4.72147	4.58093	1.63265	2.9165	0.55937	0.473507	0	3.93277	4.23187
0.216505	2.62488	1.62411	0.0235978	2.22352	4.18368	4.77267	3.19885	5.22478	1.92081	1.51592	0.037791	4.06848	4.60419
0	1.17463	2.9016	0.527407	1.66199	4.79887	4.72423	2.37271	3.12849	0.218458	0.00439999	2.04437	4.41697	3.85757
0	1.99246	3.88895	0	1.7894	3.84022	3.68178	1.69104	5.08107	0	2.55358	0.329221	3.67211	3.58774
0	2.35564	1.68267	0.455124	1.67647	4.30703	4.65386	0.973026	4.97718	1.4642	2.13206	1.54045	4.52198	4.53096
0	2.34407	1.56748	0.0831043	1.91465	4.26169	4.16975	3.04887	4.77359	0.895165	1.69709	0.814357	2.61112	3.7543
1.31623	1.47625	4.76289	0.0737332	2.94283	3.78977	3.97089	0.788663	5.24524	0	3.71478	1.29564	5.19277	2.61561
0.892642	0.586069	4.3956	0	3.70004	4.10664	3.94499	2.42249	4.43892	0	1.24898	0.670597	4.09981	3.53091
0	0.655123	3.93135	0.100829	2.45971	4.34314	4.32149	3.54074	4.92507	1.20987	2.84954	0	4.94004	4.41394
0	1.38167	3.52217	0.24863	1.97643	4.53494	4.17346	0.582496	5.40174	0	2.39165	0.423066	4.44929	4.59812
0.290689	1.90159	4.89502	0.136971	2.88713	3.76976	3.35898	0	4.491	0	2.04696	0	4.44415	0.707009
0.0355925	2.28271	4.37273	0	2.11198	4.08577	3.61895	0	4.83407	0	2.7861	0.571738	4.13065	3.5376
1.70345	2.96946	4.77803	0.198298	2.5836	4.03535	3.34447	1.13064	5.12879	1.00375	2.20081	2.2598	4.92313	3.9222
1.51096	1.13659	2.79705	0	0.187892	4.43429	4.3114	3.93012	3.20394	1.21085	2.35134	0	4.61564	5.12674
0.0841008	1.71613	2.40806	0.603494	0.929879	4.85049	4.09689	3.19876	4.59689	0.241253	1.35645	0.572423	4.22062	4.50116
1.36559	2.81397	4.04203	0.0223981	2.13649	3.59249	3.80931	0.92317	5.42305	0	3.33032	0.642973	4.668	3.71561
1.16648	1.77875	4.4686	0.436779	1.62585	4.76427	4.26566	0.0133996	3.98301	0	2.68359	2.0856	4.65921	4.09587
0.532129	3.9965	3.75054	0.627086	0.362227	4.81845	4.40017	2.60989	5.40794	0.470812	3.92979	1.83115	4.72636	4.89663
0.63637	2.03747	4.38764	0	3.14527	3.42046	4.33089	2.25321	4.92803	0.989459	2.42414	1.82519	5.14495	3.60454
0	1.02935	2.3987	0	2.23522	4.77573	4.65034	2.39023	4.24723	0.522499	1.78425	0.758691	4.23978	4.48398
0	1.60118	1.72044	0.971305	1.88546	4.26397	4.61672	1.87538	5.00304	1.43853	0.449871	0.154781	3.6662	4.10355
0	0.180813	2.93054	0.557128	2.16904	5.09044	4.2047	1.86096	4.84522	0.951154	2.53912	0.0946586	4.2859	4.51047
0.321056	2.30827	2.40738	0	0.533351	4.13622	4.48702	2.94201	4.81047	0	1.89508	1.78699	4.12562	3.94903
0	1.70816	3.20588	0.172346	2.24909	4.65327	3.98946	2.42674	4.5749	1.16341	1.1522	0.95196	4.10663	3.92532
0	2.62069	3.46418	0.365226	0.785194	4.59188	3.45116	2.06559	4.20602	0	2.80059	0.901035	4.34817	4.75746
0	3.28893	3.92066	0.904099	2.27207	5.27865	3.8032	1.6951	5.08475	0	3.24749	1.15598	4.33345	4.87242
0.468475	3.853	4.19256	0.915049	2.9671	2.5256	3.96234	2.21893	5.2011	0.259092	3.02803	0.290305	5.04899	1.50624
0	3.0546	3.29556	0.166233	0	5.14369	4.57299	2.39996	4.57455	0	3.03177	1.35896	4.92524	4.7107
0.507706	0	2.21558	0	2.90005	4.64944	3.9499	1.75141	5.40014	0	3.52448	0	3.63452	4.84477
0	1.42733	3.60767	0.128645	2.1708	4.03822	4.20165	0	4.41568	0.684967	2.91626	0.830414	4.56685	4.54652
0.43112	2.01796	3.73533	0	1.47764	3.80622	4.39488	2.57176	4.62085	0.738592	2.09253	0.752534	3.97366	4.11823
0.0976448	2.24625	0.405034	0	1.55648	3.83725	3.90328	2.71721	5.1542	1.8175	0.779899	0.387063	4.04372	3.68306
0.0781205	1.43276	0.345297	0.911455	0.935739	4.11481	4.16405	0.867589	4.72098	1.3401	0	1.47781	3.07864	4.04586
0.802461	0.172148	4.01797	0	2.24662	4.58979	3.99988	0.428743	5.02568	0	3.39496	0	4.57849	4.02605
0	2.45944	0.953303	0	0.858708	4.00374	4.16415	2.59622	5.23657	1.71397	1.34255	0	4.00168	3.98458
0	2.88267	1.65049	0.108586	2.69053	4.32564	4.75008	2.07468	4.58102	3.11928	2.44436	2.1555	3.95852	4.36132
0.0675486	2.28734	3.02569	0.440241	1.35073	4.55653	4.23952	1.75498	5.26045	0.624923	2.66592	1.07723	4.26078	4.4061
0	1.16852	3.19043	0.710338	1.7334	4.62094	4.05093	0.231526	5.00959	0	1.74187	1.1762	3.59577	3.98916
0.255608	1.72591	2.42263	1.16545	1.66001	4.48425	3.7331	2.78431	5.03148	0.0245975	2.78497	0.420314	2.98351	4.34998
0	1.56868	1.41638	0.238143	1.38742	4.75764	4.0524	3.38437	4.49051	2.24197	0.749292	0.557646	3.8869	4.87157
1.34995	1.50311	4.01023	1.85871	3.20439	4.89007	4.32407	4.55742	4.85455	2.13519	2.56572	2.7484	4.58646	3.71188
0	0.0647547	1.21173	0.586239	1.77124	3.9341	4.19113	4.6804	5.06952	0.107195	2.6262	0.724213	3.13519	4.06252
0	1.71912	1.50133	0.438966	1.09481	4.70792	4.15031	3.27679	5.05928	0	2.92636	0.688661	2.7693	4.60758
1.15541	2.59853	2.65889	0	0.39319	4.65363	4.37511	3.14988	4.77219	0.842234	0.510355	0.686414	3.67656	3.97013
0	3.31049	4.08223	0.363164	2.49964	2.75384	4.59725	1.25142	4.56991	0	2.6807	0.311536	4.6576	3.21316
0.288194	0.978043	4.30527	0	2.41358	4.12612	3.65507	2.35055	5.33345	0	2.64556	0	3.91085	2.84459
0.711604	2.4606	3.6965	0.605682	1.02859	4.11336	3.65967	1.09022	5.20011	1.91886	1.76334	1.91869	4.27512	4.31234
0	2.82719	2.65811	0	1.85713	4.61981	4.55886	3.07555	5.24757	0.0313948	1.34655	0	3.44337	4.56739
0.28781	1.38742	4.1014	0	1.22532	3.87909	3.35739	2.01088	5.13662	0.400599	2.72	0.561781	3.807	3.34392
0.695865	1.60056	3.65527	0.80455	1.19731	4.62344	4.45771	3.53797	2.68544	0.34756	1.84357	0	4.28601	4.37721
0	2.09063	3.019	0	1.1297	4.64506	3.4178	0	4.3403	0	2.86554	0.0225981	3.9869	3.85751
0.151025	0	4.11086	0	1.92545	3.63613	3.72974	1.12865	5.19848	0	3.37487	0.941574	5.25995	3.64724
0.32941	1.57862	2.76895	0	1.77928	4.67097	4.31758	2.68353	3.20579	0.0273966	2.69109	0.530906	4.19345	4.04992
0	2.75908	1.8337	0.0731348	1.33302	4.12783	3.9961	3.53467	5.01455	0	1.20217	0.448057	3.59711	3.87298
0	1.88641	1.54372	0	2.209	4.2576	4.54294	1.60187	4.42269	2.32859	1.26906	0	4.25209	4.02196
0	1.5733	1.5923	0.204374	1.93114	4.45632	4.69151	0.822481	3.93143	1.84141	1.05034	0.557301	4.54384	4.58294
0	2.05913	2.85408	0	0.649551	4.73407	4.22455	1.84758	5.758	0	1.51265	1.70112	3.54421	4.60513
0	0.169192	2.85056	0.153398	1.22045	4.33219	4.15931	2.36006	3.93678	1.42032	0.546056	0	2.7281	4.51461
0.327134	2.48541	2.26433	0.465955	0	4.05658	3.58087	2.58351	5.90262	0.128645	2.19735	0.418478	2.49375	3.85956
0.317251	0.435867	3.96189	0	1.8581	4.24123	3.81754	0	4.3019	0	2.50072	0	4.79252	4.06463
0.166628	3.18504	3.53917	0.314204	2.07606	4.9468	4.26745	2.78214	4.7553	0	3.48408	0	4.71866	4.80474
0	1.07258	2.97397	0.625422	0.0637568	4.6512	3.81566	2.84185	4.50023	0	0.989328	0	3.52765	4.04436
0.632397	0.18101	4.02361	0.837722	1.2224	4.84479	4.3882	3.09756	4.04507	1.45529	2.26178	1.98623	4.41801	4.5131
1.06964	1.67582	4.0455	0	3.08802	4.28265	3.48057	1.47894	5.63242	0.230942	3.16045	0.93927	4.58018	2.91252
0.13816	2.37953	3.90253	0.90688	2.56465	4.92528	3.83041	0	4.08227	0.711762	2.99457	0.00619996	4.14147	3.75475
0	0.620257	3.61531	0.364664	2.21424	4.35011	3.37826	0.168797	5.4905	0	3.16349	0	4.31123	4.03124
1.49349	1.0129	4.68728	0.581985	2.48766	4.69272	4.20045	1.50226	4.77514	0.102222	3.54427	1.55575	4.85047	4.06367
0.519865	1.88153	4.82584	1.05109	3.43748	3.0156	3.06074	1.75303	5.02416	0	2.49928	1.30285	4.87253	3.46486
0	0.286658	2.06339	0	0.818942	4.25718	3.93934	2.48964	5.50048	0	1.023	0	3.10798	2.61979
1.26874	0.964533	2.71513	0.595901	1.87616	5.32724	4.95292	3.7519	4.0624	0.10262	2.26885	0.0717385	4.45447	4.44613
1.14378	0	3.27957	0	0	3.8242	3.30493	2.26087	4.96544	0.226264	1.50412	1.33853	1.51943	3.57418
0	0	3.74751	0.288962	2.5332	5.88885	4.13406	1.45529	5.10589	0.112165	2.3686	0.541714	3.30957	4.09782
0.223339	2.74205	3.55921	2.74585	1.97371	4.80948	4.35427	4.00771	5.47639	2.51627	3.968	1.45997	4.43744	4.61418
0.351516	2.37659	1.19742	0.235809	1.8114	4.99637	3.97964	3.25511	4.60174	0.735633	0.0908749	0.639675	3.31418	4.54566
0	1.37836	4.10635	0.216114	2.96558	3.9437	3.601	2.12878	3.72996	0.348503	2.10451	0.673675	4.92356	3.78462
0	0.919597	2.27448	0	2.31263	4.59186	4.21215	3.90627	4.63339	0.968653	2.0435	0.277428	3.13568	4.57939
0	3.40873	3.7608	0.611727	1.71968	5.09224	4.17327	2.96702	3.57233	0	2.73176	0	4.43694	4.39003
0	1.93352	1.82563	0	0	4.43049	3.71206	2.135	5.56113	0	0	0.410752	2.83047	3.52031
1.13728	1.34957	4.32974	0.930561	2.21721	3.06113	4.2792	1.21675	4.97227	0	3.18647	0	4.3373	3.12363
0	3.03213	2.7683	0	1.79278	5.07046	4.52236	0.543452	5.05225	0.0537741	2.57636	0	4.40598	4.67575
0	0.965331	2.12873	0	1.85003	4.76762	4.29749	3.06195	5.30915	0.0133996	1.18664	0.224509	3.64434	4.8779
0	2.86306	1.38082	0.137368	2.52729	4.16953	4.61682	2.17718	5.10565	2.13863	1.13181	1.40718	4.25144	4.72032
0	2.2706	3.82623	0.375699	2.42611	5.09644	4.50865	0.0649543	4.93702	0.223534	3.05592	1.95601	4.51323	3.42595
0	2.53371	3.80574	0.0912732	1.33686	4.53405	3.63055	1.07099	4.13629	0	2.36882	1.41995	4.5306	3.9799
0.135386	0.825571	2.36551	0	0.460365	3.95554	3.95434	0.922896	5.1418	0.44969	0.133404	0.326375	2.10547	3.59019
0.0671495	0.785647	2.32615	0	1.90317	4.17014	4.24739	3.05626	3.56415	1.20405	0.382039	0	3.89624	4.57185
1.66579	2.48687	4.06163	0.248824	1.37456	3.67412	3.40373	1.83824	4.46907	0.194963	2.36886	2.05097	4.49515	3.66489
1.16534	0.933425	4.03145	0.793326	1.96923	3.78395	4.17626	1.50429	4.03297	0	2.51396	0.734385	4.23312	3.28621
1.29462	1.23469	4.38357	0.569168	2.96125	5.18237	4.66856	3.55376	5.8355	0.471711	4.14419	0	4.87681	4.67304
0	0	0	0.16426	0.743098	4.17117	3.74479	0.242224	4.17722	0	0.928786	0.747746	2.90235	4.17552
1.13029	1.78098	4.50917	0.559542	3.10385	3.60982	3.69449	1.17812	4.30941	0	2.03685	0.9091	4.71971	3.24118
0	1.82507	1.28705	0.228214	1.32192	4.11672	3.62244	2.44198	4.76365	0	2.08629	0.392263	3.5	4.21921
0	1.5646	2.48369	0.112363	2.18981	4.50526	4.22002	1.26132	5.07068	1.60435	2.46121	1.0705	3.92796	4.71894
2.13886	2.24184	3.54441	0.430206	2.37559	4.70687	3.94799	3.64961	4.90177	0	2.20435	0	3.26222	4.81432
0	0	1.96775	0.172148	1.69964	4.42806	3.95282	2.36272	5.11605	1.3343	1.11688	1.10643	3.88479	4.44406
0.240864	3.07866	4.38456	0	2.53843	3.91082	4.00827	0.996105	5.14623	0	3.22095	1.81445	4.63703	4.03048
0.1613	1.21249	2.96607	0.204178	1.81464	4.63204	4.30903	4.00918	5.38935	0	2.98367	0.720912	4.72846	4.06784
0	1.99711	0.548483	0.390592	2.17102	4.20313	4.52272	3.77964	2.8823	2.54341	0.808421	1.92362	4.34541	4.00889
0.0527755	2.21013	2.84705	0.00539997	1.21511	4.04178	3.63438	2.50983	4.34417	0.170769	2.0029	0	4.50991	3.27993
0.114549	1.85603	1.76454	0.0575682	0.779141	4.28257	4.58665	1.73429	4.83527	0.445152	1.01315	0.832757	3.54897	3.71309
0	0	3.75256	0	1.42415	4.43235	4.73314	2.70517	3.43615	0	2.495	0	4.61594	4.57208
2.32453	1.48266	4.92831	0.884481	2.55166	3.35926	4.00828	2.59637	5.35021	0	2.65984	2.09243	5.09516	3.31553
1.09985	0.295098	3.06849	0.524078	1.46226	4.49232	4.25493	2.93207	4.49516	0.126264	1.0765	0.577381	4.61692	2.9853
0	0.663773	3.82345	0.313252	1.67045	4.77173	4.10534	1.3812	4.93943	0.738747	2.40172	0.961334	4.04626	3.7784
0.797826	1.80949	3.09477	0.112761	1.51391	4.76107	4.41497	2.66802	4.27499	0	2.204	1.51701	4.33653	4.27016
0	3.06328	3.44068	0	2.16438	4.11732	4.15203	1.20789	4.49925	0.529332	3.0581	0	4.26746	3.2124
0.081111	2.34979	2.82936	0.758691	2.11017	4.57012	4.25646	0.0561705	4.78969	0.16426	2.72523	1.46472	4.26948	3.71188
0	1.5491	2.64632	0	1.82977	4.58899	4.33295	3.76657	5.27633	0.885187	1.92173	1.90742	4.14536	4.14332
0	0.467755	3.35439	0.590483	1.63588	4.25307	3.53891	0	4.92035	0.797676	2.48842	0	3.29112	3.33081
0.236003	2.29111	3.72616	0.587768	2.3852	3.05552	3.32747	0.547616	4.57479	0	2.94258	1.54642	4.26644	2.97507
0.460907	1.05941	4.46148	0	1.50421	3.62219	3.69051	0	5.73964	0.230552	2.98744	0.731418	4.90859	3.46429
0	2.71109	4.21109	0	3.04784	3.45069	3.99185	2.60549	5.18973	0.541366	2.98329	0.994544	5.21777	2.99954
0.157152	1.70041	2.04589	0.8918	1.62782	4.58696	4.6657	3.05458	4.48308	2.32542	1.45856	1.73189	3.92286	3.75745
0.380921	2.34835	4.72922	0	1.04659	3.576	2.95751	1.39165	4.36868	0.421416	2.37898	2.07902	5.20268	2.96284
0	1.81864	2.92152	0.154584	1.44845	3.96957	4.45219	2.83044	4.31905	2.34991	0.0351927	1.26174	3.86665	4.03689
0	3.21452	3.42553	0.202415	1.55227	5.3091	4.76768	2.0727	5.91275	0	3.23325	0.737814	4.37683	5.29417
0.213573	1.82085	4.30712	0.200259	3.03265	3.84547	3.95087	0.29414	4.16232	0.396712	2.47667	0.561609	4.3325	3.71002
0.00359999	1.81775	4.56027	0.188875	2.87028	3.6038	4.00843	1.89373	4.32792	0	2.49882	1.66725	5.09135	2.74482
0.533351	2.62609	5.75791	0.975008	1.89402	4.82432	4.34139	0.449146	5.39252	0	3.34203	1.50573	4.88061	4.65476
0.384087	0.798275	3.84438	0	1.75208	4.7751	4.0236	0.313252	4.9591	0.28243	3.10226	1.0207	4.5562	4.72391
0.137368	1.69254	4.16255	0.896705	1.1561	4.66308	4.00775	3.21622	5.46637	0	3.24142	0	4.14969	4.03596
0.252508	0.959464	4.18545	0.495299	1.57822	4.36602	3.87329	1.23609	5.28794	0.157943	2.81031	1.05208	4.67631	4.48596
0.518283	0.531081	4.32274	1.32758	3.64971	2.75367	4.57502	3.71708	5.48998	0.607195	3.66668	0.903403	4.64412	2.47129
0	1.82777	3.60351	0	1.50995	4.28247	4.29848	3.41681	4.81614	0	3.02479	1.61028	4.68504	4.59346
0	0.80007	3.57061	0	0.628415	4.56498	3.96367	2.78581	5.3392	0.232694	0.672541	1.40237	3.06626	4.49195
0.166825	2.573	4.54599	0.488891	2.56871	3.13927	4.0689	2.81402	4.61859	0	1.95501	1.71745	4.84377	3.39964
0	1.45865	1.28715	0.00319999	1.51776	3.67918	4.08932	2.43859	3.61874	0.992982	1.80039	2.01978	4.2504	3.91168
0	0.697462	2.45099	0.214159	2.40788	4.66271	3.72166	0.869729	5.37159	0	2.86985	0.181207	3.90778	4.79727
0.261412	2.43942	3.70066	0	1.39669	4.14528	4.01558	2.69905	4.31389	0.252121	3.06145	0.850205	4.60462	3.86193
0.36035	2.12676	4.02124	0.712553	3.2923	3.94742	3.94315	2.50705	5.52871	1.37684	3.03478	1.60172	4.38196	3.86524
0.260059	1.0315	3.32914	0	2.76865	4.40713	4.46019	2.05888	4.88717	1.00414	1.56884	1.84462	4.33218	4.39747
0	2.50439	3.20732	0.667025	1.53848	4.6524	4.21964	3.05729	3.99558	1.72176	2.02607	0	4.72169	4.74309
0.0667504	0.863728	3.99705	0.203395	1.39286	4.11399	2.82052	0	5.483	0	2.00433	0.582326	3.49406	4.12746
0	1.77447	2.15046	0	2.2668	3.92067	3.8417	1.93488	4.63776	1.94362	0.00599996	1.36079	3.47936	4.00573
0	2.41631	3.84525	0	2.11308	4.41911	4.09898	3.40302	5.12736	0	3.35761	1.08587	4.34117	4.12719
0	1.56107	2.69207	0.0281963	0.697621	4.76229	4.33658	2.64336	2.99832	0	1.65581	1.08732	4.3931	4.91369
0.0319945	2.63702	3.23754	0	1.86629	4.45284	4.68191	3.3875	5.26958	1.98343	2.50974	0	4.49416	4.77838
0.878117	0.240864	4.23706	0.738592	2.03536	4.28382	4.38359	4.0424	5.25088	0	1.96495	0	4.79942	3.85546
0	2.83985	1.6018	0.653813	1.97551	4.71506	4.21582	0	4.81413	0	2.49122	0	3.94301	4.82313
0	2.15083	1.54429	0	0.812282	3.5236	4.00122	2.58654	5.6124	0.03919	0.405957	0.080513	3.35059	2.68315
1.33971	0.216114	4.70823	0.0141995	2.10081	4.26917	4.11623	4.58425	5.11659	0.78217	2.39458	1.90538	4.16618	4.04115
0	1.17226	2.57212	0.247078	0.900477	4.95569	4.16768	3.41135	5.24294	2.04299	0.208291	0.373645	3.64935	4.06397
0.216114	2.77235	1.34947	0.150827	1.64768	3.83342	4.42062	1.12395	5.5395	0.716659	1.43357	0.122295	2.5067	4.02469
0.822334	0.560748	3.26517	0	2.66178	4.53339	4.14236	3.56924	4.52116	0.478885	2.89265	0	3.95207	4.16873
1.20107	0	3.17612	0.240476	1.98137	4.3264	3.88376	2.9635	5.25379	2.54497	0.706374	1.73313	3.02324	4.09038
0.787608	2.19123	4.24664	0.0607626	2.19739	4.83684	4.56376	3.54835	4.63431	0	3.04777	0	5.27865	3.47125
0.253477	1.4414	1.96857	0.219239	2.56887	4.69944	4.44295	3.31994	4.441	1.59426	1.22856	0.991939	3.43734	4.56852
0	2.38455	0	0.486929	0	3.31229	3.49923	2.49539	4.35017	0	0.800818	0.731575	3.11071	2.68323
0	1.92047	1.22878	0.205158	0.312489	4.32662	4.19016	2.50313	4.47971	0.0651539	1.3447	0	3.69972	4.3904
0.0755282	0.135386	2.30425	0.847312	2.48409	3.85178	4.27908	4.65974	5.73294	0.339444	2.25167	0	3.86345	4.06559
0.128645	2.4209	3.23743	0	0.285698	5.16349	4.21548	2.54843	4.99494	0.0271966	2.65928	0.571053	3.99259	4.81095
0.878401	1.12818	2.05978	0.170177	1.40903	4.20145	3.93801	1.11119	4.92666	1.19032	0	1.13134	3.65204	4.23581
0.92509	1.21195	2.21385	0	1.24612	4.38869	3.94528	2.12939	4.21862	0.410383	0	0.930015	4.11905	3.59682
0.374766	2.40007	4.55134	0.608203	2.20326	4.61174	4.09758	1.3719	5.341	0	3.05543	1.47268	4.16289	3.20595
0	1.13519	3.19902	0	1.62532	4.19956	4.27391	3.01888	4.06777	0	1.29615	0.936011	4.31444	4.09021
0	1.54135	2.74477	0.806189	2.51106	4.17618	4.36546	2.6287	4.95698	0.152212	2.02592	0	4.39388	4.26637
0	1.08793	3.00114	0	2.72207	3.74644	4.05028	1.92093	5.25471	0	2.07991	1.19753	4.61108	3.72551
0	2.0877	2.53257	0	0.796777	4.26022	4.03373	1.03529	5.1786	1.1585	1.56996	0	3.86737	4.1592
1.10631	2.65775	0	0	0.0393898	4.08031	4.02075	2.34083	4.72618	0.655777	1.10105	0.724997	3.64259	4.05204
1.93148	2.01796	5.07676	0.362977	1.58312	4.21884	4.19769	3.45603	5.63593	0.794828	3.1607	0.183567	4.48958	4.33073
0.796927	1.7586	4.47583	0.259092	2.99427	3.68855	4.41958	2.08805	4.7991	0.439877	2.0155	0.420131	4.54691	3.49249
0.141329	1.61932	2.31947	0	0.15656	3.73829	4.00427	2.45362	5.32345	1.57291	0.381107	0	3.75573	3.62017
0	0.721227	3.55025	0	1.23502	5.31871	4.27626	2.106	4.19735	0	2.61834	1.30214	3.69636	5.0615
0.0209985	1.40394	2.24323	0	2.25404	4.17182	4.43454	1.99546	3.37041	1.30021	1.72231	0.856119	4.46827	4.35467
0.778231	0.525305	3.78296	0.664586	2.03644	4.50165	3.96268	0	4.93756	0	2.2452	0	4.33705	4.4343
0.866875	0.690425	3.12787	0	2.33482	3.71974	3.35951	1.84252	4.59757	0	2.83275	0.892362	4.63064	4.03061
0.63455	0.858852	3.40104	0.400969	1.94401	4.36108	3.77971	3.35355	5.04498	1.51096	0.537885	0	4.29668	4.21028
0	2.38681	3.00423	0.283199	1.96506	4.93767	5.02151	2.57094	4.89489	1.46884	2.0833	1.38403	4.37953	4.69892
0.344731	1.0207	3.80726	0.129835	2.32561	4.47165	3.95413	2.57667	5.81152	0.0675486	2.97222	0	4.57083	4.42546
0	1.77163	2.27635	0	1.73388	4.33041	4.5464	3.23774	3.96113	1.65677	1.36011	0.826453	3.98606	4.56463
0	2.10988	2.04671	0.581474	1.60063	4.46032	4.48285	3.82425	4.03533	0.0952559	0.997794	1.41473	3.87955	4.49297
0	1.75222	3.42474	0.428378	1.72349	4.99223	4.13138	0.614742	5.02784	0	0.852516	1.49741	4.73432	4.386
0	3.1314	3.98274	0.418846	0.434225	4.88053	4.02832	2.56984	5.40708	0.208095	2.8744	1.31663	4.15458	4.65884
0	0.555229	4.35827	0	2.3983	3.93337	4.06537	2.3126	5.36268	0	3.11766	0.883917	4.36692	3.42898
1.28314	1.32103	4.2301	0	2.26548	4.8188	4.74503	2.17597	5.11884	0.229578	2.99769	1.77658	5.21012	5.28133
1.03036	2.15719	4.61882	0.547443	3.05234	4.05966	3.18216	0.692667	5.00283	0	2.7165	1.47216	5.01646	2.94269
1.24356	2.14105	4.05779	0	2.53755	3.59443	4.44593	0.324096	4.10758	0.520744	1.80694	1.71033	5.05224	2.85623
0.126661	0.0175991	2.10008	0	1.38243	4.23223	4.38484	0	3.6055	2.9143	1.35354	1.68997	3.77886	4.63606
0.730168	0.785647	0.064156	0	0.0359922	4.03389	3.82924	2.86783	5.39483	0.436961	0.996495	0.908822	0	3.55088
0	0.989459	1.50877	0	0.00639996	4.39278	3.38361	3.15345	3.41366	0	0.323337	0	3.68512	4.57452
0.853382	2.38626	3.07026	0	2.18591	4.91002	4.66458	2.57899	4.57052	0	2.2593	0.716186	4.41611	4.59338
1.34391	1.08089	4.76155	0	3.05751	4.25571	4.40287	0.0291959	4.96031	0.647087	2.75141	1.50099	5.28337	4.22795
0.552637	2.48921	3.36197	0	1.08623	4.59216	3.96647	1.22045	3.97223	1.30649	2.90761	0	4.72087	4.58851
0.368222	2.63511	5.48284	0.14509	2.97587	4.90725	4.71478	0.588447	4.07812	2.06718	1.13507	1.96556	5.6067	4.52751
0	2.06957	2.80901	0.130628	1.89149	4.84599	4.47048	2.8738	4.90812	0	2.78167	1.10237	4.41846	4.67707
0.261799	2.64174	1.51935	0.140537	1.36242	4.54375	4.39981	2.8884	4.90174	1.05121	1.38347	1.49724	4.09445	3.28235
0	0.243972	2.48256	0	1.27529	3.8122	4.07911	2.27032	4.50809	2.1166	0.843977	2.05092	3.9625	3.92555
1.24442	0.30218	4.87009	1.30244	3.33541	3.06423	3.54015	1.63408	5.51981	0.208682	3.77551	0	4.37843	2.79291
0.230552	2.2985	2.76387	0	1.13717	5.09074	4.70222	2.55367	5.19227	0	1.44399	1.36789	4.61646	5.18852
0.105206	1.82657	4.03019	0.181797	2.44715	3.60101	4.072	3.21897	5.02124	0	2.43526	0.0593651	4.66848	3.98179
0.238726	1.27031	4.02775	0.220997	1.82908	4.46409	3.7354	2.0123	3.60435	0.368597	2.20739	0.252508	4.91676	4.19027
1.24207	1.01533	4.41695	0.0673491	2.04706	4.23982	4.37795	3.46008	5.48542	0.398934	2.87337	1.08962	4.80599	4.0864
0.64083	2.41202	3.12747	0.224119	0.362602	3.62098	3.40686	2.51402	5.03584	0.495832	3.10125	1.46367	4.16128	3.0107
0	0	3.14155	0	0.458379	4.16594	3.77849	2.48412	5.23895	0.729698	0.8044	0	4.01156	3.65159
0.140141	1.02325	1.48093	1.07099	0.774738	4.13465	3.68398	0.284929	5.42615	0.623092	1.67074	0.361476	2.90152	3.61324
0	3.8084	2.48031	0	0	3.7617	3.66996	2.28738	5.16676	0.299311	1.30436	1.39193	4.61073	3.78067
0	0.661981	3.63414	0	1.47928	4.76005	3.91022	0.0904765	4.95658	0	2.69594	0	4.38602	4.28846
0.302563	2.89924	2.26602	0.328462	0.109978	3.77012	4.19755	1.85316	4.46999	0	2.19497	1.4129	4.53312	3.77043
0	1.42923	4.94499	2.11688	3.22475	5.45761	3.40689	1.75303	5.21593	0	1.96159	0	5.87992	3.07202
0.363164	0.341522	4.29007	0.331116	3.15222	3.60179	3.32481	3.75879	5.0443	1.32152	2.19317	1.07869	5.24685	3.52146
0	2.40777	2.99892	0.285505	1.86297	4.25795	3.97016	2.07986	5.09931	0	2.62485	0.870157	3.03758	3.95887
1.55502	3.35843	3.99592	0.10063	1.92327	3.24188	4.53962	2.2695	4.71311	0	3.17566	1.49852	4.75387	3.46341
0.98645	0	3.97346	0	2.76803	3.73414	3.89536	2.93881	5.05632	0.925501	3.29738	1.11416	3.89527	2.9725
0	2.13028	3.64916	0	1.79271	4.05853	3.64889	2.4867	4.41218	0.350198	3.14945	0.50346	4.02159	3.11757
0	2.14475	1.6052	0	0.156757	3.57751	3.80952	1.57458	4.31604	1.82758	1.07258	1.83545	3.80316	4.0851
0	1.47373	1.93505	0	1.34411	4.33884	4.0561	2.52044	4.63229	0.684485	0.037791	0	3.6314	4.44704
0.17136	0.152212	3.15386	0	0.578746	4.60115	3.56881	2.89389	5.00516	0.285698	0.365788	0.834511	3.41338	4.48676
0.599449	2.75151	4.11292	0	0.621258	4.45172	4.29823	4.38339	5.49446	0	3.3964	2.15486	3.89752	3.76645
0.0461836	0	2.10085	0.711287	1.19665	3.28445	4.06389	3.8655	5.09188	0	1.52244	1.83071	3.47408	2.38597
0.0751293	1.16795	3.30304	0.253089	1.52427	4.09925	4.28482	3.3484	3.82604	0.174316	0	1.50658	3.15602	3.37679
0.333579	1.78901	2.20878	0	0.919597	3.72808	4.11825	3.20936	4.31336	0	1.20173	1.6946	4.1694	4.14585
0	2.41932	3.89026	0.0131996	2.50618	4.75699	4.12913	1.88189	4.67992	0	3.2862	0	4.50249	4.34649
0	1.253	3.04993	0.16426	1.79737	3.67899	3.79876	1.63918	5.58362	1.41004	1.9287	0	2.61436	2.74036
0.389664	0.0831043	3.63998	0.105405	1.97996	4.46934	4.12411	0	4.57893	0.351516	0.667675	1.65795	3.93503	4.40357
0.822776	1.75498	2.27769	0.236976	1.77137	4.78535	4.22303	3.46344	4.16694	2.24955	1.55623	0	4.45541	4.74383
0	2.85428	2.15564	0	0.864873	4.43178	3.8018	0	4.66168	0.0679477	2.75638	0.0950568	5.03015	4.492
0.160905	2.47239	3.79614	0.0199987	2.77127	2.2798	4.19761	0.342466	5.16303	0.959197	2.63454	0.276657	4.62033	2.30516
0	1.82507	3.48941	0.629245	1.02236	4.78304	4.19342	3.3609	4.25111	1.30305	1.16897	0	4.36361	4.44317
0.267981	2.43547	4.17241	0.0817091	1.91989	4.51622	3.99072	2.68364	5.27589	0	2.20956	0.141725	4.47769	4.39496
0	1.95927	3.92508	0.464514	2.19634	3.94205	4.18283	0.401154	4.47291	0	3.06941	0.544494	4.23321	3.45366
1.04459	0.0635572	4.21223	0.122096	2.99441	4.66533	4.46291	0.654632	4.62311	0	3.55467	0.762067	5.11795	4.66366
0	2.89477	4.32597	0	3.07958	3.4832	3.40712	0	4.7667	1.15289	2.84501	1.15679	4.65036	4.06859
1.61878	3.15309	4.49712	0	2.40774	3.54569	4.10256	0.303709	4.88335	1.01789	2.90403	1.65057	4.3761	2.33398
0.962534	0.90799	5.20086	0.400414	2.12901	4.56034	4.27471	3.19477	6.12912	0.253477	3.37623	2.18173	5.41916	4.63801
0.541192	2.06319	3.94349	1.2174	2.44011	4.70518	3.76445	3.05153	5.41027	0.724056	2.88926	1.54576	4.83483	4.33396
0.398749	0.991156	3.54458	0.267981	1.83289	4.66904	4.04926	1.31102	5.42618	0	3.21718	0	4.36022	2.95628
0.738592	0	4.69848	0.1532	2.66445	4.24416	3.56746	2.13644	4.95253	0.599111	3.21736	0	4.8358	3.29697
0	0.263152	2.75293	0	0	4.4393	3.95326	3.33593	5.88683	0	1.78451	1.80239	3.876	4.57614
0.0555714	2.40735	4.21775	0.808867	2.81071	4.77155	3.92545	2.80453	4.27618	0.98015	2.96119	2.03552	5.12248	5.17192
0	0.986974	2.34574	0	0.317251	4.86911	3.87989	1.75712	4.97955	1.58909	0.938727	0	3.69938	4.71053
1.27457	1.87508	3.80541	0	2.68302	3.6976	4.43786	0.212595	4.68868	0.761914	3.36588	1.2852	4.61366	3.90487
0	2.06319	3.92107	0.201827	0.592347	4.65593	4.07793	2.78335	4.29973	0	2.43069	0	4.50166	4.11122
0	1.30406	2.60434	0	1.84072	4.41647	4.4648	2.60869	4.39581	2.50948	1.73052	1.1625	4.59792	4.68123
0.436779	1.89866	4.25115	0	0.838013	5.09998	4.5241	0.861148	4.73943	0	2.54107	1.94205	5.4018	3.87267
0.280122	0.703197	3.95559	0.424166	2.03721	4.05866	3.776	1.45538	5.38562	0.0519766	3.60814	1.67357	4.54514	4.0708
0.12031	0.995715	3.86493	0.644949	2.32809	4.55782	3.92884	1.51046	5.50435	1.5821	2.36979	0.907574	3.7332	4.5236
0.720598	2.38932	3.82634	0	0.218849	4.81083	4.25393	0.145486	3.49395	0	2.44181	0	4.08238	4.50816
0	2.32224	3.62107	0.269718	1.67495	4.93507	4.20047	0.698259	4.90911	0.473148	3.63898	0.0167992	4.59194	4.74821
0.834803	1.91512	3.74264	0.202023	1.43529	3.26011	3.46837	0.942927	4.13068	0.565564	2.72604	1.19099	4.93595	3.26422
0	2.63226	3.00307	0.454038	2.11959	4.71891	4.60243	3.80216	4.88901	0.777321	1.2035	0.311917	5.0182	4.55658
0.755462	0.336986	3.44933	0.063158	2.18844	4.36793	3.47513	3.25899	5.58758	1.41179	1.31373	1.61573	4.38205	4.402
0.856695	1.83046	4.24051	0.110972	3.35896	3.79698	4.21381	0.150234	5.18148	0.0243976	2.91365	1.03668	4.73214	3.8452
0	1.79433	4.02573	0	2.3743	3.2885	4.09308	0.55661	3.82203	1.41959	2.61686	0	4.48238	3.12304
0	3.10003	4.26009	0.322196	3.08452	2.88564	4.30416	0	4.92494	1.49032	2.83401	2.10326	4.58138	2.44605
0	3.30442	4.08322	0.191625	3.23312	4.38017	4.89344	0.174316	4.79626	0	3.47183	0	5.33511	3.81409
1.55154	0.983697	4.36867	0	2.43226	3.68372	4.08818	0	4.36384	0	2.7719	0.180026	4.79684	4.35852
1.57521	2.5148	3.37582	0.436779	1.92041	5.07045	4.05058	1.13064	5.11123	0	3.47171	1.41345	4.17491	4.43946
0	0.436414	2.02077	0.0383906	1.61028	4.08206	4.10936	0.301606	4.19221	1.49468	0.417192	0	4.04575	3.7249
1.14586	0.0103998	3.69044	0	2.14183	4.54594	4.13919	3.09955	5.10141	0	2.29148	1.84357	4.26968	3.77279
0	2.26532	4.25472	0.534399	1.68029	3.89172	3.67768	0.863728	4.8895	0	2.51704	0.66035	4.44717	4.06251
1.27218	0.463973	3.42325	0.0884845	0	4.46857	4.80346	3.90382	4.9178	0	3.71242	1.75953	3.9278	3.78561
0.624257	1.18976	2.48802	0.627418	0.630905	4.28504	4.20855	3.03616	4.37131	0	2.26162	1.61657	3.2938	3.24597
0	0.975669	2.56272	0	1.7592	4.6588	4.11498	2.85111	5.05904	1.08356	1.6052	0	3.24918	4.58924
1.78288	1.60859	4.25386	0.849627	3.23383	4.75169	4.47112	3.84679	5.81008	0	3.2047	0.568825	3.25428	4.86831
0.294332	2.11992	0.80455	0.142715	2.22061	4.07902	4.01007	0.573963	4.99291	0.922621	1.09312	0	3.40657	3.88396
0.3332	1.35335	3.4695	0	1.76786	4.70819	4.35941	3.29995	4.65951	1.79057	1.21446	0.865159	3.46411	4.40779
0.226654	2.78662	1.2939	0	1.6418	4.66185	4.20384	2.61511	4.5955	0.592855	1.24654	1.56684	3.39877	4.49042
0.0928665	1.27829	3.04197	0.352081	2.8619	4.64271	4.23576	2.93699	5.7018	0	3.53469	1.93878	3.99437	3.58209
0.420314	2.9714	4.20214	0.484608	2.15092	4.5675	3.87822	1.75592	5.35668	0	2.02737	0.577552	4.43653	3.99179
0	1.93205	4.36374	0	2.08511	4.04061	3.72378	0.16051	5.31095	0	2.7321	0	4.59517	3.44933
0.405219	0.0561705	3.03302	0.167614	2.5474	4.49173	4.0939	3.20373	4.54015	0	3.13123	1.83856	4.63604	4.29041
0.628415	3.29921	3.70531	0.200063	1.80655	3.9088	3.90255	2.27903	4.29304	0.460365	3.60582	1.5086	4.78723	3.15065
0	2.11736	1.95761	0.0906757	2.12374	4.77184	4.35052	1.02745	4.24928	0.47189	1.95877	0	4.04957	4.88205
1.56532	0	3.53338	0.0509779	2.671	4.40739	3.80272	0.946979	5.64766	0.115145	3.5554	1.7019	4.13437	3.91422
0	1.58753	2.83908	0	2.17233	4.02928	4.49689	3.18163	4.36328	1.67089	0.439695	1.06829	4.65139	2.69597
2.31334	1.63069	5.62551	1.2786	1.9476	4.79247	4.73766	2.91659	5.43184	1.20526	3.60679	1.55454	4.80952	4.71704
0	1.99423	3.03173	0.175498	1.31122	4.24375	3.93273	2.73766	5.05273	0	2.66799	1.36559	4.39659	4.44059
0.333011	1.75269	1.57688	0	2.1735	4.1515	4.78405	3.52246	4.64588	1.94771	1.37779	0.428926	4.33301	4.25839
0.603663	1.17011	3.85892	0	1.84917	4.2291	3.87566	3.33699	5.44347	0	1.62464	1.92276	3.80148	2.86325
0	1.18149	3.09527	0.06216	0.8266	4.46899	4.28809	2.98246	3.84686	1.73381	1.87322	0	4.56476	4.27794
0	2.81871	4.19625	0.55108	2.92518	3.25078	3.96289	1.75632	5.37667	0.270875	2.46039	1.47006	4.9646	2.19866
1.16625	0.347372	2.76748	0	2.9778	3.77826	4.22049	4.89105	5.6978	1.44113	0.757769	0.342844	2.28791	3.39543
0.657575	2.28311	2.51611	0.754075	2.56856	4.54334	4.49506	2.99356	5.45413	1.48438	1.10404	1.08986	3.58657	4.21627
0	1.79627	2.121	0.43459	0	5.01261	4.20916	2.05888	5.79675	0	0.590652	0.392819	3.61038	3.65932
0	2.94554	2.91648	0	2.30088	5.1371	4.59441	2.68874	4.09389	1.50987	2.31463	1.09853	4.51257	5.09218
0.553329	1.12525	3.01633	0	1.35548	4.72158	4.09767	4.24396	5.36007	0.470273	1.21468	1.99364	4.2254	4.17658
0	0.969317	4.13897	0.294907	2.9716	3.70352	4.01445	0.336229	4.42567	0	3.1875	0	4.34069	3.84887
0.397823	2.11413	4.66144	0	3.40304	3.57649	3.94846	2.71053	5.35251	0.696823	3.44736	0.170572	3.54378	1.87598
0	2.19941	2.85182	0.0129996	1.33558	4.58823	4.21741	1.04884	4.8745	0	2.06389	1.82028	4.37584	4.67184
0	1.90695	2.43831	0.624091	2.16805	4.54348	4.06758	2.9777	5.41678	0	0.537363	1.75289	3.60208	4.57078
1.68911	2.13262	4.44182	0.213377	2.54585	3.44197	4.09716	0	4.1732	0.584709	2.1219	0.683037	4.88598	3.6469
0	0.507175	3.87325	0.804251	1.15495	4.05937	4.09746	0.220216	6.03801	0.0401892	3.38758	0.795428	4.43594	2.53708
1.31242	3.27118	4.23996	0.268946	1.57624	3.10734	3.89536	1.18395	5.21325	0	2.82405	1.27415	4.70244	1.92579
0	1.22381	0	0	0	3.66859	4.28922	0.0964504	4.37198	0.422516	0.867732	0	3.49511	4.07874
0.0497794	2.17165	3.8939	0.348691	2.5339	4.78935	4.2101	0.936011	5.37782	0	3.70679	0	4.3854	4.11339
0	3.26984	4.2203	0	2.14752	4.70467	4.52983	1.92858	4.36117	0	3.29423	1.55162	3.83051	4.48196
0	0	4.41699	0.0245975	2.79462	3.87965	3.45234	0.94049	5.24795	0	3.65104	0.842089	4.51936	3.79778
0.474224	1.51181	4.03594	0.0451846	1.08526	3.68746	4.33775	3.14858	5.31244	0.0445852	2.07937	1.89866	4.24238	3.17148
0	0.0841008	0.487286	0	1.70055	3.34336	4.03686	1.97643	4.45306	1.61496	0.570368	1.68374	3.08667	1.97573
0.92166	2.15496	2.7419	0.889552	2.3282	4.6677	3.85189	0.710971	5.64575	0	1.00724	0	2.84404	4.44796
0	0.849338	1.71662	0.17727	1.7628	3.82568	3.99936	3.2359	5.27019	0.325615	2.46005	0	3.52167	3.80039
0	1.23694	0.826453	0	2.03531	4.14798	4.80371	2.13051	5.18381	1.99284	0.441879	0.334904	4.15198	4.66676
0	0.164063	2.80557	0.052376	2.07344	4.33016	4.12777	2.94067	4.54704	0	1.34431	1.01238	4.34168	4.1099
0.191036	1.76527	2.51675	0.0313948	1.62213	4.87554	4.39175	2.16597	4.38238	0.189071	2.41751	0.1062	4.36608	4.45745
1.72604	0.758998	4.92131	0.601978	2.89937	4.10282	3.3041	3.91689	5.23411	0.854823	2.80146	1.40746	3.80758	3.65156
0	2.60649	3.25337	0.380548	0.487642	4.43848	3.91089	1.82896	5.19532	0.135782	3.17135	0	3.94161	3.79907
0.185141	3.52045	3.52001	0.439695	2.61485	4.60528	3.76416	2.43355	5.73546	0	2.93163	0	4.59935	4.25831
1.19432	2.19928	3.52344	0.722642	0.668974	4.0351	4.0019	2.69524	5.20672	0	1.69268	1.84751	3.60952	4.20466
0	2.25529	3.13925	0.253477	1.31323	4.94142	4.65586	0	4.92863	0.198886	0.124081	0	4.0662	4.06125
0	0.549003	2.71837	0	1.7506	4.46888	3.98539	0.874001	4.36487	0.958529	1.56059	0	3.84836	4.47348
0.156955	0	2.46093	0.614742	1.37209	4.26756	3.63848	1.95451	4.79273	0	1.89238	0	3.57329	4.13226
1.52834	2.79476	1.82293	0.367099	1.62479	3.92164	4.66257	2.2785	5.64268	0	1.71243	0.426364	3.19203	4.2358
0.669299	2.97458	4.97993	0.23717	2.65046	4.61026	4.20376	1.49775	4.95595	1.19065	2.53909	1.2939	4.84699	4.57429
0.481748	1.32719	4.40742	0.212008	2.10408	3.89808	3.62142	0.389478	5.16512	0.304856	2.66832	0.264698	5.01318	4.00822
0.196532	1.23416	3.10752	0	0.217872	3.91571	3.36336	2.1299	4.83784	0	2.71244	0.929059	4.111	3.81536
0	0	2.54625	0.172543	0.332443	3.20363	3.99886	3.32865	5.597	0.618588	2.68097	0.923033	2.83992	3.36759
0.131818	0.45621	2.99858	0	1.43339	4.17674	4.10871	3.70654	5.42476	0.537363	2.13023	1.2149	3.88888	4.18093
0	0.699694	1.99096	0	1.37637	4.94817	4.22548	0	5.39209	1.10881	1.06878	0	3.08198	4.78393
0.144892	1.66936	4.0527	0	2.83265	3.76779	3.4599	2.55608	5.13111	0.6981	3.06514	0.313633	4.51085	2.98468
0	1.61596	4.16816	0.0497794	2.25728	4.82807	4.34724	0.829535	4.6707	0	3.77212	1.70352	4.94426	4.02294
1.37504	0.884905	4.52565	0.733293	3.4309	3.90169	3.63349	0.489782	3.86853	0.322196	1.77763	0.946035	5.34854	3.84774
0.219435	1.15174	3.7688	0.460907	2.32076	3.54092	4.0035	3.49487	4.51531	0.335283	2.70325	1.86242	4.68367	3.13689
0.800519	0	3.04363	1.51349	1.542	3.48813	3.32803	1.03869	4.56131	0.586409	3.6026	1.6479	3.43505	3.76424
0	1.93929	3.10702	0.468115	1.74363	4.40653	3.98967	2.39653	4.76499	1.74003	1.71884	0	3.84301	4.56354
1.48628	1.0743	2.66328	0	0	3.8517	3.56033	3.07566	4.89614	0	2.37149	0	2.96305	3.87001
0	1.1263	2.09515	0.584539	1.82135	4.24669	4.2286	2.91367	4.61815	1.55857	1.29043	0	3.25802	4.23288
0.521797	0	2.73492	0.191429	1.51709	4.20641	4.21191	1.33715	4.14728	0.324856	0.0843001	0	4.06103	3.8862
0.917394	2.40781	3.99899	0.261799	2.42464	4.77069	4.03217	2.19774	4.50647	0.334904	2.79605	0	4.47335	4.56729
0.233473	0.399859	2.1269	0.362227	1.13449	4.60072	4.29242	1.64604	4.98135	1.86666	1.41409	0.619089	3.62074	4.56177
0.0465831	3.28933	4.4766	0	1.36989	4.22685	4.51152	0	5.29328	0.864158	3.02344	1.6841	4.85222	4.3785
0	1.33686	4.3446	0	1.93551	3.67889	4.08535	2.44146	4.79951	0.143309	3.24099	2.21394	5.06957	3.2649
0	3.14485	3.68566	0	2.02046	5.49302	4.35277	1.22088	5.38951	0	3.80793	1.02656	4.28514	4.49654
1.15507	2.82955	4.64299	0	0.63984	4.62153	4.15804	2.46029	4.99468	0	3.68039	1.57211	4.63792	3.59841
0.627086	1.29686	3.70041	0	1.12783	3.97199	3.98325	3.09076	5.0749	0.908961	3.36982	0.73937	4.21273	3.62991
0	1.24867	3.43519	0	1.09721	4.71071	4.01243	3.0442	5.2442	0.188679	2.98323	0.343599	4.27822	4.64333
0	0.553329	2.5663	0.150827	1.65949	4.19656	4.12813	1.97147	4.54504	0.672703	0.259092	1.78419	2.90894	4.55129
0.406511	1.34645	4.04685	0.198298	2.29059	5.24983	4.71642	3.19243	4.92374	0.0970476	2.8679	1.69751	5.00792	4.40958
0.0373913	2.67072	3.79822	0.719338	0.589295	5.60913	4.20255	0.137169	5.5118	0	3.50462	2.04523	4.66032	5.31895
0.233473	1.09541	3.32149	0	2.02155	4.95778	4.59215	2.54958	5.65819	0.73937	1.49767	1.24867	4.08973	4.79314
0.444243	0.606859	4.5491	0.27049	3.15782	4.2501	3.89288	0	4.97207	1.13122	2.72635	0.808421	4.97561	4.04228
2.06848	1.5081	4.88377	0	3.35368	3.67124	4.24194	0.212986	5.18917	0	2.39628	0.680943	4.71018	2.99655
0.864587	2.82979	3.66854	0.0785193	0.984747	4.09413	3.8253	0.647251	4.01846	0	2.34585	0	4.32079	3.4386
0.909793	3.24774	4.678	0.317822	2.41187	3.45479	4.25543	0	5.65214	0	3.22191	0	4.76846	2.8127
0	2.7222	3.53451	0.587258	1.30345	5.30023	4.11565	3.98411	4.95584	0	2.72898	0.362039	4.19868	4.48389
0.293949	3.06958	3.22472	0	2.11646	4.66013	4.43574	0.440059	5.06443	0.802013	1.47633	0	3.96709	3.83295
0	1.75779	3.33978	0	1.45494	4.29624	4.25676	3.24368	4.88535	1.34	2.6197	0.619423	4.01215	4.33804
0.95786	3.28523	4.11446	0	2.89666	3.23153	4.03269	1.25237	5.06878	0	1.7638	0.470094	4.63829	3.71164
0.72735	2.13084	3.90844	0.11594	2.38954	3.96673	3.75856	0.355091	4.51922	0	2.68549	0.972364	4.89929	3.00412
0	1.13204	3.59229	0.202023	1.9013	5.02975	4.6526	3.61303	4.18472	0	2.4688	1.07075	4.22169	4.91269
0.83947	2.76552	1.24069	0.240281	0	3.97145	4.03136	3.00174	4.34472	0	0.158338	1.47989	4.00591	3.47424
0.959197	1.10428	3.80041	0.0663513	1.92642	4.27648	4.05268	0.896285	5.19969	0	3.11222	1.13029	3.95045	4.12035
0	0	2.0835	0.199475	0.765589	3.51244	3.83801	1.62084	5.52427	0	0.526006	1.08526	3.64597	3.34698
0.0495797	3.04637	4.0321	0.14885	2.56768	3.63145	4.32131	0.324286	4.85362	0.0489804	3.24982	1.47581	5.19381	3.4062
0.366912	2.41401	3.13914	0.520568	2.45085	5.09226	4.67004	3.34432	4.85937	0	3.14165	1.29278	4.47562	4.91803
0.145288	1.1283	4.17956	0.249406	2.72068	3.91684	4.33876	2.60384	3.96753	0	2.35714	1.35093	4.5592	3.2764
0.81495	2.04808	4.12844	0	2.85357	3.54563	3.60242	0.424166	4.89415	0	2.30088	1.48524	4.80422	3.34608
0.632563	1.91489	4.74027	0.383156	2.75074	2.98023	4.38439	1.66484	4.91072	0.586239	2.3031	0.725782	4.8404	3.04142
0.406696	3.18444	4.74879	0.3332	3.02382	3.81703	4.35487	0.120707	5.13895	0.269525	2.35935	1.71201	5.14801	4.29251
0	1.20658	2.78588	0.288578	1.57163	4.71561	3.55819	2.61194	5.52066	1.2993	0.550734	0.247854	3.74931	4.75032
0.670921	2.34197	2.52283	0.657738	0.370841	3.66599	3.85309	1.98618	5.79446	1.36156	1.16352	2.10821	3.43589	3.8926
0	0.293565	2.68858	0.283007	1.67755	4.28835	3.98269	1.29645	5.11543	0	1.87274	0.545362	2.51074	3.63617
0.997664	2.09146	2.70501	0.191429	2.49569	4.46428	4.2595	3.78637	4.39778	0.648237	1.4975	0	4.64236	4.09078
0.21103	0.57345	3.04182	0.142121	1.64112	4.7869	4.1736	2.49788	5.07863	0.674646	1.77822	0.718078	3.96791	4.19356
0	2.7701	2.73526	0.036392	2.97093	5.32446	4.94512	4.22777	5.57415	1.94799	1.14355	1.14123	4.75492	5.40132
0.324286	2.87474	4.42213	0	2.77999	3.93448	4.10325	2.69876	5.69727	0.243778	3.26121	1.19332	4.1505	3.00578
0.680459	1.99059	5.0512	0.0831043	2.74108	3.94257	4.59443	2.59509	5.37228	1.24676	2.86915	2.77627	5.09253	4.25472
0.557128	0.888427	3.93923	0.761454	2.30207	4.38847	4.33718	0	5.19744	0.105007	2.44691	1.83345	4.49658	4.04517
0	3.3539	4.01615	0	3.22172	3.32253	3.83927	0	5.13798	0.3402	1.10845	0.518986	5.06963	2.35043
0.587938	3.07441	4.01544	0.903264	2.00925	4.53223	4.47193	1.14921	5.23287	1.50421	2.88777	0	4.36053	4.18921
0.655777	0.504522	2.18716	0.303327	1.08089	4.76866	3.99643	1.45626	3.13722	0.595225	3.24224	1.03466	3.83398	4.62333
0	2.93237	1.63671	0.0843001	2.20317	3.58462	4.67766	1.24005	5.33852	1.99396	0	1.11723	3.72686	3.54206
0	0	2.75049	0.301989	1.53815	4.31096	3.8715	1.18987	4.94132	1.08052	0.503106	0	3.60318	4.08178
0.470273	1.35722	2.54603	0	0.285505	4.4078	4.16467	1.70465	3.11554	0.903543	1.2492	1.81484	4.6668	3.90761
1.11971	2.34574	2.91767	0	1.35896	4.79389	4.19686	1.90322	5.19234	1.62555	0.976988	1.81977	3.49985	4.5449
0	2.24608	3.41015	0.617418	1.49177	4.8133	3.82726	1.08453	4.66936	0	2.80694	0	4.52448	3.90694
0	2.34983	3.09955	0.393376	1.38874	4.77533	3.92351	2.46816	4.49817	0	2.30567	0	4.08844	3.47073
0.080513	0	3.99667	0	0.980544	4.434	3.73161	3.7278	4.62682	0	1.07906	0	4.13661	3.95923
0	0	2.60508	0.392263	1.39445	4.58196	3.99123	1.63596	4.30439	0	1.47451	0	3.05708	4.1045
0	2.01743	3.32347	0	0.662958	4.81996	3.96727	1.44596	5.4472	0.136377	2.89739	1.10523	4.54699	4.62224
0	1.2935	3.44097	0.172937	2.2598	4.40903	3.84293	3.04557	5.51018	0.518811	3.03766	0	4.54156	4.62186
0.858133	2.62821	3.94132	0.745578	1.29431	4.97802	4.62954	1.07943	4.68915	0	3.12709	0	4.58277	4.69424
0	1.72141	1.03365	0.1062	0	5.29007	3.87629	0	2.32491	0	1.3924	0.412594	4.3886	4.75023
0	2.20692	3.39781	0.151025	1.13554	4.11563	3.77208	0.721384	3.90059	0	2.9346	0	4.63573	4.19035
0.465415	0	4.36898	0	1.4677	3.73005	4.50077	0.672055	4.3398	0.52513	2.49634	0.765742	4.50128	3.8893
0.387248	1.51382	2.20365	0	1.03894	4.51623	4.29121	1.13064	3.01881	2.19932	0.946979	0	4.59515	4.22867
0	1.24058	3.21434	0.755154	2.13295	4.46906	3.96748	1.49579	5.062	2.33348	1.15896	1.59137	3.8666	3.39186
1.03831	2.25001	4.73503	0.390035	2.98013	2.93237	3.89962	2.78386	4.88316	1.32023	2.46867	1.24994	4.20894	2.85044
0	1.2091	3.41938	0.0852965	1.82858	4.29854	3.81006	0.755615	4.96833	0	3.46641	0	4.50759	3.86204
0.572423	2.75341	3.3278	0	1.09853	2.40129	3.74825	1.1507	5.16073	0.351704	2.3785	1.07185	4.22669	1.95039
0	1.06386	3.83399	0	2.09515	4.517	4.17311	1.05767	5.03471	0	2.65142	1.22878	4.35968	3.81367
0	2.23911	3.20383	0	1.96435	4.19498	4.0598	2.20618	5.46605	0.88913	2.60208	0.479959	4.52111	3.30445
0.289921	0.275502	4.57086	0.482285	0.416089	3.23299	3.55625	3.60361	5.92265	0	3.24806	1.18987	4.15151	3.28208
1.45538	2.4372	4.33625	0.082307	1.5593	3.38174	3.4634	2.31498	4.39679	0	2.54914	1.33578	4.33074	2.84387
0	1.61916	3.58264	0.286082	0.639344	4.23387	3.45217	3.00586	4.75835	0	3.49533	0	4.02017	3.33115
0.590992	1.26415	3.78937	0	0.689303	4.68454	3.86943	2.68473	5.21916	0	1.67705	1.68381	4.4113	4.26331
0	2.28319	1.84066	0.0835029	1.8886	3.98842	4.67481	3.63229	4.10106	0	0.333011	0	4.20735	4.05918
0.138754	2.50751	1.84628	0.022998	1.33134	4.24932	4.18877	3.10946	5.23364	0.846298	1.61335	0.393005	3.59898	3.58858
0	1.01725	1.36989	0.405957	2.02041	4.22151	4.27723	0.63984	4.23244	0.940355	0.648073	0.234446	4.07745	4.45048
0.400784	2.21644	3.04671	0.728759	2.42692	4.20955	4.45808	0.940626	5.17959	1.09432	2.37677	0.701446	4.2893	4.04837
0.209661	0.828508	4.54661	0.578576	2.69446	3.3763	3.84311	3.2133	4.7476	0	3.26325	0.677393	4.93511	2.17709
0.114947	2.54425	3.52639	0.800967	2.96117	3.42906	4.01497	2.20852	4.4775	0.190054	3.03436	1.53156	4.24012	3.78632
0.3419	0.890677	3.83345	0.137566	1.35847	4.67246	4.42054	0.888568	4.23009	0	3.32739	0	4.95665	3.27159
0.136971	0	2.52541	0.269332	1.28489	4.3172	4.03381	2.13121	4.28944	0.184354	0.341522	1.95944	4.3543	4.18014
0.206724	0.52513	3.43865	0	1.04909	4.76117	4.28059	3.45664	4.93879	1.63506	0.963867	1.31072	4.86059	5.01387
0	1.13122	1.45591	0	0	4.01069	3.71833	0.800818	5.51419	0	0.558508	1.66506	2.22643	3.48243
0.539278	0.298737	3.09183	0	1.44381	4.63232	4.07981	1.19598	4.00158	0.124875	1.45883	1.91702	4.50578	4.02215
0	0.62775	2.83908	0.00399999	1.27218	4.48195	3.90318	2.63025	4.98772	0	1.56324	1.57299	3.60513	4.27639
0	1.59962	2.71579	0	1.06952	4.01272	3.86261	2.90678	5.0815	0	2.86256	1.8228	3.79831	3.43652
0.0743315	2.15	4.26752	0	1.78875	3.90159	3.64451	2.32449	4.54746	1.08308	1.64849	0.685128	4.53054	3.73845
0.884905	1.33263	4.35325	0.253864	2.66572	5.19169	3.78929	1.25617	5.37876	0.137764	3.272	0	4.48537	5.02744
1.8609	2.43863	4.4878	0.120508	3.14144	3.5595	3.99221	1.51256	4.31822	0.135782	2.81564	1.6004	4.85595	3.78358
0.0904765	3.00619	4.73417	0.0807123	3.25076	3.28665	4.50589	0.962401	4.43983	0.131025	2.80624	0.741545	5.17054	2.83462
1.60094	1.83874	4.66386	0	2.49703	4.32613	3.73857	0	5.47648	1.06349	3.07276	1.94418	4.51745	4.16619
0.637362	0.224119	4.47856	0.329979	3.02007	4.6739	4.08534	3.68741	5.63494	1.46604	3.45515	1.36165	4.08409	4.74382
0.0517769	2.30247	2.36421	0.313252	1.70147	3.92331	3.78144	2.29059	5.15523	0.0413882	2.05858	1.17733	2.617	3.46083
0.971172	2.99779	4.56914	0.526532	2.44471	3.42505	3.98255	2.11831	4.76079	0.978175	3.29315	0.359975	4.82744	3.44938
0	1.61458	0	0	0.0854958	4.7859	4.29799	1.98542	4.20974	0.322577	1.5934	1.69453	4.84197	3.26895
0	0	3.42736	0	1.95578	4.19915	3.26656	0.181403	5.14825	1.48171	1.59566	1.05928	3.51467	4.07254
0	1.54609	2.34384	0.559542	1.96402	4.95102	4.03077	1.7185	4.93381	0.218458	3.15757	0.511061	3.24952	4.62508
0	1.22316	2.95133	0.100033	2.02535	4.76141	4.07638	3.36446	4.36456	0.802909	1.17711	0.381107	5.09896	4.76135
0	0.922484	2.76306	0	2.19914	4.18481	4.36372	3.71038	4.54715	2.79371	1.50928	0	4.08219	3.05449
0	1.11771	2.92894	0.537188	3.35808	5.08411	4.75148	4.82998	5.19297	0.493877	2.72896	2.02954	4.30723	4.21217
0.95893	1.79646	4.72681	0.627916	2.60143	3.66637	4.05819	0.919735	5.0629	0.0249974	3.25798	0.697142	4.79597	3.84303
0	3.42324	3.7865	0.0107998	1.99572	4.33031	4.28398	1.15105	5.4587	0.35114	2.90279	0	3.94961	3.12988
0.770323	0.660024	2.9282	0.347749	2.65867	3.93986	3.90852	3.50397	5.62942	0	1.96302	1.66279	4.01955	3.68566
0.660677	0	3.76964	0	1.39958	4.19958	4.2438	2.33601	4.71556	0.854391	2.15514	1.41812	4.36828	3.16048
0.442789	1.99791	4.79779	0.484429	2.37382	4.75267	3.43129	3.28969	3.96576	0.328272	2.59325	1.94205	5.32681	4.49682
0	0.0317946	2.57576	0.298545	2.22198	4.16987	4.503	1.82085	4.92958	0.636205	0.53405	1.69602	4.31956	4.20638
0.756846	1.75168	2.4456	0.705263	1.65515	4.94827	4.23935	3.07947	4.52836	0	2.40699	0	4.0813	4.60231
1.51676	0	3.90215	0.751454	2.51884	4.6431	3.58115	2.9347	4.83827	1.72411	1.72846	0.858277	3.52399	3.44106
1.36856	3.17909	3.69193	0.210443	2.54625	3.86421	3.59656	2.61628	3.53751	0.598436	1.95039	0.484787	4.56539	3.76717
1.08332	1.50632	4.41088	0.560748	2.3292	4.58228	4.42561	2.988	4.21652	0	2.77421	0.0819084	4.78541	4.18231
0	0.184551	3.74299	0.165839	3.20525	3.88115	3.27587	1.94609	4.88572	0.450778	2.88129	0.00459998	4.72486	3.4022
0	1.49545	4.44036	0.127455	1.92533	3.65052	3.91511	0.951826	4.03637	0.512648	2.04716	1.25933	5.05595	3.50892
0	0.298928	3.00714	0.275116	2.07656	5.02515	4.50207	2.18209	4.72038	0.153595	2.34839	0	3.74024	4.83588
0	0.290689	4.13349	0.299311	1.77553	4.46065	4.22974	1.45387	5.45556	0.588277	2.91033	1.58956	4.81703	4.71095
0.743563	0.998702	4.85203	0.0677482	1.22218	4.16173	4.05721	3.14681	4.78967	0	2.89636	0.509649	4.49706	3.74565
0.590822	1.36031	4.37568	0.684806	1.9312	5.25083	3.97002	1.35422	4.8864	0.547443	2.30941	1.83495	4.52797	4.26521
0	0.921385	3.83267	0.526006	1.18171	4.17733	4.12195	3.19928	4.56539	0.177467	2.81359	1.65802	4.86658	4.39235
0	1.96863	4.2781	0.0463834	1.49494	4.27386	3.82728	0	4.97311	0	3.01259	0.983435	4.22405	3.51592
1.09469	0.650043	2.55463	1.7371	0.981596	3.83961	3.31461	0	4.47676	0	1.37694	1.59003	3.48093	3.195
1.0815	1.86363	3.13648	0.272804	2.09791	4.62232	4.2217	2.36473	5.75077	1.00013	1.52319	0	4.16358	4.65569
0.0291959	1.75746	3.00925	0	1.49485	4.52211	3.79252	3.23112	4.76887	1.04208	0.733293	1.01943	4.16664	4.14483
0	3.7335	3.90648	0.66605	3.45863	4.30835	4.49665	5.12116	5.14167	1.11214	3.06225	0.609547	4.82734	4.05815
0	2.37677	3.80135	0	1.24431	3.63947	3.71422	0.550907	4.78817	0	3.14513	0.93288	5.07447	3.24533
0	2.17134	3.82255	0.253671	2.04813	4.33881	4.2406	0.555057	4.87996	0	2.90606	1.93228	4.34791	3.9662
0	1.17158	1.44551	0	0.306957	3.90025	3.76337	2.71505	4.81772	0	0.668812	0.166825	3.83466	3.6676
0	2.62994	1.91246	0.702083	1.37646	4.28959	4.20635	2.42126	5.06571	0	2.51855	1.88948	3.87555	4.13408
0	0.63951	3.32324	0.095455	2.67671	4.34766	4.00701	3.23421	4.63016	0	2.8155	0.0283962	3.92907	4.45994
0.0627588	2.35228	3.95352	0.187106	2.67141	3.98848	3.95673	3.3539	5.46803	0.266436	3.85896	1.39753	4.47839	3.50833
0	2.20587	3.72705	0.509649	2.25939	4.36015	4.27946	3.21365	4.88436	1.38356	2.53636	0	4.86347	4.29046
0.504345	2.79117	3.93466	0	2.21889	4.16944	3.9299	0.746817	5.17952	0.349445	2.65046	0.447694	5.01209	4.04139
0	1.95117	1.4719	0.0209985	1.58036	4.28867	4.39211	0	4.79133	1.83613	0.145882	0.631402	3.97829	4.31013
0	2.00131	3.84991	0	1.81274	4.64204	4.27016	1.24654	4.59725	0.166628	2.94052	0.896985	4.15904	4.85027
0.482285	2.50189	4.67865	0.609379	2.64858	3.63825	4.18179	2.59459	5.40476	0.0317946	1.81198	1.43285	5.10767	3.39634
0.721384	2.35266	3.75763	0.479422	3.37698	3.85173	4.02512	0.14885	5.68099	0	3.49173	0	4.43756	3.82147
0	2.36596	1.24845	0.218068	0.326185	4.52936	4.49058	1.20195	4.93897	0.926734	1.03314	1.95656	3.64695	4.17894
1.32033	0.205745	4.31949	1.1263	2.08853	4.32028	4.20875	0	4.99757	0	3.13497	0.548656	4.4295	3.41885
0.636536	0	4.18295	0.577381	1.75571	4.72621	4.30734	3.25056	4.39379	0.385575	2.98027	1.33341	4.56726	3.89587
1.84819	3.09969	4.81107	0	2.69503	3.72412	3.99807	2.80054	4.47461	0.184551	3.16713	0.95545	5.06802	3.71069
0	0	3.32028	0	1.30598	4.05859	4.23005	1.29074	4.11521	1.74492	2.27887	1.4414	4.9361	3.60824
0.0239977	1.83818	4.19196	0	2.90718	3.81317	4.00835	0.495654	4.53171	0	1.95022	1.0075	4.60638	3.22552
0	1.44399	2.14007	0	1.84622	4.21893	4.0106	1.1962	4.43502	1.69097	0.260252	0	4.3143	4.45242
0	3.48737	2.47296	0	1.33105	4.50469	4.57562	2.64299	4.89767	0.331685	2.70098	1.1872	4.40027	4.35394
0	0.0265969	2.45886	0	0.650043	3.48469	3.88725	2.76895	4.69417	0	0.565564	0	2.13369	3.53625
0	1.42833	2.30855	0.441879	2.46499	4.71984	3.86759	2.26712	5.05172	0.827041	0.584369	0	3.23579	4.36435
0.069943	0	2.93222	0.147465	2.63306	4.76123	4.46684	3.12263	3.99352	1.89644	0.910208	0.0277964	3.90996	4.64229
0.125669	1.79031	4.00796	1.017	1.66074	2.71043	3.51227	1.2025	4.98073	0	3.27281	0.387434	4.04955	2.95568
1.08381	2.75516	4.76112	0.722799	2.10591	4.66258	4.22543	0.00359999	5.66981	0	2.85527	1.27394	5.06029	3.59341
0.0305952	0.885469	1.57608	0.309247	2.19888	4.12938	4.23301	3.60412	3.86514	1.29991	0.733449	0.107592	4.50882	3.87369
0.846008	1.50919	4.40401	0.454219	2.81186	4.20574	3.75728	0.61223	4.16676	1.02096	2.11512	0.695386	4.87906	3.46736
0.103416	0.126264	3.86267	1.92682	3.25704	2.9094	3.20391	3.19215	5.28002	0.120508	4.10668	1.07222	4.64549	2.60977
0	1.8962	2.01109	0	1.67372	3.90776	4.71468	3.02419	5.23428	1.9055	1.71222	0.926734	4.57238	4.32366
0.95612	0	3.98793	0.303518	0.455667	4.40242	3.26598	1.97567	4.61887	0	0.0900781	0	2.91445	4.32584
0.805593	2.16002	3.12136	0	0.997924	3.54844	3.58377	0.510708	5.56905	0.317251	3.39054	0.315347	3.653	3.40949
1.20008	2.32959	4.71141	0.190054	2.65814	4.41657	4.05211	1.05059	4.75672	0	2.67069	1.27197	5.07277	4.07432
0	3.0847	1.69332	0.263732	1.98564	4.10336	4.8514	4.55532	4.45732	2.57285	1.20712	0	4.22711	4.38687
0.471531	1.68911	3.06873	0.00459998	1.78686	4.42405	3.87021	2.43199	4.74077	1.14447	1.54878	1.15426	3.98968	4.18472
0	1.76347	4.14296	0.751454	2.10773	4.85071	4.12705	2.23098	5.17949	0	2.8231	2.30579	4.64109	4.37731
0.119317	0	3.25045	0.340955	1.94171	4.43694	3.91323	1.37997	4.27619	1.03061	2.01377	0.100033	4.6323	4.73516
0	0.301798	4.66057	0	3.10823	4.31204	4.18546	0.222168	4.71012	0	2.06294	0.587088	4.43297	4.46693
0	0.641984	2.91898	0.0357924	0.728603	4.35859	3.77605	2.08707	3.96015	0.0399893	1.89249	0.608539	3.77642	4.61411
0.800369	0.308484	4.19582	0.444061	2.01539	4.47255	4.03365	2.12915	4.94959	0.0121997	0.736256	1.53675	4.42408	4.18731
1.60001	2.25976	5.42033	0.828655	1.24197	4.56565	4.30102	3.64342	4.96904	0	1.62464	2.07503	4.19075	3.96732
0	0.18042	3.18207	0	0.916842	4.0622	4.18271	3.19593	5.72598	0.144497	2.26753	0.890958	3.93782	3.7868
0.0455842	0.84078	3.3073	0	1.93091	4.39968	4.38498	1.40218	5.47616	2.15761	0.924679	1.16659	4.48096	4.29926
0.375326	2.02975	4.08138	0.926734	2.44732	4.18737	3.69466	2.63466	4.92121	0.906602	3.34119	0	4.34458	4.29537
0.701606	2.87206	2.49696	0.0167992	2.82979	4.7376	4.47346	3.7044	4.67529	0.0399893	1.83271	0	3.15549	4.89034
0.295098	2.51444	0	0	0.647416	4.20786	3.73648	0.372898	4.85329	0	1.71054	1.7007	3.82657	3.62761
0	1.91834	4.55094	0.392077	1.61144	3.7806	4.36833	2.33842	4.84595	0	2.04125	2.23797	4.93209	3.37908
0.298737	3.22941	3.78431	0.0281963	3.32087	3.48833	4.17328	3.82427	4.8647	0.11892	2.93263	0	4.24506	1.85408
0.145882	2.10701	3.849	0.156757	1.84437	4.80914	4.15755	2.07838	5.4315	0	2.9505	0.941438	4.64352	3.74241
0	1.11333	2.24533	0	2.26046	4.49284	3.85651	0.341333	5.23748	0.159523	2.91334	1.38488	4.28294	4.06198
1.62092	1.81731	4.32227	0	2.29587	3.60157	3.48069	2.73176	5.04388	0.00339999	3.65407	0	4.50324	3.17594
0	2.94227	3.41572	0.100829	1.99823	4.79999	4.0405	2.18565	4.11755	0	2.69699	0.76513	4.46398	4.70873
0.880808	1.36865	3.57207	0.099038	1.18518	4.551	3.7357	2.29897	4.82957	0.822776	2.09282	0	4.40769	4.44938
0.332632	2.27895	2.90283	0	0.386691	4.79114	4.54342	3.42497	5.17735	0.898802	2.66309	2.1377	4.69076	4.95864
0.330548	0.359787	2.6508	0.11296	2.30839	4.63751	4.10362	3.7678	5.7199	0	1.30082	0	1.89567	4.25176
0.430389	2.63916	2.73936	0.679976	2.42762	4.43002	4.35468	3.37375	5.74734	1.48326	1.29533	1.66184	4.02264	4.32166
0	0.520392	3.82019	0	0.367474	4.69661	4.12846	1.74404	5.33716	0	2.69069	0.90201	4.66183	4.1747
0.25057	2.45771	4.2833	0	2.71363	4.1296	3.97173	1.70647	4.29906	0	2.68378	0.063158	5.02163	3.74984
0	0.155769	3.11192	0.717763	1.82613	4.89089	4.28923	2.51749	3.51558	0.914911	1.98914	0.653486	4.40496	4.47892
0	1.92075	4.32738	0	3.0056	4.61442	4.23258	0.791372	4.73231	0.137368	2.74205	2.16515	4.8908	4.25058
0.923719	2.32696	3.46035	0.59421	2.32785	5.22524	4.45573	3.15202	5.56076	0	2.88782	0.486036	4.50516	4.82018
0.0719379	1.4874	2.50231	0.0827057	2.23991	4.50243	4.43621	3.83768	5.33428	0.932198	2.7448	1.40163	3.5282	4.24942
0	2.14931	3.52832	0	2.32328	4.42335	4.07544	1.01585	4.50041	1.9098	2.32099	0.681587	4.13909	4.61814
1.70949	1.95938	3.58655	0.954377	1.62782	4.89656	4.42629	0	3.49549	0	2.90158	0	4.67375	5.05607
0	1.75973	3.43582	0	2.36492	5.32422	4.56958	2.40294	3.6706	0.138358	2.52592	0	5.19696	4.84466
0.988674	0.187892	4.78482	0.377005	0.954779	3.64826	3.57146	4.0266	4.99026	0.412225	1.60851	1.92978	3.13032	3.6184
0	2.40226	3.08565	0.0473823	0.462891	5.13395	4.33452	1.67705	5.57285	0	2.93052	0	4.35128	5.06945
0	2.2257	3.66353	0	1.07613	4.56738	4.0022	1.6539	5.65345	1.3257	3.1273	1.818	4.38632	4.22975
0	1.88243	4.12623	0	1.40884	4.68594	4.31419	1.60643	5.02191	0	3.4913	0.0199987	4.21723	4.44009
0.432582	1.48179	4.07647	0.521797	2.4331	3.38725	4.13485	3.18265	5.25542	0	3.62721	1.44881	4.34443	2.08124
0.651355	0.570196	3.2581	0.092269	1.74194	4.83861	3.75456	3.24471	4.70424	1.27788	0.377379	1.64187	3.33716	4.5149
0	2.30547	3.87591	0.403372	1.24346	5.20295	4.85033	3.31927	4.98798	1.25015	2.87894	1.17575	5.00987	5.38743
0.822039	1.36846	1.96391	0.102421	1.04409	4.22925	3.82897	3.56937	4.65509	1.25954	0	0	4.03661	4.13201
0.362414	1.38498	3.53913	0	1.75826	4.70018	3.95669	2.51457	4.61701	0.340578	2.79991	2.00582	4.70458	4.41067
1.1469	2.72157	4.39331	0.100033	2.21186	3.90819	3.9731	0.0483811	4.25812	0.310392	2.59111	2.42013	4.86185	3.77997
0.776258	1.94849	3.59002	0	1.23962	4.18914	4.24961	0.865874	3.75875	0.398008	2.9315	1.46129	4.67061	4.51192
0.0191988	2.20839	2.04823	0.430572	1.89555	5.00081	4.37434	1.0339	3.4241	0.327513	2.64268	0.803655	4.53133	4.31454
0.52513	0	4.32501	0.21455	2.90705	2.57328	3.84253	1.40292	4.6521	0.609211	2.7758	0	4.3452	3.1652
0.341144	2.06114	4.46977	0	3.2132	3.16309	3.83149	2.73002	5.35892	0.59421	3.04625	0.0841008	4.65801	2.98274
0	0	3.23688	1.32847	0	4.32131	3.83372	4.66483	5.37112	0.114152	1.04634	1.21369	3.4371	4.5182
0	1.14655	3.21402	0.358661	2.65366	5.23086	4.36426	1.95927	5.70161	1.78229	0.332821	0.176089	4.33079	4.42241
0.0161993	2.54675	4.37974	0	2.78302	3.95525	4.13399	0.324286	4.77782	1.16432	1.92955	1.34323	4.7401	3.64556
1.4473	1.36913	4.64399	0.795128	1.53032	4.43182	3.77044	2.47734	5.07646	2.44409	1.13635	1.98628	4.0399	4.35442
0	1.91575	3.52034	0	1.57854	4.60667	3.81993	0	4.98007	0.410015	2.71342	2.17197	4.69894	3.9215
1.44292	2.42769	3.33769	0	2.83272	4.52376	3.55166	0.787457	5.16531	0.393376	2.62072	1.39286	4.44069	3.92578
0	0.961467	0.829242	0	2.62415	4.70851	4.43199	3.05494	4.56949	2.82948	1.08865	0.770475	3.5117	4.67476
0	2.35323	2.98945	0.494054	0.741079	4.42941	4.55978	3.81052	4.07678	2.27403	1.7672	0.589295	4.34162	4.67389
0	2.44955	1.64463	0	0.952901	4.30088	4.43897	3.03234	4.76562	0	1.19354	0.871724	4.25234	3.95238
0.38148	1.66528	4.58256	0.274731	2.83392	3.93403	4.00501	0.935331	4.96035	0	2.88361	1.59285	5.12071	2.95645
0	2.34312	1.71292	0.104211	2.09646	3.64403	4.10021	3.73605	4.52662	1.82312	3.92682	0.347183	3.52077	3.6427
0.248824	2.08648	1.68137	0	0.180223	3.54495	3.99567	3.43954	5.26349	0.677555	1.36098	0.17727	3.1144	3.43784
0	1.05295	2.35247	0.688501	1.88984	5.19142	4.66196	3.66702	4.70795	1.52019	2.87499	0.124677	4.16471	5.04457
0	0.564876	2.60246	0.481212	0.890536	4.01979	3.55057	3.62355	5.03708	0.121302	1.21566	0	3.89462	3.7944
0	0.228409	3.05654	0.365788	1.30376	4.32125	4.30458	3.963	4.98031	1.57902	2.41056	1.47216	5.0128	3.86488
0.857989	2.137	3.59889	0.459643	1.45254	5.12385	4.31093	3.61592	3.37081	0.281661	2.07002	1.32887	4.3984	4.14673
0	1.63031	2.69433	0	1.04284	4.52471	3.29762	1.1164	5.68628	0	2.61287	1.34947	3.61361	4.55402
0	0.779596	0.751145	0	0.427097	4.08084	3.94328	1.38526	4.55984	0.825424	0.751608	0.816873	3.6323	4.25082
1.51172	0	3.75432	0.116139	0.0974457	3.99598	3.71978	4.04037	5.12163	0	3.54173	1.93352	4.01616	2.55218
0.423616	2.45485	4.12868	0	2.94111	3.68112	3.76003	1.46849	4.76113	1.15403	2.49148	1.85628	4.72272	3.62629
0.500093	0.907574	3.66643	0.665888	2.49069	4.73835	3.8539	1.02223	5.669	0	2.99918	1.13728	4.65095	4.07961
0.445152	0.64462	4.12608	0	2.77431	4.63289	3.72368	3.6353	5.47286	0	2.32328	1.37827	4.42706	4.11799
0.210248	0.393747	2.72023	0.33339	1.7268	4.7747	4.25418	2.51576	5.21452	2.57373	1.26048	1.11546	3.53027	4.31393
0	0.143705	2.92903	0.738125	1.74262	4.14278	3.06111	1.51542	5.34035	1.6197	0.701287	0	3.61128	4.20838
0.0737332	2.56905	4.17243	0	2.83703	3.68764	4.51711	1.55817	5.01262	0.0503787	3.20357	0	4.63434	3.45925
0.942927	1.01238	3.7884	0	1.27602	3.21502	3.82908	1.15782	4.9157	0	2.43303	1.18641	4.96977	3.1055
0.283776	2.45696	1.70168	0	1.78575	4.33155	4.38395	2.09423	3.9506	1.91182	1.83451	0	4.43509	4.16094
0.260446	0.1816	2.92132	0	1.23727	4.15092	4.05483	0.605346	4.47888	1.11593	1.91095	0.631236	3.81121	3.88167
0.524604	1.10738	3.93894	0.222558	2.33858	4.8906	4.2793	2.80571	5.02691	0	3.27908	0.595563	3.9125	4.7904
0	0	2.22865	0.422883	1.28664	4.42863	3.83914	2.11489	5.34359	0.235809	1.81458	0.66035	3.47929	4.83756
0.133007	0.616415	1.79407	0	1.65338	4.2588	4.00013	3.15884	4.69617	0.646594	0.934242	0.303327	4.09529	3.97266
0	1.89784	2.84257	0	1.30062	3.89912	4.0583	1.09312	5.02572	0.332632	0.23717	0.61792	4.17436	3.94161
0	0.328272	3.211	0.0844994	0.61005	3.23167	3.9204	1.43888	5.401	0.030995	2.56737	1.66586	4.08485	3.54328
0	1.4739	1.67125	0	0.0854958	3.30666	3.65716	1.93222	4.63888	0	1.28818	0.244167	2.80183	2.30689
0	0.166233	3.90645	0	2.44694	4.14109	3.55428	3.33713	3.38716	0.0994361	2.30599	1.6836	4.24968	3.98913
0.183961	2.61334	2.82807	0.170769	1.54004	4.57041	4.11477	3.99338	3.67749	0.94563	1.52452	0	4.36163	4.64608
0.0483811	0.250182	3.4886	1.16204	0.6461	3.34244	3.87011	4.21938	5.37201	0	2.17861	0.892642	3.33248	3.41109
0.394118	1.79962	4.09693	0.247466	2.91997	3.6822	3.86853	1.77632	5.50608	1.62335	2.85245	1.63438	4.41716	3.54044
1.39221	0.15656	3.03871	0.0757276	1.02947	4.74936	3.75658	1.84597	4.81039	0.796927	2.25736	0	3.60834	4.56256
0	1.44917	2.18693	0.211617	1.15633	3.89562	3.93128	2.45512	4.87513	0	1.18976	0.61005	4.18296	3.04593
1.05718	0.649222	4.35689	0.234252	2.23268	3.54945	3.7989	0.0459838	4.71933	0	2.70746	0.973555	5.1651	3.44513
0.0481814	2.03865	2.3176	0	0.977911	4.59882	4.09746	1.54845	3.44357	2.03398	1.28725	0	4.31192	4.45129
0	0.987759	2.47764	0	2.85768	4.10208	4.39251	2.82575	4.50624	2.24424	1.50886	0.496898	4.07485	3.48139
0.874995	1.80065	4.46682	0.394118	2.72209	3.93327	3.75569	0.406142	4.69203	0	2.42646	0.619089	5.025	3.4761
0	1.62289	2.28117	0.823512	2.2345	4.75277	4.43182	1.71299	5.53254	1.47251	1.54274	0.927555	3.306	4.5637
0.177467	0.525305	3.65606	0	0.533875	3.94518	3.70524	0.345109	5.33511	0	3.32479	1.81547	4.15931	3.07903
0	2.86511	4.15074	0.151618	2.71795	2.87066	3.70645	1.88016	4.6097	0.430024	2.66076	1.07625	4.46029	3.20446
1.2994	2.89653	4.54518	0.163668	0.832025	2.58878	2.9847	1.96792	4.73023	0.240281	2.0731	0	4.50504	2.77354
1.06607	1.63828	4.79872	0.745268	3.07104	3.94836	4.07674	1.62737	4.26187	0.491385	2.59006	1.82463	4.94463	3.77771
0	3.03749	3.45945	0	2.83532	4.95657	3.9828	2.69669	5.14134	0.569339	2.88305	0	4.92806	4.64312
0	2.98043	0.524253	0.176286	2.22305	5.1523	4.37675	3.86599	4.91252	0	1.47894	0	4.05295	4.50645
1.50226	3.37508	3.83695	0	2.87201	3.07015	3.88157	0.306766	5.27622	0.075927	2.30543	1.88557	4.86801	3.61391
0	2.10138	2.8622	0	1.76607	4.4505	4.62764	2.48624	4.21312	1.5342	0.281853	1.13344	4.46378	3.59452
0	2.17691	4.15883	0.901314	2.28851	4.03028	3.97078	3.54103	5.35511	0	2.62384	1.12982	4.75611	3.60214
0	0	2.81449	0	1.22381	4.69513	4.39219	1.54853	3.76378	0.621091	2.40749	0	3.84474	4.39952
0	1.96319	3.3433	0	1.48058	4.99796	4.58958	1.08575	5.4553	0	2.40093	0.871297	4.71071	4.97288
0	2.28775	2.58872	0	1.90054	4.32606	4.39157	3.28024	2.95614	1.58336	0	0	4.11084	4.37473
1.07491	1.46358	3.57503	0	1.65005	4.52195	3.92488	2.34646	4.65667	0.562469	2.57779	1.57933	4.30913	4.45593
1.20427	0.495121	3.72573	0.315538	0.694746	3.57515	2.99493	0.0323943	4.12314	0	1.89972	0.469374	4.74145	3.72422
0	0.920972	3.13511	0.20457	1.96638	3.78258	4.10733	4.63248	5.4643	1.26885	1.60296	1.72563	3.83468	4.11987
0.0858943	2.12421	3.42684	0.0739326	2.1416	4.41094	4.04955	2.96605	4.82989	0	2.36715	0.872009	4.01936	4.58208
0	2.27602	3.42201	0.509296	1.60636	4.72944	3.80761	1.87891	5.74066	0.959197	0.861579	0.775042	3.67259	4.23114
0.301798	1.37959	4.57429	0.710021	2.07354	3.07461	4.05658	0	5.74806	0.213768	2.82159	0.883634	4.57339	3.36277
0.0525758	1.07564	4.29944	0.657575	2.79659	3.46838	3.96337	2.10519	5.51739	0.200651	2.73272	0.776714	4.48276	3.34463
0	2.91896	1.91177	0.197317	1.80642	4.24694	4.9894	1.12348	3.41834	1.13682	1.50251	1.46261	4.5694	4.60483
0.137962	0.0781205	2.65142	0.106399	1.76467	5.11461	4.22638	2.71524	4.57706	0	2.44426	0	4.3306	4.44664
0.967724	0.460907	4.39124	0	2.15952	4.7658	3.84686	1.73737	4.6931	0.0119997	3.07439	0	4.89474	4.37442
0	0.719181	3.15544	0.0860936	2.05274	4.74396	4.23315	3.76186	4.35681	0.102222	2.38947	0	4.00026	3.4011
0.687859	1.55857	4.33457	0.219435	0.939812	3.94096	3.94488	0.707644	4.63447	0	1.92562	0.35114	4.72244	4.2382
0	0.355467	3.55453	0.882081	1.52052	4.46599	4.38081	3.87606	3.64882	0.836555	1.46639	1.08052	4.06197	5.01075
0	2.59033	4.11415	0	2.06434	4.07835	3.49262	1.89102	5.11414	0	3.41661	1.05581	4.61168	4.34656
0.158338	0	3.88574	0.03919	2.0834	4.54046	4.05844	2.90114	4.86153	0.15893	2.83167	1.82028	4.78901	4.95835
0.925912	2.39574	3.5805	0	1.88978	4.73818	4.14705	2.37585	4.74766	1.12301	2.56165	0	4.87854	4.36176
1.81699	2.11208	4.42193	0.13043	0.0345931	3.7208	3.71027	2.53068	5.09271	0	2.74	0	5.06725	3.76265
0.761914	0.521622	3.78178	0	2.57331	4.23234	3.7147	0.247272	4.78084	0.852949	2.85834	0	4.28864	3.67177
1.25912	0.224899	3.42165	0	2.45529	4.20378	3.39009	3.76703	5.02095	0	3.03904	2.44429	4.46784	3.33837
0.376632	1.17992	2.4514	0	1.70851	4.11985	4.01251	1.56708	3.17093	2.49254	0.748055	0.458198	4.35996	4.18077
2.34079	0	3.3689	0	1.17485	3.8375	3.56197	3.24625	5.04567	0.126264	0.6461	0	3.32962	2.37931
1.03023	3.20895	4.27296	1.05009	1.91667	3.87421	4.30503	1.06275	5.605	0.741856	2.7683	1.43122	4.6796	3.88566
0	2.90049	2.745	0.47978	1.76087	5.07474	4.19245	3.22705	4.05811	1.73169	2.54513	0	3.83572	5.06842
0	1.91552	3.09695	0.535271	1.85938	5.01562	3.74362	0.576698	4.85364	0	2.81112	1.30477	3.97424	4.61844
0.854535	2.14876	3.51684	0.437873	1.33941	4.45202	4.03838	3.38721	4.54716	0	1.32669	1.25964	4.46416	4.60112
0	1.36951	3.07369	0.426364	2.07754	5.2162	4.23778	3.64606	5.61124	0.388735	2.1193	0.587258	4.77787	4.82738
1.5361	1.44774	4.37013	0.428195	2.66334	4.68553	3.75942	2.15509	5.04675	0.833195	3.49805	1.46261	4.52576	3.84264
0.151223	1.14621	3.62791	0	2.16102	4.63419	4.31009	3.89051	5.50643	0	1.65648	0.556093	3.66783	3.86196
0.070342	2.17731	2.24016	0.54883	1.96247	3.76183	3.65216	2.31416	4.88885	0.793026	3.41426	1.53593	3.85806	3.12793
0	0.0799149	2.79625	0.338688	1.99085	4.56212	3.95787	3.91667	4.04384	1.47703	2.58267	0.931653	3.8707	4.90813
0	2.7911	1.12113	0	0.06216	4.03282	3.91729	5.16728	3.31208	0	0.666538	0.413698	3.6899	3.82971
1.13239	2.23294	5.1232	0.402818	3.6082	4.87452	4.91806	3.04714	5.14027	0.524779	3.36676	2.21368	5.55483	4.56073
0.256769	2.7692	4.67466	0.384459	3.06122	3.29833	4.4994	1.31863	5.57372	0	2.92403	1.88231	4.93177	3.29929
0.233278	1.50421	4.26327	0	2.17012	4.13822	4.04168	1.9718	5.75922	0	3.80279	0.736568	4.6714	4.29222
0.673513	2.44001	4.29379	0.11296	1.57275	4.47042	4.15745	1.71306	4.43428	0.266823	2.54877	0	4.79718	4.61689
0	0.750373	2.20028	0.275694	1.17395	4.53725	3.98301	0	5.31601	0.442425	2.27769	0.929469	3.39216	4.30289
0.236587	0.947923	3.38489	0.949809	1.53832	4.35616	3.58642	2.48449	5.7576	0	2.51618	1.66228	3.4648	4.34297
1.00414	1.79711	2.67906	0	1.99423	4.35821	4.08535	3.59674	4.96206	1.79154	1.31523	0	4.65369	4.27171
0.665888	2.74318	3.96168	0	3.46143	2.42685	3.76362	1.03831	4.98457	1.16272	2.28469	0.925364	4.55117	2.8721
0.837138	1.47503	1.84714	0.122493	1.65618	4.54723	4.52953	1.4598	3.61489	1.28438	1.12513	0	4.14641	4.27767
0.858277	2.25972	4.56258	0.30562	2.20496	3.85406	3.3518	0.123883	5.11558	0.488891	3.43028	0.999221	4.71214	2.89658
0	2.95635	2.61144	0	0	4.44167	4.16725	1.56852	5.16512	0	2.00766	0.530207	3.34526	4.29177
0	2.40301	4.68268	0.0135996	2.69436	3.57277	3.91732	1.23298	4.32286	0	1.98245	0.650535	5.18922	3.09319
0.8918	1.976	4.41809	0.200651	2.9413	3.75441	4.26973	3.29306	4.2131	0.810353	1.73292	1.06064	5.08686	3.7502
0	0.672055	3.18035	0	0.792425	4.80671	3.7555	2.25612	4.2441	0	3.07273	0.610386	3.74875	4.79069
0	2.15719	2.38885	0	2.35819	4.90056	4.81085	3.63878	4.72405	0	1.22327	0.914635	4.73231	5.01302
0	2.01895	2.63757	0.521973	1.5934	4.4543	4.42318	0.0259971	5.19914	1.91362	0.653813	1.94653	4.16445	4.63675
0	3.12728	3.73996	0.00479998	0.853814	5.29497	4.2028	0.903125	5.15148	0	3.16397	0	4.06102	4.43658
0	2.1632	4.59896	0.958395	2.6057	3.57276	4.19823	3.36752	4.9952	0.609211	2.60728	1.99048	4.97556	3.40495
0	1.94401	3.50624	0	0.254833	3.89505	3.71835	1.46138	4.32305	0.320295	0	0.186124	4.63681	0.412778
0.214159	1.56284	4.12066	0.870442	2.81674	4.06419	3.32262	1.51113	4.24022	0.137368	2.44084	1.23298	4.86108	4.03713
0.0239977	1.99754	2.75151	0	1.63468	3.77045	4.14727	3.03238	5.31994	2.3689	0	0	2.50176	3.19879
0.62642	1.34908	3.85202	0.176482	2.14086	3.61836	3.83018	1.47512	3.76605	0	2.09592	1.02656	4.41679	3.50577
0	0	3.64324	0.391706	0.631236	4.75952	3.40665	2.51839	5.20574	0	3.30341	0.979886	3.76884	4.60226
1.22337	1.86218	3.51279	0.168994	2.41705	4.15898	4.21959	2.24992	4.84374	0	2.10446	0	3.87504	4.27709
0	0.800668	2.96299	1.28191	0.184944	4.42821	3.92826	2.99141	4.53543	0	1.23212	0.319725	4.22885	3.5371
1.0537	2.34369	2.29615	0	2.15646	4.4328	4.27266	0	4.94235	1.28397	1.07625	0.373271	3.74569	4.11883
0.990503	0	3.31709	0	0.358849	3.71622	3.64082	2.70392	4.95222	1.17214	2.54072	1.00233	3.55926	3.56758
0.697142	0	3.51459	0	2.07745	4.5526	4.08989	3.11396	4.221	2.18458	1.0849	0	3.70944	4.06768
0.868303	2.35323	3.63691	0.245914	2.1244	4.54467	4.17852	2.09984	4.9506	0	3.10991	1.00994	4.56948	4.5955
1.11	2.0832	4.81562	0.531255	2.87537	4.48513	4.46909	3.87355	5.86143	0	3.30758	1.32847	4.94023	4.32367
0.0960522	0	3.73266	0	2.19052	3.72926	4.55349	2.31772	4.3254	1.27685	2.73246	1.86084	4.35688	3.52025
0.203003	1.12172	4.45614	0.802909	3.04106	3.96929	3.34861	1.48524	4.66888	0	2.63346	0	4.62514	3.728
0.301798	1.89579	1.90235	0.624424	2.35236	4.52859	5.04125	3.55571	5.10537	2.25935	1.82066	1.14598	4.76203	3.04695
0.851506	2.44783	4.09582	0.427097	3.36127	3.63947	3.84095	1.65382	5.23038	0.666375	3.08633	1.65153	4.86079	2.89616
0.252702	1.52019	4.10484	0.0717385	3.26954	3.25229	3.85487	2.72322	4.56838	0.0131996	2.4926	0	4.74764	3.64299
1.54609	3.32268	4.19779	0.529682	3.50502	3.00325	4.84721	1.29002	5.26162	0	2.95125	1.44703	4.12596	3.04449
0.947654	3.28002	4.83012	0.0301954	2.67356	2.98351	4.27914	1.50514	5.61758	0.0367917	3.27715	0.319535	4.96431	2.65445
0	3.4913	4.23095	0	1.54527	4.66846	4.07637	0.199867	4.56683	0	2.97646	1.09637	4.45704	4.11592
0.00419999	0.300076	3.92463	0.453676	1.74438	4.24671	3.994	3.68601	5.45602	0.603663	2.56774	0.867446	4.43002	4.45879
0	1.79569	3.61273	0	1.61121	4.38399	3.88173	2.00914	6.03054	0	1.25501	0	3.95518	3.81829
0.239698	2.06429	2.87988	0	1.16409	4.54135	3.5491	1.23598	4.81137	0	2.05963	2.1384	3.89527	4.62467
0.813913	2.56591	4.0602	0	1.3812	4.53554	3.93757	0.420498	4.51379	0.334526	3.21657	0.520041	4.35139	4.16816
0.0317946	1.81108	2.06079	0	0.456571	4.44934	4.16647	1.23362	4.33994	1.20723	1.03844	0	3.60342	4.35853
0.990373	1.63761	2.42828	0.402078	0	4.49986	4.2797	3.62164	4.68523	0.954913	1.40811	1.5547	3.94549	3.97492
0	0	2.79843	0.209465	1.08684	5.05784	4.50044	1.81496	4.69254	0	1.80674	1.55356	4.27914	4.64301
0	1.18787	4.10038	0.255414	2.53242	4.29766	4.13303	0.519689	4.90885	0.280507	3.59893	1.48076	4.60847	4.27462
0	2.15124	3.73052	0.47799	2.22331	4.69568	3.6695	1.16409	6.01061	0	3.20506	1.21457	3.54844	4.27176
0.06216	1.92075	3.27888	0	1.00608	4.44134	3.66709	2.89847	4.46097	0	1.07381	0	3.60104	4.37237
0	3.06575	1.15633	0.298163	0.560748	3.61403	3.71931	4.1663	2.7706	0.459282	1.05258	0.787155	4.62944	3.9123
0	0.1532	1.71975	0	0	3.67056	3.43225	0.861579	5.452	0	2.38305	0	3.86434	3.65915
0.413882	2.61959	4.07724	0.662307	0	4.6714	3.85676	1.00904	5.75053	0	2.62686	1.21063	4.81389	2.97442
0.0545729	0.609211	4.52304	0.237559	1.85101	4.19196	3.89273	1.31823	5.00478	0	3.11371	1.74831	5.11971	3.99319
0	0.602147	4.21715	0.0779211	2.62311	4.53937	3.79618	2.27789	4.82081	0	3.03057	1.00065	4.87371	4.59436
0	1.7656	3.31937	0.230747	0.677555	4.72828	4.1762	2.3089	4.96988	0	2.78236	1.29889	4.56163	4.38843
0	3.2543	3.35245	0	1.54241	4.83054	4.01371	2.62138	5.09995	0.833195	2.99396	1.16704	4.68679	4.3383
0	0.301033	3.44805	0	2.09462	4.25758	3.69316	0.878826	5.08522	0	2.96012	0.917945	4.05839	4.38982
0.214159	1.88058	1.64359	0.39523	1.85132	3.83866	4.41313	2.08712	4.12426	1.94659	0.995195	1.79717	4.12712	3.63721
0	2.71784	2.91721	0.451865	1.31222	4.58483	3.86345	1.52618	5.29066	0.276079	0.172346	1.64656	3.64462	4.08745
1.54699	0.827187	4.27804	0.00379999	3.1558	3.6381	3.77087	0.410199	5.15314	0.0445852	3.13816	1.80457	4.95762	3.57937
0	0	3.49678	0.606355	2.22224	4.70428	4.33992	3.16403	4.85939	0	2.96591	1.35093	4.03865	4.61684
0.335283	1.89149	4.38902	0	2.264	4.54557	3.81337	1.17958	5.59841	0	2.73833	0	5.02104	4.02772
0.0421875	0.844847	2.23476	0	1.44783	4.02689	4.15764	0.984091	4.66339	2.07116	1.41977	1.3579	4.41539	3.6193
0	3.19254	4.49564	0	3.32193	3.19238	4.05298	0.920835	5.3938	0.243196	2.63163	2.39208	5.09747	2.94504
0	1.72238	2.94407	0	2.29894	4.22056	4.23851	3.32884	4.88229	0.929059	3.24699	0.83378	4.5468	3.95018
0	1.10081	3.06683	0.814505	2.20722	4.8564	4.14178	0	4.90259	0.151618	3.28888	1.06213	3.80023	4.52091
0	2.11251	2.96367	0	1.82676	4.65558	4.35773	1.9628	5.38623	0	3.45036	0	4.35466	4.38409
0	2.51287	2.63645	0.369345	2.18133	4.8493	4.59828	0.755615	4.90069	0.63455	3.15842	1.34323	4.95027	4.80057
0	0.348314	4.41389	0.282238	2.92884	3.77045	4.0575	0.457114	5.08034	0.0964504	2.86679	1.34479	4.50767	3.50793
1.07625	1.9467	4.27632	0.201435	2.61252	4.01693	4.25947	2.63742	4.51582	0	2.84758	0	4.72159	3.31952
0.609882	1.81433	4.45024	0.369158	1.77362	3.72	3.97603	0.374952	4.49932	0	2.21536	0	4.15761	3.9782
0	1.75296	3.60002	0.896285	1.64879	4.89152	4.68354	4.21805	4.33863	0.706057	0.676424	0	4.47079	3.65248
1.02846	0.789717	4.34068	0.677878	2.96849	4.76791	4.51446	2.7185	5.48104	0	3.71173	1.29777	4.73429	4.61777
0.746972	1.16181	0.846008	0	0	3.78217	4.3891	2.11802	4.98225	0.0858943	0.865016	0.777624	4.01475	3.87171
0	0	3.66578	0	2.20948	4.2497	3.47775	2.6098	4.91324	0	2.45164	0.441151	3.8526	3.33332
0.117926	2.57679	4.09852	0	3.05819	4.58544	3.66535	2.27167	5.46972	0.716501	2.83401	2.28097	4.90294	4.13552
0	0.339066	2.52827	0	1.27984	4.64465	4.48321	2.63128	3.95977	0	0.855543	0	4.21046	4.60273
0.0439858	1.8707	2.70573	0.0421875	1.69168	4.48078	4.38718	3.4786	4.26729	0.511943	2.06972	1.05246	4.61267	4.59474
1.30082	2.57033	4.48896	0.187499	3.20824	3.25857	3.70286	0.501688	4.91566	0	2.66816	0.789868	5.09617	3.03053
0.914082	1.91182	3.93063	0	2.52919	3.6485	4.77572	2.66445	4.58183	0.390407	2.54179	1.12724	4.27796	3.81205
0.047582	1.95822	3.00007	0.310964	1.54527	4.75944	4.55435	3.81848	5.20994	1.69744	0.861005	0.909793	4.00989	4.99721
0	0.34341	2.8864	0	0.819532	4.84795	4.22982	3.23876	5.27512	0.979623	2.61363	1.82939	4.192	4.56579
1.62464	2.71405	4.32649	0.192018	3.27115	3.26733	4.11836	0.671245	4.69234	1.23983	2.16102	0.897404	4.66563	2.78971
1.41739	1.47972	3.09742	0	1.90962	4.59375	4.1334	0.342655	4.86894	1.40848	0.520392	0.801117	3.57135	4.06548
0	1.30092	2.33409	0.10441	2.29003	4.65459	4.22709	3.97978	4.97211	0	1.01751	0	3.99657	4.64577
0	2.54404	2.60652	0.719023	0.919459	4.99784	4.71671	2.47738	4.94339	0	2.30448	1.87358	3.91507	4.66327
0.649551	1.12113	4.09693	0.0513774	1.70612	5.07695	4.06415	1.48524	3.30578	0	2.59741	0.523727	4.29773	4.51883
0	0.976988	0.860718	0.176089	0.38148	4.03947	3.8412	0.143309	5.10612	0.437691	1.04734	0.572594	3.34614	3.45908
0.549349	2.4628	3.74613	0.433495	1.29023	4.33133	4.32806	1.86847	5.53368	0.133999	2.63311	0.299885	4.13641	4.30608
0	1.1593	3.79342	0	2.04914	4.51226	4.68126	2.83366	4.37275	0.878967	3.0592	0.786401	4.54847	5.05393
0.937506	1.82059	4.41023	0	1.91304	5.01956	4.7642	3.80265	5.19922	0.0247975	3.12129	1.41931	4.87934	5.01693
1.21762	2.21515	4.4946	0	2.68133	3.2402	3.89621	0	4.3124	0	2.56682	0.0978438	5.11292	3.71995
0.650535	1.46428	3.24188	0.163471	1.6914	4.55512	3.90341	1.77282	5.31773	1.85896	1.67285	0.0399893	3.7251	3.70542
0	0.382411	1.88919	0	1.18898	3.44905	3.52026	3.21486	5.27608	0	0.432765	0.396897	3.30866	3.46435
1.27187	0.444607	3.2806	0.55281	1.47911	4.58251	4.38961	2.35909	5.0828	1.68654	2.09	0	4.24207	4.44854
0.21103	2.12873	4.25923	0.0813104	2.59747	3.84029	3.98347	2.55987	5.11184	0.374579	3.14103	0.964799	4.32848	3.87437
0.258318	1.28674	2.63836	0.0141995	1.58556	4.40223	4.08968	1.67444	5.34432	0.336229	1.68051	0.0627588	3.65507	3.88613
0.85035	0.518811	2.75757	0.7361	2.2351	4.0471	4.20342	3.13205	5.20867	0.200651	2.86338	1.27974	4.10585	4.42404
0	1.83489	3.56583	0.394859	1.09529	4.62266	4.51121	2.09082	4.60425	0.124478	2.4457	1.7506	4.07197	4.37101
0.743873	2.32557	4.24044	0.415538	1.70479	3.23686	3.89991	1.95894	4.42803	0	2.17731	1.02732	4.15764	3.04243
0	2.36663	2.84596	0.388735	1.94603	4.61654	4.38517	2.41418	5.39523	0.988282	2.27052	1.27871	3.83182	4.58164
0	1.71019	3.07119	0	1.38818	4.72158	4.06757	2.04335	3.86265	0.0657526	1.81407	0.708119	4.61584	4.52731
1.58878	2.66106	4.49581	0	2.03731	3.63645	4.12504	0.378498	4.64345	0	2.87499	0.737969	4.62762	3.14661
0.129835	1.77163	3.57757	0.841071	1.65049	4.58605	4.46336	2.92319	3.76848	0.0677482	1.54593	0.764365	5.07142	4.46757
0.280507	2.09752	4.93835	0.835533	3.02206	4.99913	4.53829	0.671407	5.33706	0	3.10039	1.57775	5.24331	4.71418
0	0.965065	2.79729	0.613068	1.72501	4.82381	4.35942	3.87077	4.55716	0.831732	1.75283	1.02859	3.65485	4.70496
0.203591	0	3.05907	0	1.64224	3.94936	4.01051	2.74592	5.38913	0	2.46496	0.501334	3.88247	4.15097
0	0.9636	2.44859	0	2.39219	4.33325	4.01359	1.18619	3.52959	0.0125997	0.967857	1.70956	4.73932	4.20801
0	2.67496	3.21126	0	1.9124	4.90443	4.67118	1.96698	6.32286	0.186517	3.43631	0	4.24711	4.79966
0	2.20125	2.69747	0.0483811	2.20068	4.77005	4.13271	2.55574	4.43398	0	2.86384	0.547616	3.90291	4.47989
1.2393	2.27064	3.57365	0	2.00909	4.06419	3.99964	2.44732	4.98737	0	3.10955	0	4.23113	3.52335
1.48387	3.30564	4.47206	0.341333	2.57491	4.57838	3.86156	3.73288	5.30787	0.671569	3.87732	0.489425	4.76882	4.53157
1.10929	0.624923	4.47246	0	2.90676	4.34033	4.14443	0.919735	5.49051	0	2.2513	0	5.16726	4.31495
1.47868	0.632894	3.61393	0.298163	2.27064	4.34689	4.06551	2.36372	5.28011	0.312489	2.25038	0.776562	4.32797	4.26535
0.365975	2.23873	1.46147	0	2.09287	4.641	4.54041	2.55132	4.2012	3.26808	1.68123	0.704151	4.09092	4.59928
0	1.45441	2.26137	0	1.82864	4.50831	4.19879	4.07539	5.1993	1.66396	2.19312	0	3.45284	4.44367
0.686092	1.27394	3.00406	0	0.466135	4.34343	4.07865	2.25359	4.11657	1.14482	0.690265	0.464694	4.25594	4.42137
0	2.177	1.03919	0.155967	0.467935	3.84735	4.01929	3.51505	4.72825	0	0.798125	0	3.50724	4.18471
0.15972	0.851506	3.063	0.561264	2.26166	4.86847	4.40586	4.07148	3.90204	1.09131	2.25992	1.56147	4.29946	5.01709
0.741545	0.892642	3.82555	0.518107	2.18605	4.45558	4.04274	0.909377	5.17351	0	2.68774	0.0535744	4.3478	3.6974
0	2.82559	3.9624	0.333768	2.42534	4.63987	4.05443	3.47286	5.08658	0.54293	3.24541	0.206529	4.85892	4.08351
0	1.74898	3.54591	0	2.28166	4.31547	4.09141	0	4.19522	1.45219	2.09897	1.00582	3.97456	4.19365
0.847891	0	3.02249	0.592517	1.86666	4.67516	4.30555	3.2179	5.00394	0	2.30535	0	4.34131	4.20981
0	1.7849	3.70785	0.600461	2.07577	3.854	3.191	0.0753287	4.62763	0.211813	2.95454	0.923582	4.19106	3.98355
0	1.50675	4.13296	0.0912732	2.42695	4.46428	4.13927	1.92385	4.72057	0.448964	2.46499	1.60836	4.4208	4.17094
0.237559	1.66235	2.16972	0	1.88546	4.74682	3.86991	0.990503	5.26817	0	1.5504	1.47286	3.6486	4.59957
0.901592	1.67842	4.56031	0	2.87526	3.77708	4.34848	3.31941	4.33524	0.353774	2.41034	1.73853	4.90308	2.93371
0.0765253	2.35368	3.2182	0.196925	1.97158	4.61143	4.40822	2.35266	4.69327	0	2.91406	0	3.64612	3.82263
0.695226	2.05798	2.93112	0	1.22467	4.80175	4.69747	3.4275	5.46131	0	1.88747	0	4.48075	4.87108
0	0.497253	2.08315	1.4058	0	4.02225	3.43829	2.12854	5.54495	0.430572	1.38789	0	3.20029	3.59975
0.435502	1.54372	3.69194	0.733917	2.33494	4.86654	4.32606	3.79461	5.73525	0.164655	3.32841	3.37921	4.72651	4.15079
0.0729353	2.39418	4.18808	0.626587	2.50413	4.51846	4.26292	0.624923	5.80019	0.084898	3.17904	0	4.64446	4.39326
0.0663513	0.177664	3.12087	2.03567	0.285698	4.27949	3.68902	2.76211	4.99639	0.158535	2.00983	1.08865	3.43365	2.78293
0	1.47477	4.24349	0.601135	2.57848	4.03092	4.00423	2.02675	5.07388	0	3.43564	1.59652	4.61936	2.82114
0.209465	3.17227	1.21446	1.17677	1.65626	4.70205	4.61792	0.0657526	4.89266	0.653813	1.33401	0.565392	3.9901	3.79737
0	0.958127	3.02785	1.12736	0.0757276	4.61625	3.37168	2.11565	4.22403	0	2.47701	0.561436	4.17423	4.35136
0	2.8909	2.0386	0	1.17214	3.75172	4.20316	1.35141	5.78127	1.57139	0.461448	0.909377	4.66315	3.78292
1.37978	2.41981	4.64509	0.543278	2.22472	3.58401	4.05464	1.15082	4.67282	1.19487	1.82914	1.47824	5.20307	3.27406
0.313633	1.21009	3.51538	0.135782	1.85707	4.20196	4.26283	1.95767	5.27133	0	3.35903	1.54184	4.7134	4.48999
0.120707	1.62092	4.28021	0.0419877	2.66023	4.78254	4.10681	0.18219	5.7993	0	2.84684	0.228993	4.7065	4.3963
0.35791	2.60211	4.33543	0.400969	3.04703	4.3681	3.92437	0.493343	5.9738	0.071539	3.67523	0	4.34128	2.82249
0	1.28191	3.79457	0	1.70415	4.12757	3.93424	2.41482	5.38812	0	3.4448	0.387992	4.90128	3.24648
0	0	3.40389	0.13499	1.66623	4.58272	4.07006	3.36822	4.94406	0.613235	2.18423	1.00336	3.76956	4.60122
0	1.72535	4.05485	0.537885	2.40125	4.40067	3.88422	2.81361	5.18361	0	3.43068	0.499028	4.06625	3.45597
0.393376	0	3.06447	0.101028	0.426913	3.75873	3.78645	1.54241	5.14959	0.0105998	3.19627	1.06509	3.01809	3.7151
1.39763	1.97893	3.44125	0.770933	2.01989	4.85107	3.9575	3.42338	4.10892	0	3.18624	0	4.37657	4.56687
0	2.26655	1.92699	0.544841	2.06369	4.71167	4.41661	1.11522	5.42741	0.189857	2.81495	1.06964	4.08346	4.83686
0.298928	2.46469	4.13426	1.20195	2.97818	4.11961	3.76013	2.23162	5.25407	0.160707	3.25305	0.643632	4.37699	3.59179
0.87087	2.75514	4.53308	0	1.7139	3.2524	4.2875	2.48581	5.548	0.335851	2.97019	0	4.63638	3.36368
0.33831	2.10346	4.65431	0	3.42094	4.35113	3.94423	1.21052	5.09988	0.230162	3.14425	0	5.31646	3.5349
0.673027	0	3.38796	0.784438	1.89948	4.60143	4.10354	1.99026	5.01803	0.871582	2.58848	2.07072	4.13312	3.43751
0.719968	0.0399893	4.37037	0	2.50806	3.9666	4.29172	2.14913	4.52217	0.416641	3.07369	0.831147	4.69909	3.82917
0	0.207703	2.68111	0.924268	1.33637	4.76322	4.28367	3.54072	4.87894	0.217091	1.94989	0.476197	3.32854	4.16027
0.889552	2.60042	3.58355	0	2.09155	4.91062	4.01924	0	4.62745	0	2.59227	0.32941	4.12805	4.66372
0.294715	0.68191	2.41305	0.0856951	2.56603	4.09841	3.36298	2.45287	5.24247	1.89285	0.694906	0.605682	3.33983	4.1883
0	0.399859	3.7024	0	2.16325	4.27746	4.05747	3.12906	4.9965	0.172148	2.05858	1.90258	3.70164	2.75303
0	4.05986	2.22796	0	0.462711	3.68514	3.75174	4.63342	4.41931	0	0	1.10976	4.83798	3.94713
0.45639	1.05096	4.06796	0.115543	2.30874	3.98861	4.39365	2.6705	4.37627	0.282815	2.63691	1.52626	4.76526	2.82218
0	0.886597	4.26291	0.175498	0.234641	4.16616	3.70941	0	4.32116	0	2.98187	0.857126	4.5984	3.43218
0	1.07735	3.66684	0	3.23079	4.04632	4.05995	3.21688	5.37582	0.0327941	3.73258	1.20361	4.28145	3.66612
0.392077	0.0659522	4.5927	0.240281	2.38896	3.81071	3.86753	0	4.79876	0	2.30504	0.065553	5.28856	3.40115
0	0.133602	2.96284	0	1.96896	4.37773	4.18237	3.12649	2.97232	0.527932	2.1816	0	4.17237	4.25412
0	2.15541	2.09834	0	1.74885	4.49923	4.05601	2.43387	5.38328	0.610889	1.35325	0.655613	3.97501	4.32222
0.89194	2.93069	4.13833	0	3.03173	2.64838	4.30775	1.22251	4.82799	0.281661	2.81215	0.958261	4.9373	2.44612
0	2.57588	4.19483	0.0247975	2.17619	3.03048	3.76205	2.32212	5.21803	0.239309	3.37501	0.916291	4.84492	3.44153
0	2.11408	0.959999	0	1.55526	4.32547	4.46274	3.50681	4.06934	2.67303	1.23748	1.1367	4.41407	4.21571
0	1.77822	3.85483	0	2.78159	3.7981	3.70426	0	4.9792	0.308675	2.33923	0	4.94298	3.86689
1.27031	1.94648	4.74058	0	2.42671	3.7434	4.22513	0.935331	4.93019	1.27695	2.93468	1.908	5.0799	2.40727
0	1.89591	1.87178	0.302754	1.54241	4.71217	4.2315	2.95883	5.50561	2.31004	1.90939	1.08514	3.8058	4.56747
1.53601	2.05081	4.66244	0.368784	2.14281	4.2863	4.19589	1.12689	4.79675	0.391706	2.79515	1.9073	4.36229	3.22394
0.82513	1.83563	4.78366	0	2.45089	3.52574	4.10549	2.48924	4.65718	1.33765	2.33175	1.72811	5.44962	3.22729
0	2.10581	4.0744	0	0.0107998	4.23261	4.03464	0.905629	4.09001	0.157745	2.46171	1.65316	4.65731	3.63812
0	0.844122	3.69108	0.0825064	2.42407	4.17153	3.9133	1.15358	5.91034	1.27891	2.12892	0.0016	3.89148	3.8516
0.0511777	0.358285	3.94107	0.433678	1.1484	3.80339	3.85061	0	4.55276	0.102421	3.05008	0	5.04455	3.60861
0.0111998	2.87458	1.36319	0	1.66929	3.86709	4.15428	1.15369	4.73883	0.502929	1.03579	0.52285	3.65287	4.03336
0.173331	1.10249	2.4426	0.14608	1.15999	4.74154	4.35881	1.71989	4.20321	0.933153	1.63212	0	3.95363	5.07725
1.25627	1.96143	4.10565	0.296248	3.11511	3.30871	3.47854	0	5.00921	0.0543732	2.64551	0.318013	5.01776	3.51309
0.915601	3.0577	3.65075	0.0155994	2.80798	3.0131	3.69716	0	4.96258	0	4.13848	1.28756	4.09653	3.04854
0.729385	1.34372	3.71338	0	1.66841	4.79264	4.52586	2.56893	5.17688	0.513001	1.35258	1.01251	4.2072	5.22971
1.18742	2.10206	5.28004	0	3.45746	4.66096	4.90485	2.39197	5.38172	0.277428	3.13088	1.34859	5.2704	4.83711
0	0.746972	3.3633	0.156955	1.62433	4.99151	4.84266	3.82582	5.57833	0.383342	1.55324	0.63306	4.50429	5.41034
0.325236	2.30496	3.82683	0	3.0735	3.352	3.16681	0.514411	4.72021	0	2.78667	2.20343	4.77344	3.59474
0.216309	2.21911	3.29205	0.404111	0.230747	4.84735	4.06237	0.0850973	2.53352	0.260832	2.76557	1.00155	4.31181	4.69086
0.227629	0.114152	3.26511	0.0527755	1.76919	4.53245	3.73821	2.71154	4.70619	1.21195	2.80412	1.07577	4.18347	4.71603
0.349256	3.02524	3.89618	1.47381	1.91356	5.11575	4.0167	0	4.80047	0	3.01906	1.67081	4.96273	4.85265
0.201827	1.68317	5.19081	0.434773	2.46219	2.4324	3.92887	0	4.38714	0.716028	2.6545	0.384087	5.28227	2.4627
0.0145995	2.40606	3.46829	0.871439	0.552119	4.3531	4.40577	3.38387	5.10911	0	2.58288	0	4.19273	3.53763
0.0831043	0.163866	3.66729	0.0501789	2.31827	4.33228	3.86232	2.46533	5.43539	1.99636	0.965065	1.72065	3.62612	3.18603
0.638023	1.52502	2.46594	0.508589	1.41822	5.06376	4.00878	2.82778	4.90542	1.93997	0.606019	1.80981	3.22607	4.93695
0.151421	1.6018	4.4753	0.678524	3.21894	3.57828	4.29035	1.12442	4.53515	0	2.54796	1.45015	4.92895	4.07251
0.301798	1.67089	3.29778	0	0.121898	3.91039	3.80411	2.08354	4.88948	0	2.20739	0.755154	3.65139	4.29553
0	2.0935	2.11255	0	1.15495	3.87358	4.28657	1.58036	4.57136	1.72321	0.760073	0.335094	3.79245	3.39081
0.202415	0.0323943	4.71647	0	3.1586	4.44851	4.31177	0.887864	5.50003	0.0509779	2.91024	2.09005	5.06839	3.79091
0	1.4732	2.07996	0.0495797	0.503283	4.25674	3.93102	1.26947	4.31809	0	2.01471	0.504168	3.65989	4.06982
2.19431	0.68368	4.38238	0.319915	2.19471	3.02916	3.6761	2.73946	4.58608	0	2.68942	0	4.63154	3.14916
0.370654	0.183764	4.41461	0.160312	2.50702	3.7945	3.97826	1.03819	4.81467	0	2.95125	1.25606	4.52511	3.26999
0	1.5314	4.58602	0.504876	2.4658	3.46514	3.57437	1.26937	5.37002	0.3419	2.53121	1.40348	4.90388	3.54666
0.170572	2.86763	3.43986	0	2.54022	3.68194	4.21485	0.900477	4.39861	0.0956541	2.85708	1.33045	5.09809	2.82126
0	1.09059	2.74185	0.459282	1.92419	4.82674	3.75745	2.76112	4.95508	1.39585	0.490494	1.95922	3.72221	4.57891
3.42226	0.827187	4.23933	0.437326	2.53658	3.84786	4.2337	2.31873	5.81995	0	3.89046	0.001	4.40694	3.49288
0	0	2.05556	0.155176	0	4.45304	3.81319	1.02871	5.25569	0	1.66542	2.10167	4.14429	4.36743
0.126859	3.20006	4.40994	0.283199	2.77511	5.0096	4.54894	0	5.24055	0	2.95102	1.12066	5.18844	4.69064
0.643632	0.608203	3.9579	0.0841008	2.97962	3.79074	3.65685	0.9636	5.61112	0.0735337	3.31197	0	4.56008	2.90985
1.27394	0.384273	4.23846	0.480854	1.9333	4.53774	3.78006	0	4.50539	0.0886837	3.19719	1.79872	4.33003	4.06496
0.50222	1.30345	3.107	0.419397	2.55271	4.50254	4.08217	0.751145	5.08298	0.566251	1.85261	1.49246	4.09013	4.32417
0.0689454	0	4.0719	0.664261	2.29921	3.57004	3.83912	2.13756	5.07642	0.623758	2.75714	1.0689	3.90593	3.45981
0.735789	2.18919	4.31587	0	2.28746	3.90768	4.02333	2.57188	4.99346	0.18691	3.51851	0.742787	4.31734	3.45192
0	2.49158	3.25482	0	1.83905	4.39574	3.48038	1.90869	5.74523	0	2.72364	1.90898	4.19048	3.77737
0	0.613738	3.21314	0.286466	0.830854	4.60785	4.0692	2.88686	2.34395	0	1.83002	0.588617	4.26031	4.59458
0	0.301415	3.96856	0.975669	1.79122	4.7459	4.07361	3.32884	5.1686	0.116735	3.34633	0	4.62705	5.09534
0	1.63581	1.37722	0	0.810056	4.31219	4.12935	0.19869	4.83061	2.17336	0.343599	0.610553	3.95328	4.14552
0.452046	0.954377	2.89921	0	0.293565	4.84501	3.8151	2.99599	4.63569	0	0.881656	1.03213	3.55881	4.64353
0	0	3.80019	0.407249	1.72141	4.40265	4.30681	0.653322	5.00046	0	2.38524	0.208682	3.93439	4.54246
0	1.62963	2.75757	0.609043	1.98763	4.20717	4.16302	0.87087	4.80903	1.7654	1.19165	0.192214	4.46126	3.78999
0	2.43083	4.09417	0.136377	2.24524	3.86517	3.35733	0.766812	5.35909	0	3.33848	1.18104	4.49947	3.81784
0	1.57338	3.638	0.651027	1.6567	4.86346	4.36362	3.16435	5.47653	0	2.52159	1.43393	4.46894	5.05357
0	0.559887	3.40168	0	1.33794	3.92561	4.12962	1.93392	4.4441	0	1.83177	0.277428	3.77213	4.23233
0	2.04864	3.17218	0.903264	2.06808	4.54838	4.41276	1.06102	5.8187	1.77586	1.82964	1.39651	4.01634	4.42118
0	0	4.03075	0	0.75238	3.67806	3.89234	0.360913	4.72795	0	3.23512	0.275694	5.07155	4.15012
0	2.17565	2.03346	0	1.30143	4.26707	3.76645	3.29675	5.1468	0.575844	2.66672	1.28941	3.37718	3.98088
0.711129	0.77413	4.2785	0.592686	2.51241	4.01917	4.00939	4.47473	5.06891	0	3.67992	0.745733	3.66802	2.35364
0	0.932062	3.23169	0	0.829095	4.78718	3.82882	2.04666	4.72278	0.179829	1.95894	0.401154	3.70172	4.65566
0	1.79122	3.4191	0	0.797077	4.82508	4.21763	2.12821	5.19278	0	1.08793	2.02918	3.91698	4.51796
0	0	1.84739	0	1.18987	4.08089	3.90044	2.8127	5.54919	0	2.04848	1.27062	2.20404	3.81385
0	0.436597	2.16619	0.0962513	1.26582	4.33705	3.79385	1.9481	4.94876	1.40746	0.0305952	0.846732	3.059	4.4171
1.16261	1.89373	2.85715	0.293182	1.20306	4.50862	4.71701	2.62381	4.89878	0.812727	0.940897	1.85371	4.66857	4.1207
0.582837	0	3.27674	0.537363	2.27931	4.46278	4.41482	3.65775	4.3374	0	2.61018	1.89608	4.52687	4.43302
0	1.84178	4.08248	0	1.77849	3.7977	4.04538	0.428012	5.38422	0.939134	3.13257	1.34772	4.76341	3.85013
0.96706	1.03693	3.14018	0	1.16318	4.13948	3.87469	2.51277	4.64006	0.328462	2.06264	0.33604	3.67465	4.37302
0	1.39473	2.97656	0.430755	1.22229	4.49068	4.34366	3.66837	4.18851	0.288578	2.1429	0.54675	3.99892	4.71119
0.85727	0.129042	4.4669	0.510708	0.101028	3.52054	3.97467	1.79446	5.28579	0	2.83314	1.09445	3.45959	3.27016
0	2.58492	1.94317	0	1.07967	3.67156	4.61462	5.16124	3.7726	0	0.742322	1.43844	4.4056	3.88489
0	2.49244	2.60693	0	1.41995	3.55966	3.46818	0.494232	5.1575	0	2.21618	0.413882	3.60685	3.53371
0.524779	0.95545	2.1685	0.519689	1.79504	4.50373	3.584	0.930971	5.3145	0.593025	1.30356	0	3.3713	2.91473
0.135981	0	3.46741	0.440241	1.75424	5.02101	3.90089	2.72851	5.6185	0	2.37611	0.961067	4.27516	4.68469
0.49441	2.07305	4.14901	0.0259971	0.76222	4.75512	4.41758	1.71166	5.77225	0.717605	3.37908	0.726566	4.53119	4.98137
0.268946	2.85293	1.55543	0	0.575844	3.80199	3.98983	1.32649	5.46768	0	2.73722	0.345863	2.98643	3.7458
0.0902773	0	4.07808	0.428378	2.66201	4.37839	4.01599	2.26495	5.73458	0	3.49729	1.87226	4.51493	4.563
0.184747	0	3.38045	0.133206	1.2755	4.40101	3.72063	1.92722	5.03842	0.445333	0.159325	0.935603	2.49663	3.92709
1.63445	0.479959	4.40131	0.858277	2.93576	3.8892	4.07769	0.76895	6.25892	0.121302	3.39245	1.46507	4.35197	3.29865
1.2025	2.86404	4.01152	0	1.85126	3.94433	3.76526	0.871297	4.74316	0	2.46988	1.25248	4.87132	3.35461
0.040389	0.991417	3.79516	0	1.81414	4.73313	4.70889	2.70969	4.79998	0.39523	2.69457	1.46349	4.1354	3.79566
0	0.375699	3.07212	0.222948	2.3471	4.99923	4.28531	3.2836	5.24026	0.930152	2.68685	0	4.00753	4.38113
0	1.24282	3.02949	0.860718	2.69293	4.70195	3.94469	2.40014	5.53168	0.043786	3.56325	1.20438	4.51792	4.45075
0.392263	2.3919	1.90427	0.263346	0.938592	4.11054	4.5591	1.81762	4.3707	0.248049	0.477452	0	4.33357	4.71859
0	2.92914	4.61258	0	1.45971	3.59036	3.90473	1.94525	5.12408	0	3.13248	1.53494	4.88679	3.7578
0.121104	1.06324	3.09919	0.0747304	2.46026	4.66022	4.7362	3.38781	3.69162	0.553502	2.5052	0.807082	5.02413	4.76099
0.93832	0.122692	2.34809	0.661492	2.07868	4.10325	4.53286	4.21661	4.23735	1.48162	2.33159	1.26728	4.07856	3.6758
0	1.09517	3.07833	0.330548	1.86363	4.93859	4.27762	2.61497	5.59439	0	3.16403	1.70345	3.88724	4.23194
0	1.66323	3.54025	0.97857	2.40988	4.40072	4.59318	3.52734	4.30006	1.32431	2.63523	1.88022	4.02516	4.47898
0	0.503283	2.52954	0	1.95888	4.23208	4.16293	3.51156	5.17326	1.17158	1.06644	0	4.41281	3.59709
1.79562	1.45865	4.82993	0.0733343	3.54045	4.9749	3.98819	2.08457	4.94822	1.90013	2.79396	1.12431	5.41774	4.47102
0	1.81515	2.25699	0	1.94614	4.02732	3.95742	1.6924	5.41824	0.0545729	0.480317	1.18664	4.30685	4.53495
0.265084	1.9165	2.89448	0.499383	1.38262	4.86276	4.21418	2.52767	3.96936	1.14667	1.68144	1.28787	3.85181	4.75461
0	1.80329	4.47037	0	3.28424	2.88877	4.43697	1.95306	5.98073	1.12442	3.22875	1.20712	4.83661	2.84397
0	1.26143	1.82437	0	1.74952	3.9839	4.54029	1.37342	4.99769	0.734697	1.73874	2.05011	4.10893	3.98404
0	1.80162	3.72173	0	2.09926	4.57005	4.01868	2.8241	4.29675	1.06484	3.00586	0	4.41829	4.33843
0.544146	1.32282	3.06434	0.0213984	1.30558	3.74056	4.22855	3.57618	4.20148	0	2.52439	1.04609	3.89696	3.85063
0.166628	1.92995	2.4456	0.179632	2.18702	3.9994	4.11915	0.984747	5.81396	0.910901	2.63337	1.86297	4.32306	3.68045
0	1.55219	2.54479	0.367286	2.47921	4.0838	4.37081	3.90916	5.46248	2.3811	2.43439	0.17136	3.01621	4.37409
0.0265969	1.72134	2.77359	0.459463	1.02719	4.22497	4.5914	2.76097	4.96927	2.48041	1.2756	0.352269	3.71663	4.23977
0	0.624091	2.72118	0	1.61174	4.66594	4.33029	1.34431	4.00766	1.89137	0.727193	0.322386	4.12186	4.38492
0	0	1.81477	0.470992	2.10878	4.59597	3.99447	1.10189	4.07208	0.880808	0.494943	0.88434	3.55248	3.18942
0	0	3.02696	0	1.54772	4.22606	3.87665	2.19431	4.34381	0.705263	1.72058	1.36482	3.31785	4.21559
0.569682	0.459463	4.3324	0.355467	2.4156	4.36081	4.40035	1.20548	5.79805	0.47978	3.3195	1.6409	4.37002	4.63355
1.6698	1.12701	4.52865	1.62858	2.67698	3.513	3.73119	1.44185	3.99542	0.275309	2.72961	0.662958	4.56934	3.63392
0.753305	1.72273	4.74614	0.284737	2.77287	3.99959	4.35316	1.85737	3.60959	2.13037	2.20517	0	4.59432	2.27252
1.18317	1.95284	4.65078	0.288194	3.09551	3.08167	4.71435	2.03166	5.1068	0.208878	2.7581	2.0011	5.08193	3.72008
0.651847	1.7819	4.44086	0	2.50277	4.26677	3.88089	0.402818	5.275	0	3.35932	1.92115	4.34418	4.66792
0	1.25448	3.32459	0.134395	1.26666	5.04365	4.34258	3.54528	5.39604	0.785647	3.3716	1.44774	4.53382	5.03404
0	1.92841	2.30674	0	1.63054	4.2881	4.4451	3.88222	5.13226	0.998443	1.66199	0.250957	4.12913	4.2983
0.0771235	1.3654	3.02126	0.239309	1.56091	4.76589	3.92084	2.32538	5.53964	1.35393	2.50342	1.26184	3.53787	4.51224
0	0	3.9096	0.265084	2.17471	4.83024	4.30686	0.358473	5.31845	0.0721374	2.98609	1.60751	4.68679	3.53942
0	0.969582	2.1506	0	1.99759	4.11219	3.79656	3.86597	5.6757	1.9986	1.45112	1.26968	3.92883	3.84879
0	2.3406	2.42425	0.783985	1.86333	4.45967	4.57242	1.56548	3.36954	0.148256	1.20701	1.63227	4.80873	4.75268
0.153793	3.14341	2.50309	0.445152	1.85346	4.33309	4.45429	3.31995	5.44746	2.32967	1.74336	0.502397	4.02867	4.57763
0	1.9962	3.84689	0.737502	1.71683	4.56443	3.93284	0.502752	5.32445	1.61059	3.55201	0.198494	4.33606	4.28414
0	0	2.97973	0.052376	0.851794	4.58666	4.33136	0.642973	5.24839	0	2.04701	0	4.78867	4.53795
1.02935	1.49596	4.28343	0.228799	2.01303	4.08981	4.05036	0	4.80527	0	2.45815	0.833488	4.51566	3.6269
0.978701	1.98164	4.58024	0.37943	1.71704	4.20027	3.75786	1.53239	3.28295	0.423066	2.53421	1.66659	5.03854	4.25707
0	0.574134	2.37434	0.561436	2.50313	4.18828	3.75573	2.33923	3.99679	1.81	1.26697	0.14885	4.19934	4.26308
0	2.70301	0.184157	0	2.30444	3.90482	4.31331	4.38874	4.83793	0.100033	1.14181	0.378125	3.88974	3.78841
0	2.28263	1.95295	0.661655	1.43601	4.15875	4.51547	3.76637	5.61704	1.6045	1.65898	2.21415	3.70894	3.98232
0.799622	1.69779	4.32377	0.417008	2.16791	4.8118	3.8039	1.02185	5.50282	1.05271	1.51851	1.39846	3.86308	3.81075
0	1.50446	3.39713	0	2.36581	4.43901	4.33668	3.19089	5.32512	0.104808	2.85912	0.0307951	4.48463	3.87057
0	3.17452	4.08109	0.311536	3.14654	3.40689	4.30001	1.68166	5.29402	0.102023	3.00846	1.97687	4.61701	3.17654
1.83495	0.651683	4.71771	0.753305	1.92596	3.62344	3.91254	3.22927	4.69785	0	3.6975	1.87843	3.88658	2.2312
0	1.51533	4.1131	0.199278	0.205941	3.90872	4.14655	1.5698	5.30666	0	1.91886	0.428195	4.8254	3.3071
0	0.483179	3.36104	0	2.06239	4.79834	4.55464	0	4.68513	0	3.32989	1.21936	4.45939	5.09886
0	3.62523	2.34528	0	1.61619	5.04541	4.48433	2.52941	5.8065	0.903264	3.42458	1.74635	3.49458	3.99002
0	2.8833	4.32919	0	1.81946	3.23956	3.38613	0.98645	4.96356	0.901871	2.80798	0.11892	4.47683	2.83927
0	0.97712	1.87046	0.380735	2.24046	4.2044	4.5842	1.26153	4.51496	1.72293	0.61491	1.61366	4.35419	3.8164
1.03201	0.0273966	4.15838	0.616081	2.76938	4.17833	4.1678	0	5.00157	1.16829	2.94751	1.19709	4.91877	3.93212
0.470453	0.823659	4.30146	2.38374	1.67567	4.42709	3.5681	2.98397	4.84938	0	3.5476	0	4.55622	4.37897
0	2.57185	4.35625	0.933289	2.45659	5.29421	4.42057	3.70075	4.72194	0.344543	3.3434	1.17666	3.89844	4.52565
0	0.164655	2.0546	0	1.10261	4.43349	3.55172	0	4.98063	0.344543	0.940897	0	3.41119	4.4864
0	1.55591	3.78973	0.289154	2.13933	4.7328	3.95896	1.06225	4.86551	0	1.82877	0.587938	4.25806	4.99444
0	0	3.35338	0	1.15907	4.5334	4.20942	3.66402	4.78041	0.890817	3.17093	2.2103	3.98272	4.21675
0	1.47233	4.72171	0.0151994	3.033	4.35152	4.11573	2.59563	4.62522	0	2.95296	1.62	4.7257	3.31739
0	1.9994	3.26257	0.479064	0.424716	4.0307	3.88034	0.629909	4.83931	0.385575	2.74162	1.94401	4.31429	3.04464
0.557818	0	4.40014	0.469734	2.28549	4.29638	3.69663	2.5964	5.32924	0	3.31152	2.51557	5.10952	3.96511
0.625922	0.720598	1.48602	0	2.07458	4.51089	4.02323	0	4.52483	2.44167	0.0862929	1.31433	3.93657	4.61278
0.165642	3.05426	3.42011	0	2.40373	3.53762	4.1265	0.272611	5.51573	1.48679	3.00562	0	3.20334	2.88127
0.28243	1.04609	4.30138	0.0767247	2.05005	4.12713	3.94232	0.992199	4.39786	0.298545	2.22408	0	4.4521	4.37154
0.857414	0.934242	4.08424	0.0593651	2.21247	3.67243	4.03975	0.416825	5.27459	0	3.29883	0	4.64464	3.95587
0	0	3.34619	0	2.07126	4.71034	4.16937	1.42287	5.28778	1.1625	2.71879	0.473686	4.15117	4.68465
0.135584	0.960933	4.49465	0	3.25822	4.05511	4.28817	1.05581	5.20327	0.124478	2.15596	1.52027	4.88824	4.0071
0.346429	2.745	2.95183	0	1.90788	4.76594	3.82111	0.092269	5.37977	0	3.23579	0.200259	4.65166	4.64568
0.784589	2.29292	5.11448	0	2.5579	4.74458	4.4698	2.4982	3.8962	0	2.62974	2.74444	5.39049	4.84632
0.557646	0.74139	2.67786	0.358285	2.12464	4.36605	4.38701	3.29635	4.27359	0	3.46028	1.47364	4.68753	4.65931
0	2.65702	4.26859	0	2.54157	5.69308	4.90035	2.10216	6.35528	2.16994	3.37193	1.81318	4.68251	5.1246
0.56092	2.39751	2.48094	0.176286	2.0806	4.44961	3.99475	2.86575	5.30631	1.7636	1.91794	0	3.83087	4.12757
0.0145995	1.62069	2.70389	0.0243976	1.91869	4.34878	3.69909	2.45253	5.15381	1.30447	2.93309	0	3.93123	4.19763
0.852083	0.289729	4.54569	0.030995	2.29176	3.36447	4.45451	0.232305	4.68058	0	2.23077	0.292031	5.16986	3.9188
1.39688	1.44355	4.54706	0.758845	2.72719	4.01764	4.02978	1.1863	4.46875	0.984616	2.59966	0.966927	4.34243	2.91477
0	0.425815	2.57279	0.312871	0.731418	4.59604	4.08453	3.66911	5.03857	0.328462	0.856551	1.88504	3.64794	3.84368
0	0.450053	3.14851	0.331495	1.3758	4.7397	4.07626	2.43873	4.20215	0.0407887	0.492631	1.01585	4.16503	3.79392
0.109382	1.33085	4.89543	0	3.49081	3.65944	4.47043	0.99246	4.86142	0.00399999	1.59838	0.768797	5.0338	3.33482
0	2.99093	1.74946	0.524078	1.50099	4.43739	4.24153	2.95972	4.72559	0	1.68489	0.822776	3.53294	4.33877
0.0902773	2.87362	2.40057	0	2.16302	4.76519	4.43214	3.00984	5.18705	1.82356	1.67459	1.54462	4.47111	4.92307
2.18423	0.78806	3.81594	0.84078	1.58352	4.61716	3.91954	1.27291	5.10186	0	3.74653	1.69631	4.47726	4.41146
0.964533	2.37507	3.79098	0	2.18857	4.70664	3.89308	2.38195	4.98326	0	2.48034	0	3.58382	4.89657
1.19454	2.21043	4.29148	0	2.76032	3.92957	3.6579	2.60219	4.26666	0	2.16338	1.79685	4.8198	3.30269
0	1.6476	4.00087	0.143705	2.61278	4.07291	4.04127	2.01827	5.59831	0	2.16388	0.309438	3.76516	4.13146
0	1.62183	4.69027	0.0343932	1.80438	4.39896	3.98207	2.17861	5.34251	0.859426	2.58246	1.25174	5.16223	3.93507
1.03365	1.46481	3.81418	0.978175	0.607027	3.9779	4.25132	1.97687	5.80406	0	3.41106	0.676909	4.25733	4.35219
0	2.48908	2.35274	0	2.02498	4.48072	4.45635	2.57676	4.8729	2.26199	2.08697	0	3.7411	4.46162
0	1.02274	2.19052	0	1.03756	4.45231	4.23129	2.39754	3.2713	0.571738	0.518459	0	4.2333	3.47547
0.865445	2.60523	4.27016	0.0175991	3.04688	3.9912	4.40333	1.88403	5.58545	0	3.13116	0.104012	4.60567	3.73121
0.600798	1.2549	0.46217	0	1.70317	3.87691	4.27893	1.70893	3.91563	0.541714	0.698578	1.31393	2.9167	4.09878
0.00759993	3.42446	4.27461	0.161892	3.11167	3.87185	3.70792	0.184551	5.41117	0	3.53672	0.0639564	4.65622	3.81254
1.94463	1.82205	3.61582	1.55801	1.88046	4.42669	3.73589	3.164	4.87919	1.35063	1.87568	0	4.54476	4.06307
0.0673491	1.49075	3.52331	0.0735337	1.87112	4.81355	3.92127	0	4.81108	0	2.93498	0.0679477	4.48791	4.8192
0	1.51416	1.94905	0	1.60613	4.14491	4.76412	2.97185	4.34596	0.672379	1.765	0.9127	4.74791	3.93468
0	2.01266	3.13669	0.16051	0.822776	4.23269	4.08923	3.12316	5.09808	0	3.35387	1.62	4.49652	4.22541
0.615244	0.187106	4.012	0	1.7458	3.87779	4.09762	1.09529	4.57669	0	2.43935	2.15656	4.79636	4.09948
0	0.189857	1.79096	0.491029	1.14204	3.89149	3.75397	0.774738	5.50632	0	0.896425	2.22442	3.29259	3.48428
0	0.211226	2.8917	0.142319	1.14713	4.54139	4.22647	3.07039	4.19648	1.65323	0	0.533875	4.05909	4.28325
0	0.860144	4.38644	0.150036	3.23191	4.05889	4.44874	4.70767	5.50941	0	2.82651	0	4.72343	3.76252
0	1.7775	3.04822	0.337364	1.68525	4.22417	3.89501	2.20805	4.50923	0	3.42975	1.23577	4.66221	4.62595
0.701287	0.400784	2.65035	0.715712	2.25897	4.14765	4.41238	0	5.0699	1.32053	1.98456	0	3.97978	4.24163
0.855687	2.55389	4.79091	0	2.00179	4.51914	4.45548	0.784136	4.63662	0.353774	3.15813	1.62956	4.67678	3.76693
0.169192	2.33613	4.24806	0.861579	2.93392	3.79971	4.16993	2.72966	4.49246	0.605682	3.13117	1.10559	5.08473	4.14991
0.544494	1.60156	2.45239	0.521095	1.40764	4.33333	4.20206	2.92351	5.61529	0.759305	2.72002	0	3.42591	4.27936
0	1.72141	0.206724	0	0.353774	3.12717	3.8322	0.685449	4.88047	0.376632	0.657085	0	3.64315	3.36417
0.0267968	1.50945	3.71135	0	1.98478	4.66916	3.91604	3.23411	4.59189	0.645936	2.94793	2.25868	4.53172	4.41372
0.253283	0.505938	2.60825	0	0.472968	4.61172	4.46025	1.39324	4.90333	0.201239	0.600967	1.09095	4.21919	4.38609
0	3.33415	4.05245	0.0185989	1.84801	5.21177	4.27618	1.18998	5.46967	0.0101998	3.35001	0.564533	4.7963	4.20405
0	1.4798	3.40062	0.036392	1.7146	4.24107	3.74823	2.50019	5.75827	0.23211	2.72494	0	4.49568	3.04637
0	2.25736	4.23769	0.0209985	2.11169	3.98345	4.21753	2.43658	4.46055	1.26363	2.24813	1.36578	3.73845	3.91317
0	0.958127	2.94956	0.213573	2.20661	4.9244	4.63473	3.47063	5.15318	0.824836	0.837867	0.966129	3.7457	4.81503
0	1.92989	3.15514	0	1.45325	4.57689	4.08094	1.71404	4.98949	0.831586	2.10854	0.214159	3.44119	3.9786
0	2.01565	4.32272	0.76727	0.724841	3.4049	3.58537	0.564361	5.31585	0	2.13154	0.963201	4.69603	3.27963
0.305047	0	3.2275	0.677232	1.71676	4.18609	4.12497	2.39491	5.40664	1.9638	0.474045	0.728446	3.84305	3.99494
0	1.36951	3.03697	0	0.230357	4.51765	3.53328	2.78615	4.28062	0	0.72217	0.304092	3.11277	3.98802
0.278968	1.73805	0.425632	0	0	4.43576	4.24426	1.43177	4.39963	0	0.897264	1.17756	3.46464	3.54934
1.14378	0.511237	3.34795	0.412225	1.74607	4.28526	4.30762	2.63694	5.09383	0	0.601473	1.65441	4.48636	3.58321
0.666538	1.93726	3.11322	0.931107	0.441515	2.96792	2.62945	1.35451	4.57292	0	2.53733	2.59138	4.04207	3.86926
0	0.6654	3.28835	1.02998	0.570196	4.75383	4.47566	3.86934	5.83251	0.574134	2.07626	2.43258	4.03331	3.62793
0	2.41433	1.74533	0.414986	0	3.95514	3.82917	1.10129	5.58547	0	2.27558	0.986581	3.60246	3.4176
0.89166	2.46914	0.428195	0.341711	2.08457	3.95749	4.07036	3.4158	5.417	1.56018	2.64855	0.432034	3.44647	1.98698
1.94676	0.85165	4.86407	0.762987	2.0546	3.74695	3.76262	2.35277	5.12269	0.0211984	2.25653	1.82236	4.30292	4.31018
0.0125997	1.60094	3.35616	0	0.220021	4.67496	3.91777	0.243778	4.65246	0	0.10262	0.567796	3.46939	3.68993
0	1.17203	1.09505	0.34624	2.75377	5.00145	4.40777	2.6397	5.73966	2.9095	1.9575	0.146871	4.48464	5.04024
0.241059	1.71166	4.3511	0.819237	2.45597	4.15811	4.02407	0.913668	4.98137	0.654632	2.59548	0.0367917	4.85721	3.32437
0	2.56011	2.21467	0	2.10129	4.21156	4.51275	2.04544	4.83695	2.08673	1.17056	1.15162	3.96513	4.34152
0	1.61028	1.39884	0.220801	2.18431	3.89316	4.414	2.59465	5.40138	1.24697	0.581815	0.925775	3.50013	2.93084
0.245914	1.31202	3.10244	1.80052	0.811244	3.53014	3.60853	2.76845	5.17634	0	1.26048	0.41517	3.95359	3.14039
0	0.348691	3.64325	0.088086	2.2836	4.21985	4.37363	0	4.62832	0.639179	3.74331	0.513001	4.68252	4.44004
0	3.15791	3.34667	1.02503	1.15013	4.91784	4.03923	2.97499	4.95581	0	3.3804	1.88421	3.96215	5.08376
0.161694	2.1587	4.57001	0	3.28799	4.12872	4.29332	3.8459	4.3393	0	2.33082	1.56852	5.11448	3.33332
0.289538	0.269525	2.92928	0.291456	1.88942	4.15424	4.00278	3.60779	4.19329	1.01789	0.352081	1.31102	3.60235	4.43415
0.757461	0.215332	2.85633	0.347372	0.841507	4.44574	3.9485	0	3.49826	0.582837	2.71526	1.25248	4.01102	4.24575
1.1872	1.90782	4.37784	0.634054	0.475839	5.14395	3.80681	0.225874	4.74991	0.511414	3.31703	1.27124	4.65909	4.92182
0.101824	2.85859	4.7144	0.208682	2.08687	4.06762	4.34945	3.4722	5.40447	0	3.73561	0.953438	5.04288	3.85269
0.0665509	2.71895	4.08775	0.0862929	2.11665	5.40064	4.67504	2.70607	5.31046	1.11711	2.95198	1.18407	4.36763	4.92951
0.878117	2.04033	3.7661	0	1.04447	4.21541	3.87812	0.17727	3.82766	0	3.25556	1.74241	3.92697	3.98406
0.0237978	0.746353	3.00067	0	2.57833	4.52547	4.34725	2.96817	5.49528	0.642973	1.73621	0.895445	4.06517	3.51914
0.321436	1.29125	1.78829	0.139943	2.57567	3.87769	4.33458	3.47164	5.1597	0.319725	0.705104	0.335661	3.94535	3.61843
0	1.01968	2.02213	0	0.54293	4.45448	3.87376	1.20261	3.41053	0.352645	2.36059	0.512119	3.62509	3.99005
1.2046	2.46776	4.78784	0	2.36964	4.19079	4.60908	0.0205985	4.79643	0.221387	2.67246	0.919597	4.90763	3.27739
1.11083	1.07099	4.66167	0.419213	2.88352	4.07643	4.0047	2.98911	5.30215	0	3.63731	1.09841	4.69839	3.75238
0	1.74262	2.12502	0	0	3.33492	4.36898	5.17823	4.30614	0	1.14725	0.805593	4.055	3.76664
0.119912	0.98972	2.632	0.121302	0.977647	4.33872	3.90387	2.14035	4.93561	2.00846	0	1.30183	3.77437	3.48916
0.731106	2.3577	3.21142	1.00492	2.11916	4.65971	3.8168	3.38982	5.29088	0.623591	3.94746	1.01367	4.40911	3.34552
1.42187	0	3.92867	1.02821	0.556783	3.88939	3.22906	2.37186	4.39739	0	3.40264	1.00569	4.42207	3.91415
0.0817091	2.8679	4.04472	0.874001	2.2617	4.35646	4.04732	2.57923	5.34145	0.461087	2.94772	0	4.44074	3.91627
0.391149	2.48449	3.96467	0.316871	2.14789	4.01652	3.52216	1.04797	4.92431	0.264119	2.52817	1.53371	4.75074	3.81883
0.487642	0.818646	2.46941	0	0.499915	4.25155	3.9952	1.42059	4.43879	2.30393	0.908822	0	4.09884	3.97679
0	0.820565	0.84078	0.399859	2.45944	3.81424	4.56616	5.33948	5.50521	0.310964	2.25117	0.701128	3.91789	3.66715
0	3.42414	3.1366	0.633391	1.30981	4.66109	4.43287	0.242224	5.88738	2.21009	2.01701	2.20622	3.46453	4.44899
0.52513	0.760226	2.24917	0.503991	1.96517	4.61036	4.392	3.27835	4.21483	0.855255	1.12689	0.806338	4.48715	3.68282
0.148652	1.74533	4.39979	0	2.566	2.2652	4.32427	0.181797	4.07812	0.311345	1.48679	0.287426	4.88979	3.16175
0	0	4.05477	0	2.25092	3.83434	3.964	0.402633	5.43346	0.355655	2.81299	1.34489	4.75137	3.69402
0.610889	1.74668	3.96924	0	1.28335	4.07679	3.54416	2.08192	5.47723	0	2.98335	1.41345	5.0547	4.10085
0.850783	1.92801	3.34411	0	1.57497	4.75715	4.06769	1.85573	4.49557	0	2.73515	0.063158	4.30986	4.73218
1.08004	0	3.79122	0	1.39286	3.60692	3.70327	2.13093	5.46968	0	3.44115	0.7613	3.0523	3.99324
0	0	1.61726	0	1.29258	4.51014	4.03672	3.50875	5.03746	0.841798	1.40598	1.61527	3.43638	3.843
0	3.32683	2.63234	0	0.27184	4.89872	4.481	2.05475	5.95753	0	3.59942	1.73894	3.85698	4.24017
0.526356	2.74149	1.61741	0.537885	1.25901	3.80605	4.09106	2.59027	5.05746	0.856839	0.81154	0	3.49255	4.09285
0.0455842	1.54593	4.02027	0.269718	2.60093	4.42814	4.26958	2.62205	5.92708	0	4.03149	1.83744	4.45768	3.94023
1.20339	0	3.98812	0.505053	0.94536	4.01345	3.18743	1.43484	4.97175	0	2.74285	0.614742	4.63183	3.70665
0	1.4752	1.82639	0.250182	1.82519	3.56865	4.50031	3.02572	4.59119	2.24125	0.220216	1.61871	4.19805	4.06708
0	0	3.26011	0	1.92201	4.91304	3.75999	2.55339	4.38109	0	3.06698	0.33339	4.58903	4.2675
0.446242	1.94676	2.62176	0	0.616248	3.97479	4.25424	2.40999	4.10368	2.03947	1.18998	0	4.2066	3.90007
0	1.10929	4.26462	0	2.67709	4.55965	3.98594	0.0199987	5.00942	0	2.95471	1.02668	4.89117	4.76141
0.240476	0.618922	3.43501	0	0.0876876	4.32034	3.89915	1.45476	4.76085	0	2.06634	0.801266	4.18711	3.47152
0	2.09617	4.01938	0.0803136	2.3796	4.02354	3.8318	1.97801	5.38428	0.081111	3.45365	0	4.95199	4.42695
1.44854	2.93576	4.16855	0.324096	2.12497	3.66896	4.24972	1.94429	5.04419	0	2.90156	1.32401	4.46491	3.65825
0.261606	1.36482	2.74431	0.597253	1.14909	3.53441	4.18901	3.27259	4.84857	0.674646	1.27685	0.971172	3.43929	3.39038
0.13162	2.58896	2.50851	0.515468	2.01843	4.76931	4.75064	3.29551	4.93405	1.15162	2.24466	1.80764	4.3706	4.9429
1.31453	1.00298	3.77773	0	1.41354	4.40278	3.54933	0.410383	5.12912	0.240281	2.26532	0	3.6787	4.42162
0	3.17195	3.9605	0.317061	3.0523	3.56136	4.15211	1.12442	5.08212	1.06089	2.26025	1.15346	4.43543	3.68932
0	0	4.53647	0.0501789	2.70402	3.73102	4.24398	3.16754	5.08261	0	3.5193	1.73573	4.84851	3.12119
0.259672	1.84868	1.91148	0	1.84363	4.92216	4.71479	0.852949	4.31301	0.5337	1.75753	0	2.9584	4.84495
0	0.849482	1.62092	0.193	0.646594	4.94865	4.09866	2.52621	5.09344	0.161102	0.54067	1.14401	3.78996	4.56759
2.30448	2.22903	4.80682	0	3.67896	4.0565	4.13485	0.617418	4.17843	0.816577	1.93731	1.42004	4.796	3.69543
0.0896797	2.39592	4.40175	0.478169	2.17152	3.93618	4.01816	1.58658	5.50402	0.320676	3.53131	1.73614	4.76955	3.58508
0.965996	0.326185	2.47927	0	1.50404	4.33962	4.07659	2.28589	5.4718	0	2.85868	1.20206	3.90519	4.22923
0.821302	0.948193	4.85335	0	2.99521	3.34795	3.69768	0.342844	4.51006	0	2.66553	0	4.77705	3.46098
0.507529	2.02332	4.41117	0	1.4656	3.62974	3.93478	0	4.80728	0	3.2216	0.566766	4.41931	3.79868
0	0.108785	2.69836	0.139151	2.13032	3.99744	4.11864	2.96375	4.66403	0.350386	1.2291	1.09457	4.10561	4.14339
0	0.0539738	2.93763	0.285121	1.26582	4.41099	4.16129	0.986712	5.30762	0.29912	2.61415	0.0795162	4.30062	3.82009
0.391892	2.81533	3.22186	0	0.856839	4.5619	3.98133	1.94877	5.12391	0	3.15273	1.40357	3.53003	4.06044
0	2.53746	3.62985	0.131818	2.10701	4.50238	4.48323	2.43693	5.16163	0.546923	3.38235	0.28416	4.53976	4.9913
0	1.14204	3.84247	0	0.798574	3.66252	3.68773	1.50209	5.57843	0	2.55045	0	4.06581	3.40769
0.686895	0.602821	2.56734	0.158733	1.94955	4.6667	4.16467	1.04784	5.55489	0	0.992069	0	3.86581	4.57497
1.16523	0.353962	3.36083	0.272032	2.24487	3.96891	3.87328	4.17528	5.03141	0	2.71905	0	3.99352	3.95197
0.330927	1.34801	2.10964	0	1.1982	4.29043	3.89983	2.97605	5.63363	0	0.809461	0.0785193	4.68434	4.26158
0.580111	1.63325	3.5824	0.622258	1.02808	4.12224	4.06095	1.5682	4.92953	0	2.71611	1.23652	3.93007	3.97942
0.270682	2.81645	2.09665	0	0.623092	2.85875	3.79064	3.64006	4.48723	0.974348	0.514411	2.12294	4.21543	2.87885
0	0.528982	0.140537	0.618254	1.65257	3.12833	3.62512	4.13689	5.2044	0.856551	0.912562	0	3.76045	3.18726
0.377938	2.72765	2.4689	0	0.808272	3.96569	4.20891	2.38582	4.29768	0	1.32966	0	3.38566	4.0684
0.631402	0.91698	3.72298	0	1.58533	4.35836	3.76728	3.49004	5.2568	0.53684	0.236198	0.55937	4.00683	4.51635
0.0843001	1.67545	3.14332	0.896005	1.91413	4.38192	4.12352	0	5.44283	0	0.243972	0	4.03675	4.53817
0.0453844	1.79679	1.63355	0.14608	2.91663	4.61726	4.43249	2.84099	5.58452	0.209661	0.959197	0.572423	3.69674	4.51312
1.08162	2.49234	4.7087	0.272996	2.99421	4.33183	4.01787	0.216895	5.62097	1.15059	2.73342	0.789567	4.43063	3.06508
1.48343	3.06869	4.35972	0.940083	3.42807	3.51066	4.16338	2.52751	3.9946	1.32272	2.0298	0	4.56233	3.73119
0	1.01033	1.1585	0	1.71717	4.2971	4.67475	2.60417	4.96744	1.63092	1.18541	1.73457	4.02134	4.55724
0.217091	2.64584	4.03119	0.0123997	1.72791	2.77848	3.9526	0.788663	5.17256	0	2.87138	1.24143	4.36609	2.82953
0.477631	3.35294	1.14007	0.0285961	2.44429	3.92279	4.51727	3.82052	5.39211	0.12428	1.52784	0	2.82121	4.12784
0	0.180813	3.26546	0.387248	1.1553	4.265	3.83824	1.80406	5.45581	0.0663513	0.94536	0.730324	3.56661	4.46005
0.220606	0.504876	3.2467	0	2.17946	4.35027	4.62948	3.73113	4.78784	2.26593	1.05866	0.75238	4.42037	4.61434
1.22532	0.665562	4.16401	2.63973	3.08882	3.93892	3.7271	3.79163	4.93414	0	3.85778	1.40977	5.0484	4.22038
0.895585	0.122295	3.06823	0.216114	0.827628	4.57518	3.31023	1.68475	4.95868	1.52825	1.24601	0	3.38592	3.58008
0	1.32739	2.13477	0.156955	1.84369	4.01722	3.89541	2.29459	5.00054	0.547616	2.05274	0.678362	3.92759	3.72207
0	3.03639	1.57315	0	2.35954	4.71806	4.35399	2.13644	5.32814	1.35151	2.28424	0.149839	4.27708	4.82458
0	1.64426	4.15355	0	2.94875	4.10456	4.19377	0.470812	3.79165	0	1.90666	0	4.9716	3.97123
0.269332	0.999481	1.68123	0.16722	2.37544	4.32461	4.46135	3.43321	5.48905	0.667513	0.0545729	0.866875	4.53145	3.42359
0.829388	1.81876	3.55502	0	1.26279	5.00902	4.28249	3.1345	4.21004	0.862296	2.56079	0.336986	4.92414	5.04684
0.332443	2.03186	4.63472	0.419764	2.7661	4.81857	4.11201	1.38054	5.91142	0.0537741	3.34249	1.83239	4.85134	4.4502
0	1.81147	1.69602	0.439513	1.58218	3.92876	4.16427	1.08186	2.93536	2.49611	1.43745	0.281276	3.62128	4.51765
1.06755	0.858564	3.33813	1.34635	1.33941	4.50841	4.46838	3.25317	5.28227	1.23126	3.11577	0.386133	3.73744	4.48954
0	2.81074	3.77352	0.24572	1.91725	4.63281	3.91587	1.37741	4.6515	0.0171992	2.97668	0.383342	4.77652	4.67088
1.12618	0.266823	4.28203	0.608707	2.64895	4.08465	4.21271	3.26297	4.89562	0.0405889	3.30514	0.646429	4.28866	3.93694
0	2.75052	4.25849	0	2.8311	3.08075	3.86752	0.920285	3.94193	0.979097	1.48877	1.71054	4.83759	2.69344
0.594717	0.132214	0.958796	0	2.78995	4.24245	4.65439	3.4887	5.4746	1.76859	1.62388	0.918358	2.84837	3.83414
0	2.36719	2.07419	0	2.13849	4.18412	4.41695	3.06614	4.45771	0	2.42975	1.42415	3.73968	4.15632
0.990112	2.50514	4.73826	0	2.40706	3.30906	4.78052	1.42105	4.23292	0.0006	1.71773	1.57505	5.26745	3.38405
0.635212	3.07274	4.63776	0.502397	3.16419	3.09497	4.35627	0.119714	4.81859	0	2.87748	1.24612	4.71836	2.74031
0.0531749	1.35529	3.78131	0.133404	2.1661	4.5465	3.76733	0.929196	4.72505	0	2.71832	0.233278	4.15401	4.61813
0.0984409	0.801864	2.8703	0.0014	2.26079	4.85252	4.4716	3.63947	3.48944	0.34492	1.60504	0.0723369	4.91918	5.08139
0	1.27912	3.95719	0	1.7644	4.67326	4.16656	2.9255	3.02381	0	1.71634	1.73018	4.23327	4.62171
1.5241	2.60358	4.53005	0.0113998	3.59197	3.11893	4.12127	1.91194	4.18523	0	1.8672	1.28088	4.49219	3.10496
1.42387	1.86321	3.7142	0	1.8523	1.83551	3.75174	2.11593	4.61579	0	2.60496	0.901871	4.27571	2.5699
0	0.41425	3.56218	0.428195	1.16977	5.284	4.32537	0.0004	4.65589	0.034793	2.33063	1.08393	4.13839	5.03627
0.835533	1.82091	4.34894	0	2.93322	3.46181	4.45122	2.10105	4.75371	0.626088	3.00196	2.40125	4.94159	3.49946
0	1.57307	3.30884	0.382597	1.20151	4.51375	4.24394	3.23755	4.28025	1.83115	2.00083	0	3.87863	4.91206
0.562125	2.00412	3.97585	0	2.16107	3.45505	3.87542	0.543973	5.46737	0.78217	2.58531	0	4.04269	2.81702
0.657575	0.603326	2.49703	0	0.269332	3.78942	3.80016	2.02062	4.6389	0	0	0.696823	3.99816	3.64788
0	1.84794	2.77105	0	1.35287	4.14248	3.72114	2.46917	4.57548	0.109382	0.850494	1.00711	3.92828	4.4084
1.24612	0.0315947	4.49482	0.135386	1.02503	5.02272	4.63668	0.422699	4.70413	0	2.01046	1.20723	4.75751	5.12221
0	0.028796	1.84641	0	1.99187	4.55472	4.35124	2.70482	5.63727	1.50167	1.69935	0.792274	3.26709	4.3283
0	0.387248	2.78453	0.836847	1.77868	4.20848	4.02566	2.94085	5.04129	0	0.711762	1.70055	3.42541	4.22926
0	0.250182	3.2167	0.00579997	2.26524	4.67546	3.44466	3.46611	4.85676	0.612063	2.1048	0.480675	4.01369	4.63857
0.557473	0.0241976	3.01123	0.0018	0.860862	5.35928	4.29713	1.67712	5.00674	0	2.4014	0.396342	3.93028	4.32071
0	1.64931	1.4314	0	0.532129	4.29204	4.10383	3.16429	4.63367	1.53503	1.61764	0	4.0909	4.43827
0	3.27691	3.71493	0.559887	1.81471	4.66519	4.1678	1.97147	5.81949	0	3.29808	1.47242	4.38531	4.16299
0.408725	2.93532	4.6414	0	2.64613	3.68987	4.19819	0.852372	5.20236	1.06089	2.71249	1.60504	4.89234	2.96255
0	1.70359	3.58531	0	2.5475	4.45345	3.74664	3.42196	4.5684	0.10262	1.61787	1.47694	4.30199	3.47458
0.662144	2.3061	3.91493	0	2.1024	3.05294	3.88988	1.92545	5.25411	0.629411	2.51845	1.49741	4.42467	3.38566
0.823953	0	3.44424	0.18632	1.57004	4.57659	4.09949	2.70706	3.783	1.02516	1.77111	1.1553	4.49785	3.88065
0.896145	2.68133	4.04055	0	2.51438	4.16073	3.93675	2.08202	4.6305	0	3.43072	0	4.69367	3.75275
1.46349	2.51672	4.47143	0.542757	3.39696	3.20138	4.03753	2.52238	4.54404	0.523026	2.74128	0	4.57725	2.98171
0	1.04722	3.07309	0	0	4.6065	3.34148	1.4173	4.42382	0.198886	0.537363	0	3.29611	4.22913
0.166825	2.02581	2.53648	0.152805	1.69175	5.39121	4.70501	1.81705	5.35516	0.297971	2.45968	2.13542	3.50858	4.10774
0.373271	0.380735	4.11881	0	1.36156	4.23338	4.02057	0.1338	5.31686	1.11581	1.45547	1.34694	4.44902	3.94496
0.923445	1.73381	2.52401	0.0866914	2.05536	4.3882	4.24416	1.6447	4.45881	0.267595	1.07662	2.02519	4.58138	3.88577
0	2.1647	2.16701	0.297205	1.27571	4.79105	3.9471	0	4.37298	0.441515	2.10095	0.746043	4.16145	4.86957
0.587768	1.4106	3.77125	0	1.49809	4.33185	4.12457	2.20286	5.15005	0.634219	2.13257	0.672541	4.23575	4.57628
1.06755	0	1.99817	0	1.41271	3.98765	3.94763	2.29399	3.59145	0	0	1.24229	4.05653	4.1368
0.482106	0.662795	2.98696	0.266823	2.0037	4.85294	4.22167	5.31254	5.49861	0	3.78126	0.830854	3.11053	3.15821
1.3251	3.09408	4.10251	0	1.70317	3.7404	3.33111	0.393005	4.79661	0	2.60131	1.62471	5.33289	3.91992
0.070741	1.59324	2.47343	0.675131	2.03793	4.51247	4.09408	3.33605	4.58336	1.53247	1.00595	0.349821	3.00295	3.45445
0.590992	2.62729	1.01367	0	2.6177	4.75552	4.71191	1.76167	5.42229	1.67473	1.63415	0	3.76958	4.66873
0.03919	2.34422	0.916153	0.14509	2.32321	3.82899	3.91426	0.173331	5.46848	1.91327	1.03731	0.597253	3.2799	3.71392
0	2.16936	3.50541	0.582326	0.901871	4.72857	3.79834	1.43276	4.6146	0.259092	2.75179	0	4.11091	4.56885
0.246884	1.66732	1.93358	0.313823	0.947249	5.17085	4.55172	3.63907	5.04395	0	1.33105	0	3.7933	4.05682
0	1.63197	3.56691	0.259092	2.32433	4.85581	4.0547	2.3789	5.46691	1.21074	1.14679	0	3.74826	4.64159
0	0	4.08987	1.08004	2.1868	3.18778	4.24974	3.75308	5.06301	0.886456	3.32157	1.39995	3.39765	2.48034
0.457837	2.14862	4.72666	1.1484	1.98234	4.53941	4.36297	3.83142	5.31277	0	2.46877	2.1047	5.20761	3.66147
0	1.08064	4.48599	0.574647	2.63577	4.93863	4.4358	0.275116	5.02293	0.481748	2.7069	2.44694	4.34472	4.74693
0	2.84039	3.3424	0.0972466	1.79148	4.74377	3.91072	2.95614	5.04463	0	2.72285	0.6319	4.39133	4.70976
2.2426	2.35609	2.03737	0.387063	2.11474	4.19117	3.9375	4.39687	4.81743	2.32018	1.60582	1.74729	3.30213	3.82264
0	1.55324	0.307721	0	1.57092	3.7055	3.92877	1.14978	4.27534	0	0.915463	0	3.36949	3.53773
0.858708	2.23188	3.6904	0	2.71897	3.76273	4.02595	3.18304	5.31385	1.00246	2.93553	0	4.87544	3.07914
0.824689	2.65091	3.47542	0.0541735	2.33624	4.81077	4.30743	3.69263	3.794	0	2.36055	1.12642	4.26366	5.13624
0.625589	2.2867	3.91814	0.124677	2.31158	4.53477	4.60689	3.50519	3.7339	0.790018	2.94856	1.16784	4.70382	4.35821
0.416825	0.947114	2.88577	0	2.05198	4.78555	3.97116	1.19543	4.7476	2.10619	1.11119	1.46138	3.49151	4.61296
0.0113998	0	3.73307	1.07821	1.84029	4.04329	3.82835	2.28951	4.69227	0.467035	3.03674	0.225289	4.41119	4.19843
0.8918	0.757923	4.1359	0.504699	1.3519	4.14832	4.07483	1.80226	4.90926	0	3.9109	0	4.36994	4.09048
0	2.96909	2.35834	0.387992	2.06843	4.95645	4.60457	4.32037	4.68801	2.21238	2.16266	2.07996	4.80184	4.88039
0	1.6254	0.474763	0	1.90486	4.53908	4.59458	1.90904	2.86817	1.33144	0.953974	1.83812	4.38488	5.0874
0.294332	1.39716	4.46338	0.686253	2.49605	3.96461	4.66087	0.82027	4.85016	0.41517	2.13318	0.667513	5.20242	2.67556
0	0.563157	2.85268	0.632728	0.673998	4.94222	3.82078	1.9617	4.87702	0.234057	0.869587	0	3.57673	4.62646
0	0.745888	1.89096	0.0980429	0	3.84224	3.80101	0.727976	5.61822	0	0.752688	0	3.36888	2.3401
0	2.47497	2.39324	0.302945	1.14978	3.76026	3.97698	2.91302	4.46394	0.135188	1.39641	0.800519	3.77994	3.62126
0.293565	0.0185989	3.3622	0.276272	1.16363	3.97053	4.16766	3.01549	5.21784	0.348691	2.532	1.02236	3.49991	3.61412
0.933289	2.3923	3.76066	0	1.52102	3.49473	3.84681	0	4.44723	0.650699	2.23332	1.03781	4.57929	2.13168
0	0.934242	0	0	2.24775	4.00936	4.26719	3.29485	4.21474	0.376259	0.647909	0.951019	3.45404	4.53727
0	0.509649	0.966262	0	2.46533	3.90905	4.05064	3.15679	4.83336	1.3255	1.26739	0	3.40808	3.70907
0	2.21893	3.21205	0.800967	1.0604	4.46566	3.94308	0	4.98065	0.414618	2.96486	2.38939	4.56898	3.82155
0	2.59886	3.66822	0	1.3894	4.89464	4.10161	3.10443	5.52807	0	3.11393	1.52219	4.65927	4.38882
0	0.486215	1.53074	0	0.132809	4.42743	3.84395	3.56097	5.13309	0	1.66367	1.71662	3.36016	3.4645
0	0.0705415	0.371589	0.0389901	1.28746	3.8865	3.92519	2.17731	4.09406	1.30931	0	0	3.43201	4.21004
0	2.5754	2.35266	0.110575	2.34235	4.65061	4.38241	1.89444	3.9485	2.46144	1.35751	1.12489	4.23968	5.16071
0	1.62646	1.49306	0.106797	1.92858	4.20717	4.45083	3.34555	4.92507	2.09442	1.30234	0.122692	3.45461	4.01406
1.0184	0	3.09982	0.319725	2.27826	4.04114	2.46867	0.506645	3.79903	0	1.03718	0	1.46858	2.29591
0	0.92509	3.26086	0.625256	2.12619	4.57024	4.29096	3.12168	5.04956	0	2.81959	0.0601637	4.52113	4.55795
0	0.447331	4.07992	0.501511	0.581134	4.22835	4.36798	2.73272	4.23333	0.203003	3.16972	1.7403	4.66994	2.9215
0	2.46863	2.8991	0.44497	2.06214	4.94195	4.56703	2.19039	4.80765	0.818646	0.608875	0	4.70519	4.88173
0.585559	1.25089	3.0763	0	2.17825	4.43017	4.24933	2.71183	5.50813	2.04782	1.38432	1.36894	2.91874	4.65907
0	1.8972	2.84241	1.17767	2.09907	4.12788	4.07681	2.93235	5.21886	0.215723	1.67733	0.986188	3.84204	4.16837
0.216309	2.38147	2.43595	0.0737332	1.19376	4.41296	4.27209	2.49309	3.08211	0.782776	1.75148	1.03579	4.77879	3.61907
0.10063	1.2852	4.4901	0.264505	2.08084	4.61047	3.90892	1.74323	4.34208	0	3.18247	0.897124	4.37978	3.78815
0.322196	2.01963	3.50319	0	1.29431	4.47514	4.36486	0.237559	5.29717	0.511943	2.46046	0	4.44732	4.63943
0.676101	0.949001	3.75391	0	1.13426	5.19064	4.02395	0.82307	3.65764	0.0595648	2.81466	0	4.48206	5.27286
0.113953	0.749446	3.65898	0.0984409	2.88236	4.16159	3.85813	0.1816	5.20515	0	2.68212	0.308675	3.82433	3.9403
0.946305	0	4.87026	0.451865	2.72857	4.51791	4.45085	0	5.18934	0.126859	3.07267	2.44553	5.09473	4.74178
0.140339	2.05334	4.16771	0	2.39321	4.65365	3.83029	1.19941	4.91419	0	2.92244	1.32411	4.50681	3.59495
0	3.15265	2.29858	0.792725	2.19985	4.54905	4.58893	0.53684	4.18327	0.469015	1.16625	1.62342	3.83905	4.46552
0.678846	2.9696	2.58833	0.0397895	2.1105	4.67764	4.42645	3.97726	5.43868	0.587598	2.63848	0	4.40321	4.17294
0	1.14077	2.23336	0.978306	1.23973	4.39844	4.14925	0.558508	5.75929	1.38063	1.63596	1.1164	2.26696	3.99077
0.412778	2.07685	4.0793	0.38297	2.52261	4.63269	3.16641	1.25395	4.08111	0	2.70828	1.71418	4.79806	3.78619
0.0028	0.601473	3.92845	0.703674	2.13551	4.32713	4.26559	2.06529	4.60399	0	2.86919	1.41758	4.34774	4.08059
2.23953	0	5.06416	0.777624	2.76487	3.87829	3.34031	2.09709	5.30963	0.521973	3.58316	1.68804	4.57095	3.9107
0	2.04095	2.91971	0.928102	0.605514	4.48219	4.36042	1.08429	5.40394	0.662633	2.04899	2.17677	3.12602	4.40784
0.876273	2.24411	4.05263	0.537014	1.68051	4.01901	4.20401	0.904378	5.24314	0	2.53984	2.16034	4.95501	3.71509
0.865731	1.96709	3.97419	0	2.56523	3.97258	4.00472	2.63774	5.32112	0.656104	2.99818	0.550734	4.86817	3.85034
0.0713395	1.94441	0.324856	0	1.80943	3.76827	4.22075	3.0531	4.54506	1.15024	0.870015	1.46103	4.24661	3.38254
0	0.844702	4.45741	0.355279	2.05596	4.10913	3.76496	2.13173	3.96947	0.379616	2.39563	2.09039	4.78708	4.12832
0	2.7962	4.52947	0	1.19265	3.5922	4.13208	0.583858	5.22535	0	2.66893	0.14509	4.54816	4.26262
0	0	3.59184	0.380176	1.61412	4.1991	3.62287	3.50876	5.06635	0.187106	0.503106	0	3.93677	4.43966
0	1.22716	2.78635	0	1.73196	4.63261	4.2781	2.07557	4.72045	0	2.56487	0	4.28606	4.45267
1.16943	1.43673	3.22288	0	0	3.87595	3.52229	1.03743	4.38659	0	2.50912	0.70431	4.16475	2.4574
0.288002	1.30183	4.20792	0.0373913	2.1277	3.66439	3.61923	0.666538	4.27795	0	2.99531	0	4.9155	3.41556
1.13017	2.90038	4.37322	0.127851	3.18624	3.74496	4.74124	4.31641	4.55628	0	1.39837	2.78738	5.11538	3.05569
1.53065	0.229578	3.95582	0.375326	2.57594	4.22719	3.64198	1.225	5.06128	0	2.91678	0.0657526	4.33172	3.87462
0.153398	2.50042	3.21116	0.0485809	1.34976	5.177	4.56006	2.99459	5.28873	0.719023	0.147267	0	4.1636	4.93522
0.674646	2.3176	4.78146	0.625922	3.12374	5.01134	4.50445	2.36477	5.41806	1.98575	3.14149	2.72961	5.20015	4.83256
1.1032	2.91868	4.18355	0	1.50472	5.05202	3.91824	0.388921	5.72212	0.364664	3.29368	0.871724	4.40555	3.64254
0.0135996	2.31982	4.247	0	3.05674	2.71239	4.38801	2.68839	5.4337	1.17654	2.28714	1.48378	5.13021	2.76306
0	0.522675	2.96578	0	2.18222	4.16417	4.46867	3.00698	4.92442	0	1.52875	0.962001	3.8652	4.25983
1.21096	1.06373	3.95111	0.542062	0.331874	3.77254	3.78548	1.1601	4.99874	0.318774	2.34266	0.783683	4.71078	2.76032
0	1.0936	2.79093	0	2.62349	4.8915	5.17609	4.74848	5.57028	1.46226	2.33429	1.2936	4.24864	4.7303
0.86816	0.530906	4.2141	0.326565	1.07577	4.4542	3.38125	1.34606	4.96851	0.130232	2.59589	0.581134	3.90313	4.39889
0	1.15243	3.24983	0	2.30674	4.75409	4.36882	0.411305	5.62382	0	3.1325	1.01776	3.21891	3.80855
0	1.76567	4.07997	0	2.33999	5.10551	4.27942	3.71789	5.8465	1.78393	1.53659	0	4.11859	3.89483
1.14505	3.22879	4.33762	0	1.78379	3.50016	4.10088	2.14752	5.20172	0.502397	2.93741	1.45856	4.81272	4.03408
0.251927	0.481748	1.91805	0.43532	1.79362	4.84243	4.5154	3.66468	1.55704	0.311727	0.788964	0.709863	3.76936	4.89425
0	1.55437	3.0543	0.497076	0.679169	4.56276	4.70349	3.80674	4.73881	0.114549	1.60365	0.0367917	4.90592	4.72653
1.26111	1.79633	4.67805	0	2.46032	3.26179	3.20478	2.71215	4.48076	0.374579	2.58923	1.06089	4.34519	3.15869
0	1.93681	0.300459	0.754384	1.33597	4.59225	4.4156	2.40341	4.49473	0.511943	0.764824	0	3.73186	4.43892
0.974744	0.13043	3.40994	0.46217	2.21458	4.05529	4.2009	1.28448	4.86978	0	2.90392	1.52668	3.83568	3.27095
0	2.34843	3.91569	0	2.49873	4.80437	4.00458	3.46493	5.5656	0.927965	2.86012	0.603663	4.12408	4.56926
1.29156	0	4.44594	0.0645552	2.74582	3.75889	4.07594	0.470812	4.74212	0.437873	2.70365	0.492453	4.47556	3.58216
1.13984	1.27757	4.14308	0.44606	2.32103	3.87474	3.92736	0.157152	4.95491	0	0.890396	0.297205	4.68924	3.6107
0.432217	2.04299	2.57048	0.210052	2.29806	4.29901	4.00731	3.32778	5.67036	2.29107	1.53222	1.27384	4.1347	4.29457
0	1.42014	3.24524	0.416457	0	5.19392	3.94145	3.22849	5.51483	0	1.83862	0	3.72793	4.8356
0	0	2.31756	0	0.527057	4.19313	3.43998	3.08121	4.39174	0	2.58282	0	3.46309	2.38176
0.240281	2.26655	3.80043	0	2.64438	2.99561	3.97808	3.49233	4.45444	0.162287	2.54784	0	4.33544	3.39487
0.514235	1.14285	4.51324	0	3.32493	4.53427	4.25689	2.0731	5.89823	1.42105	3.28136	2.10148	5.12695	3.11944
0.604505	1.70907	4.25099	0.226459	1.5741	4.40667	4.26354	0.163076	4.76108	0	1.58509	1.8899	5.54779	3.58525
0.553675	3.35116	4.30133	0.260059	1.9259	3.97136	3.91132	1.33784	5.17239	0.153793	3.79743	0.343977	4.78889	3.63236
0.916704	2.08384	3.57634	0.21963	1.98715	3.96041	4.50411	3.06767	3.9434	2.08305	2.21515	1.26488	4.62375	3.89718
0.339822	1.11356	4.09351	0.488177	0.751917	4.1012	4.40703	1.50886	4.86804	0.298354	3.2457	1.14909	4.75489	4.07618
0	3.47997	1.87556	0.611727	0	3.40326	4.40348	4.52777	5.72618	0	1.11889	0.889833	4.69577	2.97522
0.255414	0.829242	2.52337	0	1.50945	3.89533	4.35114	2.81182	4.59267	0.705263	0.739836	0	3.89634	3.96915
0.78096	2.18039	3.94271	0.886737	1.69325	4.37079	4.03334	3.35412	4.56265	0.0543732	2.45481	0.816133	4.19803	2.9514
0	1.48283	2.00814	0.179239	0.403372	4.47869	4.30486	2.06374	3.4837	1.48851	0.643467	0	3.91295	4.33132
0.70558	0.116735	4.48625	0.426547	1.96803	3.98959	3.77478	1.76067	5.1803	0.188089	2.8231	0	4.63941	4.15885
0	1.20118	1.97453	0.622592	2.19805	4.09001	4.53523	3.70918	5.3119	1.93568	1.06964	2.21532	2.51794	2.25603
0	2.18097	2.11617	0	0.762987	3.81382	4.33378	3.1374	4.94055	1.0776	2.20956	1.25469	3.62236	3.97035
0.218263	0	3.89521	0	1.99578	4.83295	3.71855	0.679492	5.45051	0	3.12544	0.987628	4.22146	4.61506
1.95323	0.92413	4.20025	0	2.19958	4.46939	4.08323	1.67031	5.41427	0.0866914	2.71705	0	4.37981	4.55916
0.42856	0.928922	3.48593	0	2.38396	4.47827	4.02247	2.83595	4.43796	1.11806	0.766965	1.46165	4.22349	4.36563
1.00246	1.97828	4.5883	0.57977	2.41259	3.96433	4.1238	0.135188	4.99934	1.71432	3.38295	0	4.96242	4.04399
0.568825	2.09277	4.4388	0.717921	1.82695	5.08904	4.54664	1.77934	5.27844	0	2.78103	1.34235	5.33768	4.91284
0.330927	1.11877	3.29388	0	1.8606	4.79195	4.44901	3.74167	4.59915	0	2.80523	1.45962	4.60234	3.55414
0	2.87492	3.32821	0	2.32766	4.70594	3.93589	2.04869	4.58695	0.228799	2.26803	0.406511	4.8135	4.57093
0.758691	2.78492	1.95367	0	1.32272	4.59311	3.9804	2.35481	4.86523	0	2.96667	1.9267	4.74367	4.38932
0	0.149245	2.58219	0.506115	1.27695	4.1055	4.24049	3.23786	4.43316	1.21544	1.25512	1.35809	3.76031	4.12865
0.119118	0.588956	3.98396	0.682554	1.49997	4.12043	4.18602	2.3747	5.64902	0	2.77215	1.25712	3.8983	3.63846
0	2.07557	3.04583	0	0.174907	4.93816	4.02563	0.378871	5.43645	0.750991	3.09111	1.31723	3.99431	3.45459
0.823659	2.15124	2.28436	0.320676	1.79381	5.00393	3.87836	3.75549	4.63363	0.510002	0.61491	0	3.81863	4.76688
0.0443854	0	3.57406	0	2.6552	4.32332	3.65748	3.13231	4.46355	0.484608	2.93007	0	4.05466	3.66346
1.42497	2.15834	3.6396	0.575673	1.95545	5.32864	4.24945	0.743098	4.72208	0.154781	2.27745	0.968786	4.48295	4.78417
0.181207	2.65055	4.17474	0	2.07883	4.48815	3.95108	1.23298	5.46143	0	2.61129	1.20151	4.00242	4.34727
0.641654	1.26247	4.81093	0	3.36374	4.80676	4.09639	1.43393	5.62508	0.146871	3.32793	2.03972	5.04895	4.38577
0.0751293	1.9316	1.72687	0.46235	1.0044	3.63528	4.00247	1.15197	5.51203	1.45068	1.56083	0.318013	3.65199	3.70641
0.24339	1.48318	3.545	0	0.217872	4.36622	4.0335	1.0641	5.65141	0	2.7692	1.21326	4.42417	3.81538
0	1.21708	3.04904	1.45175	1.66491	4.75752	4.46661	3.62326	5.08322	0	1.86967	1.49971	4.52585	4.73095
0.506822	0	4.44281	0.530381	2.79401	4.43936	3.76775	1.31693	5.59284	0	3.00241	0.328841	4.37218	4.2812
0	1.33519	3.86054	0.467035	2.25192	4.06507	4.08363	0.688019	4.88449	0.987105	3.4531	0.521797	4.15411	4.05233
0.162681	0.76895	3.09764	0.137169	1.20943	4.15036	3.74084	0	5.25697	0	1.72859	2.03531	3.83481	3.57438
0.696663	2.38958	3.65695	0.0127997	3.1921	4.43601	4.68558	2.35021	4.57028	0	3.33483	1.28263	4.64265	3.643
0	3.04123	1.83713	0.228409	0	3.69646	3.94602	2.25943	4.83314	0	2.02851	0	3.84472	3.57827
0.556783	1.46085	3.76055	0.0453844	3.17571	3.55494	3.70675	0.645607	5.1676	0	3.12749	0.692987	4.45625	2.89305
1.01866	0.352457	3.99126	0.766048	2.41599	3.82291	2.91497	2.15505	4.85655	0.519338	2.08006	0.812579	5.01092	3.39739
0.676909	1.45733	5.06449	0	3.38872	4.41259	3.96085	1.3347	4.64203	0	2.40656	1.46455	4.56655	3.96086
0.743098	0.969582	4.18546	0.0463834	2.43481	4.21585	4.08056	0.523727	5.14653	1.51584	3.05973	1.60597	4.90896	4.0737
0	0	2.20852	0.406142	1.69161	4.01811	3.45844	0	4.93148	0.0573685	0.0882853	0	3.96375	4.18423
0.165839	1.97349	2.95496	0	2.28742	4.60313	4.46378	3.51958	4.71162	0.114351	2.40075	1.37228	4.11349	4.71064
0.628415	1.3795	4.33656	0	3.11222	3.81052	4.02229	1.48628	4.34463	0	2.74638	1.82563	5.16916	3.62381
0.856695	0.798874	4.73223	1.21391	2.29111	3.80693	3.72701	0.978175	5.68645	0.924816	3.33939	1.19087	4.88764	3.78352
0.265664	1.73853	4.80182	0	2.59818	3.14279	3.70036	1.52751	4.70289	0	2.70421	1.1762	4.81168	2.8936
0	2.33017	1.44801	0	0	3.74087	4.15207	3.36437	4.39318	0	1.08356	0.858277	2.86751	3.07308
0	0.618755	1.69318	0.160115	1.64812	4.57736	4.30073	3.01357	4.50886	0.537188	1.33174	0	4.40827	4.76191
0	2.04013	2.34353	0.326185	0.783229	4.45848	4.23174	1.98256	4.79561	1.45997	1.49057	0	4.00867	3.98834
0	0.310773	4.43307	0	2.73197	3.89853	3.7849	3.83904	5.04096	0	3.18766	1.7594	4.94605	3.46971
0	2.93048	1.54454	0	2.08256	4.60916	4.13867	2.99999	5.0071	0	1.40764	1.32897	3.79689	4.04381
0	0.0521763	2.65526	0.330358	0.714923	3.9835	2.99745	1.10057	4.98539	0	1.483	0.287042	2.82133	2.62127
1.07467	2.11764	4.29027	0	2.53783	3.23086	3.33624	1.75793	4.73391	0	2.42323	1.49143	4.50015	3.24424
0	2.63643	3.53499	0	2.32208	4.54803	3.85204	2.02866	5.33874	0.133007	3.11722	0.362977	4.33636	4.10826
0.923445	2.3577	3.95955	1.06989	2.94418	4.63373	4.40336	0.960266	6.07646	0.0591655	3.62925	0.875705	4.87515	4.27815
1.05668	0	2.82797	0	1.0678	4.68134	3.80344	2.85019	4.66868	0	0.80961	0	4.34548	4.12407
0	2.40269	2.38396	0.0539738	2.19572	4.37152	4.32863	0.704786	4.14847	2.0771	2.65716	1.19054	5.59631	4.66648
0.29778	3.16786	3.66947	0.071539	1.81337	4.54402	3.98543	0.861722	5.69626	0	3.32365	0.333958	4.64706	4.35532
0.726566	1.89661	4.46269	0	2.6366	5.00083	4.29193	4.10567	5.53332	0	3.47742	1.10237	4.79992	4.56859
0.290305	1.72183	2.32231	0	0	3.77062	4.17728	2.38623	4.63804	0.37943	0.725939	1.45803	4.37603	3.52511
0	0.0125997	3.73344	0	2.57803	4.39672	3.96951	2.75865	5.33978	0	2.57881	0.68368	4.43347	4.53678
0.648073	1.80463	4.42291	0	2.61927	3.25816	3.04473	0.70256	4.98294	0.655613	1.77553	0.139745	4.55284	2.32064
0	2.82168	4.65186	0.23503	1.93233	5.07433	4.29923	3.00416	4.81119	0	3.56741	0.947519	5.32519	4.80836
1.04809	0.323527	4.61019	0.142121	2.00338	4.44646	2.74922	2.80386	4.9052	0.119317	2.30239	1.53065	4.56853	3.33739
1.58949	2.14696	4.5308	0.707644	2.62614	3.13987	4.49042	0	4.5357	0.622425	2.34483	0.556438	4.57703	2.15856
1.21805	2.54034	4.06758	0.119912	2.7419	3.35542	3.91556	0.265664	4.84075	1.46402	3.04735	1.97551	4.0294	2.93913
0	1.24463	3.74227	0.38148	1.67972	4.54192	3.65789	1.08417	5.00152	0	1.63806	0	3.95375	3.50294
0	0.515644	3.06143	0	2.29115	4.37205	4.02995	1.11297	5.60814	1.23147	1.08368	0	4.27321	4.22809
0.995065	2.87793	4.40162	0.590652	2.62513	3.23068	4.21826	0.811689	5.00954	1.34811	2.69763	1.28129	4.54389	3.43187
0	0.881515	1.77315	0.457837	0	4.02598	3.7631	2.8179	4.51149	0	1.29503	0	3.88239	3.97818
0.392263	2.05551	4.0206	0	1.78294	3.28013	2.41574	1.54209	4.64651	0.262959	1.90602	0	4.76819	3.17367
0	1.99727	4.22091	0	0	3.51634	3.54145	1.84542	5.15823	0	2.85955	1.79174	4.45425	2.83985
0.362227	0.712079	4.07464	1.17958	2.56266	3.7763	3.82315	1.34509	5.42947	0	2.44862	1.91523	4.41587	3.77925
0	0.556438	2.78539	0.549869	1.42397	4.94455	3.7524	2.0215	5.16091	0	2.82516	0	4.5441	4.48004
0	1.88522	3.20381	0.358285	1.75484	4.44135	3.96421	1.23383	5.42276	0.493877	0.606019	1.2149	2.73324	4.0712
0	2.25844	3.64614	0.206529	0	2.90807	3.35539	0.843251	5.34668	0	2.44605	1.11048	3.47743	2.61938
0.105007	1.13064	3.61846	1.20261	0.930015	4.68426	4.05814	2.2164	4.67469	0.0757276	2.45003	0.147663	3.85987	4.9607
0	3.25775	3.55335	0.530906	2.50433	5.0811	4.49854	1.05158	5.12908	0	3.79134	0.630241	4.77688	4.93723
1.10237	1.93963	4.0617	0.709387	0.525831	3.37586	3.1799	1.04296	4.80875	0.0533747	3.13818	0	4.76878	2.22741
0.229578	2.08492	3.0199	0.621258	1.56332	4.41794	3.59054	2.08178	5.20189	0.335851	2.99362	0	4.33907	4.18859
0.152607	0.0515771	3.77408	0.680459	1.78393	3.68149	3.89744	1.32262	4.63449	0	2.86556	1.20471	4.25092	4.12221
0	0.316871	3.67117	0	2.10945	4.68047	3.66461	0.102421	5.06167	0	2.43578	0.794978	4.48397	3.23593
0	0	2.46917	0	2.58878	4.37817	4.29331	4.37059	4.8884	2.03716	1.37542	0.614408	3.93421	4.23551
0.065553	1.57996	4.4761	0.0435862	2.86772	3.65322	3.43183	0.756385	4.33344	0.735789	2.58773	0.820565	4.96448	3.66835
0	0.169783	4.21222	0.630905	1.30011	2.69578	2.9794	3.54757	5.34744	0	3.37394	0.188679	4.67759	3.17421
0	1.5593	2.43104	0	1.90991	4.1162	4.63732	1.0743	4.97861	2.15285	1.31943	0	4.31527	3.97249
0	1.00685	4.46749	0.304474	2.26958	4.02837	4.19855	1.14921	4.22996	0	2.50114	1.99401	4.96297	4.13501
0	2.09791	4.07963	0	3.14861	4.40357	4.86771	2.99689	4.25939	0	3.31609	2.27935	4.76166	4.63681
0.316109	0	0	0	1.93788	4.09591	4.28222	5.15583	4.23709	0.584709	0.876415	0	3.93691	3.88969
0.656758	0.254446	0.731262	0	1.56996	4.01191	3.85195	0.11892	5.43213	1.40228	2.96362	1.43411	3.29131	3.74126
0.494943	0.489069	2.48829	0.0463834	1.67495	3.78783	3.97347	0.603494	4.98342	1.06213	0.352834	0.997404	3.86571	4.20577
0.792124	1.5854	2.05973	0.00719994	0.984222	3.75002	4.0519	1.98483	5.0368	1.04246	0.970907	0.914635	4.24435	3.85993
0.480854	3.01459	3.07643	0	2.0768	5.00372	4.39575	1.50455	4.95559	0.134197	2.84431	0	4.7796	5.28053
0.962401	2.55768	4.87609	0.288578	2.73484	5.04096	4.84715	2.16157	4.67883	0.289729	2.80081	3.31671	5.5088	4.92953
0	2.72366	1.69104	0	0.254833	3.76287	3.90072	2.51296	4.40757	0.371776	0.710338	0	3.08736	3.81825
0.195159	0.0719379	3.72565	0	2.13626	4.94463	4.45086	3.29553	4.0156	1.92619	2.6463	0.971437	4.41921	5.07757
0	3.01394	2.33578	0	1.45529	4.87995	3.99003	1.7386	4.78885	0	2.48905	1.7299	3.90621	4.80738
0.217091	3.69282	4.20177	0.271068	2.27923	3.8403	4.22527	1.09553	4.90323	0.290881	2.92386	0	4.63953	3.35885
0	0.120905	3.08079	0.236392	1.16181	4.20929	3.86185	3.25499	5.28335	0.184157	0.26605	0	2.86636	3.6242
0	0.527582	2.80284	0.327134	1.34284	4.54131	3.67785	1.74445	5.29869	0	0.277235	1.11	3.58469	4.69387
0.655777	1.88771	4.34626	0.322386	2.99413	3.66849	4.37366	1.34548	4.52419	0	2.58561	1.96087	4.72893	3.903
0.180616	0	4.07981	0	1.60164	4.60521	4.13328	3.18207	5.0831	0.92056	1.45441	1.14332	3.79642	4.22581
0	0.362227	2.24608	0.175301	1.4691	4.34857	4.45439	2.03982	4.37626	1.78314	2.21609	0	3.60923	3.26461
0.633557	1.56916	4.27948	0.352645	1.31573	4.00651	4.15989	1.77137	4.12328	0	2.73706	1.26384	4.84932	3.61927
0	1.48205	2.28891	0	2.63005	4.19848	4.29677	1.80187	3.58894	1.60828	1.65471	0.547616	4.823	4.23833
0	2.48074	4.57949	0.101824	2.69664	4.36197	4.05346	1.74343	5.78089	0	3.59705	0.515468	4.04454	3.08969
0	2.35047	2.22455	0	1.24591	3.49516	4.28757	2.29136	4.98281	2.08531	1.23566	1.86193	4.06221	3.48401
0	2.26376	1.71117	0	2.16316	4.7554	4.39113	1.94064	5.25293	1.62464	1.43457	0.271647	4.04877	4.80652
0	1.8523	2.42727	0	1.71103	4.7277	4.51936	2.6727	3.59624	1.02185	1.26801	1.92892	4.70342	4.74245
0	1.50936	3.49935	0	1.62038	4.65965	3.93989	0.0679477	4.80467	0.488177	2.51714	0.294715	4.0905	4.40798
0.490494	2.56122	4.46433	0.578064	1.13531	4.0296	3.75941	1.92161	4.76921	0.923307	3.12535	1.86078	4.61382	3.27197
0.321816	1.47668	1.33823	0	1.84134	4.50341	4.11262	2.06689	3.65927	0.0978438	0.490494	0	2.80901	4.22711
0.62775	2.09277	1.66286	0	2.22027	3.94387	4.25632	2.73388	4.35851	0	1.11463	1.55688	3.08446	4.20714
0	0.0201986	3.68537	0.3402	1.71271	4.48485	4.2644	4.55162	5.45741	0	2.19656	0.405404	4.01735	4.45573
0.199671	0.684163	2.45914	0	2.35432	4.32133	4.19064	1.46261	3.31885	1.35054	1.2993	0.969714	4.49835	3.65687
0	1.91983	3.68917	0.339444	1.22045	4.51254	3.91477	2.02056	5.04262	0.318203	2.70376	0.740458	4.00998	4.5252
0	2.84157	3.33827	0.824983	2.27387	5.18495	4.59666	4.29283	5.91702	1.13029	3.11313	1.53478	4.40239	4.63518
0.498496	0.182977	2.70304	0	1.99294	4.71237	4.74492	2.69473	3.18637	0	1.97594	2.06584	4.5141	4.4184
0.629909	0	3.66388	0.122692	1.67045	4.26339	4.62104	3.60358	4.44326	0.357722	2.6766	0	4.39584	4.14085
1.25395	1.48387	4.24439	0	2.03824	4.0576	4.14044	1.2997	4.32803	0	1.86078	1.64656	5.00247	4.30784
0	0.746043	3.06778	0.369158	1.35054	4.23305	4.29805	3.16728	2.22271	1.35857	1.07356	0.12289	4.82247	4.4113
0	1.75222	2.12929	0.170572	0.30753	4.54115	3.95245	3.3774	4.23476	0.878542	0.335661	1.04058	4.13808	4.38676
0.530731	0.28685	4.6318	0.451322	2.82042	4.51845	4.20472	4.37745	4.91938	0.873005	3.25681	0.814357	4.9422	4.09205
0.081111	1.62396	4.00931	0	3.21707	4.2553	3.60554	1.95273	4.586	0	2.54185	0.483179	4.38473	3.87409
0.322767	1.71801	1.59144	0.284737	1.72928	4.06772	4.91176	1.29879	5.24999	0.57977	1.6536	0.391335	4.52379	4.07655
0.467935	1.57235	3.97552	0	2.78757	4.39087	3.99157	0	4.77165	0.121898	2.66367	1.29196	4.12732	4.35971
0	0.928786	2.0433	0.792725	1.32371	4.4843	3.94994	3.46438	3.39436	0.524604	0.0255972	1.79543	4.1783	4.42984
0.28685	2.36641	1.9818	0.862009	1.04121	4.24675	4.06252	3.12393	4.23428	0.130628	2.67832	0.737347	4.19185	4.27837
0.00459998	0	1.7614	0	0	3.88321	3.50456	0.0585665	5.26434	0	0.324476	0.59928	3.06006	3.83744
0	0	1.97844	0.0976448	1.61351	4.7024	3.74142	1.98153	5.28177	0	0.826894	0.49441	4.17366	4.43028
0	1.99337	2.82012	0.323147	0.0379909	4.90572	4.23971	2.10782	5.77383	0	3.25121	0	4.09667	5.27849
0.510002	1.95278	3.63259	0.0014	1.98126	4.74295	4.4354	3.78058	5.68046	0	2.99513	0.98396	4.45396	4.38548
0.714765	3.30319	3.90465	0	1.66703	4.82778	3.84247	1.26551	5.30684	0	3.0683	1.33035	4.67874	4.44629
0	0.288194	2.90213	1.08125	1.84536	4.89767	4.58051	2.3833	4.63228	0.264312	2.05289	1.35886	4.81613	5.0656
0.730011	1.30568	3.86633	0.448783	2.05183	4.7849	4.27086	1.0924	4.72723	1.8398	1.09625	0.492097	4.16904	4.78685
0.1338	1.24983	2.36852	0	1.7111	4.40289	4.17661	0	4.06677	2.21091	0.44606	1.08271	4.3174	4.58314
0	0	4.26988	0.313633	2.3919	3.67714	3.34038	3.89889	4.69973	0.345109	3.04958	0.769255	3.62222	3.81906
0	0.747436	1.21162	0.0633576	1.78281	4.6433	4.29142	2.25997	4.19455	0.295865	2.71845	1.25248	4.29889	3.8652
0.353022	0.707644	2.80615	0	1.70851	4.77311	4.18436	3.51334	4.16588	0.0353926	3.19194	0.508236	4.65415	3.85587
0.192018	1.56444	2.57476	0.0113998	1.32401	4.42738	4.1126	0.903125	4.38958	0.661329	2.5164	1.14355	3.92405	4.78262
0	0.467395	1.81648	0	2.60705	4.00814	3.96932	3.50432	4.56621	2.05999	0.701924	0.270104	4.29235	3.66607
0.503814	1.34039	4.50205	0.00939986	3.3055	2.27028	3.78713	2.13369	4.87702	0.758998	3.6812	0.308293	4.6261	2.55503
0	1.32282	2.48713	0.0789181	2.43817	4.32112	4.1369	3.84723	5.33653	1.7169	1.80674	0.571224	3.73172	3.62435
1.47224	0	3.79061	0.0395897	2.2286	4.25426	4.34931	2.57382	5.71728	0.403557	0.928649	2.16506	4.43649	3.78068
1.39352	0.403926	3.97112	0.614408	1.25838	4.42016	3.84328	2.05762	5.26273	0	2.58979	0	4.08378	3.9841
0.095455	2.20752	3.69527	0.578746	1.61443	4.65121	3.90097	0.812431	5.07411	0	3.34342	0	4.66536	3.72435
1.51155	0.624923	3.19565	1.49502	1.86786	2.60473	3.81454	2.76938	5.1914	0	3.42015	0	3.60896	1.53733
0	2.66106	4.41878	0.337553	1.72079	4.48832	4.7272	2.63933	4.65781	0	3.00057	3.31407	5.24624	4.20491
0	1.85255	4.11629	0	1.96506	4.07866	3.84094	3.68502	5.37598	0.855975	2.3124	0.376072	4.46031	3.29519
0.0841008	2.23535	4.18115	0.219825	2.32735	4.03331	3.8123	0.163668	5.32728	0.203003	3.07369	0.360913	4.69949	4.0685
1.01238	0.447876	4.45602	0.297588	2.9105	4.6524	4.14361	3.23941	5.28156	0.508413	2.0804	1.62053	5.11496	4.32948
0	1.17711	3.06847	0.929196	1.22262	4.53725	4.25573	2.13975	4.28029	0.181403	0.208291	0	4.45974	4.3435
0.424166	0.757769	2.91788	0.291456	1.56628	4.36889	4.23552	0.756077	4.90057	1.84881	0.675131	0.183764	3.99793	4.26882
0	0.654304	3.25127	0	0.799921	4.21794	4.46005	3.38794	3.68725	1.51483	0.736256	0	4.52902	4.48929
0.403557	0.759305	4.15332	0.92111	1.07369	4.62589	4.02162	2.3213	4.84722	0	2.53507	1.05196	4.41108	4.07519
0	1.42451	4.38489	0.559887	2.89519	3.62074	4.22488	2.06459	5.25326	0	3.1975	1.68187	5.12969	3.2838
0.0591655	1.92944	2.135	0	0.659208	3.47764	3.69289	3.24625	4.77606	0	0.262186	1.33588	2.08305	3.37968
0.552119	2.15477	2.59322	0.364851	1.50387	4.51705	4.26639	2.95192	5.75961	1.10177	1.80853	1.70373	3.59995	3.52585
0.647416	2.33697	4.1717	0.344543	1.4342	4.47306	3.67283	0.00359999	5.26277	0	2.62332	1.21041	4.28204	3.45255
0.998054	3.2252	4.40109	0.603494	2.42688	4.36454	4.02424	0.159918	5.01194	0.572081	2.80672	1.13984	4.94991	3.38459
0.0269967	1.84048	1.11036	0.527232	2.26495	4.80684	4.72146	3.98626	5.19066	1.98461	2.11017	1.70879	4.29221	4.83273
0	0.582837	2.94906	0.492275	2.1009	4.70516	4.30219	3.43889	4.45036	0.139745	2.02223	0.397082	4.11369	3.7994
0	0.712079	2.97209	0	2.14775	4.59666	4.53319	3.08417	4.54483	1.83793	0.423066	0.707009	4.40936	4.77973
0	0.569168	2.89106	0	1.62926	4.20913	4.04702	3.22675	4.76763	0.777473	1.74404	0	4.6438	3.09263
0.935603	0	4.01	0.430206	2.45856	3.68116	4.01643	4.02573	5.23484	0	3.67524	0.341711	4.53429	3.73996
1.1183	1.45547	4.44514	0.211421	2.30025	3.50511	3.10631	0.705739	4.05289	0.673837	2.29909	0.885328	5.16851	3.47768
0.853958	0	4.94671	1.36817	2.5088	4.43726	4.13402	4.02115	5.18598	0	4.00739	0.265857	4.35832	3.62521
0	2.11127	4.26533	0.539104	1.14921	4.16736	3.4549	0.367099	5.21603	1.63798	3.05473	1.04246	4.33198	3.63223
0	0	3.03252	0.109779	1.68446	4.56019	3.59796	0	4.47933	0	2.04131	0	2.89444	4.13892
0	1.19321	3.8756	0	1.59722	3.72735	3.63957	2.75377	3.83528	0	2.19585	1.60249	4.53641	3.89138
0	1.50099	3.026	0.44969	2.32727	4.27034	4.4222	3.59668	5.6895	1.83918	1.84326	1.74635	4.49627	4.58323
1.37361	1.16238	1.73996	0	1.70816	4.29329	4.50185	3.40036	3.51155	0.3839	1.17902	0	4.13439	4.38245
1.767	0.92317	2.99952	0	0.467215	4.48446	3.30176	1.35886	4.81952	0.56092	3.04251	0	4.19628	2.65193
0	0.578064	3.13111	0.756693	2.8764	4.69029	4.56086	0	6.14534	0.435502	3.28007	1.26122	4.23682	3.57235
1.22921	1.11249	4.16224	0.155176	2.75108	3.48528	3.76799	2.04955	4.87543	0	3.51921	0	4.34808	3.86153
0.0413882	3.17909	4.34126	0.256576	3.53996	2.90776	4.36354	3.0813	6.38413	0	3.53656	0.64873	5.21889	2.85141
1.4117	3.05023	4.43791	0.215137	2.84589	4.07308	3.80202	0.272032	4.65488	0.145882	3.21018	0.27396	4.83093	4.09203
0	1.5246	4.33472	0.885328	2.94933	3.7761	4.49763	0.695386	5.10491	0.210639	2.55194	1.91736	4.74613	3.22486
0	3.40618	3.85835	0	2.44907	4.66691	4.35812	1.14563	5.35948	0.213182	3.15318	1.65912	4.99068	4.40795
1.3084	1.90252	4.15437	0	1.73361	4.22878	4.17539	2.13439	4.83226	0	2.61799	0.786854	5.01781	4.40862
0.367286	1.52684	3.21808	0.0978438	1.87028	4.219	3.66442	2.94277	3.87066	0	2.14503	0.15063	4.33002	4.26499
0.338688	1.66484	4.51197	0.913253	0.176876	4.257	4.08767	1.45944	4.6142	0	3.29294	2.33888	4.35173	3.34897
0	2.24938	2.65886	0	1.93839	4.8267	4.42518	2.02535	5.20102	1.57458	1.27571	0	4.44443	4.45936
0.576356	0.0293958	3.56597	0.962534	1.69531	4.10635	3.77589	1.03605	4.91016	0.16722	2.46523	0.653158	3.53061	4.26724
0	1.14967	3.28073	0.0599641	1.38752	4.11091	3.55643	0	4.81376	0	2.62695	0.637362	4.04553	3.70838
0	1.24941	3.75166	0	1.34421	4.26689	4.13259	2.94998	3.53833	0.124081	0.92509	0.704151	4.45816	4.56889
0.61959	2.4902	2.81119	0	2.4871	5.00512	4.7684	2.55617	5.50419	0	2.32855	0	3.60858	4.6519
0	0.116536	3.51545	0.157943	1.43511	4.66558	4.5009	1.21162	5.97261	0	3.12114	0.351516	3.93145	4.27736
0	1.24101	1.91275	0.0677482	1.70893	4.77237	3.91842	0.431851	4.37394	0.595732	0.53562	0	4.15826	3.78199
0	2.64469	3.41864	0	1.91673	4.65184	4.21124	3.19734	5.36775	0.786401	3.36803	0	4.42426	4.85576
0.538408	2.22788	4.05452	0	1.61611	2.93763	3.90657	0.259285	5.24213	0.0333938	1.98515	0	4.73256	1.61358
0.0327941	2.18155	4.39611	0.398749	2.25603	4.24955	4.13151	2.4948	5.48584	0	3.08731	1.48309	5.2932	4.1184
1.12431	0.327703	4.26826	0.125471	2.00502	4.18314	3.46337	2.69597	4.58126	0.09864	1.89837	0	4.10461	3.60515
0.596239	0	3.94896	0.73937	1.38186	4.692	3.7631	2.66628	4.9815	0.320295	3.07095	0	4.40619	4.27646
0	2.20404	0.984484	0	0.280315	3.89441	4.19324	1.69296	4.77881	0	1.56083	1.89732	3.47288	3.5043
0	2.89318	4.22311	0.0831043	2.83251	3.04712	3.62655	0.226849	4.56459	0	3.46523	1.76134	5.23244	3.18547
0.0765253	2.24193	2.89981	0.552119	0.919597	3.99588	4.04524	3.15388	5.76266	0.380735	1.93313	0.916153	4.2955	4.2655
0.298737	0.469015	4.09261	0.485144	1.86641	4.68731	3.61343	1.50844	4.59334	0.106996	2.80202	1.57791	4.4204	4.57572
0	1.61672	2.54354	0	1.18831	4.44853	4.02837	3.09892	4.91299	0	0.748673	1.28232	3.80103	4.19449
0	0.518283	1.51642	0.0613615	1.36521	3.52224	3.71396	2.73554	4.91818	0.945765	1.10738	1.99855	3.68629	3.62291
0	1.54012	2.14406	0.811392	2.12506	4.56363	5.08053	4.02978	3.34373	0.749137	0.793777	0.832464	4.85398	4.77947
0.313633	0.502397	4.39774	0.426913	2.20374	3.30233	4.01666	3.10258	5.2113	0.185927	3.38555	1.59043	4.48565	3.43384
0	1.2057	4.00474	0.264891	1.63009	4.79993	3.90248	0.198494	5.01035	0.332064	3.3723	0	4.44311	3.99399
1.61565	2.1816	4.30994	0.182387	2.78009	4.38398	4.13722	0.0389901	5.3311	0	2.88104	1.78582	4.82046	3.96446
0	2.8185	1.86563	0.132809	1.49758	5.2574	4.7736	2.89875	5.01012	1.25406	2.37677	0.828362	4.42998	5.12959
0.724527	1.20712	3.40369	0.866017	1.95061	4.70291	4.48076	3.40322	4.55732	1.28191	0.685128	1.56724	4.6033	4.05929
0.995585	1.42433	4.61511	0.916291	0.393932	3.49348	3.83053	0.955047	5.017	0.856839	2.06219	0.770018	4.09071	2.72479
0.688982	2.89486	4.27566	0.204178	2.04482	4.40304	3.41614	0	5.15355	0.641819	3.54844	0.670759	4.69715	4.1971
0	0.296248	3.09261	0.360913	1.69204	4.46267	3.935	2.18596	5.22415	0	1.15827	1.05953	4.11906	4.28294
0	0	2.1597	0	0.46217	4.09533	3.41581	1.12183	4.31585	0	0	0	3.97383	3.97892
0.314966	2.58182	1.47416	0.315538	1.53618	4.63708	3.80866	1.56316	4.94337	1.54511	1.62053	1.11569	3.30872	4.08639
0	0.502574	3.8805	0.371589	1.06287	3.8397	3.9322	1.5832	5.08618	0	2.37389	1.84604	4.62539	3.751
0.643467	2.38202	4.23948	0.426181	1.27974	4.1324	3.7063	2.53831	5.13242	0.33812	2.63226	1.06607	4.52107	3.80249
0.80022	0.386877	4.03136	0.718236	2.21773	4.11841	3.15044	2.97314	5.43435	0.148256	3.95638	0	4.86438	3.6467
0	2.29603	1.13984	0.379803	1.99042	3.76157	4.07023	3.18832	5.30548	2.06204	0.863585	0.691546	3.6109	4.06318
0	2.52576	2.3008	0	2.73866	4.65071	5.06847	3.90798	4.71069	1.94687	2.25699	1.87274	4.33053	4.58378
0.18573	1.88177	3.44298	0	1.63227	4.69396	3.97434	2.06174	5.11829	0	3.19887	0.360913	4.62947	4.54633
0.0705415	1.79355	3.32901	0.359787	2.19809	4.71096	4.20745	0.881374	5.33674	1.02973	3.40703	2.25221	3.85947	4.41179
0.319344	1.13029	2.64754	0.0914724	1.2852	4.00264	4.17945	2.72236	4.67459	2.34464	0	0	3.92847	3.63
0	3.37448	2.82943	0.179239	1.50539	4.67335	4.33308	1.53371	4.52742	0	3.07811	0	4.48389	4.74642
1.12313	1.54813	3.97646	0.239698	0	3.79454	3.94758	1.84788	4.59407	0	2.86411	0.244749	4.45075	3.10584
0.65594	0.572423	4.46738	1.13367	2.43174	3.01133	3.61228	3.72629	5.27623	0	3.90924	0	3.88944	3.31068
1.25964	2.57121	4.79384	0.881939	3.04597	3.29791	4.13747	1.18831	5.02903	1.09877	2.89442	1.9188	5.1466	2.64542
0.264891	2.93352	4.20554	0.289538	2.40638	4.20701	4.44716	2.02374	5.90995	0.584369	3.86658	2.01968	3.67348	3.9038
0.474942	2.9933	3.67458	0.155374	1.88771	4.40126	3.89966	0.679169	4.62954	0.651519	2.59791	2.62864	4.32838	4.21403
0.535794	2.18298	3.02528	1.32946	2.35879	4.35005	4.684	3.28696	3.1035	2.38608	1.68389	0.27184	4.49621	4.50541
1.03617	1.96104	4.74346	0.123089	2.47794	3.9005	4.27927	0.0856951	3.90704	0	2.41766	0.223924	4.98661	3.9875
0.224314	3.47615	2.95071	0.517404	2.78995	4.80117	4.40175	5.24186	5.62398	0	2.95552	3.91664	5.57806	3.22304
0	0	3.36854	0	1.82217	5.2003	5.38568	4.07812	3.95677	0	2.94766	0	4.91388	5.20488
0.0531749	0	2.51775	0.538582	1.41812	4.30647	3.97829	2.72979	4.56647	1.58713	2.10182	0.618588	3.4487	3.07573
0	1.72224	2.66514	0.214746	2.12417	4.25328	3.96027	1.8187	5.42495	0.093663	3.21383	0.768339	4.07468	4.14846
0.246108	1.73983	3.13394	0	1.35374	4.12047	4.12458	3.53911	5.04373	1.18082	0.854391	0.279545	4.07163	3.75236
0.192214	0.229578	3.22133	0.54831	2.07339	4.41346	4.27413	0	4.80118	0.395786	2.22134	0.42673	4.06311	4.03444
0	2.09844	1.08028	0.110773	0	4.1528	4.00193	1.83812	4.01283	0	0.0405889	0.802013	4.05097	3.97797
0.791072	2.1483	3.07243	0.434408	0.488891	4.56815	3.91858	3.35057	3.44102	0.288194	2.36081	1.62774	4.43827	4.4377
0	0.624757	2.05873	0	1.45059	4.37258	4.08135	3.69431	4.50169	0.769255	2.71887	0.0269967	2.86538	4.34311
1.14713	2.64344	4.56841	0.511061	2.04095	3.74676	4.48501	0.991156	4.3938	0	3.07623	1.53511	5.44808	3.52972
0.322006	0.77139	3.2784	0.189661	1.34518	4.54042	4.15268	2.75782	4.99133	1.92875	2.00317	0.281276	3.95621	4.51107
0.913668	0	4.45891	0	2.34471	4.62692	3.76554	0.897544	4.41661	1.11747	2.96385	1.34567	4.99397	4.91544
0	1.04872	3.38935	0	2.18605	4.54861	4.28503	2.89919	4.95066	0	2.75817	1.54658	3.78351	3.9946
0	0.003	2.86486	0	1.82814	4.45321	3.93489	2.4742	5.12435	0	1.65802	1.37675	2.90382	4.21584
0	2.01056	2.43185	0.375886	1.91385	4.22975	4.29743	3.17541	4.72671	1.18059	1.24909	0.784892	4.53864	4.46954
0	0.350198	3.15396	1.0765	1.53222	3.85076	3.67684	1.01866	4.83776	0	2.49086	0.573108	3.88535	3.53797
0.183764	1.80078	3.46491	0	1.85628	4.29436	3.22807	0	3.92903	0	3.01859	0.455486	4.45936	4.13394
0	2.92426	2.40273	0.515644	1.31283	5.1245	4.39801	3.13901	4.52882	0.242807	1.27974	1.29023	4.61239	5.21579
0	1.45635	0.289538	0	1.77309	4.10516	3.76961	2.88252	5.53359	1.83158	1.94838	1.70949	4.22794	3.92658
0.307721	0	3.73346	0	1.2224	4.55232	4.04798	2.01203	5.10564	0.804251	1.24388	0	4.0253	4.252
0	0.536317	4.07831	0.381666	1.20129	4.71494	3.60765	2.08888	4.84306	0	2.15532	1.82286	4.22431	4.57437
0	1.4205	0.76314	0	1.37865	4.03511	4.33312	1.08186	5.53563	0.571909	2.02004	0.0191988	3.71402	4.27189
0	1.61197	2.91059	0.169783	2.29379	4.27205	4.32899	1.37988	4.50839	0.836117	1.1931	0.790169	4.38415	4.70396
0	1.35354	3.04498	0.282815	1.00608	4.48659	4.27018	0.974744	4.10134	0.0932647	0.534573	0.229968	4.12345	4.43345
0.447331	1.28561	3.83278	0	2.35582	2.26585	3.53882	0.658718	4.93044	0	2.57243	0.192018	4.0782	2.92675
1.31413	1.0776	4.4879	0	1.79724	3.7946	4.01252	2.09398	4.22384	0	1.23619	1.093	4.49283	2.89669
0.537885	1.52219	3.06398	0	1.38205	4.41534	3.95164	1.29033	4.3066	0.527232	0.454581	0.951019	4.61468	4.78219
0.747591	1.00453	2.44315	0	1.16886	4.22349	4.05848	1.48568	3.30119	0.54727	1.34118	0	4.27805	3.82203
0.956521	1.99567	3.5441	0.225874	1.1675	4.51528	4.63344	3.69308	3.47482	0.865302	2.77411	1.50167	4.46016	3.84015
0.201239	0.607699	3.92615	0.906741	1.65234	4.09039	3.54196	2.28323	5.05857	0	2.14128	0.216114	4.37467	3.68125
0	0.753305	3.96807	0	0.696344	4.74462	4.25756	3.3911	4.46992	0.597253	2.51406	1.77263	4.7303	4.97384
1.5186	0.281661	4.51635	0.231915	0	3.39863	3.11158	2.83563	4.30939	1.06927	2.52817	1.48507	3.67362	3.03542
1.66841	0.176679	3.56897	0	1.79362	3.836	3.9649	2.79965	5.44355	0.302563	3.42455	0.645607	3.92595	4.03233
0.227824	0.419947	3.08969	0	1.59066	4.97562	4.81171	4.71168	6.19373	1.29849	2.25798	0.252121	4.9448	4.93832
0.252896	2.2668	2.95506	0.595056	1.13496	4.58108	3.9463	1.03163	5.70244	0.0251973	2.88486	1.37836	3.67871	3.47668
0	0.950347	4.01033	0.0235978	2.51315	4.36487	4.06305	1.6795	4.88253	0	3.94856	1.54405	4.57686	4.24809
0	1.96468	3.32865	0.166825	2.26289	4.17532	3.81346	0.940355	4.95249	0.152212	2.92747	0.392448	4.03612	4.11377
2.3153	2.10264	2.84652	0.3419	0.477094	4.50797	4.59795	2.83389	5.75478	0	3.03873	0	3.15648	4.78969
0.929196	0	3.35693	0.153991	0.955584	4.18871	3.15679	0.629245	5.51294	0.394303	2.80146	0.118125	4.32275	3.5191
0	1.27726	0.292607	0.0169992	0.0107998	3.70196	4.2858	0.996495	4.53693	0.0151994	0.851794	0.0709405	3.77472	3.67616
1.22878	0.762833	3.43112	0	1.82858	4.14108	3.87841	3.46629	4.57008	0.317632	2.01077	0.289538	2.78063	3.56033
0	0.107195	3.87193	0.037791	0.867589	5.10901	4.2468	1.75753	4.4831	0.666863	2.69371	0	4.81848	5.08602
0.043786	3.12521	4.91604	0	2.75928	3.38605	4.25412	1.6319	5.44255	0	3.10504	1.83214	5.43021	3.31826
0	3.65672	4.54965	0.155572	2.98015	3.02907	4.65799	2.60719	5.47938	0.738125	3.10991	0.0277964	4.81343	1.73689
0	2.31024	2.96661	0.494943	2.63394	4.104	3.91764	1.45874	5.67854	0.0677482	2.53893	0	3.52137	2.76168
0.870157	0.329031	3.7269	0.682715	2.10018	4.05176	3.39236	0.0111998	4.04685	0	2.89066	1.39548	4.07839	4.05366
0	1.29248	3.32129	0.399859	1.81655	4.47662	3.87667	2.56771	5.39875	0.145684	1.59137	0.719496	3.9564	4.39169
0	1.83183	2.59099	0.632563	1.90083	4.26317	4.48833	2.69118	3.93531	3.02338	1.22446	1.41032	3.96569	4.29339
0.816577	2.32076	1.66052	0	1.27602	4.61011	3.90475	2.10701	4.28284	0.878259	0.0381907	1.60288	3.84451	4.42122
0.916429	1.56123	2.96336	0	1.68511	4.36905	4.32342	3.10638	4.14308	1.14332	2.58303	2.13103	3.638	4.10863
0	1.60705	1.56428	0.248436	0	4.09623	4.10596	3.55468	4.24669	0	2.32429	0.816577	3.54843	4.02812
0.418295	2.39783	4.85532	0.322196	3.26895	3.60029	3.88106	1.67169	5.54498	0	3.07455	2.29439	5.17499	3.73945
1.00724	1.50573	4.01046	0	2.22164	4.47035	3.9237	2.21355	4.94005	0.229773	2.96375	0.827628	4.62719	4.28995
0	1.20965	3.40764	0	1.30507	4.6244	3.42578	2.95604	5.14981	0	3.14556	0.368035	4.3594	4.13569
0.548656	0.192214	3.97495	0.441515	1.98973	4.52165	4.32769	4.28624	5.73443	0.119515	3.08198	0.0575682	4.86065	3.46899
0.379803	0.330927	3.4053	0	2.21255	4.62499	3.88704	3.21641	5.51055	0.563329	1.48533	0.723113	4.02075	4.54233
0.681104	2.69871	4.10227	0	2.98722	3.97867	4.06128	1.76613	5.51464	0.924405	2.88515	1.24133	4.63644	3.02266
0	1.95789	4.15404	0	2.70594	3.02739	3.64586	1.47729	4.63379	0	2.22327	0.704786	4.719	3.35783
0.258318	0	2.37253	0	0	3.75717	3.25971	0.675778	5.08495	0.656758	2.05561	0	3.18232	3.46609
0.821744	2.34509	4.23637	0	3.08654	3.19885	3.49397	1.91442	5.26439	0.675778	2.04879	0.59404	4.6223	2.51154
0.0878868	1.00155	2.75979	0.271454	0.676262	4.60525	3.6601	1.66761	4.87581	0	3.2843	0	4.05286	4.33066
0.880808	2.94554	3.16157	0.18632	1.50683	4.76106	4.08898	3.45041	5.61288	0.0571689	3.08725	2.20164	3.89064	3.74168
0.431669	0.853526	2.74072	0.245137	1.84776	4.42934	4.30807	3.7372	6.21584	1.01328	0.205158	1.35316	3.6793	4.35749
0.322577	1.17969	3.55572	0	0.254058	4.60318	4.01747	2.56073	4.88288	0.907712	2.126	1.25775	4.38814	4.35627
0.197317	2.48329	3.67313	0.300268	1.1164	4.41013	3.80204	1.68317	4.56474	0	2.67452	0.256769	4.46874	4.34551
0.0950568	1.15381	2.61459	0	1.17756	3.85415	4.2347	1.80955	4.80828	1.24527	0.495121	0.845573	3.54145	4.09192
0.0453844	2.29659	4.62267	0	3.18343	3.59309	4.62967	2.40244	5.17989	0.704151	3.0578	1.89037	4.78776	3.56395
0.498851	0	2.67863	0.611392	2.14968	4.30329	3.81509	2.29268	5.14088	0.546229	0.898382	1.56972	3.52332	3.73731
0	1.88818	2.80947	0	2.59465	4.64185	4.43533	1.25121	4.91994	1.41234	0.677232	0.313633	3.40553	4.39756
1.11427	0.526707	3.94409	0.255995	2.4489	4.57462	3.55628	0.817908	5.48329	0	2.83345	0	4.57197	4.60462
0	0.423799	3.6692	0.187106	1.89055	4.01547	3.78371	2.92666	4.65675	0.9612	2.30527	1.00814	3.65697	3.9129
0.278775	0.995975	3.61082	0.570196	2.29925	3.30247	4.04187	0.554711	5.48519	0	3.60131	0	4.54149	3.17746
0.0813104	1.42196	3.18166	0.315728	1.85371	5.19136	4.16939	1.62342	5.13356	0	3.03664	0.565048	3.86368	4.63353
0.0345931	1.56588	2.06024	0.257931	2.04182	4.66895	4.2362	3.50306	5.22034	0.672865	1.36655	0	3.81998	4.6109
0.106598	2.82849	3.85938	0	2.63828	3.94557	4.15463	0	4.85985	0	2.94043	1.45175	4.57592	3.34333
0.23503	3.36662	3.84843	0	1.77967	4.46136	4.14088	2.8945	5.08182	0.018199	2.97128	0	4.97404	3.66708
0.501157	2.65459	4.16373	0	2.85928	2.92781	4.15068	1.38309	3.93814	0.00679995	1.99823	0.916153	4.38288	3.12551
0.0593651	0	4.32824	0.357158	2.62228	3.88456	3.35269	3.53584	4.50716	0	2.51344	1.42733	4.50248	3.85581
0	2.80923	4.15511	0.147465	2.03552	3.77788	3.53822	0	4.77275	0.389107	2.28851	1.94793	4.66104	2.45061
1.08405	2.18365	4.014	0	1.62471	4.114	3.59977	1.0743	5.02422	0	2.7657	1.89078	4.52183	3.87605
0	1.5764	3.94127	0.0423873	2.12591	2.74298	3.8288	1.43511	4.62127	0	2.08907	0	4.49417	2.88802
0.0952559	3.17302	4.07515	0.426181	0.878117	4.58158	4.37734	0.419213	3.92982	0	3.81952	1.41666	4.62274	4.38615
0	0.281084	2.71905	0.0958532	1.46015	4.31906	3.66505	2.74748	5.47319	0.554193	1.48671	0	3.15524	4.3643
0.117132	1.00556	4.64797	0.0299955	2.30306	4.86975	4.00275	3.91827	5.46067	0	2.21359	1.70027	4.45719	4.03974
0	2.61094	3.9812	0	1.85956	4.68312	3.34563	2.57051	4.66149	0.0942604	3.91356	0.874853	4.61723	4.67115
0.0870899	0.607027	3.36764	0.0121997	1.79795	4.28197	3.82507	0.0297956	3.55177	0	2.77803	1.0263	4.77614	4.03467
0	1.63663	2.51054	0.220216	1.47373	3.76308	4.33349	4.00993	4.41519	0.826012	0.654632	1.30133	4.18754	4.25055
0.163471	1.17744	3.07748	0.335094	1.90252	4.6652	4.55384	2.4821	4.5434	1.94871	1.97589	0	4.17633	4.68472
0	2.31631	2.03228	0	0.0583669	3.40665	3.93238	2.09	5.23009	1.49323	1.99892	0.859139	4.11072	4.03324
0.0121997	0.753459	4.36397	0.734697	1.07662	3.59466	4.10092	0.753305	5.0394	0	3.34805	0	4.39653	3.30716
0.290881	1.08016	1.72411	0.141329	2.52516	4.30971	4.41494	3.85068	5.12439	0.995845	2.52325	0	2.89331	3.52022
0.153002	0.764059	3.18396	0.308102	1.57362	4.62195	4.22386	0	4.12437	0.183174	3.22501	0.821892	4.63089	4.38162
0.126463	0.370467	3.52862	0	1.75866	5.00317	4.28998	1.17248	4.84273	0	3.24281	1.10332	4.62116	4.87201
0.980676	3.65372	4.44918	0.0841008	2.54357	4.5376	4.35858	0.384087	5.18065	0	2.9383	0.0375911	4.71036	4.31911
1.03743	2.5961	3.83416	0.506115	2.26174	3.61924	4.01568	1.95756	5.76984	0.511943	3.4309	1.70041	4.3424	3.81846
0	2.67111	1.85914	0	2.12812	4.65423	4.27754	0.856407	5.51205	2.85557	1.23394	0	4.06199	4.61104
0.483	0.652667	3.16001	0.0225981	1.20822	4.77677	4.53815	2.19154	4.82505	0.338499	2.2661	1.28438	4.07421	5.02479
0	2.79154	2.25761	0.157943	2.08888	4.69914	4.04783	0.985271	4.02711	1.02706	1.46726	0	4.13133	4.37253
0	0.684967	1.58265	0.641489	1.28859	4.23949	4.43154	2.58973	5.40115	2.19866	0.13162	0	3.51204	4.34678
[truncated: 15,571 more rows]

## Sheet: CD8
CD117	CD127	CD24	CD25	CD27	CD3	CD4	CD44	CD5	CD62L	CD69	CD8	CD90	TCRb
0	1.55284	0.750064	0	1.47712	3.29318	1.17834	1.31963	3.50837	1.65197	0.586749	4.49908	5.33373	4.10727
0.261412	0	1.68561	0.139943	1.14759	4.0677	0.817908	0.710338	3.44701	0	0.917807	3.76754	4.81065	3.55089
0.467395	0	5.0814	0.2325	0.979097	2.79271	0.70256	0	3.17218	0	2.93991	3.67158	4.17379	4.00083
0	0	3.45557	0	1.52742	3.40739	0.451684	0.897963	2.44515	0	2.23353	3.64451	4.5017	3.98945
0	0.27685	2.91048	0.152212	0.193196	4.12426	1.30224	0	3.51409	0	1.34069	3.66404	4.44609	4.01365
0.321816	1.15873	1.68625	0	2.52722	3.91694	0	1.33804	2.90139	1.71571	0.553675	3.9677	4.51519	3.17519
0	1.34567	2.71037	0.144497	2.46293	4.2471	1.52302	0.443152	3.55656	0.215332	2.03562	3.52433	4.97621	3.40228
1.01264	1.88516	2.855	0	0.215137	3.78757	0	2.11759	2.60166	0	1.47616	3.45735	3.81956	3.56593
0	0.600124	2.10739	0.596577	1.99455	2.8634	2.00083	4.59947	3.44089	0.642808	2.35142	3.7588	3.95017	2.92798
0.0337936	2.19708	2.80889	0.510002	1.73135	4.34775	0.535794	0.247854	4.13099	1.37637	1.66572	4.15978	4.65291	2.94956
0.781565	0	3.65301	0	2.39614	4.02093	2.05152	0	2.69479	0	1.53305	3.16772	4.43233	3.4781
0.386505	1.74519	1.38629	0.002	0.917945	3.3763	0.802909	1.30517	3.80237	0.427097	0.437691	3.46187	4.60935	3.13455
0	1.77842	1.95122	0	0.542409	3.87284	0.217482	0.948732	4.33625	0.0599641	0.881232	2.67977	4.3216	2.75397
0	0	2.66572	0.187106	0.514058	4.40765	0.883352	0.394303	3.69137	0	1.0397	3.39686	4.03653	4.10695
0.310583	2.20369	2.31467	0	1.53074	3.62947	0.909238	1.84837	5.11905	0.438966	0.222363	2.48247	3.79323	3.25884
0.00799991	1.48937	3.31848	0	1.02935	3.11322	0	0.575331	3.06834	0	0.299502	3.45307	4.28466	3.59426
0.297971	0	4.22296	0.803356	2.81924	4.49013	1.97	5.64788	5.03286	0	2.65655	3.62924	4.47614	3.95355
0.194766	0.644784	2.40208	0	1.83775	3.2726	1.06792	2.49122	4.20014	0.177073	1.42506	2.94048	3.83038	2.81277
0	0.888286	1.33666	0.0545729	0.762987	3.51168	0.138754	0.955852	4.2505	1.16261	1.48102	3.40978	4.35691	3.55677
0.622758	0.970642	0.548483	0	2.26454	4.57214	0.116139	0.099237	4.73094	0	2.03362	3.31596	4.41263	4.09944
0	0.682393	3.34429	0.137764	0.121699	3.79589	1.29492	1.72708	2.45137	0	1.50894	3.18176	4.45498	2.79586
0.00899988	0.627418	4.08223	0	1.03023	3.71265	1.88397	2.20251	2.41504	0.101426	1.91148	2.86699	3.62412	3.6365
0	0.913529	1.40478	0.266243	1.0022	3.80477	0	3.24836	4.01093	0.788964	0.842525	2.98492	4.06248	4.14016
0.594717	1.01828	2.30052	0.0970476	2.22703	4.15358	1.20581	3.13281	4.09046	0.88561	2.2421	3.46679	4.42723	4.01139
0.146871	0.406327	1.78281	0	1.34421	3.85006	0	1.34879	2.53488	2.02799	0	3.76551	5.19687	3.63867
0	1.32282	0.15656	0	1.68704	3.3433	0	1.33971	4.48485	1.28623	0.840634	3.62234	4.63177	2.84029
0.195551	0.734073	1.8832	0.25735	2.71884	3.24997	1.09505	2.44952	4.19298	1.21958	2.40674	3.76597	4.45779	2.87294
0.306766	0	2.13379	0.0463834	1.41382	3.38281	0.696983	0	3.00749	0.882787	0.354903	3.54759	4.53692	3.62027
0.478169	0.556438	4.50897	0	2.03228	4.07449	3.35694	1.42533	3.48646	0	2.44267	3.60789	5.30488	3.21275
0.586239	0.833488	3.81427	0.782473	1.2702	3.83795	1.00026	1.49588	3.04449	0.242224	1.2677	3.73788	4.74348	2.48882
1.39846	0	4.37369	0.0517769	2.17435	3.81432	0.804102	0.781716	5.09736	0.207703	2.1391	2.6352	4.06231	3.93252
0.0219982	0.569854	2.28995	0	0.589804	3.52006	0.996105	0	3.72306	0.697781	0.247272	3.18657	3.82449	3.43998
0	1.44274	1.1982	0.290881	0.468475	3.64802	0	2.24369	3.64627	0	1.10762	3.27183	3.93201	3.32772
0.177467	1.70837	1.49861	0	2.01534	3.1144	0.849916	3.70808	4.86709	2.50789	0.415906	3.17932	4.35803	3.71325
0	1.49656	4.35754	0.169192	1.6079	5.11691	3.38095	1.31633	4.21794	0.0339935	2.37097	4.13986	5.23054	4.24495
0	1.99583	2.37027	0.217286	1.53222	3.80804	0	0.376259	3.55533	1.66717	0.852949	3.54908	4.15752	3.70806
0.569168	0.430572	0	0.393932	2.51842	2.89807	1.93895	4.45189	2.46327	1.88629	0.411857	3.62263	4.94223	2.77411
0	0.320105	2.61779	0	1.77809	3.45708	1.15598	3.00834	3.36958	0.178648	1.22964	2.46493	3.91263	3.43643
0.527582	0	3.48957	0.0237978	2.28525	4.20483	1.54037	4.49059	4.70322	0.317251	2.03931	2.5137	2.85893	3.70891
0.591161	0.195355	1.28222	0	2.97487	3.29471	0.19869	3.55112	4.006	0.00699994	0	3.5468	4.40151	3.93499
0.177073	0.710971	3.35733	0.184747	2.44374	3.70072	0.398379	1.08672	3.86902	0.250957	2.61094	4.1242	4.59938	4.18777
0	1.49622	1.47303	0	1.30689	3.75192	0.56522	1.04459	3.58752	0.553156	0.405957	4.20471	5.11191	3.9936
0.920835	1.16557	4.13185	0.246884	2.27968	3.58089	1.2091	3.22267	3.44679	0	2.16551	3.80089	5.01382	4.26348
0.632231	1.71033	1.40431	0	0.51353	3.55693	0.621925	0.123883	2.34911	1.61771	1.60512	3.83206	5.06641	2.79325
0.491029	0.64429	2.99151	0	0.491385	3.68603	1.22619	2.20818	4.17091	0.622425	0.407434	3.25545	4.21427	1.92528
0	0	2.7289	0.0637568	0.166628	4.37622	0.133007	0.118522	4.18691	0.980807	0.473507	3.97124	4.95463	4.45494
0	2.09723	0	0.188089	0.589126	3.37572	0.115344	0.678685	3.6077	0	0.0541735	3.37423	4.4468	2.87795
0.998054	0	2.57597	0.0547726	1.53016	3.58661	0.320866	1.8029	3.78696	0.913806	0.517931	2.64129	3.20829	4.18844
1.3675	0	3.30549	0.156757	1.37694	3.46176	2.85302	2.04889	3.92482	0	2.48134	2.8955	4.43553	3.53507
0	0	1.08101	0.195944	1.98924	3.76765	0.499915	1.71697	4.25559	0	1.35277	3.75343	4.89242	2.54188
2.9469	0.322767	1.56412	0.512119	1.78072	4.85126	2.31686	5.02701	3.09515	0	0.905073	1.92955	3.28915	4.51964
0	0.409462	2.88911	0	2.26203	4.54931	0.377752	2.48964	3.53188	0.0894805	0.836555	3.61748	4.09646	3.84431
1.84954	1.77921	4.04717	0.325046	1.76174	4.73192	1.11344	1.49032	5.01511	0.881656	1.60381	3.43429	4.27266	4.35288
0	1.76494	3.64156	0.216309	2.28598	3.39376	0	0.743253	2.54422	1.32212	2.73546	4.44751	5.0669	4.29853
0.400784	0.815394	3.23041	0.135782	1.20427	4.28533	0.39152	0.923445	4.1657	0.243196	2.37485	4.22281	4.96929	3.8895
0.870157	0.146278	4.99058	0.371402	2.82967	4.0161	1.33686	0	3.48157	0.560059	2.13956	3.49412	4.92857	4.3344
0	1.97709	0.428012	0.185337	1.19576	4.04913	0.640005	2.05122	2.49323	0.656267	0.269718	3.37085	4.93257	4.20623
0.185927	1.2728	3.11637	0.0435862	2.2323	3.98106	0.460004	0	4.73751	0.0685463	2.88337	3.90612	4.16068	4.25248
0	1.80514	2.43254	0	1.32937	4.46689	0.0173991	1.35509	1.51357	0.126661	0	1.80309	0	4.24968
0.829681	2.51989	4.11744	0	3.02229	4.63087	1.57418	2.46395	3.17482	0.0185989	2.79437	4.25884	4.95188	3.54958
0.126264	2.07077	2.41202	0.320486	3.19403	2.8911	2.45287	4.8014	4.65574	1.84887	0.535445	2.81993	3.51068	2.76284
0.282815	1.251	4.70397	0	2.62853	4.50546	1.78144	0.387248	4.68283	0.320676	2.75298	3.93795	5.21505	4.6207
0	2.28327	0.519162	0.0852965	2.58582	3.81852	0.159918	1.40107	2.5926	1.87406	0.626088	4.03923	5.21882	3.57653
1.82946	0.556093	3.78444	0	2.66794	4.36358	0.929605	2.99278	3.0309	0	2.9215	4.18247	4.3967	4.01483
0	1.28654	0.584709	0	2.00967	3.80521	1.62956	1.19576	4.83773	0.882787	0.225679	3.52103	4.20182	2.45676
0.0215983	1.31613	3.69906	0.5167	1.57418	4.25366	1.31583	1.07369	3.97671	0	1.71397	4.32704	4.73186	3.27638
0.855255	1.66294	2.50916	0.472788	2.42583	3.74294	0.372711	0.472788	4.89232	0.695226	1.06595	3.3371	4.0651	3.56896
0	2.1761	1.39744	0	1.20888	3.71431	0.16998	0.870442	3.04868	0	1.59939	3.67832	4.57222	3.6984
0	1.09997	4.15355	0.454581	2.48498	4.36355	0	2.44274	2.51614	0.348314	2.92025	3.52491	4.4621	4.52864
0	1.88789	3.5654	0.427463	2.06743	4.48413	1.07955	2.99017	3.54857	0	2.36607	3.95955	4.75521	4.39112
0.64758	1.39268	2.48004	0.0938621	1.50429	2.84513	1.96325	3.81068	4.40904	0	2.45635	3.65165	4.41331	2.78135
0.323906	1.43754	3.19335	0.189268	1.99754	3.72962	1.38855	2.07522	3.75384	1.11534	1.87801	3.82256	4.49349	3.50714
0.101028	1.94715	3.34185	0	2.34029	4.44662	1.40589	2.19471	3.96322	0.206724	2.74485	4.41009	4.79328	3.19921
0.209661	1.82645	1.66914	0	3.17312	3.48474	0.535271	4.15456	4.60421	2.57318	1.04959	3.18619	4.10487	3.50213
1.89855	1.96578	5.6709	0.773522	2.86024	4.19506	1.16545	1.19842	4.96498	1.23212	2.02098	3.31732	4.23133	3.71323
1.46472	0.34756	2.21648	0	2.81523	4.23473	0.136179	2.1795	4.88799	1.45591	1.30729	3.2004	3.82945	3.94662
0	2.28053	2.22194	0	1.92282	3.92973	1.37475	2.09926	3.65814	1.13437	1.01379	3.87435	3.63514	3.02202
0.703038	1.3444	2.95769	0.172346	2.48114	4.28401	1.44337	2.88332	4.11817	0.436597	3.19534	3.19792	4.75214	4.11954
1.02592	0.953572	2.46009	0.647909	0.731418	3.40658	0	1.00414	4.18079	0.1686	2.24428	4.06861	4.61679	3.35081
0	2.10057	2.80846	0.187303	1.95949	3.49897	1.915	1.65049	3.95654	1.21468	0.648566	3.49478	4.39711	3.14417
0.309438	1.10893	2.5235	0	1.68008	3.98353	0.107592	1.22337	3.97383	0.0321944	1.04422	3.53695	3.8375	3.86361
0.386877	1.53971	3.1003	0.34341	0.991678	4.24439	1.18171	0.983435	2.85072	1.215	0.627086	3.59793	4.088	4.65391
0	0.679169	1.00917	0.211421	2.80663	3.88639	0.469734	0.0667504	3.22199	0.744804	1.34401	3.14704	4.46399	3.68106
0	0.871297	1.17756	0	2.76191	4.17383	0.514587	1.01712	4.05501	0.47781	0.579599	3.58655	4.65435	4.19225
0.201239	1.62206	1.12618	0	2.86654	3.90141	0.0882853	2.47256	4.69652	0.93288	1.47998	4.17743	4.81553	4.09122
1.47842	0.0755282	3.95189	0.901592	2.79899	4.56635	1.98472	2.44725	4.4341	0	2.31873	2.66251	4.25267	4.1872
0.11296	1.46788	1.81914	0.162484	1.66951	3.55778	1.25216	0	3.6287	1.52983	0.514587	3.87506	4.36148	3.58824
0.365413	1.20669	3.34643	0.0765253	2.59009	3.93923	0.0219982	0.352269	3.48744	1.56564	1.0152	4.13955	5.08478	3.68469
1.43032	0	4.22601	0	3.4197	4.4803	1.5941	1.18104	5.36375	0.310583	3.05195	3.78247	4.36171	3.7786
0.352457	2.23898	2.09423	0	1.95711	4.1699	1.13087	1.50759	4.36811	1.74397	1.02147	2.9635	3.95826	2.49355
1.02541	0.184551	3.83712	0.960933	2.72752	4.18776	2.37585	2.72593	4.74771	0.018199	2.07414	4.0423	4.92295	4.32835
0	1.86617	2.15496	0	1.82431	3.85453	1.58044	0.552119	3.89435	0	0.937234	3.55374	4.71049	3.97754
0	2.23472	1.32232	0	0.582837	4.03594	0.458198	0.786401	4.1719	0.904656	0.717132	3.35553	3.96939	4.00234
0.297014	1.85762	1.40737	0.124478	1.9403	3.57867	0.752688	3.14625	3.63124	1.32381	1.74885	3.78009	4.76921	3.75897
1.17778	0.0339935	3.39932	0.322386	2.06419	4.14916	1.01469	0.328841	3.36224	0.499028	1.17587	3.87139	4.31412	3.8674
0	1.16557	2.17816	0.220997	1.20581	3.74636	0.383714	2.1035	3.90952	0	0.489069	3.42626	4.56638	4.09113
0.517052	0.299311	2.23064	0	2.33036	3.92882	1.12818	3.58013	4.39491	1.42959	1.00259	3.49109	4.28984	4.12951
1.31212	0.313633	2.4221	0	1.92035	4.25897	1.62653	2.86274	4.40371	1.11036	0.217286	2.74477	3.46384	3.22165
0.139547	1.28746	3.11249	0	2.36904	3.35117	0	1.44399	3.83417	0	0.904517	3.82956	4.14027	3.35615
0	0	2.94602	0	0.0191988	3.53935	0	2.20761	4.06617	1.01097	0	3.0976	3.13175	2.60028
0.283584	0.783985	4.58935	0.00759993	2.66912	3.43548	2.36365	1.12183	3.26829	0.334715	2.27256	2.46729	4.75605	3.50049
0	2.11522	1.54739	0	2.04818	3.52845	0.556093	2.7013	4.29663	1.05482	0.269139	3.43879	4.159	3.90317
0	1.55056	0.587088	0	0.998183	2.15134	0.952363	3.57512	4.04523	1.02922	0.468655	2.77823	4.58488	2.58836
0	1.67038	4.14044	0.0279963	2.03788	4.36626	1.23093	0	5.51309	0.146674	2.34022	4.00364	4.47025	3.75899
0.226849	1.60032	2.25603	0	2.19857	4.73848	0.956655	3.28621	2.94879	1.20427	0	1.84004	3.46006	0.54154
0.835533	0.944144	3.74472	0.212791	2.1441	3.87144	0.508413	0	4.06697	1.75592	1.67473	3.67518	4.11756	4.06148
0	1.89948	2.81531	0	2.99053	4.286	1.54176	2.71963	4.02191	1.16999	1.14667	3.30283	4.68876	4.11245
2.05581	0.783834	4.21898	0.165247	2.9713	4.67514	2.4014	0	4.50491	0	3.07163	3.57521	4.49147	4.95928
0.151223	2.08379	4.56035	0	2.91559	4.33621	1.96775	0.0327941	3.894	0	2.53714	3.03225	5.1968	3.47527
0	0.909654	3.05791	0.0581672	1.30477	3.54696	0.794527	1.20701	3.60965	0.0543732	2.27236	3.34931	4.49852	3.54517
0	1.68331	2.39981	0.160312	1.28325	3.83262	1.46665	3.08494	4.84978	1.03844	1.75242	3.53691	4.89708	3.01896
0	2.42678	1.31152	0.654468	2.03967	3.57681	1.48179	1.36903	4.11439	0.0451846	0.839179	3.45344	4.31565	3.31714
0	0.684485	2.5339	0.480854	1.1609	4.35436	0.635047	0	3.24021	0	2.37441	4.14979	5.0509	4.42211
0	2.09539	1.76899	0.526006	1.63888	3.55844	0.241253	0	3.75346	0	2.21545	3.4385	4.7876	2.72953
0.512648	0.582837	3.3986	0	1.74431	3.68085	2.01114	0.423983	2.97723	0	1.60936	3.20271	5.16571	3.98671
0	2.17179	2.37393	0	1.4916	2.88595	0.357158	1.13286	5.03591	0.10441	1.21173	3.39911	4.43753	3.22726
0.350386	0.534573	3.64614	0.486572	2.37762	4.60368	0.524779	0.217482	4.68829	0.217677	2.66581	3.36556	4.4494	3.54642
1.10081	1.63099	3.04369	0.505938	2.74103	4.86448	1.60867	2.09087	4.91017	0	2.61188	4.29699	4.88788	4.8882
1.73805	0.114947	5.09936	0.065553	2.6853	4.14838	1.8832	3.62252	4.69737	0	2.84095	3.17944	4.15866	3.7545
0.715239	0.491207	4.67916	0	2.226	4.16118	2.18902	4.08372	4.9989	0.131818	2.08863	3.63085	4.47956	3.41216
0	2.06808	2.5671	0.347937	2.4092	4.2626	0.728916	2.04671	4.39803	0.0789181	0.640665	3.405	4.78465	3.00982
0	2.00777	0.482821	0.069943	1.80943	3.73567	0	1.33312	3.31849	1.00595	0.613905	3.29763	4.3704	3.72744
0	0.732981	3.50132	0.167022	1.90165	4.11716	0.146674	0.730324	2.45061	0.303327	1.55292	4.03276	4.95789	3.47091
0	1.98585	3.49211	0	0	4.08248	1.29889	0	2.41496	1.23351	1.85261	3.79053	4.83204	3.84281
0.263346	0	3.87351	0.390221	3.11394	4.19001	0	2.06624	4.79527	0	1.71676	3.8469	4.31884	3.8784
1.05345	1.52916	2.20063	0	1.42141	4.18189	0.184944	1.25152	3.10247	1.94019	0.647744	3.9028	4.80484	3.80409
0.433312	1.10045	4.45626	0	2.49683	4.25836	2.04732	0.951826	4.16476	0.518459	1.16875	3.06124	4.46556	3.70778
0.0681472	0.0405889	2.7691	0.0709405	1.80828	4.23883	0.153991	1.31613	3.96643	1.73689	1.80719	3.58126	4.70731	3.76368
0.976988	1.571	3.25988	0.29529	1.94721	4.38491	0.476914	1.97758	3.84313	1.52252	1.49954	4.32734	4.87918	3.39613
0	2.0917	0.819532	0.182387	0.481748	3.78509	0.00919987	2.05622	3.3345	0.378871	1.33312	3.9966	4.76724	4.10316
0	1.21184	2.36704	0	2.1612	3.95481	0.910485	1.92327	4.13533	0.44497	0.696504	4.19226	4.76824	3.13591
0	2.37023	1.22153	0.238337	3.07291	4.21055	0.606859	1.43844	4.58647	0.997794	1.41547	4.47102	5.02099	4.04087
0.707485	1.31563	3.91734	1.1038	2.64714	4.19435	2.02265	0.474224	4.5664	0.401893	2.758	3.34321	4.67139	3.98306
0	0.588447	4.1204	1.05866	2.3589	4.05289	2.27708	1.86224	3.67141	0	2.54824	2.87283	4.68195	3.51554
0	1.6254	4.08909	0	1.36568	4.10185	2.09292	0.280507	4.03051	0.685128	2.22125	4.30318	5.23725	3.55467
0	1.6418	0.847746	0	1.08768	3.40693	0	0.553329	1.24644	1.96501	0.995845	2.73966	4.31459	3.40765
0.497786	0.313633	3.26112	0.151421	1.6099	4.2088	0.858852	1.01649	4.59078	0	0	4.05858	4.84968	4.10775
0.42673	2.53639	2.96146	0	2.19127	4.36145	0.325236	1.97043	3.51321	0.961601	1.50455	3.75776	4.41531	4.04326
0.866589	0	4.05422	0	2.72953	4.25332	1.04872	1.8419	4.53798	0.103813	2.6024	4.18412	4.6865	4.44615
0	0.673998	3.75607	0	1.20998	4.36602	2.94346	0.617084	2.83999	0.389107	2.59569	2.43373	4.55087	4.04409
0.854391	1.11546	3.88221	0.223729	3.02524	4.23815	1.03932	1.30739	3.55244	1.24898	2.47647	4.24102	4.79002	4.36155
0.498319	1.64232	2.89404	0.219825	2.14016	3.77079	0.811837	0.629079	3.2065	1.23544	1.90759	3.60452	4.84993	3.78964
0.635212	1.67386	3.07291	0	2.71845	3.88012	0.826306	0.793476	3.81402	1.71857	1.30436	4.04346	4.70148	3.92754
2.21471	2.79471	2.03685	0.590992	3.28036	3.72585	1.94103	4.35127	3.34542	0	2.8115	2.29985	2.68953	2.66655
0	1.67009	1.78921	0	1.24697	3.21688	0.745268	1.8393	3.8911	2.18919	1.33233	3.97916	4.64973	2.40222
0.590992	0	2.77789	0.274346	1.62903	4.29631	0.992591	3.51221	3.92737	0.10262	2.3595	4.03825	4.55855	4.28026
0	1.68396	1.20394	0.1686	2.75059	4.30519	1.10452	1.88296	3.3588	0.514587	1.34635	3.70969	4.42722	3.58881
0	1.60528	2.50361	0	1.61878	4.43154	0.275502	2.02959	4.5343	0	2.24738	3.95955	4.85514	3.9136
0.591161	0.664424	1.85279	0	1.02401	3.98441	0.210248	2.36689	3.53087	0	0.258511	3.67994	4.23605	3.38644
0	2.28987	2.20726	0	2.72133	3.42178	0.687377	3.37234	4.90515	1.08429	0.775346	4.11031	4.28737	2.83626
0.550734	2.08178	2.55701	0.24067	1.65993	3.685	1.31293	2.33578	3.44774	1.62789	1.37599	3.69405	5.05821	3.72704
0.734073	2.06584	4.11739	0	3.36762	4.34987	2.5204	2.79705	3.98461	0.419397	2.07096	3.33335	5.08273	3.82657
0.582496	0.659698	2.70021	0.0253973	0.832464	3.99215	1.23555	0	3.81557	0	1.66681	3.64907	4.85876	4.1585
0	1.93233	1.46613	0.320486	1.45281	3.82333	0	2.15344	4.09329	0.743098	0.868874	3.57545	4.8097	3.03038
2.11093	0.869729	4.18298	0.205354	2.41301	4.61742	2.33751	4.16127	4.44227	0.687056	3.22359	3.56274	4.11026	2.87569
0.981333	1.37532	2.48997	0	1.46849	4.13998	0.267016	0	4.47511	0	1.77836	4.53157	5.07284	4.00492
0	1.08659	1.6625	0	1.24047	3.67474	0	2.07848	3.59664	0.763293	0.31649	3.87702	4.36451	3.51411
1.65294	0.343599	4.72729	0.0753287	2.89475	4.37797	1.43222	0.431669	4.15718	0	2.56027	3.72272	4.65553	4.33416
0.279352	0.680782	2.03459	0	2.27472	4.09178	0.526532	1.77493	3.44954	0.0167992	0.445152	3.40377	4.75315	4.06834
1.54438	2.50767	2.50319	0.261219	2.86738	3.62524	2.08089	5.22706	3.41682	0.43459	1.07686	3.95928	4.15421	3.34309
0.849627	0.270875	3.39192	0.754384	1.56284	4.35078	1.35992	2.94313	4.46905	0	2.39545	3.21913	3.83394	4.50199
0.00379999	0.67707	3.36021	0	0.809461	3.70714	0.0950568	0.888146	3.37826	0	0.61223	3.68514	4.90717	3.73035
0.755	0.64083	4.38962	0.154781	1.72404	4.38204	1.19742	0.226849	5.10227	0.291264	2.46459	3.50636	4.32274	4.25264
1.2851	2.03526	3.35505	0.528807	2.28315	3.97182	0.461809	3.31145	4.47732	2.09146	2.24344	4.14354	3.69565	4.09402
0	1.4779	1.75457	0	1.01687	3.42537	0	0.192018	3.65577	1.09973	0	3.96719	5.00884	2.69131
0.18691	2.53368	1.74601	0.0944595	2.56746	4.54055	1.03781	0.975272	5.15255	0.355843	0.345486	3.64188	4.43216	3.83092
0	2.14475	1.52227	0	2.03403	3.37901	1.07979	1.73299	2.97081	1.09179	0.728446	4.01513	5.07259	3.48002
1.74397	0.873432	2.58213	0.0815097	0.59928	2.74152	0.300076	1.49656	4.32428	0.127851	1.45068	3.43122	3.83876	2.77684
1.15289	2.35673	4.20871	0.055172	3.20073	4.43891	1.57155	2.77977	4.76475	0.981465	2.78804	4.26945	4.76836	3.93404
0.693787	0.265857	3.01378	0	1.94261	3.96806	1.24293	0.645771	3.70946	1.07943	2.09262	3.07186	4.18694	3.16538
0.448783	0.551254	4.33092	0	1.82041	4.16921	2.58366	0.488891	4.18169	0.260639	2.23869	2.49941	5.11249	4.29893
0	1.71773	1.54869	0.374766	3.16365	3.86554	0.319344	3.87396	4.37243	1.75397	1.10571	4.1618	4.31582	3.12525
0.353022	2.5242	2.61389	0	3.03231	4.15424	1.81553	3.25813	3.83583	0.529332	0.315347	2.89682	4.695	3.34151
0	2.75729	1.20691	0.30065	2.28299	4.19398	1.36204	2.40107	4.31	0	0.54067	3.60519	4.70646	3.45408
0.0321944	1.24516	3.63721	0	2.89059	3.65259	2.00227	2.06479	4.39075	0	2.6786	3.8879	4.5404	3.6944
0	2.81674	1.75027	0	2.06703	3.91472	0.634219	2.08089	4.57672	1.04359	1.15151	3.86958	4.96303	4.08915
0	2.30559	2.0367	0.465054	2.12558	3.71899	0.930834	3.00089	4.03365	2.00179	0.0141995	3.05028	4.38056	3.39404
1.25332	0	3.27968	0.595056	2.39971	3.75404	0.678685	4.19942	3.96	1.84948	3.40296	3.5038	4.52619	3.79475
0	0.816429	4.50448	1.1941	2.46124	4.75025	0.606859	2.31577	4.01848	0	2.55039	3.84896	4.551	4.94376
0.115741	1.63768	1.81331	0.0751293	2.49306	4.14296	0	0.848904	3.40492	1.98413	0.396712	4.14318	4.80701	4.64098
0.18573	1.05271	2.2912	0.471172	0.0679477	3.56681	0.952229	1.66155	3.31471	0.0797155	0.0561705	3.39288	3.72948	3.22224
0.288386	1.66732	3.80668	0.243196	3.79537	4.52108	1.33193	2.18093	5.43175	1.03819	2.76625	4.35495	5.08982	4.04046
0.738747	2.45886	4.58408	0.838742	2.30524	4.85575	0.104808	3.31347	4.21419	0	2.59149	4.84714	5.26181	4.86767
0.780808	0	3.03007	0.036392	1.48248	4.1348	0.581985	0	4.5951	0	2.57412	3.93775	4.22028	4.28252
0.925775	2.89963	2.92049	0	2.50608	4.04599	1.56892	2.60895	3.9799	1.01392	1.44077	3.69604	3.96034	4.17421
0.321626	1.18876	2.35511	0.121302	1.24495	3.85994	0.879392	0.903821	4.61493	1.14088	0.601978	4.22095	4.87393	3.9918
0.247078	2.23822	4.38886	0.280892	0.947384	4.37711	2.76163	0	5.73686	0.0381907	1.86997	4.13621	5.47113	4.30298
0.168206	2.54044	2.0877	0	2.8296	4.37324	0	1.23448	5.05872	2.69726	0.66035	3.28936	4.04445	4.55481
0.274538	0.0589658	3.82541	0	2.78603	3.88041	0.976592	1.01802	4.59978	0.184551	2.48905	3.80058	4.08536	3.70553
0	0	1.9872	0	1.51793	4.1321	0.261799	2.10475	2.29487	0.331685	0.325615	3.85883	4.99142	3.25427
1.04108	0.424166	4.01555	1.00853	1.97958	2.68018	1.6004	3.77567	4.94339	0.601135	3.3256	3.45633	4.38537	2.41468
0	1.33114	1.47006	0	2.34532	3.46362	0.455486	1.17587	4.09518	1.07491	1.18463	3.56283	4.54228	4.10704
0.877266	0.892081	3.3307	0.139943	0	4.29044	1.83283	2.22009	4.22702	0	2.22762	2.92984	4.48738	3.51597
1.26101	0	1.77849	0	3.63569	4.51731	1.98585	5.02025	3.97877	1.88984	2.92377	4.25649	4.87297	4.10586
0.717448	2.38794	4.34559	0.315728	3.39832	5.44387	0.866589	2.79965	3.59678	0.570539	3.06891	4.77827	4.84634	4.06439
0.21103	0.844267	3.64354	0.402263	0.63455	3.1839	0.0571689	2.16891	4.06821	0.918358	1.62274	3.0475	4.28133	3.65873
0.167417	1.42987	4.43583	0	1.84493	3.96592	1.66608	2.90859	4.3438	0	2.25777	3.37919	4.21487	3.64918
0.962401	2.27611	4.84447	0	3.29134	4.30809	2.49555	1.95067	5.31329	0.339822	3.29963	3.89058	5.26457	3.98233
0.0559708	1.38063	2.37835	0.551773	1.89473	4.46284	0.46217	2.25856	3.82025	0.994414	1.29421	3.82886	4.56569	4.16239
0.2167	1.00479	0	0	1.40654	3.17051	2.18311	1.13017	4.34004	1.17913	0.438784	3.05643	3.97752	3.79055
0	1.04409	2.428	0.310392	1.81363	4.20984	1.45891	0.768797	4.26217	0	0.270875	4.39405	4.66223	4.18656
0.716186	0	2.6401	0	1.72501	3.96285	0.00339999	1.22565	4.84201	0.577893	0.390407	3.32704	3.9246	4.29046
1.599	1.90823	4.05126	0	1.29278	3.33144	3.46064	4.64256	4.23583	1.02427	0.481748	3.3826	4.99293	3.51737
0.182977	0.0395897	3.54123	1.23287	1.98774	4.20025	0.337931	1.92767	4.6416	0.141527	2.68855	3.52384	4.34007	3.24738
1.24495	0	2.67204	0.253089	2.29945	3.85891	0.183371	1.89385	4.66448	0.82307	1.93245	4.09684	4.5374	3.91192
0.79062	0	2.22087	0.0247975	2.06044	4.16498	1.07772	1.84665	3.81976	1.37037	0.770475	4.09474	4.56469	4.27127
0	1.86527	2.83595	0.210835	3.12787	4.48462	1.21914	3.98769	4.70921	0.486929	0.407249	4.24238	5.0788	4.84305
0	2.04538	1.5887	0	0.659535	3.88064	0.0701425	0.15893	2.57797	0	0	3.01771	4.71598	3.47822
0.440605	1.14471	3.61554	0.702083	2.82495	4.02687	0.974216	3.15709	4.79676	0.224509	3.31093	3.89006	4.03185	3.33094
0.427829	1.7719	2.79595	0	3.20857	3.87591	1.84948	2.46039	4.45745	1.63016	0.751608	3.73624	4.36107	4.15265
0.810947	0.237754	3.84654	0.373832	2.37019	3.7557	2.0433	1.39967	3.17874	0.563501	1.99032	3.82311	5.08146	4.15279
0	0.0571689	2.43724	0.0876876	2.42912	4.47272	0.0755282	1.25985	4.25931	2.38765	2.24461	3.8651	4.94571	2.94632
2.11873	0	4.39719	0.364851	1.9505	4.18604	1.3087	4.08847	4.50546	0	2.77459	3.78536	4.41596	3.69544
0.343033	2.64288	2.09999	0.225484	2.15509	4.53978	0.293182	1.2138	4.64908	0.995455	1.97839	4.60989	5.12999	4.30382
0	1.43817	2.76612	0.142121	2.00067	4.27133	0	0.0147995	3.4043	0	1.27747	3.69035	4.71406	3.73078
0.037791	0	2.68321	0.11137	1.76739	4.03772	0.415538	0.693787	4.10408	0	0.545188	4.17325	4.77783	3.74203
0.263539	1.1569	3.48725	0.352834	2.41935	4.1454	1.40367	1.68826	3.6121	0.789416	2.60954	3.74126	4.83142	3.59605
0	2.2026	2.47974	0.204962	2.43623	5.0611	0.540149	3.62768	3.25249	0.596746	1.3795	4.48126	5.15491	4.52687
2.08516	1.14413	3.75068	0.163471	1.99556	3.43848	2.19405	2.5164	4.0383	0	2.4983	2.83235	4.48648	3.88946
0	1.31112	2.57914	0.198102	0.178451	4.4649	0.389292	1.95789	4.46284	0.0153994	2.25901	4.2429	4.89125	4.22404
0	1.86224	1.85193	0	2.47527	4.68685	0.301798	3.70125	2.86602	0.352081	1.69964	3.9876	4.86748	4.66517
0	2.60261	2.95508	0	2.70218	4.26433	1.15001	3.28309	4.22236	0	0.742322	4.15447	4.33902	3.60355
0	0.552983	2.69009	0	2.21553	3.98528	0	1.16067	2.85369	1.46569	0.979492	3.60766	4.66513	4.19589
2.40334	0	3.90555	0.229188	2.51925	4.38662	1.14297	0.238726	4.51143	0	1.81115	4.31867	4.36475	4.42277
0.795578	0	4.5007	0.0139995	2.16547	3.74949	1.91049	1.64723	4.7177	0.277813	2.66159	3.68222	4.06441	3.90709
0.158535	1.39118	1.95534	0	1.75262	3.81427	1.3484	3.35684	4.20429	0	1.00801	3.66998	4.67381	3.09865
0.901453	2.06524	3.55246	0.0539738	2.00418	3.92889	2.72669	3.73054	4.47526	2.56042	2.15751	2.01675	3.16133	3.51273
0	2.1253	1.40228	0.0569692	0.897823	3.73752	0.407803	3.37523	4.00964	0	1.12101	3.50231	4.39886	2.64203
0.701924	1.67132	2.5717	0	1.80213	4.18289	1.53321	2.81337	2.6531	0	2.14313	3.22598	4.12748	4.07567
0.245332	0.0555714	4.26088	0.180616	2.20469	4.73475	2.99396	2.51006	3.36104	0	2.00751	2.67969	4.75864	4.81158
0	1.44238	4.18775	0	2.11925	4.15774	1.88498	2.01717	2.96656	0	2.11949	2.84006	4.70322	2.88511
0	1.0277	3.43906	1.10093	2.51794	4.06515	1.36655	3.32164	5.19205	0	4.06337	4.46213	4.90518	3.51809
0.212986	0.277235	3.48118	0	2.63019	4.40756	0.16051	0	3.92072	0	2.50951	4.24471	5.24218	4.46797
0.912423	0	4.31285	0.0175991	2.79661	3.84548	1.65655	4.34626	5.05103	1.98618	3.52576	3.70024	4.57045	3.3507
0	0.0615611	1.2493	0	2.54329	4.11343	0	0.801565	3.34764	0	1.33341	3.38068	4.53958	4.14723
0	1.37466	1.23007	0	1.17587	3.71231	0.31668	3.54582	4.07635	1.75967	0.54883	3.21677	4.45856	3.46796
0.769103	1.39641	3.62297	0	2.4591	4.88547	0.0749299	3.23979	4.50066	0.157943	2.42253	3.78057	4.27169	3.94521
0.188089	1.40663	3.19676	0.495654	2.31165	4.40223	1.02694	3.63852	4.73356	0.520392	2.16601	4.1844	4.91086	4.51118
0	1.88984	1.28325	0	1.39296	3.81816	0.662633	1.82538	5.11099	0.608371	1.32063	3.41351	4.07423	3.76797
0.105604	0.447331	3.59952	0	1.93856	3.66903	0.0499792	0.355279	3.22785	0.468835	1.47216	3.52917	4.7639	3.22076
0.320866	0	3.20069	0	3.1014	3.76093	0.695705	4.51675	4.23671	0.129042	0.693147	3.11051	3.77153	3.84125
1.89202	0.696344	5.03187	0.0629584	3.66498	4.16229	3.14865	6.17679	5.36682	0.211617	2.4491	3.31413	4.05651	4.21674
0	0.679492	4.27808	0	2.00248	3.94569	0.93669	0	2.07141	0	1.65183	3.24966	4.87395	4.41311
2.07329	0	3.35341	0.308102	2.50877	3.42946	1.28108	3.87474	4.30443	0.460907	1.70711	3.19264	3.57829	2.53131
0	2.48723	2.59301	0.688661	2.18022	4.6331	1.28971	2.34869	3.77631	0.0783199	1.72798	4.05511	4.99746	3.95385
1.15976	0.232305	3.66333	0.222168	1.85267	3.46546	1.33656	0.444788	4.14236	0.683359	0.263539	3.47271	4.57561	3.86215
0	0.95196	1.1931	0	2.47604	3.35836	0.249406	4.06371	4.51963	0.779899	1.53305	3.78093	4.20587	2.74331
0.415722	1.44783	0.644126	0	2.31401	3.90283	0.495832	1.77592	3.53106	0.53806	1.00259	3.6966	4.80726	3.64351
0	0.98645	1.67488	0.0539738	1.97622	4.52357	0.257543	2.10983	3.43274	0.383714	1.29074	3.81769	4.288	4.33524
0	1.62562	1.94726	0.18219	1.41712	3.849	0	0.187499	3.02588	1.37513	1.23866	3.8431	4.91034	3.21808
1.3445	0.708595	4.1939	0.269718	2.16556	4.63121	0.755769	0.819089	4.81009	1.54642	0.752688	3.77439	3.99444	3.44794
1.82255	0	3.33035	0	0.41112	4.25476	0.298545	1.23298	3.90825	0.154386	0.764365	3.76016	4.58399	3.5336
0	1.53774	3.17636	0.399674	2.25271	4.04923	0	1.57807	3.93226	0	1.33302	3.52046	3.52698	4.09387
0.590992	0.31649	4.01354	1.12572	2.65478	4.16141	1.14042	0.0002	3.98154	0.637693	2.4514	3.5941	4.56026	4.09789
0.510178	0.168008	4.80007	0.459282	1.65286	4.16182	2.11688	1.90101	5.16962	0	2.137	3.28217	4.9583	2.94764
0.0241976	0.821892	2.55701	0	1.99257	3.47164	1.55146	0.11892	1.61909	0	1.5285	3.0815	4.745	3.94707
0	2.39816	2.14299	0	1.46683	3.96188	0.641984	2.14021	2.7001	1.1236	1.3739	3.44536	4.3037	3.17447
0.514235	2.19277	3.59619	0	1.85829	5.05206	1.64329	1.53585	2.33505	0.860144	2.37315	3.1481	4.54457	3.74729
1.55696	0	4.36255	0	2.00052	3.77508	1.07491	3.04504	3.82415	0.717605	2.24721	3.00546	4.24148	3.47127
0.109978	0.744338	3.57102	0.16998	0.705422	3.88736	0.0511777	0.371402	3.23502	0.497786	2.22911	3.94606	4.94485	4.39771
0	0	3.14125	0.461448	1.58296	3.88687	2.89855	2.09597	5.12654	0.875279	2.96919	2.96245	4.34234	3.24124
0.229968	2.26548	0	0	2.78125	4.08207	0	0.937641	3.79507	2.719	0.0537741	3.69417	4.47304	3.61451
0.0827057	1.99032	0.92001	0	3.08687	4.26792	1.01444	2.92533	4.3081	1.4215	1.01559	4.55777	4.96838	4.09321
0.51758	2.31975	2.25786	0	2.52919	3.25562	0.997664	2.34414	4.57523	1.3089	1.70112	4.09863	4.6608	3.32076
0	2.33873	1.92505	0.129042	1.21162	4.0657	3.92442	0.0884845	5.08176	1.08283	0.587768	5.19337	3.85046	4.0269
0	1.8761	0	0	0	4.26866	0.219825	1.17022	3.89763	0	0	3.20016	4.23973	3.46846
0.940083	0.612398	3.73131	0.159128	2.70552	3.89598	1.39651	0.349068	4.02845	0.186517	2.76517	4.23699	4.89045	4.10711
0	2.05617	2.19149	0	1.2756	3.44074	0	1.60296	3.59718	2.10912	0.306957	3.56205	4.44921	4.0842
0	2.58824	2.99737	0.221387	2.15322	4.24978	1.7962	3.23804	4.46092	0.0207985	0.316871	3.23471	3.90262	2.97863
2.03798	0.678685	4.08059	0.181403	3.04464	4.03576	1.89473	1.85542	4.78822	0	3.07134	3.47968	4.27805	4.42438
0.29414	1.74465	2.92261	0.0083999	2.81645	3.60332	1.15575	2.25554	4.50772	1.27187	0.748983	3.60288	4.44444	3.7811
0.909377	1.16158	2.32468	0	2.11512	4.21203	1.26979	3.34414	4.71386	0.717605	1.28356	3.99988	4.25433	4.04809
0.672703	1.34674	1.93556	0	1.82312	3.47981	1.24569	2.9248	4.37654	1.39623	1.86738	3.91229	4.8289	3.93614
0	0.750682	3.45815	0	2.49775	4.48628	0.747127	1.16693	4.98233	0.668487	0.261993	3.65857	4.3684	3.98622
0.30218	1.94469	1.38893	0	2.31631	3.55252	0.686895	0.395415	4.31382	0.542757	1.20767	3.66212	4.80317	4.14151
0.0207985	0	4.37421	1.35093	2.12119	3.81108	1.60913	3.10113	4.52429	0.775346	3.5332	3.27428	4.26966	3.85447
0.426364	0.492097	4.15118	0.393932	1.6079	4.35892	1.73162	1.98467	3.36546	0.130033	2.02171	2.45365	4.42527	3.67734
1.01904	2.30721	3.64339	0	1.70408	4.52684	1.71773	0.504699	4.11835	0	3.02214	3.95798	4.965	4.3543
0	1.13624	1.97518	0	2.01837	3.69165	0.226654	3.6172	3.95847	0.115543	1.56236	3.40544	4.07826	3.00356
0.577039	1.40533	3.16223	0.410199	1.72832	3.55781	0.739836	2.40007	4.82805	0.506999	1.20669	3.99937	4.47679	2.44353
0	1.05681	2.61485	0	2.28738	3.81505	0.207116	2.2326	3.48104	1.01879	1.17192	3.79901	4.37899	3.76362
1.03087	0	1.95334	0	1.59698	3.0587	1.7606	4.50357	4.09741	0.315157	0.999351	2.06119	3.75083	3.01912
0	2.15312	0.527057	0	1.84295	3.3926	0	1.36271	4.09617	1.27259	0.797376	3.62501	4.68572	3.65682
0.650207	1.48248	4.46505	0.0153994	1.80745	4.33889	2.07567	2.40756	3.86948	0	2.01198	3.23943	4.90552	4.25558
0.291264	0.426364	4.46043	0.125669	2.07468	4.20884	0.446242	2.7069	4.72744	0	2.80407	3.83434	4.61292	3.33235
0.361852	1.04959	0.705739	0	1.82456	3.39948	0.684646	1.27736	3.99424	0	1.30477	3.90399	4.64867	1.97469
0.160312	2.06294	3.9434	0	3.19745	3.89274	1.90229	2.09428	5.21315	1.72093	2.17458	3.45163	4.36825	3.55246
0.0018	0	1.79167	0.0143995	2.13714	3.72737	1.31242	3.72518	3.42006	0.161102	2.55382	3.41481	3.6978	3.16908
0.634219	0	3.90629	0.271261	2.42435	3.80628	1.13856	2.02706	4.30467	0.0545729	2.37563	3.83055	4.42722	3.80706
0.172148	1.60358	2.35285	0	2.18035	3.75472	1.20866	1.88367	4.16516	2.56673	1.20877	4.18931	4.46854	3.59304
0	0	3.14008	0	2.8087	4.73258	0.698897	1.82632	3.67484	0.0339935	2.27146	3.37264	4.12647	4.26132
0	1.29145	3.65607	0	1.44988	3.82724	0.520217	1.23673	3.42419	1.8427	1.12148	3.41615	4.91205	2.6642
0.570196	1.37703	2.62999	0.874427	2.33777	4.16909	0.459463	2.81318	2.24629	2.33013	0.791523	3.85834	4.9139	3.55624
0	0.222558	4.01621	0	2.61976	4.5866	0.183174	0.157152	3.48459	0	2.0494	4.10391	4.84094	4.70039
0.79062	0	4.66124	0.0233979	2.82047	4.23524	1.15243	0.703038	4.13985	0.0681472	2.39143	3.50462	4.68124	4.39463
0.52513	2.17161	2.84963	0	2.09398	4.54998	1.52825	0.584539	4.7872	0.830854	1.73662	3.47302	4.38521	3.71691
0.4544	1.23448	2.7722	0	2.53248	4.18706	0.779899	1.66688	4.41459	1.38347	0.85367	4.32203	4.19583	4.11469
0	1.48162	3.01198	0.314014	1.9381	3.87613	0.599449	3.19407	4.51317	1.19465	1.05445	3.73953	4.64536	3.90552
0	2.28589	2.01581	0	2.41049	3.64395	0.687538	1.9231	2.42274	2.52076	1.21315	4.07777	4.93493	3.73495
0	0.859857	1.9931	0	0.727976	3.81137	0.742011	1.93279	4.96299	1.15701	1.27664	2.98852	3.36793	3.91454
0.385575	0	4.19856	0.200455	2.62343	4.21831	0.719811	1.67401	3.05819	0	2.13187	4.11719	4.62846	3.7299
0	1.32122	3.7395	0	1.98844	4.18672	2.18204	2.19356	4.62935	0	2.64951	3.57274	4.12166	3.64079
0	2.03161	1.61557	0	1.72901	3.32607	0.506645	2.40695	3.9947	3.37615	0.356594	3.33157	3.70006	3.22674
0.704151	1.98542	2.57833	0.142715	1.7506	3.84449	0	2.84302	4.72497	2.11317	0.143903	3.02169	3.30072	3.62508
1.32877	1.48387	4.80324	0.0459838	3.57506	4.081	2.30365	2.56248	5.55204	0	2.73523	3.84108	5.14377	3.64399
0	2.25496	1.93884	0	1.57981	4.00784	1.02006	2.84278	3.09406	2.58291	1.04459	4.16573	4.64715	3.58988
0.418846	1.77553	3.31279	0.565048	0.226459	3.63461	1.21085	2.69551	4.76689	0.384273	2.30247	3.50563	4.07185	3.53949
1.20537	0.790018	2.47367	0	3.36408	4.35941	1.29777	3.64159	4.33792	0.708436	2.21195	3.41701	3.46411	4.26843
0.322386	1.50936	2.97576	0.150432	2.45676	3.77211	2.727	2.88582	3.5694	0	1.66199	2.20791	3.70247	4.08721
0	1.55202	3.1593	0	2.62161	4.21603	1.23694	3.90531	4.94682	0.851939	1.50649	3.93511	4.31978	4.11691
0	2.13379	0.302563	0	1.66462	3.68784	1.70816	2.375	3.86318	0	1.31893	2.80711	4.26451	3.59957
0	2.11921	1.51206	0.124081	1.81147	4.34986	1.68187	0.261993	3.91601	0	0.767117	4.0098	5.00251	4.04643
0	1.20438	2.53396	0	1.65596	3.94094	0.110575	1.03945	2.93555	0.361289	0.889693	3.9772	5.21509	4.21884
1.82921	2.16352	5.51782	0.705898	3.77851	4.89416	1.39286	0.6405	4.77775	1.78823	2.97205	4.05368	5.23127	4.38873
0.374392	0.57516	3.09992	0.0898789	1.68503	4.10311	0.480317	1.08768	2.7262	0.964533	1.37361	3.91614	4.91277	3.73883
1.01994	1.15862	3.86658	0.574305	2.49742	4.19758	2.04177	2.33183	4.4744	0.921247	2.55981	3.86781	4.48889	4.04134
0.0679477	1.55793	1.81712	0	1.00595	3.80338	0.595901	0.578405	2.95242	0	0.00759993	3.24682	4.22308	2.80287
0.717132	1.50387	3.47606	0	0.502929	3.93157	0.195944	0.590992	3.63456	0.835679	2.45876	3.8629	4.61773	3.40736
0.0966495	2.29826	2.46273	0	1.72825	4.03513	1.21729	2.27052	3.57748	1.52477	1.38667	3.94949	4.76708	3.77422
0.412778	0.656431	3.22151	0	1.45847	3.13074	0.737191	2.20496	3.53927	1.29991	2.17017	3.27996	3.79936	3.52596
0	2.14211	2.17188	0.491385	1.66812	4.1022	0.632894	3.11967	5.2274	0.982516	1.46226	3.71045	4.5841	4.06586
0.600798	0	4.10251	0	1.77315	4.2829	2.796	0	3.39641	0.148652	3.25054	2.54347	4.6732	3.72195
0	3.69803	2.64135	0	3.55428	2.73523	2.89391	5.81107	3.6505	0	1.60443	3.61893	5.03522	3.89407
0.752534	0	4.08655	0.510002	2.95709	3.7022	2.47377	3.31565	4.7434	1.13145	2.66603	2.65853	4.36265	3.89585
0	0.531605	2.72758	0	1.49212	3.54911	0.31668	0	3.38307	0.490673	0.241642	3.29871	4.47454	3.97787
0	1.26655	2.01947	0	0.915325	3.33144	0.408356	0.664261	2.64689	1.48628	1.44703	4.08617	5.18872	3.72919
0.822628	1.83152	2.59986	1.15518	1.24367	3.54586	0.769865	1.30376	4.40837	2.49277	1.08077	3.83382	4.55742	3.68523
0	0.92646	1.13717	0	1.50209	3.59433	0	2.22899	3.76313	0	0.130033	2.96426	3.71132	3.20708
0	1.90608	2.6057	0	1.1569	3.30461	1.04083	3.68604	4.20196	0.138556	1.4151	3.53113	3.94748	3.15505
1.07748	0.267402	4.27911	0.0609622	2.05516	3.04483	1.7896	3.53253	3.70249	1.15633	0.28781	2.50734	3.76252	3.45596
0	2.00094	2.75171	0.0175991	2.22784	4.64358	0.491741	0.448239	4.36021	0	2.40466	4.19745	4.63106	3.93252
1.03188	0	4.31327	0.385203	2.33271	4.06334	0.283199	0.698419	1.59511	0.936554	1.80406	4.07962	5.02838	4.33804
0.220606	0.701606	2.03248	0.437326	1.95528	3.56147	0.110773	0	3.51573	1.13402	1.32729	3.66778	4.6971	3.46812
0.586749	1.45503	0.944009	0	2.23166	4.4041	1.24111	1.46455	3.2846	1.39958	0.585389	3.78097	5.03942	3.63197
0	0	3.34416	0.743873	1.39165	3.56139	0.167811	0.619089	3.54956	0	2.6713	3.81757	4.71711	3.46106
0	1.90765	2.78669	0.00779992	2.41567	4.04487	2.28174	2.41202	4.32529	0.690906	0.226069	2.46327	2.95302	3.43092
0.377005	2.06589	3.20194	0.0573685	2.71842	3.9701	0.792725	0.0964504	4.93751	0.922621	1.40478	3.74515	4.11638	3.59973
1.11083	1.71711	2.77516	0.303327	2.55596	4.34284	0	1.37665	3.13389	0.463613	2.51071	3.97898	4.9607	4.37127
0.994805	1.60481	3.46514	0.473686	2.93636	4.38012	0	0.901453	4.12969	0	2.57294	3.93378	4.24203	4.30854
0.262379	0	4.02906	0	3.30244	3.39385	1.05283	3.05783	4.08541	0	3.04338	3.14172	4.31721	3.44707
1.55259	0.732668	4.08889	0	2.31838	4.45042	0.390221	3.28934	5.13839	0.991808	2.70386	3.97626	3.85221	4.29845
0	0.756693	2.07126	0.202023	0.703992	3.43479	0.276657	1.2211	3.82708	0	1.37475	3.83134	4.80003	3.3239
0.265278	1.00943	3.00812	0.598098	2.42863	4.24195	0.444243	2.22996	4.52374	1.5646	2.02856	3.86394	4.92761	4.49604
0.356782	0.0239977	3.76492	0.607027	1.62206	3.46981	0.779141	2.14401	4.23867	0.733449	1.55857	3.21412	4.55186	3.49161
0.149641	0.926734	3.06372	0	1.50844	3.94228	0.362977	1.94289	3.435	1.32441	0.729229	3.32962	4.50024	3.96281
0	2.00137	1.86605	0.116735	1.67914	3.89435	0.714449	0	3.11146	1.95028	1.42397	3.8563	4.80107	3.30758
0	0	2.56419	0	2.42059	3.8902	1.12419	3.86953	4.61393	1.69054	0.44969	3.52834	4.6038	2.79605
0.397823	0.365226	4.03173	0.017999	2.87438	4.24626	0.892642	1.72328	4.01706	0	2.29035	3.74255	4.51759	3.96573
0	0.191232	3.14344	0.374205	2.11341	4.28283	0	0.684646	2.25201	0	1.77434	3.13854	4.75248	3.79056
0.539104	1.65316	0.90799	0	1.77711	3.63264	0.802162	3.15072	4.23432	0.513001	0.149839	3.80984	4.4252	3.61035
0	2.04955	0.385947	0.362977	1.47902	2.88757	0.252702	1.61832	3.49027	2.1329	0.976856	3.93077	5.09588	3.57767
0.571738	2.34881	2.5763	0.0459838	2.25184	4.24161	0.252314	2.40692	4.28706	2.2182	1.33489	3.52554	3.87985	3.71861
0	0	3.0376	0.0613615	1.84147	3.94665	0.841652	0.0175991	3.04037	0.452409	0.5516	2.89472	4.58873	3.77491
0	1.88842	2.28436	0	0	3.83811	1.60319	2.13056	3.18946	0.219044	1.25152	3.15901	3.35573	3.75485
0	0.935059	1.709	0.61675	2.12067	3.7226	0.594717	0.443152	4.05606	0.528107	0.849049	3.9484	4.13932	3.68062
0	3.30799	3.16229	0.755462	1.95855	5.00566	1.42805	3.66322	3.4732	0	2.48905	4.32041	5.27209	4.46152
0	2.67487	1.55365	0	0.886033	3.81919	1.98542	2.85825	3.63815	0	0.137962	3.6126	4.37014	3.54419
0.615412	1.34538	3.83398	0	1.54943	4.08151	0.0024	0.0203986	2.63873	0.301224	2.139	3.62412	4.79494	4.46825
0.324286	1.15059	3.83831	0	2.86903	4.65603	0.988413	0.974744	4.31133	1.05046	0.567796	3.79526	3.81037	3.76925
0	1.22608	3.82675	0	2.0166	4.34136	0.12805	2.00296	3.79338	0	1.94721	3.27852	4.26539	2.87771
0.31001	0.915739	3.2483	0.160707	0	4.19209	0.654141	0.562985	3.8416	0.646429	0.41958	4.12419	4.65947	3.73992
0.228409	1.21206	2.43491	0.146674	1.39183	3.29071	0.80857	0	2.16456	0.00999983	1.05021	3.58569	4.16783	3.37886
0.0441856	1.04909	3.99118	0	2.26835	4.06603	1.98994	1.06903	3.31384	0	2.64576	2.87948	4.36128	4.35832
0	1.59488	3.67166	0.0277964	2.7169	4.5037	0.0695439	0.183567	3.04858	0	2.03849	4.39958	5.01942	4.29309
1.26457	1.07283	4.90904	0.0777217	2.6755	4.3233	0.579088	1.53065	3.48144	0.642478	2.87699	4.45873	5.02798	4.32333
0	0	1.39939	0.102023	2.61441	3.64803	1.92247	4.2625	3.80951	0.703833	1.15403	2.94797	3.83105	3.18809
0	1.70949	3.61501	0.716975	1.456	4.61181	2.25599	0.879534	3.8029	0.0916715	2.49562	3.76425	5.02307	3.83379
1.42678	0.0835029	3.84296	0.063158	2.12948	4.49118	2.38593	0.303901	3.91206	0	1.98018	2.45717	4.46303	4.5187
0.514587	0	3.27694	0	2.12774	3.56073	2.68381	5.09879	4.03559	0	3.28406	3.52884	3.74324	3.20242
0.187106	2.60075	0	0.0487807	1.99487	3.79367	0.283392	2.76271	4.06515	0	0.100033	3.13462	4.59005	3.05819
0	1.88931	1.76627	0.510178	1.4598	3.9895	0.0894805	1.48912	3.90965	0	0.37943	3.69812	4.38936	3.63177
0	1.15369	1.33794	0.430755	1.74411	3.85514	0.73937	0.444061	3.81	0	0.77641	3.88673	5.09754	3.90196
0	0.709546	1.98967	0.472429	2.29953	4.41835	0.8801	2.50757	4.7652	0.7479	1.01341	3.78294	4.28344	3.93558
0.336418	1.76919	1.89273	0	1.61059	2.86908	0.862726	0	2.90134	0	0.367286	3.22347	4.24236	0
0	0.403372	2.6982	0.0791174	1.24452	4.2707	0.672865	0.960933	4.33379	0.867446	0.0381907	3.12031	3.88135	3.75128
1.51617	0	3.4518	0	1.141	4.3051	1.6671	1.23373	3.90601	0	1.48378	3.30974	4.27347	3.04224
0	1.75471	3.07158	0	2.40014	3.94066	1.01392	3.19818	4.59408	1.10057	0.461809	4.08079	4.60867	3.65897
3.67502	0.256576	3.35771	0.532304	3.59662	3.27131	2.03706	3.31353	4.88042	0.496543	2.76329	2.4308	3.00808	2.69185
1.65956	1.39576	1.83102	0.427646	0.361476	3.27799	1.52094	1.18998	4.10959	0.245914	0.676424	3.20639	3.18318	3.23262
0.387806	0.0473823	4.9987	0	1.7002	4.67984	1.89755	0.624757	5.57375	0	2.00682	4.36752	5.55721	4.79604
1.0815	1.86139	2.99451	0.303327	3.42975	3.8674	1.24591	4.29222	4.97668	1.20734	2.15651	3.31285	3.79479	3.71406
0	1.76107	2.57966	0.0185989	1.95417	4.01584	1.03036	0.115344	3.95829	0.53143	0.316871	3.67766	4.46331	4.40953
0.203591	0.0247975	3.24676	0.152409	1.16931	3.58192	0.00959985	1.01853	3.31279	0	2.56005	3.65092	4.24018	3.39628
0	1.4058	3.75654	0	2.0721	3.85306	0.837722	1.45847	4.07221	0.612733	2.6138	3.49419	4.12792	3.6474
0	0.630075	4.31179	1.66739	2.10892	5.04747	3.1053	2.62913	3.46902	0.419764	3.61288	2.9141	4.75062	4.35757
0	0.740613	3.19719	0	1.6444	3.83961	0.890677	1.52809	1.51181	1.10261	2.38626	3.73706	4.74249	3.28407
1.20701	0	2.65333	0	0	3.35194	0.80604	2.49496	4.13664	0	0.0705415	1.87628	2.853	1.65648
0.404296	0	3.08117	0.225094	1.01418	3.46364	0.901174	3.79598	4.35667	0.282623	0.149839	3.09254	3.51185	3.21699
0	0	2.36685	0.362039	3.03442	4.45111	1.42132	3.66987	4.40068	1.5356	0.768187	3.31506	4.0644	3.76022
0	0.862582	3.53321	0.138358	0	3.98519	0.400229	1.08793	3.40824	0.188482	2.44924	3.7252	4.22644	2.88359
0.527407	0.746043	3.90229	0.413146	0.931107	4.20038	1.88112	1.42706	4.4098	0.0157993	2.35059	2.49053	5.03362	4.10449
0.337364	0.360538	4.40715	0	3.19864	4.26477	2.26244	3.40137	5.41251	0.0579675	2.35654	4.18087	5.62279	4.42235
0.0499792	1.90247	4.38382	0	2.23476	4.53155	1.06015	0.173331	3.23441	0	2.31592	3.9948	4.46742	3.67493
0	2.4117	1.19543	0	2.37776	3.92447	1.08768	1.57529	4.78312	1.73546	2.07428	3.98243	4.45731	2.56789
0.562641	0.896425	2.6161	0.363164	2.0952	3.45307	0.499915	0.599449	3.58487	1.48283	1.52319	3.73021	4.14434	2.3035
0.123684	2.76286	3.701	0	0	3.89199	0.360913	0.609211	4.42001	0	1.24154	3.14099	3.48411	3.11359
0.850205	2.12704	1.80418	0	2.27187	4.69204	0	2.89895	4.1828	0.936554	0.993503	4.25056	4.52101	4.5495
0	0.683198	2.98424	0	2.45764	4.51582	1.12701	3.01249	3.95126	0.0918707	1.46173	4.32689	5.13595	4.60768
0.0269967	0.0561705	3.94636	0	2.70961	4.36566	1.29145	3.17401	4.25262	2.03171	2.40413	3.77264	4.19322	4.39721
0	0.505053	3.77936	0.34492	1.83992	4.3196	1.57925	0	2.30602	1.26614	2.29818	4.3703	5.10583	3.7374
0.539452	2.15111	2.36223	0	2.36536	3.76145	0.677393	2.48094	3.54109	2.03006	1.86139	3.89703	4.06396	3.943
0	2.58627	0	0.367848	2.42006	2.9283	1.31833	0.53143	4.09624	1.91777	1.33124	3.60749	4.82635	2.79751
0	1.73423	2.92692	0	2.3778	3.89146	0	0.428195	3.84083	1.09288	0	3.33375	4.39528	4.00468
0	1.66623	3.72231	0.0831043	2.04818	4.35282	1.46919	1.6235	3.99045	0.0761265	2.5242	3.55068	4.7974	4.59305
0.316109	0.714607	2.65083	0	2.61796	4.24174	1.17067	3.38727	4.10484	2.50757	1.25964	3.79448	4.16571	4.03142
0	0.932471	1.92327	0	2.73445	4.23665	0.55937	3.21312	3.78578	2.69804	0.0223981	3.63568	3.81399	3.45207
0	1.97763	1.96065	0	1.54282	3.4601	0.357534	0.384459	2.59738	1.87082	0	3.35432	3.84078	2.78048
0.553847	1.20041	3.68794	0	1.83905	4.01661	1.3549	0.761454	4.15564	0	2.24419	3.61826	4.81678	3.79382
0	2.12915	3.02423	0	1.41152	3.85478	1.17124	2.54942	3.7188	0.258124	1.97005	3.66093	4.44889	3.99791
0	0	2.86611	0	1.63716	3.25136	1.57139	1.83651	4.76552	0.68352	1.26384	3.67081	3.9402	3.06949
0	1.64507	4.01077	0	2.02592	4.12647	2.19123	1.38883	3.29608	0	1.42278	2.54034	4.53837	4.07548
0	0.823512	2.73502	0	1.90544	3.00692	0.166233	0.993112	2.67841	0	1.57195	2.72309	3.90171	3.1111
0	0.510178	3.56595	0	1.83395	3.81331	2.74128	0.915049	3.51511	0.147267	1.75202	2.90375	5.09644	3.94435
0	1.80847	1.47329	0.00539997	2.32604	3.28482	0.487286	1.41354	3.35215	2.62859	0.210443	3.33774	3.9307	3.93897
0.0235978	0.485322	3.48232	0	1.59753	3.99203	1.35761	0	3.57682	1.958	1.88522	4.04243	5.1543	4.06907
0.833634	2.24562	4.06264	0.0213984	3.07575	4.3748	0.937506	1.36482	4.71981	1.48067	2.02613	4.52246	4.38409	4.50212
0	2.27822	1.42406	0.439513	2.26758	3.15989	1.45591	0.301989	4.08883	1.80027	0.290689	3.57699	4.43646	2.99715
0	2.32553	1.383	0.155374	1.91338	4.1207	0.831439	2.28113	4.41981	0.984222	0.283776	4.09052	4.85151	3.9848
0	1.13554	0.688661	0.510002	1.58233	3.60763	0.317632	1.30689	3.88689	0	1.24845	2.73344	3.96321	2.95871
1.43195	1.07857	4.08283	0.624091	2.41674	4.04836	0.487999	0	3.33127	0	2.58074	4.19915	5.01264	3.50848
0.574476	0.782927	3.28861	0	2.63526	3.93453	1.35693	3.78616	4.56239	0.0509779	2.30595	3.85754	4.39976	3.49165
0.78217	1.15759	3.75375	0.348879	3.10032	4.2885	1.66579	2.65375	4.40536	0	2.4823	3.69747	3.99867	2.89015
0	2.13089	2.60573	0	2.35281	3.63051	0.396897	2.64021	4.33343	0.275309	1.06015	3.63399	4.3287	3.77836
0.477631	0	3.35769	0.53178	2.69876	4.02127	1.12501	0.302371	4.32212	0.202807	3.04352	2.45512	4.21695	3.88329
0.896845	0	4.42996	0	2.97715	3.91888	2.09048	2.25205	4.36596	0	2.51563	3.58717	4.2303	3.80148
0.311345	1.94648	3.01418	0	2.35875	4.40173	0.66247	1.3776	4.85416	0.707326	2.14521	3.72525	4.21474	3.35663
0.563501	0.693627	3.92532	0.799771	2.2813	4.19454	0.625256	2.23171	3.67956	0	2.16918	3.97872	4.58012	3.81147
2.98512	0.821155	4.09931	0.0661517	3.21733	3.29169	1.48119	4.78707	4.58385	0.523903	2.43185	3.70238	4.14195	2.87932
0	0.987236	2.39034	0.0113998	0.946844	3.74766	0.0351927	0.988021	4.23053	1.09637	1.24047	4.22691	4.92451	3.0637
0.492809	0.615914	3.87818	1.03857	1.74614	4.21496	1.3255	0	4.00527	0	2.41262	3.93476	4.65145	3.24603
0	0.436232	3.48096	0.644784	1.88954	4.14261	0.542757	0	2.84202	0	2.42674	2.90252	4.97099	4.64326
0.663935	0.15893	1.44176	0.868303	3.12165	3.47588	1.07454	4.11608	3.61617	2.16116	0.679976	3.88426	4.49984	3.50081
0	0.852083	1.61977	0.119714	1.44747	3.67097	0	0	4.28186	0.0998341	1.82751	4.17015	4.51835	3.11428
0.57071	0.403926	1.16716	0.233668	2.74843	3.67998	1.84967	3.56705	3.98396	1.8309	1.16682	3.08448	3.13121	2.55497
0.875705	1.56596	2.41645	0	3.11283	4.32021	1.54902	3.91253	4.9319	0.514411	1.35741	4.05977	5.08733	4.34598
0.197906	2.07784	2.88771	0.304474	3.28835	4.31861	1.20844	1.85871	4.92017	1.07577	1.85328	4.34246	4.92933	4.37493
0	0.680459	2.35808	0	1.74323	4.18469	1.65042	1.79388	4.27451	0.874427	0.277235	3.69416	4.64091	3.77147
1.97136	1.18987	4.00811	0.210835	1.59074	4.41932	1.83557	4.43404	5.06404	0.950481	2.2475	3.95008	3.61252	4.20904
0	1.97513	2.39234	0	0.374205	4.00406	1.11321	1.95083	4.54019	0.857846	2.04125	3.86389	5.104	3.41088
0	0.880808	1.21227	0.0952559	3.16789	3.55071	2.29611	4.51444	4.29381	0.141923	1.30264	3.44207	4.26749	3.05347
0	1.60296	2.84306	0.276079	1.22921	3.52552	1.10189	3.56842	5.14475	0.583007	0.939677	2.85166	2.41723	2.14913
0	1.61351	3.06214	0.331116	1.92327	4.05912	0.126661	0	2.95649	0	2.41762	3.57945	4.4934	3.34237
0.124875	0.191625	2.95637	0.0525758	3.51365	3.38294	0.757461	4.31299	4.99153	0.580793	1.17384	4.37602	4.81125	2.97322
0.564189	1.43637	3.76591	0.293949	2.6228	4.0695	1.41675	2.91935	4.10716	0.145882	1.76207	4.26768	4.75264	4.18153
0.436779	0.511767	1.69999	0	2.41095	3.72543	0.329979	1.58352	3.42415	1.21675	1.11498	2.74909	3.69151	3.7208
1.08223	0	4.06119	0.00859989	0.252896	4.79775	1.88468	0.220801	4.74683	0	2.07428	3.15371	4.09101	2.97739
0.629577	0.327703	1.91581	0	1.73696	2.60431	4.5763	5.76654	4.94922	0	3.18618	3.29627	4.24966	2.35213
0	1.16477	3.76663	0	2.23166	4.19718	0.758845	0.938727	4.12113	0.0966495	2.48799	3.71772	3.80031	2.92313
3.08192	0.687698	4.81503	0.0137996	2.38739	3.46869	3.09424	5.66069	5.19743	0.0275965	3.86627	4.86196	4.49686	3.45833
0.402818	0.345486	3.63248	0	2.92992	4.13014	0.905768	2.19919	4.75543	1.94283	1.11083	4.07591	4.93742	4.42914
0	1.414	2.16633	1.51726	1.89385	4.17488	1.04597	1.66228	4.3593	0.378125	1.54094	3.65668	3.89118	2.66486
0	2.31146	1.85408	0	2.41599	3.65398	0.980807	3.50963	3.79432	2.7606	1.12136	3.19495	4.31941	3.64007
0	1.17722	3.83985	0.241253	2.45625	4.21376	0.948866	0.407803	2.44015	1.13961	2.40269	3.62534	4.5856	4.4133
1.1753	0.712553	2.33968	0.278583	3.03645	4.11122	1.34372	3.97811	4.47744	1.81344	0	3.42251	4.54742	4.21458
0	2.28951	1.59784	0.849772	2.10696	3.43535	0.590992	2.07873	4.11424	0.0251973	1.05544	3.70074	3.82447	3.59197
0	0.631402	3.05993	0.768187	2.55981	4.13666	0.96852	0.957726	3.46202	0.06216	1.7104	4.01047	4.53219	3.72589
0.227434	0	4.15201	0	0.49441	4.67734	0.520217	1.634	5.0521	0	2.94309	3.47476	4.25915	4.43116
0	1.91621	0.872578	0	1.70612	3.3043	0	2.70045	3.05693	0.191821	1.69368	3.61222	4.45276	3.36737
0	1.08381	2.71595	0.523727	1.63333	4.14948	0.0289959	0.137169	4.56919	0.0837022	1.34284	2.64923	3.52929	2.83455
0	0.239504	1.98375	0	2.16175	3.02905	0	1.16807	3.85265	0.884905	0.0581672	3.81482	4.45273	2.76452
0	1.26979	3.03921	0.618588	0.618755	4.04875	0.471172	1.14655	3.85251	1.67676	0.487821	3.38689	4.51563	4.08401
0.648401	2.40516	3.72859	1.45759	2.4226	1.7045	1.06829	0.163866	0.43605	0	2.16161	6.2274	2.73773	3.23203
0	0.806338	2.31079	0	2.30811	3.41632	0.474763	1.72141	2.34239	2.15491	1.0084	3.51995	4.91121	3.7997
0	0.499206	1.36233	0	2.39418	3.52444	1.53346	3.54843	3.81298	0	1.1972	3.14652	4.40435	2.92008
1.25754	1.35963	4.57398	0.491385	2.98484	3.46631	1.66798	0	2.79435	0	2.28392	4.20621	5.12226	2.9609
1.78216	1.96556	5.9583	0.598267	1.27052	4.30945	0.875989	3.01418	3.89768	0.330358	1.39688	4.15653	4.78958	3.98616
0	1.99069	2.17677	0.263732	1.88617	3.88129	0.611224	2.36986	4.33433	2.07917	0.778535	4.06207	4.48835	4.01085
0	0.868303	4.51378	0	2.7179	4.48021	2.3367	2.3135	4.00507	0	2.89886	3.19544	4.92656	4.03448
0.191232	1.18865	3.96181	0.297014	2.58345	3.73152	0.230162	1.10512	3.17772	0.70081	1.65456	3.79295	4.49649	4.09687
0	1.29808	3.45817	0.244555	0.575502	3.80515	0.255608	1.68496	4.51133	0	1.456	3.44418	4.00756	3.64897
0.621925	0.561781	3.83145	0	2.53865	4.19546	1.15782	1.39669	4.7379	0	3.15847	3.81682	4.55882	4.27625
0.270875	0.796927	2.01874	0	0.512825	3.93687	0.916429	3.01349	4.30667	0	1.10905	3.43647	4.2934	4.30174
0	1.84141	2.25255	1.1609	2.64406	3.69242	0.324666	1.64194	4.48145	0.997145	2.14318	4.31375	4.60036	3.97752
1.07369	1.53585	3.11534	0.607363	1.94525	3.60655	0.884199	3.13559	4.68835	1.23962	0.507529	3.83029	4.30968	2.83441
0.286658	1.39846	2.03444	0.260446	0.822187	3.39145	0.584028	2.54003	4.52644	2.26876	0	3.3724	4.29589	3.4539
0.793777	0	4.81855	0.313252	2.81664	3.98607	2.14211	2.85219	4.64121	0.741545	2.03583	3.4196	4.29206	2.96453
0	1.86418	1.18876	0	1.74343	3.37557	0.449146	0.98015	3.03357	0.855831	0.52513	3.79953	4.81517	3.39283
0.331306	2.34258	1.69999	0	1.49519	3.00289	0	0	2.84903	1.39893	0.568825	3.65125	4.52451	3.6468
0	1.64923	2.98078	0	2.22464	4.33131	0.62642	0	4.35038	0.879959	3.04892	3.62061	4.33927	4.11319
0	1.28633	3.94846	0.216505	2.76394	3.79809	0.382783	0.812727	3.13604	0	2.70047	4.28195	5.15411	3.76909
0.466675	2.00227	1.50396	0.311727	0.944955	3.37509	1.20085	0.61491	3.74452	1.47946	0.566079	3.25956	4.31422	3.58261
0.861292	0.0691449	3.14901	0	3.0037	3.36498	2.38867	4.51915	4.17333	1.9308	1.94424	3.7271	4.41182	3.39255
0.272032	0.251733	3.62582	0.181207	1.14551	4.44387	1.57838	2.32627	2.7722	0.962401	2.63014	3.55629	4.33793	2.71439
0	0	1.56043	0.854535	2.92317	3.72597	1.40051	3.32575	4.40132	0.250764	1.04609	3.51738	3.82042	3.48842
0	2.13332	2.1155	0.306766	2.21082	3.80654	1.17226	1.67052	3.31513	1.83364	1.12054	3.57345	4.61054	4.21683
0	2.5389	2.36637	0.445878	1.80271	3.90188	1.1522	1.68267	3.45455	1.07111	1.04847	4.40142	4.76645	4.02401
0	0.89166	2.73608	0.432034	0.361289	3.45523	0.0757276	2.23793	4.30592	1.77322	0	3.16861	3.47078	3.41944
0.0117997	0.422699	3.43847	0	2.27745	3.43645	0.294715	1.05767	3.79048	2.60479	0.730011	3.56924	4.76589	2.31212
0	0.866303	2.77396	0.714134	2.12572	4.42944	1.08563	2.67303	4.38915	0.603663	1.24729	4.50823	5.14542	4.36676
0	0.574989	1.7458	0	2.07394	3.6419	0.39152	1.45688	4.2395	1.06718	0.188482	3.21348	4.11802	3.71827
0.176679	1.8357	4.04576	0	0.170572	3.4955	1.27674	0	4.62332	0.670272	2.51515	3.89208	4.34149	2.70775
0	1.89391	3.18347	0	1.35645	4.1067	0.267595	0.886315	2.733	0.64462	2.53396	3.37867	5.03788	1.91263
0	0.0649543	1.74316	0	0.380548	3.40201	0	0	3.09377	0.064156	0	3.10192	3.88545	3.64706
0.266436	0.207703	2.76434	0	2.15248	2.87867	1.31072	3.48742	4.60724	0.0934639	0.976196	3.86332	4.07665	2.70031
0.149245	1.77671	4.15986	0.0291959	0.993893	4.54239	0	2.25442	3.64616	0.480854	1.87034	3.20873	4.42989	2.88922
0.317061	0.0864921	3.43698	0.172346	1.77934	4.46621	0.75238	0.0509779	4.20614	0.163076	1.37304	3.81361	4.48044	4.12925
0	0.834072	2.40799	0	3.135	3.78461	0.372524	4.11983	4.60127	2.75726	0.883211	2.92025	4.11108	3.89883
2.39121	0.0531749	3.19356	0	0.70685	4.28946	0.715555	1.54119	4.56	0.202611	0.11137	3.06034	3.31729	3.99127
0.952766	0.764518	4.04877	0.273575	2.27036	4.54358	2.24226	0	3.75995	0	2.30472	3.64393	4.52489	4.40943
0.2325	1.74023	2.98782	0.0663513	1.45847	3.82411	0.812727	0.462531	3.77324	0.489604	0	3.47684	4.69837	4.00411
0	0.237559	2.34938	0.412225	1.99433	3.84939	0.180223	2.0858	3.68373	0.71192	1.50404	3.53555	4.12194	3.75057
0	0	2.44526	0	1.80911	3.76974	0.843106	1.467	4.0682	0.734229	0.965597	4.02194	4.55666	3.27896
0.2167	1.5969	2.32344	0	3.35262	4.65636	0	0.858852	4.70993	1.47512	0.132214	3.68039	4.25352	4.21544
0.895445	0.964666	3.06622	0.15735	2.46719	5.04732	0.984484	3.36105	3.05328	2.19277	0.718866	1.97202	2.96909	4.10427
2.35838	0.437691	4.11175	0.72437	2.84002	4.12382	2.05808	2.42622	4.72131	1.33971	3.03084	4.07884	4.41567	3.42314
0	1.8161	2.56817	0	0	3.64645	0.503106	0	3.72492	0	0.765589	3.94397	4.47493	3.74255
0.289921	1.19521	3.08727	0	2.80985	3.95779	0.0339935	0	4.19789	0.834511	2.29611	3.82994	4.62628	3.26458
0	0.510002	3.36292	0.0695439	2.4173	4.79747	1.33794	0.455667	3.74324	0	2.83336	3.78461	4.46168	4.85118
1.31102	1.48309	4.18562	0	3.54802	4.29609	1.23115	0.165839	3.62748	0	2.44181	4.44389	5.12792	3.8799
0.62775	1.6836	3.17561	0	2.61272	4.06803	1.52759	2.49227	3.1035	1.02884	1.81775	4.15394	5.04644	3.91223
0.126264	2.01999	3.53434	0.0253973	1.94793	4.22028	0.875563	3.05791	4.50526	0	2.0298	3.20556	4.34201	3.51786
0	0.70907	3.88197	0.629743	2.4685	4.07814	2.99904	2.44077	4.37764	0.733761	1.93827	3.03286	4.87968	3.79849
2.29447	0	2.80226	0.212595	1.48714	4.35754	2.62588	1.83233	4.59936	0	0	3.11543	3.22015	3.83245
0.27685	0.582156	2.27028	0	2.96784	4.18632	1.35741	4.11931	3.58732	0	0.993242	3.67951	4.29494	4.19881
2.14664	1.70809	2.99721	0	2.69876	4.52482	1.5009	3.5388	4.55489	0.171163	2.69841	4.4035	4.83363	4.5146
0.568139	0.54883	4.72381	0.736256	3.18366	4.44659	1.33725	0.836847	4.24185	0	2.67259	3.31025	4.38376	4.48372
2.02239	0	4.67038	0.070741	2.6694	4.12984	1.46182	3.11236	3.0547	1.31913	2.54225	3.28681	4.46065	4.45057
0	2.49804	1.87538	0	3.42281	2.50731	1.95512	5.50878	4.09625	2.97694	2.11236	2.7689	4.18328	3.06876
0	0.610721	3.21526	0	2.54556	4.31209	0.241642	3.06059	4.01307	0.879392	0.906463	3.26767	4.87631	3.67888
0	2.07754	2.51463	0	1.54069	4.37212	1.14077	2.01508	3.62259	0.751763	0	3.65042	4.76306	3.77606
0.06695	1.28643	3.53955	0.387434	1.69716	4.38227	0.659535	0	4.13809	0.656921	2.36387	4.17553	4.71143	4.76488
0.557301	0.248436	2.13793	0	1.16136	2.68714	0.220801	2.6096	4.13333	0	0.168403	3.14669	3.47116	2.85541
1.01148	0.339444	4.3105	0.17727	2.49171	3.7507	1.8896	3.45358	4.88274	0.249406	2.43613	3.31321	4.07813	3.44525
0.347937	0.761914	3.99146	0.0221982	0.889693	4.1707	1.21129	2.27964	4.0506	0.0749299	0.872294	3.33457	4.87958	3.80488
0.0337936	0	4.18294	0	2.14678	4.06041	0.747746	3.0422	3.71283	0	0.8266	3.96924	4.59865	4.29016
0.874569	0.933425	5.61839	0.747281	2.75509	4.09918	1.09985	0.923719	4.75257	0.93138	1.58603	3.34045	5.49021	3.80843
0	1.44372	3.06798	0.70256	1.29186	4.22757	0.585729	0.670597	3.42346	0	2.38444	4.19964	5.05069	4.41816
0.555402	0.207116	4.10274	0.199867	2.69871	4.11908	1.9091	2.71207	4.38256	0.0950568	2.7009	3.94301	4.15861	4.58831
0	1.11581	1.70387	0	1.73279	3.82014	0.39523	0.429841	2.98137	0.484608	1.36261	4.21015	5.02936	3.97881
1.67386	1.13531	3.60406	0.809164	1.65589	4.00008	1.37152	2.89932	4.92047	1.26006	1.41317	2.30701	3.37943	3.73738
0.426181	0.329221	1.99887	0	1.31242	4.04749	0.127455	0.982122	4.3064	1.13181	2.75125	3.37796	4.39594	3.23314
0.283584	1.84134	3.63303	0	2.21881	4.19839	0.189268	2.09597	4.39536	0	2.76818	3.26954	3.96188	4.54858
1.93432	0	4.68293	0.721227	2.01266	3.95355	1.59402	1.0044	5.69619	0	2.44198	3.70367	3.94114	3.2908
0	1.7535	3.78233	0.274153	2.55873	4.0451	1.43745	3.92277	3.48264	0	2.59702	3.91542	4.82429	4.12469
0	2.24478	2.69112	0.75423	1.99209	4.18197	0.842234	1.85725	5.09879	0.153991	1.14077	4.56757	4.44483	3.66154
0.814357	1.24143	3.64404	0	0.282238	3.92076	0.132016	1.57537	3.94779	0.190643	2.52982	3.38829	3.86502	3.55035
0.687859	0.472968	3.81153	0.13499	2.13135	4.05703	2.79005	1.22889	3.60223	0.27049	2.25359	3.13283	4.5728	3.6005
0.560059	2.47904	1.35335	0	1.85457	4.26109	0.520041	0.920835	2.23729	0.063158	1.88818	3.99913	5.27016	4.43115
0	2.34616	2.25196	0.0387903	2.10912	3.35598	0.851072	3.06991	4.23464	1.62797	2.90009	3.35755	3.9554	3.12059
1.1432	1.6956	3.37188	0.0846987	1.89497	4.5179	1.03982	2.40867	4.49961	0	2.82915	3.66888	4.50586	4.25127
0.234641	0.443152	3.81182	0.111767	2.86989	4.10733	2.24466	4.51513	4.74449	0	2.98161	3.25965	4.26436	3.25048
0	0	3.90893	0.557646	2.11906	4.57128	2.12803	2.13295	3.87258	0.279352	2.53959	2.38338	4.48018	4.34547
0	2.14281	2.08575	0.229188	3.15	3.85554	0.218458	3.08501	4.70381	1.3677	1.75578	3.73166	4.32847	3.96969
0.0527755	2.38761	2.37201	0.136377	3.28517	3.73362	0	1.6795	4.85117	1.20954	1.24697	3.07396	3.90521	3.87387
0	2.70666	1.68532	0.272996	1.23437	3.75598	0.306002	1.39342	3.24915	0.401524	0.768645	3.77005	4.69867	4.07927
0.75992	3.05372	3.62339	0.328083	2.1587	4.24136	0.343977	1.15082	3.16891	0.896425	2.25442	3.52647	4.32798	3.56585
0.279545	1.68804	2.1422	0.139349	2.6204	3.82959	0.662633	0	4.82582	0.570368	1.46683	3.64652	5.03869	4.53883
0.581474	0.474045	2.69919	0	1.75053	3.30213	1.42678	3.02493	4.48654	0	2.71307	3.28354	4.54766	3.6591
1.09673	1.02401	4.50094	0.237754	2.75074	4.27736	2.40039	0	5.43621	0	2.43883	2.99145	4.17529	3.82487
1.77296	2.2836	2.26322	0.114152	2.02389	3.14784	0.82513	2.6895	4.05664	0.675454	0.472609	2.54535	3.22501	3.653
1.32768	1.81026	4.57078	0	3.11099	4.05093	2.83997	2.62502	4.1259	0.561609	2.51258	3.75893	5.04075	4.4653
0	1.34372	3.32565	0	2.85173	4.1656	1.75477	0	3.72648	1.12278	2.48356	3.3847	4.4202	4.26905
0	1.70697	3.04803	0.382225	2.3206	4.17277	1.15598	3.3623	4.15717	0	1.41354	3.40949	4.40041	3.91319
0.220801	1.67538	2.44029	0.100033	2.06219	4.2467	0.244167	2.13435	4.05118	1.74804	2.26946	3.83666	4.10547	4.25619
0	2.66783	2.07002	0.0331939	2.25699	4.97801	0.653486	3.06635	4.08266	0	1.49212	4.49729	5.28572	5.11055
0	1.81325	2.06194	0	2.14429	4.18874	0.876841	1.14135	3.79703	0.267016	1.20416	4.02507	4.82848	3.29545
0.478527	1.97779	3.71079	0	2.36674	3.71897	0	2.87319	3.6996	0.00439999	1.42315	3.83081	4.36532	4.1176
0	3.09902	2.25628	0.694746	2.80848	4.2185	0.823806	2.09926	3.51968	2.61269	1.58698	4.32459	4.98547	3.74232
0.533002	0.912976	3.22022	0	0.592178	3.54719	0.284545	0.300841	3.58143	0.789868	1.97855	3.73408	4.53644	3.6229
0	0.941438	0.409462	0.162484	1.96424	4.41505	0.0257971	1.14505	3.47642	0	0.106399	3.46672	4.33893	4.28951
0.88561	1.11261	4.32979	0	2.94632	3.83555	2.72745	2.84092	2.89801	0.0886837	2.51309	3.25255	4.94365	3.8995
2.87413	0	4.19289	0.118125	1.69872	3.3339	2.49958	5.22207	5.15661	0	2.06499	3.02046	3.44837	1.64306
0	1.67863	1.91679	0.0850973	2.79615	3.40805	0	1.76427	2.86309	1.10045	0	3.45292	4.51554	4.1137
0	2.04156	0	0.189857	1.65197	2.94826	1.67364	3.32984	4.09963	0.368971	0	3.33834	4.23435	3.54293
0.207899	1.07833	1.87478	0.0589658	1.91569	3.19026	0.715239	2.92516	4.4593	1.92006	0.44842	2.78073	2.98774	3.61164
0.260252	0.163076	4.25921	0.63455	2.01109	3.91125	1.00324	0.391335	4.48711	1.63618	0.238337	3.73729	4.528	3.17225
0	0	3.66639	0.579599	2.56563	4.02673	1.05445	2.78339	3.4808	0.0423873	2.80521	3.45614	4.67282	3.777
1.50192	1.85371	4.41378	0.0831043	2.42618	4.4532	2.69857	1.37276	3.53491	0.313442	2.85967	3.60022	4.73966	3.40568
0.410199	1.43059	4.53331	0.114351	2.83523	4.31932	1.50379	1.75806	2.89671	0.617418	2.28702	3.45	4.57111	3.91746
0.906046	2.02654	1.58643	0.306193	1.51851	3.35236	0.720598	3.27597	4.48852	1.4772	0.0413882	3.93617	4.68085	3.59491
0	0.208878	2.53261	0	1.06003	3.4967	1.34966	0	2.70645	1.61121	1.0315	3.75067	5.05411	3.3266
0.108785	2.4259	2.7393	0.0153994	2.6749	4.44653	1.56268	1.95362	3.23277	1.16739	1.51617	4.52145	5.17291	4.64599
0	1.50852	2.62072	0.461629	1.16238	3.97633	0.918634	2.7109	3.73048	0	0.951019	3.6457	4.58322	3.96202
0.344354	1.58123	4.17771	0.289921	1.32172	4.17616	2.06279	1.12759	2.93932	0.427097	2.92527	3.23805	4.81033	4.19411
0.604	1.22651	1.84072	0.303709	2.83995	3.23655	1.75652	3.7411	3.90701	2.01811	0.863871	3.49541	4.0821	3.84877
0	2.3076	1.6516	0.317251	1.90916	3.56132	0.93832	0	4.36462	1.13356	0.869302	4.36482	4.66988	3.71768
0.333768	2.42534	1.17372	0.284353	1.01687	3.9953	0.290497	0.258318	3.11863	0.845138	0.649222	2.49526	4.12047	3.14544
0.49441	2.04727	1.45077	0	1.69133	4.10374	1.09937	1.6028	3.70997	0.575673	1.19121	3.60553	4.36352	4.17185
1.29523	0.922346	3.95951	0.15735	1.79472	3.66063	2.18485	0	4.93298	0	3.31989	3.19318	4.44906	3.051
0	0.693947	2.97802	0.172346	3.41367	4.57967	0.791523	2.72073	4.63842	2.52299	1.44176	3.54658	4.87193	4.5943
1.79368	0	3.88117	0	0.493877	3.6013	0	3.28618	4.48284	0	1.13856	3.01943	3.68865	3.71814
2.24704	0.200847	3.70633	0	2.17682	4.10589	1.66739	4.08984	4.51003	0	2.70194	2.85249	4.01878	3.8043
0.00879989	2.06713	2.60892	0	1.55906	4.11464	0.952632	0.290497	2.62294	0	3.0403	3.4593	4.81121	4.15247
0	3.64406	2.62508	0.146278	2.98361	3.99074	1.38611	4.83483	5.14989	0.113158	1.64753	3.35285	4.46203	3.52247
0	1.73573	0.984484	0	2.09728	3.78773	0.197317	2.94826	3.77263	0	0.896985	3.94147	4.58748	4.07381
0.110376	1.24856	0.92111	0.180616	2.25146	3.03672	0.0846987	0.489604	3.84228	0.76222	0.0487807	3.10156	3.93465	2.60889
0	0.189661	3.39634	0	2.56343	4.51839	0	1.86096	5.07992	1.4314	0.226459	3.947	4.91293	4.06155
0.0107998	2.87582	1.82249	0	1.6564	3.73872	1.09408	2.46705	4.48094	0.0695439	1.72701	3.0894	4.16915	2.02644
0	1.6622	2.21812	0.477273	1.91633	4.14374	0.228409	0.147663	2.93271	0	1.37836	3.10371	4.36796	3.20995
0.436414	2.57176	3.4929	0	2.99199	4.60745	1.01033	2.76562	4.37106	0.220021	2.8304	4.39537	4.28793	4.74995
0	1.26864	2.38623	0.546576	1.87358	4.13453	1.51667	2.22164	3.37865	1.18171	0.399674	3.34082	4.50816	3.63827
0.890958	1.84967	3.70892	0	2.67731	4.27913	1.35451	0	3.31433	0.134791	2.63177	3.62264	4.53728	3.98911
1.65898	0.442243	2.29407	0	2.86393	3.12946	1.47015	3.88093	3.74549	2.184	1.15197	3.28952	4.04653	3.27863
0	0.90215	3.01251	0	2.34342	3.90655	0.510884	0.453857	2.37186	1.94087	0.579088	3.00463	4.53992	3.24362
0.582156	2.09965	3.10882	0.0743315	1.58485	4.20196	1.4396	0	3.93564	0.672055	2.61284	3.82333	4.71171	3.10244
0.531255	0.764671	4.24911	0.179632	1.61985	4.44754	1.66462	2.81771	4.53865	0	2.75374	3.43929	3.89898	3.36302
1.1151	1.23383	4.04808	0.894745	3.32304	4.67893	1.43159	3.08046	4.0092	0	2.645	3.29709	4.5387	4.4031
0.874995	0.705104	3.84494	0.242807	2.5489	3.8888	0.834511	1.31593	3.60933	0	3.57565	3.21995	4.3437	3.99335
0.88716	0	4.46472	0.540844	3.02862	4.81123	1.88504	4.54447	5.00462	1.30072	3.11602	4.14313	4.97048	3.82901
0.318393	2.59883	2.38582	0.706057	2.33789	2.93716	2.60608	5.06647	3.82141	0.286466	1.42087	3.03976	4.75745	3.63654
0	1.23652	2.65526	0.10262	2.41255	4.08361	0.382039	1.51349	4.87669	0.967724	0.793476	2.89263	3.03069	3.90774
0.308102	0.924953	0.905907	0.343977	1.7125	3.59651	1.28705	2.29391	4.87002	1.74153	0	3.23447	3.49848	3.48397
0	1.01764	2.92918	0.131818	1.96451	3.92281	0.619423	0.955852	4.85153	0.354903	0.346618	3.04127	4.08655	3.43331
0	2.61255	1.77533	0.53562	2.05122	4.31874	0.0423873	2.60843	4.46625	2.65953	1.51189	4.20211	4.70456	4.37716
1.97355	1.44881	2.70253	0	1.69794	3.70554	1.48791	3.59769	4.85784	1.08502	2.0046	2.59764	3.95942	3.75341
0.380176	0.583688	2.86352	0.216895	1.74424	4.25902	1.49006	0.838742	2.93341	0.34756	2.84104	4.03061	4.66088	4.15146
0	1.94676	3.34761	0	1.55138	4.42776	0.856263	1.48808	4.99598	0	1.49186	4.26303	4.95818	4.37774
0	2.62836	1.40255	0	2.69261	4.01263	0.304856	2.78566	4.89999	0	0.844702	4.41751	4.5406	3.83049
0	2.07443	3.18977	0	1.60242	4.21755	0.5398	1.03061	4.22944	0	2.37828	3.49826	4.47331	3.26593
0	0.526707	4.06002	0.755154	2.13084	4.08363	1.17316	2.28561	5.72747	0	2.56373	3.50146	4.3191	3.47815
0	2.3014	1.1367	0	2.52372	3.88523	0.605346	2.8897	4.25852	2.93591	1.32966	3.33007	4.41822	3.41956
1.78013	0.378871	2.79899	0.396527	1.47006	3.20225	1.23405	4.21407	5.28561	1.73004	1.05071	3.50595	4.2732	3.32931
2.11327	0	4.48777	0.317251	2.19008	3.75313	1.32927	1.36875	4.23149	0.736568	2.26618	2.85201	3.49284	2.8919
0.182977	2.24361	2.15395	0	1.86017	4.22573	0.390592	2.09112	4.56603	0.274153	1.41748	3.70754	4.18582	3.12247
0	2.37879	3.11481	0.0489804	1.89561	4.19485	0.712869	1.05805	3.56285	0.690265	2.53106	4.25341	5.17844	2.22391
0	2.21432	2.05978	0	2.49395	4.16081	0.220997	3.31302	3.49355	1.78347	1.30961	3.68588	4.26339	3.92421
0.441697	1.62668	3.36086	0.0539738	0.859713	4.4175	0.696344	1.94401	3.80514	0	1.25469	3.9524	4.70001	4.42095
0	2.02233	0	0	1.79063	3.71339	1.74431	1.65522	3.39388	0.383528	2.00513	3.46996	3.75688	4.06075
0	1.19952	3.30969	0.6319	1.34733	3.60019	0.592008	2.82258	4.44297	0.564361	0.755923	3.24182	3.9081	3.80354
0	0.883917	3.52532	0.07114	1.91257	4.51558	0.607363	1.97486	4.48844	0.771542	1.71138	4.2134	4.12172	4.33052
1.40986	2.11531	1.99881	0.101824	0.889693	3.98786	1.40958	2.67119	4.01339	2.11455	0.320295	2.88979	3.50186	3.71298
0.240087	0.933697	3.02733	0	2.16343	4.19299	0.322196	0.917945	3.88798	0.129835	0.698738	4.04643	4.92615	3.56268
0	1.75659	2.35342	0	2.73256	4.52222	0.781262	0.974348	4.59654	2.21277	1.13181	4.13608	4.65571	3.63253
0.255414	2.42291	2.83026	0.0269967	3.16851	3.65455	1.77566	1.96236	4.26189	1.8542	1.65146	4.62083	5.00626	3.83173
0.0006	0	2.54141	0	2.59717	3.93746	0	2.07646	3.69311	0	0.506822	3.2151	4.11024	3.92069
0.740924	2.26893	2.32251	0.152212	1.53708	3.51954	1.70486	3.18807	4.53711	0.53143	0.311345	3.83033	4.77299	3.6466
0	1.22316	0	0	2.623	3.31795	0	0	4.08504	2.43031	0.791824	3.8301	4.09834	2.57818
0.899081	0.0459838	2.44477	0	2.02861	4.15905	1.04083	1.23459	3.45726	0.873005	0.437691	3.52079	4.49102	3.32783
1.72542	1.7475	6.11464	0.705898	2.53049	4.07609	0.631402	1.61328	4.27876	1.00775	2.35691	4.56462	5.15798	3.10206
0	3.17627	2.2033	0.215918	3.28721	4.25326	0.911039	1.73011	5.12344	2.35455	1.76746	3.90696	4.39631	4.12321
0.576014	1.1921	0.150036	0.369158	2.46624	3.32246	0.528282	2.40387	2.89743	1.2994	2.31134	3.95141	4.6887	3.20168
0.0771235	1.33282	2.79916	0	2.31028	4.06896	0.582837	2.10461	3.08953	2.3792	0.425082	4.29301	4.82748	3.42657
0.860575	0	4.33004	0.0567695	2.25984	4.13301	1.55162	0	5.09673	0.110972	1.93991	3.56594	4.52575	4.05226
0	1.8029	3.16796	0.201827	2.17538	3.78959	0	2.32487	4.782	1.46945	0	3.38885	4.02423	4.05841
0	1.66528	4.09198	0.416457	2.66006	4.12585	0.226849	0.590822	3.31388	0.35415	2.36629	4.21197	5.25293	4.58168
0.900477	2.15445	2.98667	0.743253	0.308293	4.21777	0.403372	0.810947	4.99877	0	0.966262	3.54635	3.92415	3.58948
0.0221982	0.196336	3.51289	0	1.95223	3.70058	1.05482	1.14459	2.89682	0.0689454	1.77289	4.04104	5.15037	2.99499
1.40348	0.882787	4.07466	0.235225	3.21923	4.34432	2.25163	0.647909	3.85229	0	2.17588	3.55014	4.93524	3.95234
0	1.56628	2.77935	0.530381	1.51416	3.69174	0.514235	2.24121	2.72854	0.749755	2.22271	3.64021	4.71086	3.62958
0	0.472788	4.21836	1.58107	2.14954	3.95448	2.05521	4.5355	3.55899	0.163076	3.36034	3.54901	4.54288	4.43612
0.31649	0.43933	3.62209	0.592686	2.78026	4.64421	0.358849	2.18097	4.93013	0.646429	0.0249974	4.39469	4.80727	4.39468
0.0407887	1.96484	2.61569	0.782019	2.03767	4.22287	0.390221	2.16832	3.50111	0.550907	0.171557	3.7489	4.59169	4.143
0	1.80059	4.10489	0.381294	2.72008	4.41103	0.662795	0.0233979	3.19215	1.34528	1.68511	4.5273	5.14551	4.76401
0.116139	1.88468	2.96041	0.16051	0.954511	4.26513	0.861148	1.2305	3.75164	0.321436	0.894465	3.52053	4.35082	3.29198
0.468295	0	4.12056	0.130232	2.53339	3.35707	2.08545	1.83327	3.66914	0.383156	3.23244	3.62657	4.55444	3.40624
0.143507	1.77809	1.90835	0	2.50163	4.03516	0.757923	2.82679	4.31378	0.15063	0.979755	3.61888	4.83614	3.81483
0.236781	0.766506	4.4338	0	2.34729	4.04493	1.50192	0	2.09413	0.236198	1.25248	3.98102	5.04245	4.45497
0.329221	0.162681	4.02791	0.273575	2.17435	3.8285	3.03292	3.21184	4.54738	0.50523	2.42041	2.74259	5.21926	3.15418
1.42169	1.15174	3.54406	0.219825	1.5411	5.16493	0.914496	0.13162	3.91308	0	2.63893	4.23836	4.86064	4.30948
0.340389	0.499915	2.02913	0.206137	2.19458	4.11115	1.17913	2.50342	3.93769	0.926597	1.15243	3.59139	5.07782	4.08684
0.525656	0.242419	3.16653	0.206529	2.31561	4.4378	1.07515	4.77158	4.98405	0	0.833195	3.39819	4.22136	3.50775
0	1.96352	1.30436	0.219435	1.96605	3.29156	0.958662	3.61366	4.0578	0.0837022	0.092269	2.94083	4.48687	1.94564
0.838305	1.42169	4.15008	1.09228	2.38048	4.55118	1.72749	1.34391	3.32482	0	2.88948	3.91102	5.03221	3.99027
0	0.88434	3.18694	0	1.18686	4.28387	0	3.07603	4.47424	0.372898	1.89291	4.05006	3.7827	3.84719
0	0	3.87497	0.195159	2.01707	4.06057	0.0339935	0	4.0433	0	3.07396	4.00856	4.9061	4.59745
1.29135	0.624923	3.96967	0.405773	2.75301	4.48441	1.86696	0.975008	4.4962	0.200455	2.21915	3.51545	4.27135	3.51112
0.137566	0.362789	4.62149	1.16988	2.36238	4.45603	2.71629	0	3.43987	0	1.57886	2.22027	4.784	3.89063
0.154584	2.1268	1.03844	0.592008	2.33521	3.56847	0.464514	2.43824	4.45526	0	0	3.08878	4.24556	3.3668
0.856551	1.51256	1.85261	0.164063	2.32429	4.18822	0.169783	2.09228	4.29077	0.64083	1.05966	3.85797	4.69902	3.12066
0.119714	0.675454	1.88391	0.0299955	2.15134	3.85264	2.14821	4.85194	3.35101	0	0.932744	3.09232	4.66268	3.68807
0.336229	2.25192	1.37494	0	1.72293	3.77226	0.621592	0	3.94052	0	0.363352	1.52044	4.17051	3.6779
0	0	4.14499	0.833634	2.57872	4.10527	1.55648	0.499738	2.87163	0	1.51012	3.43299	4.25911	3.45674
0.297205	2.04772	3.25309	0	2.26211	4.49885	0.61156	1.69609	3.77288	0.176482	3.02357	4.34905	4.65757	4.75321
0	2.32169	2.01287	0.613738	1.12278	4.1613	0.250957	0.43386	3.71953	0.148454	1.2994	3.67742	4.53403	4.1148
0.319535	2.59865	2.03176	0.268367	0.0459838	3.95963	0.857846	3.02235	3.90627	0.398749	0	3.34635	3.52833	3.6846
0.380362	1.6941	2.70133	0	2.1277	4.01599	0	0	2.78804	0	1.39967	3.83211	4.52831	4.29121
0	1.935	1.8063	0.713343	1.7836	4.1817	0.606859	2.47687	4.24342	1.73285	0.0333938	3.21651	4.41077	2.94875
0	2.63157	1.92362	0	1.49699	4.04522	1.12513	1.24633	3.65745	0.0353926	1.80943	3.27525	4.09255	3.58646
0.639675	0.994284	4.14317	0.617585	1.626	3.9815	0.585389	0	5.22792	0	0.835533	1.96627	4.04589	3.27576
0.185337	2.17269	2.36878	0	2.59245	3.76064	1.78998	1.71208	2.96041	1.33263	1.06583	3.11208	4.33328	3.83582
2.09554	0	3.90763	0	2.08084	3.96577	2.39422	0.396712	4.70815	0	3.06326	3.42757	3.62827	2.91339
0.0435862	2.29703	2.22707	0.0223981	2.18764	3.58899	0.601304	2.47484	3.69419	1.37589	1.41418	3.48948	4.12259	4.18214
1.74499	1.16863	4.35773	0.592686	2.08153	4.00006	2.19083	2.15147	4.54717	1.39043	2.39791	2.92781	4.54188	4.30406
0.0225981	1.95999	1.95284	0	1.30133	4.11509	0.161694	1.91049	4.34058	0.860288	0.217872	3.70239	4.49115	2.75923
0.0357924	2.12483	3.8908	0.35791	2.10003	4.12285	0.545014	1.60079	4.90052	0.314966	0.55937	3.82477	4.83977	3.6914
0.795578	1.69985	4.22667	0.366912	2.3879	4.16973	2.74646	0.412041	3.52949	0	2.92815	2.6792	4.80554	4.59234
2.32394	0	4.49089	0.539974	2.8538	3.76071	0	3.52988	4.59779	1.709	2.19184	2.52652	3.97075	3.66282
0.914773	2.28843	0.618421	0	1.55801	3.1549	0	0.834803	4.38502	2.00327	1.1469	2.85713	3.61146	2.34083
0.448057	0.422516	4.54805	0.628083	2.81788	3.88915	0.507706	0	3.04775	0	2.30278	4.2508	4.93915	4.31929
2.57709	0.511767	2.74241	0.738125	3.61226	4.36371	1.40644	3.97871	4.7073	0	1.66257	4.06798	4.31137	4.00907
0.64116	0	4.43413	0	2.82173	3.59526	2.38074	0	3.24404	0	2.39157	3.15543	4.82193	3.68853
0.540322	1.00814	2.90604	0	2.82431	4.61531	1.27239	1.6973	4.93558	0.216114	1.72791	3.46642	3.73731	3.08492
0.183371	1.90695	3.54612	0	1.81585	3.62043	0.335661	0.200651	3.95855	0.00579997	3.26867	4.19613	4.79051	3.6781
0.194766	0.415354	4.08314	0	2.44948	3.93973	0.460185	0.14885	2.63936	0	1.94631	3.84512	4.61952	4.36846
0	2.64604	0.54293	0.131223	3.1698	2.85265	0.505053	2.72094	3.77744	0.849772	1.42978	3.37119	4.58512	3.33885
0	1.73272	0.425265	0.418478	2.45713	3.64084	0.00739993	2.3465	3.87406	2.30084	0	3.44155	4.28578	3.36936
0.225484	1.79866	2.15092	0	1.49665	4.10095	1.3605	0.884905	3.95679	0.227044	0.427646	3.22305	4.33099	3.12281
0	1.7403	0.732981	0.0960522	0.389107	3.5523	1.80117	2.81566	3.46145	0.103416	1.1872	3.43723	5.02304	3.26925
0	2.87775	1.47529	0.0575682	3.49675	4.04803	0.331874	2.11327	4.92045	2.12393	1.14609	4.11265	4.60983	4.05366
0.929332	1.43339	0.359412	0.365788	1.24356	4.1149	1.06126	4.55909	4.54694	0	1.2068	3.754	4.56195	3.97009
0.264312	0.607531	2.67564	0.055172	1.79743	3.48027	0.391706	3.08337	1.88016	1.3813	0.0143995	3.68528	4.74678	2.93638
0.0904765	0.359412	2.9261	0	1.6539	3.68313	0.57977	1.61036	3.57855	0	2.88495	4.05103	4.24603	3.63177
0.222363	1.8079	3.8717	0.100829	2.85605	4.29303	1.66557	1.55591	4.27724	0.260252	2.0805	2.07912	4.47358	4.17654
0.0593651	1.73313	1.10643	0	2.37706	3.24704	1.47434	3.53096	3.88489	0.389478	0.61491	3.90241	4.74475	3.78292
0.25057	1.7002	3.84996	0.145684	2.37075	4.29002	2.40057	1.01866	3.72448	1.16727	2.22288	3.0359	4.95812	4.21873
0.187696	2.54088	2.26831	0	1.79245	3.54877	2.00375	2.4052	5.31264	0	1.80309	4.16249	4.43275	3.22773
0	0	4.31793	0	2.9585	4.00827	2.27273	1.20548	4.27548	0.594887	2.84092	3.98087	5.01076	4.11535
0.639014	0.718551	3.48977	0.708753	3.12819	3.87008	0.768034	1.10476	4.63315	1.90864	2.61599	3.95126	4.57059	2.60396
0.636866	0.571738	4.38494	0.480675	2.60022	3.7489	1.69503	0.3839	3.09232	0	2.17731	3.39197	4.82439	2.69723
0	0.818794	2.24491	0	1.33873	3.75557	1.61596	1.85883	4.27681	0.555747	0.0026	2.92967	4.14597	2.49477
0	1.16625	1.6956	0	2.97709	4.24162	1.21631	1.27674	4.8735	0	2.66231	2.88042	4.05562	4.24513
0	1.71236	3.03109	0	0.975537	4.20106	1.32917	1.57346	3.82446	0	2.55296	4.03154	4.51667	2.71737
0.331306	1.07772	4.37354	0.917807	2.7174	4.5932	0.0864921	1.32481	3.1267	0	2.26223	4.26511	4.91391	4.42325
0	0.12289	3.316	0.274924	2.97171	4.6573	0.479064	1.63783	4.70023	0.206529	1.19787	4.35756	5.12891	4.41949
0.536317	1.8142	4.12181	0.349068	3.52597	4.14665	2.55691	0	4.86729	0	2.56211	2.93689	4.92019	3.82659
0	2.14049	1.63295	0	0.0729353	4.09333	0.0685463	0.172543	3.84258	0	1.14967	3.56453	4.14458	3.96457
0.534748	0.696025	4.37874	0.23503	2.25657	3.80706	1.99407	1.4276	2.43804	0	1.98132	3.04991	4.59299	3.0386
0.927692	2.45505	3.98669	0.833634	2.33333	4.21984	0.546229	2.15023	3.5281	0.728289	2.70794	3.95026	4.7847	3.13034
0.409462	0	4.83651	0.370654	3.04504	4.787	0.98291	0.946575	3.92562	0	2.86699	4.51977	4.88697	4.82857
0	1.00142	3.81117	0	0.567796	3.52604	1.66506	0	2.75706	0	2.34334	3.05428	4.8176	3.28996
0.636866	2.61915	1.67415	0	3.32967	3.82317	0.826012	2.57452	4.35897	1.8314	1.97899	3.37248	4.52727	3.94934
0.399674	1.07454	4.09756	0	2.81902	4.53892	0.899779	3.41934	4.35547	0	1.96972	3.22493	4.41425	4.58397
0.499383	0.230747	3.98899	0.64017	2.60678	4.43407	0.651191	2.45078	3.06456	0.0659522	2.48934	3.89181	4.79442	4.06382
0.339633	0.882928	2.54796	0	1.92029	3.84568	0.365975	2.47166	3.91839	0.341711	1.21129	3.66131	4.5596	4.10858
0	0	2.52072	0.593194	1.67256	4.0611	2.13313	3.01325	4.27619	0	2.67611	3.07873	4.37305	4.03232
0	1.7646	1.08829	0	1.5037	3.95217	0.618755	2.99013	3.68671	0.809313	1.0263	3.50824	4.30481	3.99639
2.65786	1.76334	3.51675	0	2.0547	4.21527	0.855975	2.86819	4.30464	0.288194	1.77665	3.15055	4.29303	4.52112
0.938592	0.67933	3.29337	0.0850973	2.50394	3.67928	2.42428	0.24766	4.38462	0	2.09364	2.90779	4.4395	3.27371
0.446968	1.83532	3.13273	0.569168	1.67103	3.99217	0.64873	0.649715	3.31667	0.140933	1.24431	3.39894	5.02479	2.76482
0.861292	1.46094	2.86085	1.09432	1.20592	4.50738	0.639675	2.83464	4.30964	0.405404	1.79446	3.20431	4.3151	3.83114
0	1.98677	1.19221	0	1.709	3.94938	0.947654	1.71648	3.74376	0.405957	0.255027	3.78847	4.57665	3.68541
0	2.95925	1.41124	0	2.81504	3.80862	1.33578	4.90808	4.84572	2.71191	1.51012	3.6973	4.77894	2.91298
0	0.372898	3.34409	0.120707	1.4448	4.19278	1.46428	2.25392	4.03737	0	1.91736	3.24285	4.17997	3.61052
0	1.60118	0.208095	0	2.34068	3.66661	0.268753	2.54225	3.13717	1.01597	1.34215	3.07869	4.0566	2.17879
0.0751293	1.60821	2.43651	0	2.4728	4.14365	1.25279	1.59363	4.19331	1.60913	0.965065	3.57377	4.5718	4.42611
0.260446	1.35063	2.42263	0.37943	2.27175	4.20374	0.437508	0.848759	3.13695	0.809461	0.649387	3.32469	4.71225	3.38636
0.0639564	0	3.70845	0	1.91281	3.78678	1.53297	0	4.47806	0.206529	1.84936	3.34664	4.05389	3.58492
0.204962	0.642314	3.41264	0	2.11169	3.78659	0.378684	0.592686	4.50989	0	2.31444	4.1546	4.17023	4.19627
0.0493799	1.04684	4.2595	0.219239	2.21061	4.25412	0.72327	0	3.78649	0	2.47804	4.07263	4.57237	3.85326
0	1.37047	1.94036	0.0825064	2.16379	4.13147	0.64462	3.40255	4.68562	1.68123	0.131223	3.7774	4.35147	4.37423
0.492809	0.160115	1.9161	0	2.97085	3.31732	1.65567	4.76341	4.14762	1.55494	2.97085	3.73753	3.7588	3.77105
1.13949	0.21455	4.13485	0	2.81843	4.21564	0	0	3.31934	0.901453	2.17919	3.76343	4.09833	4.077
0.504168	1.06804	4.06066	0	1.15621	4.45054	0.936011	1.18842	3.23039	0	2.15097	3.53479	4.42866	4.40278
0	1.97049	2.41429	0.453495	2.25844	3.58703	0.524429	2.97843	2.96459	1.55688	0.987105	3.99087	4.30955	3.72351
0.344543	0.283776	4.15447	0.846732	1.78	4.54575	0	0.575331	3.09992	0.61675	2.80545	4.31868	5.16909	4.8056
0	1.61687	2.05928	0	1.62782	3.35779	0.690104	0.276272	4.91084	0.577722	1.51567	3.49379	3.9739	2.49866
0.450234	1.54796	3.05408	0.374019	1.60535	4.03445	1.12478	3.62873	4.47217	0.413514	2.36923	3.30973	4.09855	3.59967
0.0409885	0.504522	3.29789	0	2.40835	4.20625	1.33489	2.38575	4.33643	0.635543	2.55916	3.20635	4.40138	3.71533
0.0123997	1.4779	2.37448	0.541018	2.44691	4.31122	0.621758	2.14636	4.70064	1.48731	0.797676	3.76368	4.62247	3.88758
0.635874	1.47616	3.37593	0.226654	1.94536	3.95484	0.0597644	2.17968	2.79464	1.56636	2.41066	3.88935	4.929	2.74395
1.14852	1.97115	1.96242	0.398379	2.23277	3.6886	0.0787187	2.81318	3.71587	1.34762	0.218849	3.49317	4.17419	3.65045
0.936554	0	2.86933	0	2.92392	2.9733	0.977516	4.22777	4.50561	1.26895	2.75422	3.41284	4.19036	3.57267
0.43605	1.01904	3.6455	0.182387	2.39819	4.23449	1.03163	0.387063	3.47707	0.315919	2.69508	4.23558	4.50579	3.97866
2.19928	0.210835	3.27369	0	1.77183	3.44215	1.35461	4.50003	4.24934	1.35228	1.27457	3.56959	3.97972	3.60883
1.00362	0.519338	3.20926	0.208095	3.02685	3.94194	1.03642	2.74551	4.77573	0.691386	1.21413	4.05787	3.96527	2.42804
1.00401	0.217677	3.44683	0	2.5475	4.1298	1.24101	2.232	3.9622	1.01636	1.82091	1.90194	3.59369	3.65543
0	1.86623	0.393747	0.144892	1.71425	4.04503	0	1.98359	3.9891	0	1.44997	3.27219	4.79974	3.77206
0.345486	2.69409	1.97011	0	1.81496	4.41685	0.456571	1.28139	4.28456	0	0.41958	3.38817	4.30541	4.21657
0	0.914358	3.14635	0.213573	1.9211	3.95504	0.983829	3.02514	3.67581	1.16295	1.75571	3.35814	4.17972	4.07641
0.316109	3.23935	4.18406	0.0467829	2.69737	4.52752	0.178648	1.2126	4.80718	1.04497	2.51357	4.54057	5.52697	4.11406
0.12805	0.813913	1.56123	0	1.85944	4.09213	0	1.02134	3.08392	1.99738	0.784892	4.08989	5.08738	4.23601
0	0	3.26592	0	2.28971	3.40812	1.09348	0.440241	2.70809	0	1.54544	3.58086	4.59112	2.82386
0.759766	0.976329	3.95102	0	2.19686	4.31956	1.81769	2.35871	4.0276	0	3.40873	3.48594	4.90242	2.88044
0	1.76314	3.60654	0	1.72956	3.88197	1.33322	0.520041	3.67805	1.21544	0.763446	3.8662	4.77315	3.18649
0	1.69978	1.97649	0.336797	2.34224	4.17745	0.084898	0	3.91738	1.81331	0	3.47585	4.38381	4.23865
0.608371	0.424166	1.60466	0.3956	2.51704	3.93302	0.140735	0.227629	2.82995	2.43769	0.363539	3.45885	3.99597	4.31283
0.913253	0	3.95882	0.121898	1.99305	3.66614	0.613738	0.988151	3.16004	1.31232	2.10643	3.46111	4.23839	3.43854
0	0.882081	1.07772	0.61959	0.81065	3.42709	0	0.410383	2.30882	0	0.421782	3.0345	4.68761	3.43947
0.213768	1.42742	1.78432	0.00499998	1.99444	2.28271	2.70018	5.59109	3.86519	0.43605	1.07258	2.88042	3.33769	2.41347
0	1.25121	2.37655	0	1.7905	4.02201	0.801415	0.503991	4.32683	1.6391	1.11226	3.77853	4.39146	4.27175
0	1.79724	3.31155	0.0505784	2.2351	3.75073	0.960667	1.75047	5.00922	1.77724	0.0321944	3.90682	4.67823	4.06555
1.00814	1.51851	3.25951	0.746043	2.62002	4.14018	0.0417878	1.88207	3.53739	0.610553	0.555575	3.62815	4.68501	4.22021
0	1.59823	2.59417	0.0976448	2.20234	3.64419	0	0.857846	3.58068	0.658718	0.974216	4.03252	4.63517	3.82706
0	1.48266	2.01675	0.484251	3.19559	4.16475	2.16913	5.98281	4.13931	0.675131	1.89919	4.46295	4.24906	4.6946
0	0.0559708	3.07093	0	3.29012	4.0268	0.671083	2.76057	4.49392	1.37456	1.02376	3.46592	3.66519	3.39769
0.318964	1.19853	2.08511	0.375512	1.56844	4.37278	1.00814	0.0119997	3.34744	1.73196	1.65168	3.79907	4.60567	4.10685
0.854967	1.71529	1.02287	0.173134	1.9251	3.41656	0.448964	0	3.72858	0.816725	0.419947	3.54964	4.80188	3.32184
0	1.04246	4.0706	0.041588	2.86256	3.99144	1.47503	0.425082	3.76498	0.170177	2.30346	4.02377	5.14228	3.781
0	2.40588	2.72614	0	2.48793	3.98926	1.32272	0	4.09881	0.346995	2.76309	4.08896	4.39996	4.00809
0	0	1.73566	0.357534	2.14285	3.95402	1.4766	1.16739	3.08031	0	3.43215	3.75135	4.46815	3.92622
0.807975	3.25391	2.34669	0.0623596	2.63491	3.64266	0.944414	0	4.12519	1.73484	1.6089	3.37371	4.61752	3.21415
0.492987	0.862296	2.88196	0	0.228214	3.16895	0	0.262186	3.83191	0.219825	1.8504	3.15578	4.147	3.55495
0	1.14586	2.50763	0	1.76773	3.55739	0.972099	0	3.17198	0.547443	0	3.16216	3.85157	3.40092
0	0.0407887	3.72317	0	1.32867	4.20025	1.19332	0	4.55336	0	2.15473	4.33546	5.12147	2.99396
0	0.0872891	2.63249	0.252896	1.78803	3.77593	0.430024	1.87939	4.28448	1.78888	0.0577679	3.22133	3.8618	3.63924
0	1.37883	1.81185	0.792725	2.21704	3.94472	0.29778	0.502397	4.10421	1.75316	1.23962	3.59315	4.72329	3.53062
1.00878	0.064156	4.00615	0.182781	2.4389	4.40458	1.16773	1.07381	4.71107	1.07185	1.82274	2.38929	3.73833	3.28103
0.299694	1.52701	2.80562	0.00479998	2.14779	3.60705	0	0.55868	3.58255	1.22262	1.19265	3.401	4.26346	3.19279
0	2.18351	3.91105	0.379989	0.996885	4.86258	2.34391	1.34225	3.77847	0	1.96374	3.11566	4.86664	4.22631
0.269332	1.74057	3.24769	0	1.48006	4.59887	0.398934	0.88716	3.07352	0	2.49706	3.96092	4.94109	4.30745
0	2.89424	2.75496	0.317822	1.66827	3.80002	1.69567	2.78169	3.28141	2.07498	0	3.85016	4.92825	3.36638
0.872436	0.420865	3.60685	0	1.7155	3.97617	0.874853	0.307148	4.74512	0	3.1087	3.77899	4.28263	4.23442
0.463973	0.863012	3.9685	0.149641	2.77414	3.99276	0.62509	2.00433	4.28908	1.13286	2.3446	3.81031	4.49214	3.56336
0	1.06694	4.41567	0	0.659371	3.81277	2.54793	0	3.06249	0	1.91165	2.67966	4.76181	3.48533
0	1.90922	1.86387	0	1.37094	3.55035	0	0.0279963	3.82467	0.0996351	0.757	2.96806	4.55248	2.73866
0.514763	1.53305	3.51948	0	1.82889	4.11563	0.27916	0.66605	4.52648	0	2.66525	3.54301	4.15577	4.02871
0	0.262186	3.9163	0.0449848	2.45686	3.54348	1.35683	1.70977	4.48873	0.070342	2.35969	3.06064	3.73737	3.40096
0	2.04095	1.46542	0.331874	1.54356	3.86929	1.07491	2.23751	5.07433	1.97774	1.65323	4.17042	4.66375	2.95417
1.11948	0.632066	3.79315	0.0279963	2.55784	4.11026	0	2.29607	4.39074	1.80386	1.99956	3.90253	3.88339	2.88448
0	1.4779	2.32088	0.289538	2.4627	4.36681	0	2.35062	2.48303	1.68847	0.996495	3.79045	4.57384	3.78587
0.193392	1.20691	3.53129	0.275887	2.90622	3.77748	1.66542	1.53461	3.54856	0.470992	1.27778	3.65323	4.41457	3.66137
0	2.40988	0.502929	0.484072	2.91289	3.41171	1.84301	1.96676	3.83485	1.64344	0.575502	3.9635	4.64047	3.63201
0	2.96018	3.05296	0.070342	1.9394	4.3104	0.385203	3.38429	4.62	0	1.39099	3.8466	4.52154	3.26288
1.41712	0	2.96003	0.0878868	2.44084	3.96479	1.42014	2.7077	4.54911	1.571	2.19003	2.99017	2.37256	3.26933
0.301798	0	2.71207	0.176876	2.16827	3.16329	0.600967	2.88426	4.14584	0.494943	1.12183	3.26129	4.16668	3.0721
0	0	3.91309	0.164063	1.9994	4.13731	2.21363	1.26603	2.49575	0	2.4436	3.94077	4.54459	4.24153
0.155769	0.236976	3.28229	0	2.03819	4.01286	2.12001	1.84041	5.1885	0.584539	0.610721	2.31647	3.7909	3.66754
0	1.55413	2.38253	0	2.428	4.08829	0	1.9818	3.62668	0.322196	1.55704	3.60788	4.13567	3.96834
0	0	1.91269	0.171951	1.29767	3.09973	0.0705415	1.55534	3.72727	0.817021	0.219825	3.40035	4.14763	3.0197
1.31393	1.87831	4.46672	0.0723369	3.17372	4.11163	1.68209	2.49987	2.94787	0.0896797	2.73246	3.76019	4.70686	4.10278
0.35114	1.27529	2.18791	0.167811	3.07254	4.31377	1.54723	5.00304	4.60683	0	3.65667	4.58229	4.70937	4.4133
0.0277964	1.4677	2.49722	0	1.32202	3.42073	0.540322	1.64314	2.55704	0.52127	1.69659	3.68663	4.51058	4.04077
0.745733	0	4.27913	0	1.47286	4.09404	1.09697	0.202611	2.75926	0	2.5378	4.04786	4.91852	4.13218
0.238337	0.928239	4.05253	0.18632	2.62326	3.90551	1.82104	0.239504	3.18613	0.412778	1.81889	3.11387	5.02818	3.69585
0	1.80104	3.76939	0	3.25747	3.70766	0.657738	2.9391	3.30349	1.5517	1.78236	3.804	4.53318	3.37744
0	1.31383	2.81974	0.00679995	0.204374	4.54386	0.212008	0.773369	4.35158	0	0.435685	3.74853	4.36597	3.65866
0	0.414986	3.84722	0.82086	2.4398	3.92853	1.12912	0.108388	3.03622	0	2.72186	4.05872	4.675	4.40524
0.38297	2.23966	2.20046	0	1.91592	3.77035	1.33213	2.85967	4.42701	1.36242	1.1982	3.56173	4.50178	3.2183
0.460907	1.669	3.91301	0.587088	2.86293	4.32868	1.87658	1.75799	4.75965	0	2.38827	3.87759	4.82566	4.53172
2.39154	0.143903	4.07398	0	1.62244	3.64847	1.22424	2.61732	4.5407	0.320676	2.1739	2.55999	3.71741	3.17661
2.13677	1.88522	3.91562	0.172148	1.31953	4.00794	0.353022	0.202023	4.53662	0	3.1426	4.05219	4.41127	4.47785
0.563845	1.63114	4.14761	0.732043	2.13677	4.69654	0.380735	0.396712	3.85532	0	2.94552	4.18161	4.90151	4.68812
0	1.55712	2.07503	0.0307951	2.96991	3.64577	0.384087	1.69964	3.78486	0.867732	0.06216	4.11717	4.40977	4.07897
0	1.75739	0.0133996	0	1.96319	3.78224	0.576869	0.988544	2.75964	0.59776	0.33831	3.99516	4.92987	3.32967
0	2.50365	2.63788	0	2.16529	3.78935	0.902986	3.3955	4.45188	0	1.22088	2.78502	3.34623	3.60731
0.304092	0.645113	4.37987	0	2.72489	4.34729	0.694267	0.297971	3.85525	0	2.80463	4.22435	5.21758	4.23186
0	1.53643	2.08897	0.804848	2.19282	4.46038	0.323337	0	3.77126	0	1.98353	3.92226	4.56073	3.99493
0.384645	0.286082	2.56597	0.754075	0.791072	4.27993	0.504345	0.380735	3.1594	0.543278	1.51977	3.47567	4.23553	3.29842
1.03756	0.0247975	4.60782	0.0587662	2.31659	3.47241	1.37456	0.539452	3.7862	0.115145	2.88733	3.66983	4.65456	3.61393
0.938727	2.11074	1.34489	0.217286	2.15678	3.947	0.894465	2.49013	4.53404	2.04767	0.149641	3.49859	3.61221	3.62322
0	1.17936	2.81595	0	1.90153	3.77452	0.231915	0.564017	4.20776	0.672541	2.19568	3.70567	4.77919	3.34709
0	0.378125	3.75933	0.109779	0.68062	4.18205	1.21566	0.742477	2.92984	0	2.06913	2.07601	4.5745	4.44753
0.56092	1.51391	4.09559	0.116337	2.40273	4.24543	0.674969	2.14262	3.83874	0.506291	2.5737	3.70134	4.19698	4.3302
1.1709	0.566938	2.54125	0.708912	1.90474	3.51612	1.85163	3.57923	4.19935	1.61748	2.01335	3.4926	3.9903	3.89706
0.18691	0.0389901	2.9831	0.0874883	0.42856	3.86126	0.624091	2.67141	4.48363	0	0.333958	2.99647	3.91407	4.02319
0.387992	2.11479	1.56484	0	0.774434	3.70112	0	1.80194	3.85667	0	1.66572	2.89395	4.05244	3.24483
0	1.97872	3.02905	0	2.03993	4.0974	0.371963	3.53065	4.51257	0	1.32222	3.77434	4.66936	3.88354
0.406327	0	3.44973	0	2.34384	3.74006	0.446968	0.965597	4.56809	1.7221	0.909654	3.89499	4.51336	4.06893
0.858708	0.39319	3.90067	0.86	1.15059	4.13128	2.19695	1.3845	3.364	0	3.2759	3.04958	4.19725	4.23207
0	2.1211	2.95317	0	3.0083	4.81776	1.57545	1.8996	4.56137	0.401154	2.33926	4.36959	4.40529	4.91275
0	1.79303	2.45003	0.434043	2.46303	3.97567	1.86102	3.39385	4.70779	2.4467	0.645113	3.94947	4.39119	3.32126
0.616081	1.09408	4.23167	0.0601637	2.36897	4.23936	1.72245	0	2.8905	0	2.43779	3.89904	4.9635	4.21849
1.07882	1.11782	2.28481	0.0511777	2.46127	3.39471	0	0	4.11537	1.19609	0.879251	3.14092	4.19444	3.38616
0	1.69432	3.31575	0	1.39697	4.19827	1.7723	0.53684	4.00912	0.98645	0.704786	3.33766	4.65527	3.45335
1.49023	0.377565	3.33591	0	1.64254	4.53435	0.099038	2.90064	3.63323	0.97646	2.23438	3.90939	4.29783	3.55005
0.909516	0.773978	4.59945	0.0279963	3.00031	4.51973	1.47946	0.911455	4.00999	0.692347	2.66711	2.51977	5.07677	4.5313
0	1.64418	2.12807	0	1.28633	4.12873	0	0	3.22125	1.3251	1.77849	3.81208	4.68695	4.14163
0.889833	1.62562	3.25098	0.516876	2.64384	4.75634	0	3.95989	4.43943	0.558335	0.574476	3.8797	4.8473	3.65101
0	1.70422	3.49372	0	1.96682	4.39432	1.02185	2.26079	4.9024	1.33499	1.04959	3.36982	4.3459	4.40493
0	1.12759	4.04134	0.001	2.74316	3.98411	2.81862	1.61305	3.83794	0.406327	2.88035	3.2875	4.58242	3.8853
1.6951	0.393561	4.40946	0.313252	2.68152	3.96549	2.28202	2.90215	3.92957	0	2.75759	3.53094	4.68121	4.44867
2.6665	2.5607	3.38408	0.849916	3.04572	4.4608	2.24436	0.999221	3.28159	0	1.33814	2.21532	3.31774	3.83899
0.298545	0.8918	3.41943	0.256188	2.01623	3.88257	0.0407887	0	5.06071	1.55154	1.30679	3.2049	3.82301	3.58176
0.19869	1.85548	0	0.486036	0	2.87706	0	0	3.13743	0	0.0779211	2.80204	3.56798	2.64415
0	1.61886	3.9049	0.589126	2.16701	3.98055	1.36069	1.60164	5.45085	1.30991	1.6285	3.0675	3.91502	4.0096
0.24669	0.500448	3.69471	0.043786	2.5118	4.22752	0.836992	1.19798	2.86277	0.474583	2.46493	3.65167	4.89587	3.11623
1.11723	1.98892	3.84645	0.618922	1.31893	3.8973	1.40014	1.88842	3.8285	0	2.14169	3.8203	4.45328	3.73635
0	2.18129	2.55088	0.512296	1.35461	2.80781	0.893484	3.05359	4.47433	2.43401	0.609714	2.4445	1.87986	3.55276
0	2.65369	2.03021	0	1.75471	4.11133	1.79278	1.66849	3.06266	1.60373	1.40995	2.82239	4.34282	3.79933
0.233668	0.169586	3.31797	0.529157	0.792876	4.05047	0.988282	0.258318	2.65934	0.339822	2.07344	3.29281	4.72178	2.73264
0	0.41958	0.82027	0.421782	1.66542	3.60847	0.467215	0.961067	3.73718	1.13356	0.53893	3.27786	4.75759	3.70669
1.42305	1.07271	2.97013	0.565048	1.16659	4.15085	0.658718	1.1439	4.31154	1.05594	0.900058	3.1374	3.96547	3.21287
0.732356	0.469734	4.16185	0.0607626	2.58354	3.07372	2.78229	2.59785	3.31814	0.813172	1.86569	3.11674	4.99943	3.746
0	0.885892	3.574	0.74139	1.34431	4.43813	0.808272	2.20225	2.15697	0.0297956	2.03408	3.77769	4.69243	3.74774
0.840925	1.94609	2.90351	0.18691	2.06329	3.76009	1.05866	0	4.22025	1.59527	1.57807	3.29217	4.27017	2.48057
0	1.50709	3.73048	0	2.45447	4.0794	2.71455	1.68911	3.12772	0	2.3441	2.95931	5.19309	4.16205
0.650699	0.578746	3.11362	0	1.98849	4.80659	0.893624	0.698578	4.9292	0.120707	1.01738	3.81007	3.9469	4.14803
0.650535	1.88889	2.28432	0	1.26184	3.0058	2.10892	4.61491	4.74403	1.3909	2.13579	3.69678	4.5218	2.81421
0.526882	2.40802	2.79354	0	2.54404	4.33657	1.7169	2.99304	3.68642	0.161892	1.54102	3.99532	4.6926	3.99934
0.311536	2.19893	3.49136	0.810056	2.58678	4.85587	1.54086	1.66601	4.439	0.0946586	2.39368	4.24032	5.0183	4.10382
0.197121	1.66987	2.17856	0.294332	2.27334	4.18343	1.48326	2.84813	4.08078	0.502397	0.94617	4.16276	4.734	4.03342
0	1.18965	2.58627	0	1.40357	3.76773	0.164458	2.261	3.22821	0.232305	1.62388	3.3457	3.9178	3.51421
0.326565	0.875421	4.53975	0.0705415	2.26762	3.88671	2.64926	0.744649	3.56592	0	2.24625	3.78161	4.91956	3.91789
0.177664	1.62213	3.73899	0	3.09473	5.31412	0.556783	1.13262	4.16201	0.274153	3.32154	4.91029	5.38264	4.38519
0	1.59768	2.02348	0.183567	1.45582	3.34292	0.324856	2.35744	4.92036	1.31323	1.2701	2.98222	3.82451	3.09457
0.576014	1.74655	2.23472	0	2.94161	4.36813	0.738436	2.66973	4.61672	2.81909	0.509825	4.07143	4.81476	3.47406
0.306575	2.50569	1.61848	0	2.4253	3.52282	0.977911	1.14713	4.0143	0.580963	0.434955	3.72019	4.62786	3.83514
0	0.94049	2.12643	0.0741321	2.66854	3.50229	1.1081	2.62597	4.41018	0	0.629909	4.01905	4.38457	3.67914
0	1.98321	1.85932	0	1.1367	4.40666	0	0	3.21029	0	1.77947	3.91304	4.62861	4.15921
0	0.182977	1.72266	0	2.19932	3.48029	2.18791	1.90788	4.03913	1.42096	0.24339	3.18207	4.45481	3.42475
0	1.02376	2.05496	0.0908749	2.173	4.31816	0.329221	3.1026	2.1211	2.18489	1.20855	4.08466	4.7665	4.6018
0	2.11432	2.86368	0	2.36313	3.86358	0.458379	1.47451	3.26163	1.2305	1.58288	3.66963	4.37047	3.89654
0	1.48843	2.72974	0	1.73833	4.4064	0.698738	0.178648	4.22752	0	1.91234	3.82849	4.72413	3.81988
0	1.24516	2.19743	0	2.54572	3.88899	1.95861	1.82475	3.95923	2.00903	1.33016	3.43041	4.4144	3.97261
1.29401	0.0872891	4.47438	0.276465	2.43007	3.97876	2.69844	0.480854	3.51784	0	2.93902	2.88893	4.46489	3.45908
0	0	2.90009	0	0.946979	3.64133	1.30507	4.66464	3.92824	0.0872891	0.653322	2.66783	3.57841	2.27289
0	0.0281963	3.93171	0.0219982	2.17215	3.88943	0.621091	1.20394	3.19582	0.269911	2.13686	4.05053	5.27426	3.62521
1.38498	1.19919	3.91588	0.334904	2.87274	4.51012	0.671569	3.41375	4.44144	1.00775	0.287042	3.50049	4.65292	4.32073
0	2.75572	0	0	2.13397	3.8074	0	2.16687	3.97631	1.14725	0.691546	3.18909	4.36717	2.2757
0	1.11024	2.20098	0.0427869	0.521973	3.58893	0	0	2.65097	0.00779992	1.20987	2.70645	4.43651	4.079
0.158535	1.79853	1.30911	0.651355	0.912562	4.43127	0.974348	0.984222	3.8969	0	0.138754	3.17599	4.89678	3.5753
0.428378	2.70226	3.98695	0.115741	2.59286	4.03195	0.0882853	3.80639	4.49533	1.70577	3.2444	4.48163	4.74512	4.18513
0.282046	1.92316	2.93041	0	1.91598	4.00644	1.13565	1.27467	4.37826	0.438784	0.34492	3.60432	3.90797	4.13823
0.0233979	1.07185	1.16602	0.159523	0	3.18904	0.699854	0.908961	3.50407	0	0.796477	2.88446	4.1974	2.60772
0	1.84258	3.09498	0.486215	2.76326	4.97682	2.15715	2.21143	4.96894	0	0.809907	4.20091	5.09315	4.88527
1.53864	0.0131996	3.71637	0.125669	1.10296	3.71171	0.609714	3.69657	4.82249	0.225679	3.11685	3.60937	3.48832	2.50498
0	1.12677	4.22701	0	1.93522	4.21602	0.640335	0.736724	1.71898	0	2.56162	4.0297	4.85929	4.33203
0.901314	0.917669	5.13239	0.482285	3.02861	4.66575	2.94745	3.08998	4.49098	0.107195	2.71339	3.63836	5.34508	4.45467
0.0327941	1.14146	2.62864	0	1.3447	4.0817	0.433678	0	4.3933	0	1.24207	3.56381	3.83338	3.73982
0.246496	2.96214	1.53321	0	2.34957	3.71872	0.445152	0.970907	3.34723	1.32122	1.44685	3.59806	4.79931	3.5379
0.145684	0.826747	4.46446	0	1.95289	4.10387	2.90298	0.700172	3.49099	0	1.01418	3.05704	4.88403	3.95787
0.440969	2.41095	3.44525	0	1.65308	4.45864	0.647909	1.2114	3.86535	1.66118	1.9817	4.14435	4.99803	3.90886
0	0.355091	3.67836	0.335851	2.63566	4.12341	0.843396	2.86801	5.11967	0.935739	2.79916	3.37151	4.45063	2.81705
0.148652	2.25375	1.65707	0	2.60669	4.27848	0.480496	1.53396	4.31416	1.80444	1.44721	4.06995	4.80125	3.33857
0.382411	0.293757	3.83041	0.695386	1.46595	3.91526	0.554193	2.08369	2.76547	0.110972	2.47587	3.62897	4.06054	4.46947
0	2.37286	2.47924	0	2.1512	4.27582	0	0.229773	3.26625	0.549522	0.929742	3.75713	4.51097	2.74167
0.424166	0	4.51074	0	2.69012	3.80385	0.143309	2.71845	4.28608	0.263346	2.49791	4.40532	4.93953	4.28657
0.686895	0.386691	3.36705	0.191821	0.662958	3.53797	0.144892	0	3.06156	0.0557711	1.10153	3.79108	4.44427	4.08899
0.213377	0	4.34721	0.188286	0.875137	3.8991	2.20474	0	3.06298	0.55937	2.59227	2.87802	4.8561	4.02343
0	1.08478	3.1597	0.0717385	1.84844	3.99187	0.669299	1.14077	3.9755	0	2.84797	4.02539	5.20218	3.42936
0	1.34782	1.27176	0	2.41684	4.26824	0.858421	2.91922	2.91514	1.1807	1.71697	3.54124	4.57959	4.14243
0	0.261026	1.9718	0.141923	1.07197	3.65018	1.4448	4.05239	3.15913	0	2.59063	3.61016	4.80702	2.99711
0	2.97794	0.260639	0	1.63933	3.26205	0.846732	0	3.25183	0.879534	1.35538	3.20201	3.86421	3.93895
0.511943	0.471711	4.3601	1.09757	2.42513	3.92333	0.409646	3.2143	3.91172	1.50506	2.39794	4.10143	4.58755	4.08522
0.674484	0.677393	2.75974	0	1.25121	3.09816	1.33174	2.61514	4.37874	0	0.334904	2.73879	3.52617	3.07658
0	2.55125	4.0737	0.285698	2.81817	4.85835	0.77489	2.63819	4.17709	1.22694	1.97589	4.66201	5.1828	4.82232
0	2.29587	2.53978	0	2.84445	3.80858	2.98185	0.557646	4.26641	0.342278	1.9872	3.77727	4.70599	3.27686
0	0.591669	3.17721	0.334715	1.50641	4.00864	0.241253	1.14436	3.94234	1.15358	0.400414	3.64804	4.09339	4.25712
0.126066	0	3.69944	0	2.36029	3.46266	2.31846	2.44025	2.80807	0	1.79891	2.43331	4.55467	3.61719
0.0783199	0.522148	1.26687	0.355467	2.68538	3.01752	0.595732	3.99228	4.44461	3.18163	1.31363	3.54833	4.16857	3.28364
0	0.878967	2.05652	0.0964504	2.68985	2.89216	1.09949	3.98374	4.87313	1.00917	2.54641	3.40052	4.11527	3.26114
0	2.3411	0.54831	0.340389	2.52187	4.1197	0.458198	1.84487	3.60344	1.76013	0.472429	3.66231	4.6074	4.06938
0	0.422699	3.52855	0	1.79679	4.34097	0	2.05279	3.95043	0	2.55466	3.13578	4.55454	3.54154
0.0537741	1.91523	3.4549	0.161102	1.55543	4.62446	1.85328	1.4963	3.36283	0	2.60543	3.55542	4.84259	3.96816
0.231136	0	3.32634	0.358849	2.81328	4.5948	0.817169	0.748828	3.04129	0	2.58191	4.10597	4.95489	3.76112
1.4719	0	4.25502	0.314585	2.24445	4.30754	1.43709	2.32425	4.05843	0.283968	2.37271	3.77562	4.63024	4.48301
0.632728	0.956655	2.2987	0	2.25811	3.95994	0.367286	0.533351	4.56001	0.74991	1.75404	3.22087	3.60985	3.31562
1.14447	1.81242	4.31004	0.482821	3.16943	4.48518	1.60435	2.08138	4.01982	0	2.98989	3.94613	4.85081	4.3172
0	0	1.01495	0.152805	3.32594	3.54567	0.751608	2.89075	5.4313	0	0.706057	3.51258	3.80358	3.19955
0	1.75779	1.66491	0	1.29543	3.81467	0.200455	2.81648	3.631	0.866017	1.20206	3.52093	4.75494	4.40403
0	0.579429	4.37224	0	3.277	3.97519	1.80534	0.949539	4.34431	0	2.43623	2.29655	4.42321	4.25141
0	0.62009	2.29746	0	1.85426	4.06424	0.0807123	0.606019	4.65647	0.261993	0.06695	2.92553	2.95108	3.76126
0.304092	0.962268	3.82119	0.993372	1.68152	3.95671	0.115543	1.42287	3.32825	0	2.04457	3.71156	3.94529	3.557
0	1.00504	4.18914	0	1.90939	4.37993	0.68062	0.750373	3.76525	0.135782	2.51196	4.11893	5.17726	3.89091
1.22283	0	3.91935	0.0930656	1.71124	3.63228	0.580281	1.97556	3.73844	1.14955	2.48469	2.82578	4.50496	3.21222
0.283392	0.656267	3.86862	0	2.46476	4.33273	0.570539	1.47625	4.54759	0.530381	3.27228	4.35572	4.81735	4.15491
0.3332	0.263346	4.56663	0.159325	2.68215	3.57541	2.09704	1.48102	2.09825	0	2.90469	3.31894	4.49636	2.54269
0.960667	2.14026	2.3215	0	2.41942	3.87767	2.47904	2.7419	4.76182	1.77322	1.48395	2.05051	3.40014	3.87582
0	1.41161	1.98881	0.435685	2.19229	4.4408	0.762987	0.435502	4.38538	0.440059	1.04359	3.67927	5.09539	3.49785
0.433495	2.20378	3.28019	0	1.43213	3.84747	0.207116	0	4.35009	0.0681472	1.1982	4.01287	4.70731	3.80612
0	1.65868	3.77616	0.705263	1.709	3.19259	1.85138	1.21708	2.55506	0	2.62306	3.5944	4.56775	2.63054
0.0994361	1.79724	2.87546	0.0479816	1.731	3.97764	0.869302	0	4.10311	1.07136	1.45263	3.51541	4.57045	3.8702
2.4527	0.726409	3.86621	0.167022	2.02613	3.79033	1.15587	0.271454	3.30407	0	2.77627	3.84686	4.39639	2.90125
0	1.58564	0.92413	0.494766	0.533875	4.09685	1.39632	1.62608	3.76745	0	0.282815	3.78112	4.67529	4.14854
0	2.07042	1.78347	0.0463834	2.23408	4.04959	0.593363	4.16191	4.11111	0	1.30709	3.5775	4.0081	3.47777
0.0677482	1.68403	4.26929	0.728916	2.8105	4.19582	2.33567	1.33892	3.88475	0.330737	2.23171	3.03455	4.10681	2.98039
0.156955	1.30366	3.49962	0	1.84837	4.23611	0.903821	3.60516	4.27501	0.770323	3.70142	3.47848	4.61299	3.45504
0.183567	1.34167	1.46077	0	1.55898	3.46421	0	1.4904	3.96477	0.845573	0.808718	3.15133	4.62426	2.84584
0	0.712395	1.34743	0.188286	1.68187	3.75083	0.0938621	0	3.76596	1.34957	0.476018	3.81215	4.81102	3.98158
0.0639564	0.936554	3.15933	0	1.01649	4.31691	0	0.487107	3.77833	0.200259	2.4822	3.83345	4.43792	3.54094
0	2.5242	3.2994	0.271068	2.5799	4.18777	1.42406	1.87795	3.93233	0.082307	2.11921	4.02408	4.2544	4.33177
0.208095	2.08055	2.26917	0.364477	2.58824	4.0267	0	1.13961	4.35648	1.25606	1.15999	3.6839	4.64743	3.83886
0	0.962534	1.53741	0	1.31132	3.97501	0	2.10269	4.06904	0	2.13579	4.11494	5.02703	3.60505
0	2.03706	3.11384	0	2.45284	3.77787	0.820565	2.06414	4.93784	1.3251	1.32917	3.56763	4.63159	3.63762
0	1.94401	1.31102	0	1.49323	3.67989	1.2199	2.53403	4.95312	1.16056	1.25975	3.73572	4.53522	3.646
0.868446	0.948732	4.84533	0.43459	2.3422	3.58481	2.66741	2.80463	4.06639	0.535794	2.02004	3.44974	5.14366	4.18838
1.18429	1.01456	4.46595	0	3.52787	4.05315	2.97326	1.56516	3.85784	0	2.39139	2.716	4.77243	3.54498
0	1.78888	2.67797	0	1.66118	4.14626	0.226264	1.3347	3.42126	0.604	1.21871	3.78548	5.02057	3.9515
0	0.297397	2.34726	0.391149	0.663121	4.04395	0.625922	3.83785	4.14101	0	0.700332	3.13601	4.63492	2.80018
0	1.04108	2.13051	0	1.35982	3.34787	0.589804	2.03197	4.35686	2.99087	1.15919	3.26743	4.07543	2.75377
0.955316	2.07873	2.5869	0.0697434	2.54939	3.94297	1.68618	3.15005	4.67292	0.76956	2.57115	4.30369	4.53409	4.17333
0	0.0884845	1.92938	0	2.38253	3.84293	0.293757	0.811689	3.85416	1.61642	0.968255	3.39428	4.20701	3.73601
0	0.133404	3.20058	0.0998341	1.82569	4.36826	0.672217	0	4.63928	0.420865	2.46682	3.4026	4.20082	4.27525
0.135782	0.957325	1.09336	0.084898	2.01356	3.5948	0.800519	3.55709	4.13859	1.51584	2.27862	3.89756	4.39327	3.01572
0	2.2726	3.38858	0.316871	1.08186	3.88344	1.01277	1.29991	3.47663	0.577893	0.905073	3.74307	4.84576	2.44094
0.237948	0.514763	3.96337	0	0.776714	4.53256	1.73086	0.0231979	2.78152	0	2.10797	3.64464	5.04495	4.68851
0	1.02185	2.88301	0.570882	3.12791	4.01288	0	1.69864	5.05511	0	1.46094	3.83701	4.52886	3.21422
0.72735	0.317251	4.21836	0.130232	2.35976	4.06148	1.47181	2.36551	4.70195	0.534573	2.62413	3.86311	4.20689	3.63207
0	2.30322	2.76565	0.084898	1.31853	4.25169	0.832318	3.1614	3.72765	1.1863	1.71341	3.94181	4.68756	3.62756
0.345486	1.1522	2.50744	0.166628	2.33159	3.37467	0.434043	0.022798	4.65804	2.18578	0.647087	3.44348	4.0041	3.15495
0	0	4.5555	0	2.65089	4.55604	2.29216	0.227044	3.11206	0.411857	2.14848	3.18763	4.97145	3.50012
2.43286	0.262379	3.49863	0	2.59405	4.37686	1.56748	3.41964	3.56001	0	3.00075	3.25553	4.20201	3.79493
0	2.22322	1.99444	0.737814	3.2767	4.05016	2.46361	4.99265	3.44146	0.309438	0.0785193	2.66126	4.68332	4.06128
0.908961	0	4.25353	0.608707	3.32747	3.21007	2.34361	4.74986	4.91826	1.17699	3.4722	3.44471	4.43871	3.29783
0.674969	0.582496	3.93913	0.927144	0.832903	4.1915	0.157943	2.30456	3.19423	0.549522	1.92138	4.33776	4.64078	3.73204
0	0.941303	2.07853	0	2.7671	4.27797	1.26509	2.70362	4.44999	2.54616	0.576185	3.39005	4.36875	3.18307
0	1.83171	1.05183	0.325995	2.41645	4.10965	1.04246	1.26718	2.84848	0.169389	0.691707	3.96118	4.73956	4.14836
0	0.138358	2.83761	0.365601	2.14636	3.50194	1.77375	2.49152	4.0319	0	0.959197	3.45931	4.85802	3.19003
1.34225	0	3.60379	0	2.36055	3.76935	2.56823	4.89479	4.85166	0	0.628747	3.41275	3.01916	3.43721
1.32172	1.383	3.9327	0	2.11384	3.87602	1.66425	2.18039	3.41226	0	2.45389	4.10596	4.99605	4.29038
0.0615611	1.54323	2.73064	0.503106	2.62752	3.85364	1.11652	0.638684	4.67201	0.153595	0.16505	3.24223	4.18634	3.5983
0.758384	2.21411	0.520041	0.0970476	2.2182	3.43263	0.320486	2.16764	4.31784	0	0	3.05212	2.45836	3.19588
0	0.735945	2.58447	0.565392	1.82964	4.22508	1.215	0.201435	3.01045	1.05767	1.75	4.07025	5.26724	4.42266
0.165444	1.12242	4.21675	0.0028	2.35285	4.28252	1.52027	1.80252	3.39986	0	2.45958	5.57869	4.68871	3.89575
0	3.2855	2.32878	0.607867	2.72955	4.04533	0.60063	2.16773	4.22356	2.34998	1.70415	3.68303	4.54357	3.0747
0.674484	2.73871	2.07863	0	2.51682	3.17496	0.591161	1.20614	4.41237	1.64321	0.339444	3.26071	3.93753	2.32866
2.03047	0	3.52759	0.367474	3.4657	4.88065	0.74991	2.01602	3.62708	0	0.810798	2.98379	3.75022	4.48962
0	2.24058	0.0585665	0	2.6629	3.63563	0.0209985	2.94485	3.02204	2.06853	0.185927	3.76854	4.57642	3.31538
0.865159	1.18418	4.19767	0	2.51836	3.88742	1.73038	3.40293	5.27437	0	1.51197	3.65445	4.44749	4.01695
0	2.25288	3.90159	0.534224	0.134395	4.28879	0.837138	0.566594	3.38574	0.153991	2.32654	3.93367	4.33042	3.87616
0.822187	0.226849	3.76404	0.0643556	1.73839	4.57119	1.05569	2.48799	4.8273	0.448964	0.564017	3.36861	3.64759	4.20069
0	2.18716	3.39472	0.349821	2.37773	4.12792	0.561781	0	4.53798	0.0024	0.863442	2.33025	2.96457	2.62427
0	1.62168	2.69881	0.099038	1.23158	3.6966	0.904378	0.769865	4.1144	1.02312	1.09745	3.34539	4.1679	3.13876
0.134593	2.19229	2.00057	0.0225981	1.84011	4.22239	0.288962	0.664912	4.04429	2.33724	0.556783	4.07606	5.12395	4.27827
1.71877	2.25798	2.58291	0	2.14225	4.32058	0.177467	0.335283	4.44888	0	0.809907	3.5941	4.23363	4.37515
0.429109	0.179436	4.14769	0	2.68029	4.18229	1.95295	1.52618	3.76223	0	2.6346	3.14229	4.68338	4.39928
0.624424	2.39223	3.81979	0.430572	2.95392	4.81187	0	1.11368	3.99104	1.63708	2.91155	4.28105	4.53133	4.64488
0	1.38799	1.82689	0.107592	0.845718	3.88254	0	1.69432	4.07658	0	0.899081	3.80451	4.47018	3.64976
0	1.48611	0.1686	0	0.277042	3.72431	0.741701	2.60334	3.89864	0.917669	0.560748	3.55339	4.65173	3.63552
1.03718	0.659861	4.34621	0.240864	2.46847	4.20409	2.46482	2.2783	2.95637	0	2.54787	3.05406	4.35954	3.77406
0	2.83591	0.292607	0.175104	2.40995	4.106	0.578064	3.51567	4.14778	1.89814	0.758998	3.64343	5.03702	4.1943
0.592517	1.80962	2.90465	0	1.07991	3.96367	0.793777	1.94687	4.61742	0	1.48542	2.82748	4.11443	3.42783
0.204178	1.55849	3.1895	0	2.0369	3.96113	0.280892	0	3.41063	0	2.2706	3.69586	4.6977	4.14006
0	1.88433	1.91379	0	1.60327	3.34347	0.284929	0	2.49546	1.69758	0.77641	3.4789	4.46516	3.38821
0.202023	0.830707	1.95484	0	1.01815	3.9925	0.466315	0.359412	3.91394	0.46235	0	3.4294	4.69288	3.68576
0	1.81128	1.92824	0.168206	2.18742	3.38135	0	0.68561	3.26488	1.31793	1.60427	3.3435	4.72147	3.20918
0	2.21056	2.35466	0.187696	2.40215	4.88003	0.408725	2.00634	4.05033	0.0285961	1.6069	3.97794	4.86487	3.9657
2.44029	0.533875	3.86045	0.426181	2.91984	4.29091	1.26801	2.54591	5.33677	0.150036	3.34716	3.83897	4.41721	3.89178
0	1.63016	0	0	1.53717	3.80035	1.35131	1.97741	3.95144	0.895445	0.688982	3.53555	4.26758	4.00206
0	0.725625	2.29296	0.634385	2.00893	4.04484	0.13816	2.42811	3.14688	0	1.9754	3.3493	4.70174	4.35857
0	0.599617	1.42987	0	0.199475	3.33844	0.426547	0.772761	3.80126	1.3252	0	3.10654	3.92144	2.33923
0.186713	0.614408	2.63246	0	1.49511	4.02611	0.372524	1.80821	3.10118	0	0.202611	3.51271	4.49949	3.89434
0.351516	1.5948	1.17823	0	2.56346	3.81494	1.01354	2.87845	3.81888	0.587428	1.46314	3.06527	4.46888	2.99189
2.02778	0.902568	4.38394	0	0.743718	4.43017	0.571224	2.02447	4.02377	0.446968	2.88194	4.23926	4.80648	4.20519
0.658555	1.93709	3.61247	0.274731	2.76612	4.42888	1.14112	3.10428	2.74503	0	1.9333	5.80461	4.32687	4.3197
0.0781205	1.89326	2.21687	0.664424	1.79698	3.92327	0	3.50306	4.66656	1.08853	0.822776	4.1658	4.45437	4.06362
0.340578	2.08521	2.17888	0.613403	2.02244	3.73641	0	0.0263969	3.49008	0.931517	0.959464	3.4507	4.86036	4.33072
0.611895	0.314204	0.451865	0.421049	2.1454	3.27641	0.987236	2.58734	4.66943	0.501688	0	3.05819	3.77269	3.46699
1.05021	1.68417	3.63674	0.137566	2.30421	4.0542	1.80745	1.05916	3.48959	0	2.41351	3.10937	4.75251	3.90513
2.01161	0.744804	3.95216	1.13833	3.32765	4.55564	2.58471	5.02577	4.67952	0.528107	3.97752	4.09934	4.52117	3.25169
0	0	4.13822	0	2.09394	4.84773	1.71613	2.4233	5.11861	0	2.5475	3.10598	4.89589	3.25965
0	2.2359	2.29858	0.10262	2.42319	4.07238	0	0.188089	3.83903	1.20691	1.20658	4.15847	4.5808	3.10648
0.745113	0.7513	4.01305	0	2.29587	3.84728	3.14466	5.2935	5.5486	0.651191	3.09625	4.02247	5.35131	3.57907
0.278775	1.2993	3.61056	0.15063	2.58453	4.36296	1.32471	1.16021	2.70242	1.16931	2.02638	3.12646	4.91377	4.6498
1.93765	1.65153	3.10902	0	3.42505	4.61382	1.91188	1.92704	3.23421	1.40032	0.617585	1.46033	3.11971	4.31059
0.201043	2.13252	3.50077	0.272032	2.42681	4.137	1.4766	0.0175991	4.16114	1.64857	0.744649	4.23286	4.74074	3.43555
0.928102	1.29421	3.55989	1.85999	3.16718	4.44694	1.57267	5.37223	4.47921	2.21876	3.29373	4.15491	4.52106	2.86304
1.18753	0	3.5508	0.200259	2.13868	3.8942	0.706692	0	4.41356	0.753305	2.30444	3.18375	4.26522	3.83888
0.321626	0.691707	3.24324	0	2.07641	4.44123	0.493877	2.00529	4.73414	0.731731	0.374579	3.85024	4.91436	4.20153
0.230357	0.915187	4.20126	0.239309	2.2067	3.96668	0	2.82156	3.83831	0	1.87628	3.26697	3.96163	3.85363
0	2.09931	0.788512	0	1.38243	2.79996	0.605682	3.30361	3.0788	1.67154	1.46138	2.47724	3.04663	3.27704
0.566079	1.22121	2.5484	0	1.27259	3.45261	1.57291	1.13145	4.60241	0.570025	0.585389	2.92657	4.07216	3.81864
0	1.21184	1.86278	0	2.71758	4.48824	0.695705	0.728916	3.3191	1.58454	0.985009	3.72993	4.94553	3.82411
0	1.2993	4.17072	0	3.45947	4.62509	0.420131	0.955584	4.19333	0	3.13133	4.45587	5.1392	5.14896
0	2.61811	1.40857	0.17136	1.37218	3.11485	2.17928	3.50589	3.51326	2.06414	1.7403	3.73609	4.31535	2.96878
0.295673	0.684002	3.016	0	1.49571	4.28898	1.21609	2.95148	4.35152	0.237559	1.4922	4.03873	4.80723	3.84041
0	1.09276	2.64007	0	1.40967	3.84156	0.75423	3.84245	4.05754	0	1.60133	3.79689	4.34311	3.27658
0	0.216895	3.26589	0	2.58982	3.71487	0.656594	3.03432	3.56977	1.92596	1.14771	3.09572	3.80787	4.07744
0.935059	2.41935	2.13346	0.711446	3.09536	3.55768	3.37927	4.89687	3.79294	1.0646	0.927555	2.84633	3.37312	3.57387
0	2.16574	2.04263	0	1.67509	4.28781	0.03919	1.47259	4.14758	0.701924	0.658228	4.06405	4.97832	3.83622
0	1.91263	1.90112	0	3.04277	3.63194	1.40912	2.79513	3.9308	2.10533	1.58178	3.17724	3.9238	4.069
0.772761	2.32247	1.71376	0.19869	2.30207	4.12369	1.57648	3.49338	4.17785	0.649715	2.22566	3.54277	4.75366	3.76068
0.672703	1.65249	1.62555	0.143705	1.49289	3.97689	0.708753	0	3.07816	0.965597	0.974348	3.59057	4.18752	2.07433
1.00466	0	2.90373	0.362602	1.61611	3.99231	1.17519	1.63445	3.84496	0.648894	0.283968	3.59922	4.58931	3.13818
1.69047	0.636536	3.04714	0.212204	2.03541	3.91376	0.0221982	3.84236	4.39916	0	2.47734	3.72686	4.35559	3.96183
0.27184	1.47538	2.72188	0.302371	2.33179	4.00688	1.56756	1.91356	4.3184	0	0.825571	3.65012	4.47478	3.37625
0	1.02859	4.17274	0	1.63355	4.026	1.69645	0.843686	5.38633	0.0155994	2.25221	3.8486	4.4064	2.3201
0.71587	0	2.02545	0.246302	0.837284	3.00463	1.33322	2.73727	3.29945	2.00396	1.67176	3.31257	4.13638	3.06074
0	1.87256	2.93386	0.593194	3.46561	4.14757	0.866303	2.3974	5.38292	3.12509	1.61082	3.51964	3.70871	4.17147
0	2.20978	2.71579	0	0	3.87152	0.54067	0.972364	2.43557	0	0.376819	4.05673	5.03425	3.25405
0.212595	1.05681	2.32766	0.743563	1.49741	4.45202	1.00827	1.61105	4.85601	0.816725	1.77005	4.09528	4.62786	3.96567
0	1.8743	2.09233	0.156362	2.34486	4.08203	0.898802	2.28819	2.40438	2.43682	0.940219	3.67402	4.83086	2.49941
0.519865	0	3.98237	0.247854	2.87416	4.37215	0.571053	2.22215	3.8182	1.42233	2.37142	4.07983	4.4409	2.84977
0.153398	1.50793	3.11307	0.216309	1.58004	3.86195	0.310392	0	2.8667	0	1.72694	3.83635	4.91567	4.20255
0.055172	0	3.18135	0	2.73479	3.45838	1.41004	3.45358	4.05723	2.25092	2.09311	3.10563	3.98089	3.38677
0	1.69652	2.49099	0.169783	2.27224	4.15053	1.08684	2.91241	4.66535	1.74316	0.252896	3.20269	3.73674	4.10928
0.958127	0.396156	4.32324	0.107791	2.06419	4.06234	0.780808	4.22534	4.89263	1.31813	1.33341	3.69476	4.50972	3.54371
0	2.74549	2.02207	0.398379	2.70767	4.30439	0.378125	1.09793	3.87129	1.11818	1.25859	3.97307	4.47751	3.94246
0	2.0728	1.88112	0	2.31165	4.18897	0.195748	0.667675	3.47205	1.1454	1.23136	3.99909	4.50057	4.29998
0.0207985	1.35122	3.24146	0	2.50117	4.88391	0.333768	3.07369	4.46443	0	2.20443	4.1537	4.91504	4.65529
0.474763	2.48416	2.4019	0	2.86885	4.19304	1.0716	3.54793	5.41532	0.62459	1.27912	4.15512	3.90216	4.31919
1.73477	2.38888	4.38627	0.0819084	1.5969	3.52868	1.58446	2.59417	3.35861	0	1.78784	2.03767	4.5536	3.47447
0	2.4043	2.06703	0	2.84469	4.08048	0.415538	2.04828	4.43559	2.05061	1.66235	4.20613	4.49488	3.38045
0.583177	1.66206	3.47508	0	1.50776	4.11142	1.83632	0.560748	3.88993	0.274538	2.79201	2.74937	4.78079	4.44013
0	0	2.14332	0	2.16936	4.35946	1.64351	0	3.62482	0.684002	2.74741	1.85028	3.87177	4.48041
0	0.68818	4.8774	0.152014	3.15724	4.46221	2.58282	1.88688	4.61792	0	2.23009	2.92585	4.64708	4.10293
0	0.937098	3.07228	0.368784	2.95123	4.44226	0.981596	2.9157	3.02824	2.20356	1.74323	4.02915	4.80274	3.86483
0	1.46024	4.14633	0.595901	2.86677	4.25901	2.74934	0.48675	4.37078	0	2.69975	3.11178	4.87396	4.26536
0.48157	1.05879	3.85199	0	2.26639	3.67999	1.36319	0.0681472	3.17081	0.87329	1.6706	2.7227	4.32049	4.20348
0.12428	2.06004	2.19568	0	1.5916	4.06639	0.269332	0.0243976	3.66593	1.64232	0.308102	3.30389	4.01527	3.20598
1.1256	1.25226	3.08435	0.314395	1.75336	3.95958	1.85414	2.95664	4.54701	0.874285	1.62774	2.99059	3.77931	2.35187
0	0.940219	3.60396	0.115145	1.91119	3.74177	0.968919	0.682876	3.83766	0	2.01722	3.83946	3.92231	3.82905
2.03403	1.83077	4.51646	1.36779	2.93487	4.78448	2.65724	0	3.72411	0.722642	2.27688	3.09802	5.18325	4.19462
2.64421	0	4.47541	0.176482	3.184	4.6957	1.63761	3.1029	5.09667	0	3.3784	3.83617	3.83927	3.37028
0.512472	0.656431	3.53637	0.242807	2.0996	3.78874	0.192803	2.99479	3.38796	1.79756	0.59776	3.63124	4.35384	3.50418
1.87262	0.882363	3.96137	0.0463834	1.5686	3.78778	2.09462	0.0321944	3.54418	0	2.24012	3.48166	4.71549	3.20181
0	2.15797	1.85181	0.605346	2.5128	3.99397	1.7668	3.48952	4.07246	0.261799	1.35325	3.92704	4.8595	3.40141
0	1.62069	2.2867	0	2.47062	2.88147	1.33676	2.94856	4.17103	2.03387	0.656758	3.63152	4.2548	2.78748
0.52548	0	3.95231	0.150827	2.48951	4.42544	1.83582	2.52079	3.61166	0.0797155	3.23262	2.9706	4.97268	4.68376
0	2.54047	2.35168	0.385947	2.32041	3.83449	1.22651	1.42433	3.31123	1.24186	0.938592	3.45927	4.04762	4.00507
0.292798	0.60181	3.07332	0	1.80194	3.24982	0	0	3.78575	0.292223	1.39613	3.63111	4.30606	4.22377
1.34937	0.284929	3.28659	0.0900781	2.49781	4.20305	0	0.143111	4.06052	0	1.74526	3.24154	3.89963	4.22346
1.20449	1.09348	4.30344	0.0297956	2.92625	4.01457	1.52693	1.05469	3.44788	0	2.26474	2.69643	4.6824	4.05888
0	0	4.07126	0.245332	2.93273	4.17103	2.72039	1.81864	4.19526	0	1.98132	2.58327	4.45039	3.93428
0	0.129835	0	0	0.561264	3.84825	1.36722	1.43736	1.06447	0.874995	0.724997	3.43613	4.83697	3.34869
0.784589	1.58705	4.24078	0.383528	1.4649	4.25989	2.188	0	3.8571	0	1.99042	3.36978	4.66972	3.45841
0.27839	1.57426	3.17469	0	2.59179	3.82003	1.30517	2.65601	2.76625	0.256769	1.93517	3.72291	4.72604	4.11133
0	1.66345	2.01728	0.508942	1.82242	4.44571	1.79414	2.53551	3.47852	0.994024	1.20658	4.07925	5.23155	3.97949
0	2.38692	2.8389	0.0008	2.67914	4.46884	0	0	4.56438	1.6644	0.791222	3.98374	4.66251	4.50683
0	0.185534	2.88782	0	2.12162	3.89565	0.349445	2.30259	4.66255	1.5976	1.29135	3.21593	4.20885	4.14229
0.865874	0.651519	3.9083	0.278775	2.45113	4.12417	1.7477	0.389292	4.43259	0.299694	2.10124	3.59005	4.44759	3.23146
0.33339	0.851361	2.30429	0	2.34801	3.65758	0.800668	1.95606	4.75934	0.438784	1.37684	4.05262	4.63935	2.99195
0.287618	0.12924	4.08812	0.296439	2.96239	4.52237	1.81933	3.03492	4.18112	0	2.5303	3.372	4.70139	4.72204
0.947788	1.30618	2.91685	0	0.0537741	3.75313	1.98989	3.1433	3.80829	0	0.308102	3.38195	3.99772	3.36851
0	1.33686	1.67001	0.526356	0.675292	3.27009	0.668	0.758998	3.96767	1.53156	1.69183	4.02564	4.74883	3.58773
0.209661	2.44756	1.5674	0.135584	0.883776	3.03167	1.03605	3.77306	3.75311	0	0.814061	3.14155	4.18327	3.41994
0.199867	1.81452	2.30346	0.687538	1.92784	3.60927	2.53818	4.1628	3.8244	0.597929	1.99929	3.96135	4.53086	4.02687
0	0.101426	1.42787	0.652667	2.12901	3.42971	0.00819991	3.22065	3.45377	1.00026	0.349068	3.78061	4.30624	3.46556
0	0.901732	1.15358	0	1.26687	2.67712	0.0489804	3.88081	4.66325	0.799771	0.41425	3.84155	4.41621	3.31575
0.500979	2.46455	2.98391	1.54413	2.27322	4.01373	1.30608	3.49122	4.68961	0	0.837867	3.0017	4.80042	3.35445
0.332632	0.249988	4.23718	0.959732	0.858564	3.52618	0.0896797	2.77774	4.4613	0	1.94137	3.65397	3.81052	4.07564
0	1.66885	3.15219	0.233668	2.73719	3.95981	1.08308	3.6057	3.33651	0.158733	2.87093	4.06838	4.38404	3.82261
0	2.58495	2.34395	0.631734	2.36021	3.75186	0.557473	1.49878	4.09366	2.22009	1.51692	4.0826	4.84804	3.96695
0	2.87039	2.31044	0	1.25954	3.42123	0.106001	0.479064	3.12122	0.202807	1.38384	4.09025	4.60664	3.61773
0	1.76746	2.43613	0	1.53634	3.97414	0	0.855255	4.41235	0.624923	1.61527	3.65745	3.93468	3.15607
0.788361	1.54576	2.0412	0	0.674969	3.5208	0.709229	0	3.42436	0.205158	0.813913	3.68484	4.8158	3.40818
0.358473	0.935331	3.56116	0.419397	1.82059	4.64249	0.338688	1.37561	2.02732	0.285121	2.83101	4.01638	4.61935	4.28395
0	1.49323	2.42821	0.0397895	2.29909	4.08713	0.373271	1.80078	3.91192	2.5296	1.1617	3.48211	4.79877	3.98982
0	0.520392	3.92556	0.0217983	0.259285	4.10502	0	0.590313	4.6121	0.0868906	0.474404	3.97134	4.35687	3.23663
1.32956	1.68403	3.87652	0.493699	0.0407887	5.05649	1.89232	3.20734	2.41475	0	0.360163	3.09646	4.21514	5.11248
0	1.13052	4.13699	0.00819991	1.70324	4.46568	2.70234	0	3.50418	0.260059	1.57632	3.68057	5.10124	4.71567
0	0.0026	3.92246	0.50523	2.32053	4.00241	0.737658	1.51793	4.53077	0	1.3082	3.69056	4.42164	3.95302
0.727976	0	3.00261	0.353586	2.33846	4.2734	0.191625	2.02072	4.59689	0.0743315	1.9672	3.67046	4.37913	4.32965
0	1.47494	1.83065	0.377005	0.346995	4.23635	2.00057	3.81844	4.68001	0	0.335661	3.06329	4.35617	4.00022
0.47566	0.660513	4.3227	0.962668	3.39518	4.3874	1.30598	3.88838	5.36737	0.0519766	3.22033	4.54379	4.53661	4.38618
0.189071	1.42196	3.499	0	1.68152	4.09406	0.931926	0.967458	4.03554	0.570539	0.838305	4.10873	4.80212	3.31826
0.301798	1.50953	2.62095	0.0185989	2.17003	3.93088	0	0	3.75834	0	1.2889	3.40212	4.12159	3.72192
0.414618	1.38044	2.43755	0.322196	1.67834	3.81743	1.81026	0.516348	3.61762	1.25859	1.61603	4.44638	5.02819	3.79823
1.3347	0.935875	2.19862	0.156757	1.81344	3.87216	0.783683	2.96457	4.3626	2.07966	0.231915	3.57131	3.71498	3.19205
0	2.17273	2.04889	0.392634	1.5686	4.08059	0.122692	2.47062	3.14355	0.6654	1.15472	3.58224	4.62339	3.99184
0.432217	0.874143	1.07295	0.621091	2.24713	3.7837	0	0.253283	3.84191	1.6334	0	2.55515	4.42555	2.61999
0.27685	0.995065	2.06479	0.361289	2.1156	3.33903	0	4.39158	4.30716	0.215137	3.08031	3.43249	4.41467	3.11851
0	1.47607	2.27732	0.191625	2.82915	4.24362	0.96852	2.94197	4.03875	2.05289	1.26436	3.70312	4.41631	3.80219
0.791072	0.697781	4.43271	0	2.46297	4.43329	1.55809	1.96098	4.47299	1.10117	2.75898	3.4934	5.23503	3.57334
0	0.121501	1.48886	0	1.45299	4.05691	0.995845	2.67281	4.18991	0.727036	0	4.22233	5.12064	3.97585
0	1.67248	3.15657	0	1.59885	3.67456	0.0113998	0.674646	4.76342	1.12865	0.748828	3.34994	3.95487	2.64579
0.584369	2.50589	1.44265	0.181797	0	3.2397	0.739525	0.118125	3.86308	0.891379	1.63378	2.75764	3.76765	2.71518
0	2.23949	3.36923	0	2.54865	4.15518	1.01712	2.6215	3.30273	1.23502	1.34323	3.76521	4.89577	4.09056
0	0.939677	2.8019	0.419947	0.703674	4.31655	0.266243	0.716501	3.13651	0	0.988544	3.9843	4.576	4.40608
0.774586	0.0335937	3.33644	0.713185	1.65079	3.23337	1.52693	3.7695	4.13324	0.989197	1.00762	3.07045	3.81283	3.34339
2.93748	0.469195	4.59901	0.21455	2.70905	4.09087	1.92978	4.1981	4.58175	0	2.91304	3.28431	4.00633	3.58877
0	0.706374	2.17066	0	2.64126	4.02506	0.270297	1.33666	4.58534	1.4705	1.4892	3.31276	4.00888	3.21425
1.30457	2.22352	2.855	0.312489	1.31983	4.22189	0.525656	0	4.44649	0.795878	0.685771	4.07969	4.75794	3.43936
0.738281	1.9818	2.58005	0.306193	2.30211	4.32951	0	3.28918	4.99986	2.82679	0.854391	3.73482	4.0674	3.26277
0.189071	2.05928	3.4396	0.116735	1.66111	3.94135	0.318393	1.74071	4.58267	1.54258	1.60674	5.51958	4.59867	3.57375
0.363914	2.05989	2.41148	0.584198	2.45352	4.31668	0.941574	2.8997	4.71614	1.86042	0.882646	3.52942	3.43559	3.69207
0.55937	3.81998	1.51651	0.703992	2.22626	3.65594	0.628249	2.84587	3.43233	0	1.32282	1.08732	4.32356	3.34668
0.9612	2.09296	0	0.190839	2.019	3.47788	1.62524	3.53844	4.78788	0.189857	1.24622	3.79953	3.68034	3.46132
0.150827	0.11892	1.35238	0.433312	2.72385	2.32998	1.71502	4.57462	4.26506	0.158338	0.876273	3.45679	4.06345	2.57406
0	1.94625	1.34147	0.424349	1.92144	4.00805	1.38516	1.31933	3.7337	0.975405	1.0161	3.36188	4.50292	3.74739
0	1.9279	1.91425	0.196336	1.68008	4.02245	1.6456	2.06484	3.91746	1.28314	0.479064	4.08671	4.89199	4.26893
0.0793168	0.226849	4.24647	0	3.38609	4.48267	0.641489	2.95079	3.14625	0.286658	2.87748	3.50131	3.94351	4.82238
0	1.79336	3.94325	0	2.72209	4.38171	0.979228	3.03773	4.97089	0.178058	0.55937	4.23143	4.91082	3.95293
0.471711	2.13849	2.80718	0.265664	0.895305	3.5317	0.297205	1.01712	3.39526	1.13099	1.94053	3.35503	4.2329	3.12945
0	0.619423	2.53204	0.385389	2.18178	3.34436	0.986581	3.58053	4.77307	0.421599	0.420131	4.20918	4.59525	3.48996
0.565564	1.59301	3.72648	0.380548	2.29925	3.79148	0.951019	1.62676	3.18674	0.764977	1.35722	3.26123	4.20695	3.22343
0	1.11936	3.53009	0.457837	2.5848	4.79631	0.419764	1.40367	4.22662	0.229773	0.0705415	3.37493	4.75612	4.32067
0	0	3.97222	0	2.76452	4.4807	0.840198	1.17146	4.14254	0	2.99187	3.15527	4.43564	4.44318
0.656267	1.00324	0.872721	0.274153	0.349821	3.49138	1.13996	2.10921	2.24595	0	1.04146	3.09942	4.22145	3.42832
0.799173	1.1798	4.19689	0.896285	2.90187	4.17208	1.93658	3.05015	4.51244	0.757615	2.89541	3.15553	4.67769	2.21954
0	1.95295	1.10845	0.0223981	2.65576	3.67606	0.541018	0.967724	3.38678	1.40764	1.18731	3.6201	4.7976	4.18578
0.449327	2.11184	1.62873	0	1.84887	4.36488	0.59421	2.10254	3.26502	2.17197	0	3.25387	4.12486	3.94178
0.780808	0.473507	4.48301	0.151223	2.51647	3.93287	1.88676	3.39488	4.80615	0	1.67306	3.65839	4.23737	3.75544
0	0	3.99954	0.852805	2.74766	4.37339	1.51449	1.75013	2.43136	0	2.08246	3.51476	4.69558	4.50037
0	1.00194	2.22847	0.709387	2.66865	3.53809	0.675131	5.12694	4.97674	0	3.52717	4.35819	4.43637	3.38158
0	1.76194	1.41556	0.0163993	1.52085	3.72224	0.673189	0.624424	3.38715	0.225094	0.0467829	4.01354	4.67774	3.87901
1.08853	0.41756	4.70017	0.794527	3.13523	4.88655	2.30642	1.30325	4.45961	0.0311949	2.57579	4.36197	5.30244	4.21566
0.186124	1.27778	4.24356	0	2.22592	3.96394	2.81313	0.887723	2.8691	0	2.6517	3.00937	4.71838	4.09024
0	0.287042	4.27177	0.43532	2.49896	3.94543	2.31314	2.80086	3.48879	0.126463	2.27838	3.98109	5.15648	4.1175
0.231721	0.24669	3.30996	0.0185989	2.16597	3.93817	1.09348	2.73181	4.0593	2.07225	0.0401892	2.8367	4.71277	3.20508
0.285505	3.04509	1.55639	0	2.38666	3.34222	0.515996	1.00388	4.83984	0.979228	0.884764	3.89458	4.76825	2.94045
0.0876876	1.49212	4.06209	0	3.24129	4.56812	0.0177991	1.14713	3.95779	0.0565698	1.79102	4.13848	4.39038	4.41313
0	1.06558	3.39237	0.216895	1.82958	3.80974	0.300076	0.906602	3.28638	0	2.65696	3.76866	4.68781	3.74043
0	1.20921	2.56389	0	0.694906	4.31936	0.402818	0	3.24651	1.35316	1.31222	4.05413	4.39756	4.21754
0	2.07833	2.82613	0.135782	2.5587	4.39104	1.3257	1.84579	3.47565	2.8473	1.62358	4.04673	4.5632	4.4697
0	1.05221	2.93555	0.391335	0.583007	4.077	0.849338	2.86224	3.65284	0.0313948	1.61044	3.79323	4.90113	4.13196
0	1.42878	1.77901	0	1.20658	3.53669	1.52102	2.68544	3.67774	0.18042	0.52513	3.21772	4.43639	3.18664
1.52119	2.25408	3.76817	0.106797	2.22048	4.22863	1.61588	1.93494	4.63082	0.23211	2.14021	4.03021	5.07259	4.3953
2.27566	2.42856	2.6483	0	2.73458	4.27009	0	2.81292	4.86301	1.88177	1.98207	3.86643	4.13648	4.2442
0	2.13668	1.94407	0	1.03554	4.59162	0.39152	0	3.06951	0.868017	1.37285	4.00553	4.74596	4.35324
0.584198	0.554711	3.70296	0.155967	2.78248	4.09463	0.637528	0.938727	4.61455	0.0201986	3.39569	3.96909	4.66461	4.4966
1.3342	1.04909	4.46151	0	2.01748	3.97564	1.63144	0.12924	2.74069	0	2.20748	3.35936	5.01403	4.3294
0	1.462	3.13185	0.431486	1.13286	3.80152	0.507882	0	3.32969	1.11498	2.31823	4.40741	4.59083	3.6968
0	1.56924	1.05009	0	2.18689	3.97164	1.37485	0.426364	2.25171	0	0.647909	4.02385	4.78225	2.8674
0	1.21435	1.52002	0.156955	2.29427	3.89021	0.0245975	1.53815	3.91016	0.0839015	1.7618	3.75086	4.49409	3.82705
0	1.34626	0	0.420682	1.45609	3.3457	0	0.311155	3.90823	0.219239	0.216309	3.71606	4.69151	3.13081
0.889693	1.93256	2.60169	0.218458	1.16021	4.06252	0.136773	1.01943	4.09882	1.28859	1.17146	3.65067	4.05621	3.89442
0	1.46525	1.58004	0.456933	1.7038	4.19737	1.46744	3.39065	4.4112	2.35477	1.00827	4.38163	4.98777	4.39431
0.650371	2.08599	2.84594	0.319535	1.53552	4.16552	0	1.97126	3.75167	0	0.520919	3.46661	3.79346	3.5144
0.0107998	0	4.26545	0.16505	2.7711	3.93474	1.84758	0.293757	3.73794	0	2.15993	3.50251	4.9979	3.33082
0	0	3.34243	0.121302	1.95772	3.45715	0.0147995	1.94457	2.45195	0	2.08423	3.24909	4.5773	3.9018
0.113357	2.59423	2.50026	0	1.97752	3.73093	0.938456	1.85279	3.88635	0.712237	1.64768	4.56823	5.24166	3.8667
0.310773	0.254833	4.44117	0.0193988	1.67321	3.55633	1.51902	0.0325942	3.91772	0.438055	1.96929	3.50768	4.80624	3.54852
0.12031	1.43583	2.92394	0.222168	1.79096	3.8361	1.01917	3.70563	3.3361	1.79278	2.8494	4.50067	4.69007	3.9499
0	2.34798	2.69758	0	1.13169	4.39183	0.664749	2.71416	3.46948	0	1.69104	4.11651	4.46756	4.3395
0	1.35073	3.29843	0	1.76958	3.79159	0.742322	2.10763	4.56119	0	2.45703	3.20474	4.12651	3.31832
1.44988	1.30739	3.33355	0.194374	2.56474	4.09371	0.507175	2.26491	4.37074	2.28509	0.917118	3.68713	4.48965	3.2325
0.442607	0	2.92336	0.0537741	2.88133	3.67192	1.13099	2.0047	3.79158	0.719023	1.88237	2.77449	3.51133	3.88802
1.29635	0.480496	2.9829	0.296056	1.25068	3.57466	0.318964	1.023	4.31131	0	3.53708	3.30476	4.18297	3.74195
0	2.40702	1.95966	0.352457	1.66111	4.22475	0.365788	2.02452	4.33946	0.137368	0.992069	3.74477	4.47694	4.0099
0.147267	2.90521	0	0	1.96682	3.73587	0.296631	0.0529752	4.15933	1.28201	1.04734	3.32331	4.26942	1.83924
0	1.08052	0.0685463	0	2.75509	3.81302	0.492987	3.73905	4.19427	1.42105	1.08502	3.53317	4.3867	3.30685
0	0	3.81133	0	2.18689	3.79953	0.438784	0.785345	4.23009	0.0471825	2.69196	3.96688	5.04984	3.91854
0.108586	0	2.41974	0	0	4.27547	2.13993	0.512825	1.39305	0.54067	0.353774	2.61982	3.66862	3.55806
0	1.38479	3.52016	0	2.08604	3.85427	1.54446	0.675292	4.15631	2.18204	0.688822	3.41119	4.23252	4.31134
0.159325	0.165247	3.90837	0	2.60652	4.16396	0.878967	1.28479	2.77028	0.151421	2.16868	3.61642	5.11957	4.05662
1.2224	1.42606	2.40545	0	0	3.85335	0.435502	0.362414	3.73635	0	0.251345	3.60446	4.36575	3.02986
0	1.07454	1.72501	0.328652	1.75679	4.23269	1.71089	0.752071	4.27068	1.3346	1.08283	4.18695	4.82367	4.0022
0.275502	0	3.10843	0	2.21786	3.87406	1.14563	3.97155	4.73786	0	0.249212	3.63524	4.3052	2.84085
1.09505	0.0589658	1.71397	0	1.91367	4.08362	0.603158	0	1.81743	0.272225	0.447876	3.65227	5.03529	2.89877
0	0.272611	2.92197	0.454762	1.60936	3.71393	0	3.16246	4.05734	1.58603	0.580622	3.41097	4.2611	3.34643
0	2.03192	3.65801	0	1.08137	4.11943	0.441879	0.596408	3.71224	1.05953	0	2.94134	4.13967	2.65607
0	1.95661	3.09375	0.0930656	2.88267	4.53689	0.782776	0.580281	3.94573	0.387434	2.59924	3.98248	4.59132	4.21418
0	1.79407	2.01151	0.407434	0.61005	4.15955	0.824542	1.27187	4.77129	0	1.27571	3.27531	4.55215	3.96758
0	2.67012	2.88464	0	2.16963	4.09994	1.78992	1.79924	4.56381	0	2.81798	3.7707	4.54435	4.38158
1.4226	1.07699	3.42025	0.25735	2.46253	4.33349	1.26488	4.31075	4.36219	1.16455	2.02887	3.82435	4.30904	4.34112
0.0719379	1.63573	5.04513	0.284929	3.00297	4.33846	1.10679	0.798724	4.42517	0	2.38641	3.37315	4.51771	3.02118
0	1.9219	1.5898	0	1.35287	3.49438	0.657085	0.687538	3.66763	1.37037	1.25806	3.06798	4.4643	3.15232
0.81776	0	3.10702	0	1.54061	3.52667	1.27363	2.80509	4.31246	1.82595	0.887864	3.6788	4.47672	2.49237
0.14608	1.58964	4.13504	0.205745	2.06494	4.13594	1.92505	1.29462	3.118	0	1.97366	2.12431	4.73569	3.51494
0.656921	0.570368	1.59683	0.225484	2.6694	4.10171	0.753613	3.16718	4.29001	0	1.15231	3.1992	4.32021	4.1737
0.03919	0	4.09678	0	2.93345	4.65372	2.37341	1.88052	3.47422	0.280122	2.66206	3.28231	4.65571	3.76513
0	2.20256	0.677393	0	3.56059	4.40623	1.02147	3.15413	3.64972	1.645	1.81236	3.37635	4.70901	3.57322
0.275116	0.535794	2.84155	0	1.30517	4.1168	1.18541	0.357346	3.8641	0	2.85616	4.01394	4.50728	4.30132
0.170769	1.08962	1.05631	0	0.448239	3.49048	0.883493	0.703674	2.96798	0	0	3.2879	4.45924	2.87773
0.267209	0.854391	3.78734	0	2.27366	4.48814	1.34976	0	3.71696	0	2.36626	3.31243	4.49987	4.24664
0.906324	0.222168	3.6787	0	2.02093	4.35968	0.0647547	0.409831	2.58528	0	2.53008	3.99046	5.07769	3.97374
0	0.0249974	3.55241	0	1.69949	3.9302	0.945225	0.775802	4.1378	0.313633	0.0255972	3.85999	4.51646	3.57924
0	0.11892	1.78998	0.00779992	0.480138	4.22433	0	2.10974	3.38224	0	1.63506	4.16529	5.0423	2.8382
0.407618	0.576698	4.34781	0.192607	1.49408	3.37575	0.57721	0.157745	2.22519	0.0928665	2.55191	3.63361	4.92784	2.90561
0	0.549522	3.47609	0	2.83838	4.56912	1.53544	1.74492	4.64787	0	2.50407	3.58544	4.81803	4.38176
0	0.305811	0.37028	0.5915	1.4256	3.97986	0.894185	2.53529	3.66462	0	1.12865	2.8375	4.66669	2.56731
0	0	0	0.47207	0	3.86142	1.37418	0	0	0.549349	0	1.50978	2.18351	3.10939
0.0321944	3.39041	0.743718	0.529507	1.8223	3.99327	0.407434	0	4.11767	0.549349	2.26339	4.16939	5.27198	3.62171
0	0	1.11333	0.424899	2.76898	3.79589	3.43884	4.62031	3.71748	1.78445	1.00324	3.21505	4.20937	3.84707
1.16443	0	4.07797	0.47566	3.09507	4.01458	1.44176	2.15706	3.13121	0.0665509	2.54116	3.18631	4.99713	4.22898
0.130033	1.38996	3.01777	0	0.54831	4.31952	0.62459	0	3.06871	0.0956541	1.22392	3.81839	4.34013	3.71584
0	2.63449	1.20261	0	1.66623	4.3473	1.62114	4.52324	4.39383	0	1.5572	4.01012	5.24268	3.98774
0	0	3.77243	0	2.48429	4.28609	1.24356	1.32798	3.83682	0.497431	2.57258	3.7095	4.6498	3.68385
1.09853	1.55736	1.74689	0.288002	2.37493	4.10548	0.529157	1.20482	3.15984	1.36703	1.34782	4.01685	4.69301	3.47303
0	1.763	2.943	0	1.82312	4.1902	0	1.87292	3.86621	0.910624	0.893904	2.71207	4.04627	4.09116
2.04028	0.324476	3.90387	0.193196	2.84339	4.26123	0.698897	1.73669	4.66897	0.138952	2.91022	3.55798	4.45379	4.24453
0	2.02311	2.05021	0	2.26741	3.21285	0.829828	1.21838	4.4627	1.99284	0.369906	3.2689	4.30389	2.49569
0	2.20839	2.57896	0.410936	2.12082	4.78085	2.06479	1.96589	4.73655	0.368597	2.04503	3.48011	3.73783	4.66015
1.14759	0.61959	4.30544	0.217286	2.08814	5.12772	1.85224	2.63125	3.99805	0	2.66998	3.85378	5.37777	3.93781
0.21455	2.09525	4.41133	1.19543	2.97818	4.24886	2.52299	1.10189	4.43771	1.01853	1.80335	3.28004	4.27601	4.37659
0	2.03695	2.75939	0.125471	2.15665	4.0312	0.66735	2.97782	3.95086	1.16158	1.46814	4.0716	4.38952	3.7652
0	0.65283	1.46691	0.0958532	2.39848	3.69023	0.199671	3.24156	4.21039	0.329031	0	2.11755	3.56131	1.93698
0	0.0433864	4.28315	0.318013	2.81526	4.39786	1.14794	0	4.77102	0.560403	3.10192	4.14323	4.7367	4.21965
0	1.47946	3.65706	0	1.04959	3.98093	0	0.588956	2.71008	0	2.33313	3.48618	3.96095	3.89464
0.418662	2.03068	2.79549	0	1.5186	3.89103	0.396712	1.09505	2.14466	0	2.07086	3.99181	5.25059	4.08537
0.10799	0.730637	3.06644	0	2.11332	3.5649	1.58359	3.51657	4.25086	1.04734	0.018399	3.7065	4.52478	1.87957
0.554539	0.337553	3.97543	0.0153994	2.4435	3.67166	2.2844	4.24697	4.3073	0	3.4452	3.79181	4.25901	3.55628
0	0.989981	2.96841	0	1.14598	3.5913	0.0725364	2.09805	3.7611	1.6904	0.267595	2.96414	4.49342	3.78413
0.264698	1.65493	1.42515	0.321816	2.39339	3.53867	1.42687	2.65467	3.79775	1.58028	0.0799149	3.06098	3.58778	3.7352
0.418111	1.72079	1.84536	0.140141	1.70218	3.82471	1.22651	3.6225	3.84818	0	0.136377	3.43535	4.50033	3.0096
0.649551	1.28715	4.42779	0.673189	2.4727	4.02747	2.19101	2.18471	3.12092	0.500625	2.47574	2.77182	3.22036	3.34868
0	2.39718	1.41849	0	1.8079	3.6735	1.08344	2.47497	3.83682	1.45609	0.785194	3.33358	4.71085	4.44233
0	1.73196	2.74702	0.182387	1.78575	3.8895	0.377379	0	2.69452	0	2.17255	3.26574	4.78393	3.10145
1.58367	0.272032	4.54014	0.197121	2.78652	4.38932	1.21435	2.84329	4.98802	0	2.1795	3.39926	4.47941	4.1027
0	0.363539	1.91217	0.368971	1.22705	3.41287	1.48378	4.53262	4.85	2.24771	0.522324	3.25756	3.80816	3.02392
0	2.46053	3.23104	0	0.270104	4.17106	0.27839	0.144101	2.51508	1.34069	2.52944	3.62845	4.86728	4.04327
0	0.967724	3.85642	0	2.2838	3.96704	0	0.07114	3.43405	0	2.69589	4.1664	5.03325	2.7922
0	1.18093	0.60063	0	1.88552	3.50792	0.547963	0	2.13281	0.637528	1.30021	3.67639	4.71832	3.98375
0	2.98319	0.805146	0	1.55648	3.77332	0	0.302945	3.87454	0	1.04246	3.61342	4.54542	3.7775
0.542583	1.21664	4.20942	0.0105998	2.44619	4.26989	0.528282	2.34771	3.14588	0	3.31835	4.03273	4.77282	3.16577
0.55281	0	4.19121	0	3.28008	4.09756	1.94407	0.0667504	3.96749	0.626919	2.859	3.90862	4.8238	4.42593
0	1.47746	2.70007	0	0.0327941	3.52881	0.0581672	1.68396	2.5717	0	0.495121	4.09118	4.56743	4.03904
2.21773	0.471352	4.33947	0.00459998	2.67372	3.58113	0.393932	1.58115	3.73533	0	3.18916	3.66973	4.45782	4.19316
0	0.722956	4.03505	0.333768	2.46198	3.71841	2.11308	0.353022	4.3124	1.30173	1.85853	3.43647	4.85597	3.43554
0.0453844	1.15116	3.92136	0.203982	1.54372	4.21148	1.63303	0.643632	3.0544	0	2.24721	4.12876	5.31127	4.71097
0	2.34809	2.35924	0	2.92366	4.05626	0	3.00449	5.065	1.57537	1.28879	2.78617	4.43371	3.54703
0.566251	0.853526	4.4379	0	2.36047	4.60082	1.22218	2.00724	3.81319	0	1.95551	3.73217	5.03301	4.77286
0.0517769	1.1499	4.30102	0.0763259	2.46974	5.28812	1.99134	0	4.65774	0.867732	2.50559	3.44589	4.89486	4.18907
0.35791	2.4683	2.97138	0	2.33999	4.36258	1.4094	1.58336	3.56755	0.502397	1.66834	3.80191	4.78808	4.08455
0.333958	1.42796	3.02408	0	2.55867	3.80839	1.72673	3.06479	4.48212	1.80994	0.726096	3.97133	4.46896	3.98236
0	2.70735	2.06214	0.0661517	3.17212	3.69113	1.10141	2.80112	4.94192	0.196336	2.03171	3.58746	3.96002	2.74896
0	0.0131996	1.46411	0	1.97273	3.73533	0.194963	1.04221	4.00219	0.35321	3.09096	3.30869	4.47225	3.27328
0.907018	0.497608	2.45995	0.154781	1.55356	4.36274	1.45503	2.42772	4.36547	1.21468	0.876557	3.58877	4.33849	4.29737
0.341522	1.4824	3.67755	0.0629584	2.17206	4.17001	1.65234	2.22211	4.64943	0.154188	2.32836	3.57559	4.47564	4.22404
0.137764	1.30254	3.48355	0.139547	2.11031	3.7956	1.33095	0.74821	2.91965	0	0.980281	4.23764	5.29367	3.62706
0.449871	0	4.21509	0	2.60755	4.01405	2.54541	0.070741	3.72744	0	2.80513	3.01674	5.04766	4.0218
0.315919	2.62476	2.44677	0.182584	2.57512	3.87262	0.96573	2.54538	3.52365	0.17471	0.604168	3.75483	4.5223	3.62172
1.15884	0.38148	3.90479	0	2.16723	4.14186	0.877266	4.50207	4.02913	1.62714	0.520744	3.83766	5.0005	4.07796
0	1.32709	0.308102	0.400784	0.768645	3.84924	0	0.800369	3.80572	1.59745	0	4.01569	4.60106	2.68179
0	1.09685	1.48912	0	2.31842	3.85576	0.528107	2.34056	5.04511	2.24604	0.827041	3.41896	3.99303	4.1812
0.121898	1.44694	4.04116	0.271068	2.26643	3.48616	1.4173	0.505584	3.95406	0	1.88427	2.16891	4.6209	4.20445
0.0419877	1.57418	4.45943	0.382783	2.99011	4.83391	2.33582	1.91955	3.52646	0.195944	2.68554	3.13393	4.73569	4.90265
2.65961	0.676101	3.04279	0	3.10014	4.09187	0.698738	3.78768	4.52122	0.794978	1.72349	3.01445	4.17642	4.18752
0	1.85512	1.12525	0	1.33715	3.60315	0.709863	2.63234	3.15502	0.268753	1.77421	3.67836	4.24642	3.124
0.730168	0	4.29914	0.139547	1.57775	4.49604	0.0539738	1.59893	4.28394	0.166628	2.68685	4.08081	5.20003	4.3925
0	0.766965	1.59542	0.565392	1.07943	4.0446	0.036392	0.735477	4.20243	0	1.65434	4.18392	4.339	4.20273
0	0.0509779	3.83095	0.371402	1.49716	4.29462	0.452409	2.81129	3.21614	1.14216	2.17332	3.89791	4.77631	3.89169
1.22964	1.00672	4.30599	0.840489	2.84827	4.72779	1.43466	2.83507	3.59149	0	2.86053	3.01218	4.22977	3.50491
0.364851	1.91828	0.874001	0	2.3411	3.41678	1.09661	4.69778	4.6199	0.875421	1.23684	3.27157	4.49659	3.67887
0.133404	1.96578	2.16678	0.322386	1.58154	3.79572	0.860144	3.32768	3.91259	0	0.718393	3.62536	4.21029	3.90263
0.518283	1.29339	2.50867	0.291072	2.17377	3.53427	0.0343932	1.90235	4.69678	1.63723	0.0996351	3.38224	4.50227	3.52136
0	0	2.82691	0	2.38918	3.57521	0.0683468	2.8374	2.79488	1.07638	2.35849	3.96718	4.75402	3.84498
0	1.38808	4.44456	0.646758	2.91978	4.74434	2.35285	0.518283	3.97187	0.501688	2.39487	3.72751	4.31647	3.89225
0	1.01597	2.39881	0.105007	0.28589	3.76004	1.43177	3.88173	4.24329	0	2.70186	2.77615	4.16589	3.15145
0.0567695	1.27529	2.83385	0	1.65611	3.73122	0	2.37989	3.77868	1.00762	1.06287	3.42277	4.35684	3.92933
0	1.00401	2.37552	0.0713395	1.49895	4.02161	0.24067	1.5211	2.85772	0.0439858	2.25955	3.72245	4.56026	4.20443
0	2.41006	0.694107	0	2.87867	4.6011	0.467575	3.26441	4.22818	0	0.986974	3.70325	4.61285	3.67807
1.62646	0	4.30986	0.98015	1.83657	4.4866	1.49272	3.22001	3.50664	0	3.66117	3.1924	4.14257	4.60181
1.017	0.787909	2.56444	0.387806	2.32878	3.74905	0.445878	2.04762	4.86533	0.985533	1.55954	3.54274	3.54193	4.02857
0	0.187696	3.0423	0	3.27888	4.59001	1.76347	0	4.88838	0	3.415	3.72152	4.76986	3.95854
1.21326	1.10261	3.89207	0.236003	2.32611	4.08792	0.0717385	2.43772	3.8199	1.49391	0.409093	3.6994	4.85061	4.25303
0.430206	0.948732	4.08106	0	2.61961	4.49919	0.368035	0	3.59491	0	2.51354	3.31219	4.68939	4.60414
0.551427	2.28186	0.761454	0	2.40956	3.26624	0.600798	3.20414	5.3261	1.92367	1.91673	3.34736	4.21252	3.53751
1.1151	0.199867	4.56758	0.176482	3.37162	4.4243	2.0029	3.1306	3.26741	0.0908749	2.43977	3.83121	4.83762	4.48008
0.181797	1.99817	4.1786	0.00479998	1.85095	3.9827	0.920422	1.41519	3.51444	0.514411	3.26147	4.03341	5.04712	4.56515
1.10368	1.3738	2.40563	0.599617	3.17222	3.78667	1.83862	4.26657	5.28035	0.326944	1.74275	4.18192	4.1474	3.69852
0	0.640335	2.03972	0	0.688822	3.58181	2.25005	4.69921	4.46448	2.25955	0.856263	3.13892	4.57411	2.702
1.95495	0.101227	4.5308	0.713976	2.60593	3.62902	0.551427	1.53346	4.41267	0	0.85266	3.35345	4.14722	3.99505
0.165642	2.03434	1.68338	0	2.09651	3.85395	0	1.44872	2.84998	1.78588	2.0835	3.14227	4.53107	3.30931
0	1.17542	2.81521	0	0.461448	3.79448	1.71898	0.173134	3.61927	0.922621	0.142715	2.81838	4.83697	4.04302
0.896565	2.80272	3.55844	0.236392	2.2695	4.44388	0.604673	1.20954	4.15631	0	2.73941	4.39903	4.53973	4.57368
0	1.1593	1.24069	0	0.997404	4.32433	0	2.21558	4.09675	1.23029	1.75933	3.76465	4.56402	4.0857
0.311917	2.62349	2.85053	0.140933	3.10041	4.27464	1.40088	3.33762	4.63228	0.135386	1.85426	3.66255	4.69332	4.4493
0	2.4729	1.66535	0	1.64619	3.89106	0	0.727663	3.87552	0.926323	0.951692	3.42367	4.55307	3.3584
0	2.3719	2.00052	0.0958532	1.887	3.81207	0	2.8259	3.87152	0.524955	0.268174	3.81064	4.74484	3.34462
0	1.43131	2.8973	0	0	3.87108	0.223144	1.23007	4.04995	0.330927	0.740769	4.08397	4.47064	3.79198
0	2.57452	3.09182	0.494054	2.53959	3.88861	1.18272	3.49103	4.14803	0.963201	1.53503	3.84592	4.66039	3.84934
0.222558	1.21391	3.19087	0	1.99118	4.23663	1.94877	2.79379	4.22848	1.80007	1.18239	3.71453	4.67483	3.99979
0	2.52506	1.23662	0	2.75069	3.74836	1.53979	1.6603	4.75127	1.87903	0.141131	3.16417	3.81708	3.61052
0.193	1.32897	3.06876	0	2.95323	4.46442	0.923856	0.175498	2.92565	0	1.22175	3.48183	4.71557	3.82924
0.855831	0.714291	3.54152	0.491029	3.26939	4.10033	1.74057	0.0862929	4.30935	0.966528	2.78539	3.83531	4.3434	3.82978
0.255027	2.28138	2.87753	0.105405	1.90904	4.39367	0.442061	2.20343	3.57013	0.513001	1.36779	3.49724	4.14831	2.90362
1.73989	1.28438	3.82939	0	3.01341	4.41256	1.699	2.58684	5.55275	0	2.53159	2.86277	4.40428	3.90874
0	1.71829	1.17011	0.297205	1.13309	3.67205	0	1.17519	3.7993	2.36797	1.75383	3.41907	4.45627	3.73384
0	0.359224	3.01639	0.591331	1.88344	3.69608	0.934106	3.65849	4.69047	2.68982	1.09119	3.88275	3.94942	3.69489
0	2.20125	1.01764	0	1.58682	2.93432	1.36309	2.38874	3.80443	1.38648	0.406142	3.96811	4.48375	3.0251
0	1.96616	0	0	0.853237	3.56474	0	2.02332	3.54274	0.717605	0.910901	3.74267	4.27504	3.00676
0.173725	1.57981	2.90027	0	0.75423	4.31402	0.0627588	3.67086	4.70065	1.40681	1.90858	4.06378	4.62977	4.55398
0.261412	0.865159	4.19568	0	1.44854	2.91466	1.50928	2.84536	4.66774	0.137764	2.14142	3.00029	4.97041	2.8371
0	1.86684	1.78875	0	1.71857	3.95631	0.60063	1.92585	3.87552	2.79357	1.06447	3.59837	4.22352	4.10726
2.20278	0.501157	3.08642	0	3.28966	3.89758	2.26995	4.18294	5.14964	0.389292	2.02187	3.49251	4.28599	3.96768
0	2.11845	4.1893	0	2.277	4.3963	0	0.200847	2.46324	1.16443	2.64562	4.32947	4.57928	3.31184
2.76432	0.845428	3.56772	0.328841	2.40842	4.15716	3.08882	6.22355	4.76769	0.590313	1.44917	3.90538	3.52394	3.36947
0	1.94373	3.31257	0.368597	2.34798	4.10848	1.27426	2.23281	3.28364	0	2.4682	3.55877	4.62817	4.25754
0	2.5344	2.67748	0	2.74503	3.87307	1.39033	0	4.25756	1.70168	1.10881	4.28975	5.13389	4.14133
0.320486	0.580793	4.29259	0	2.25914	3.79581	1.83961	1.18809	2.47728	0.00459998	1.69126	3.48187	4.76755	3.73112
0	1.51726	2.06044	0.418111	1.66052	4.39984	0.972893	1.96363	3.62402	0.133404	1.33607	4.2615	4.40594	4.15629
0	1.7773	2.45985	0	1.38893	4.70001	0.441879	3.20478	3.61828	0.67011	0.457475	4.10845	4.86897	3.5326
0	0	3.02316	0	4.06029	3.7894	1.71515	2.20826	5.03944	0.894465	4.58113	4.61971	4.81301	3.88018
0	0	0.421416	0	1.16443	2.58059	0	1.24101	4.35434	1.28304	0.0739326	3.75738	4.38163	3.17544
1.15484	1.63753	3.98314	0	3.13241	3.69828	2.13584	0.996755	5.04054	0.443334	2.16139	3.03839	4.33034	3.95848
0	2.1322	1.90106	0.199082	1.64886	3.87414	0.0647547	0.390221	3.74431	0	2.17125	3.8015	4.94912	3.47647
1.64671	0.390221	2.79557	0.034793	2.41603	4.24777	1.21096	1.84369	3.83832	1.53593	2.88706	3.21681	3.96448	4.00155
1.12219	1.24686	2.68122	0.137962	2.35236	3.91326	1.45644	2.71075	4.67394	0.864444	1.24047	2.74049	3.66709	2.75476
0.873005	0.188089	4.22657	0.220216	1.12771	4.11243	0	1.21708	3.25672	0	2.83016	3.94703	4.53563	3.93875
0.480317	0.196729	4.20857	0	2.9743	4.63065	0.989328	0.737658	3.16905	0	2.14885	3.95031	5.19123	4.50583
1.68274	0.834657	4.17453	0.393005	1.76666	4.37375	0.988805	2.02871	4.13721	0.617251	2.89695	3.97551	4.64279	4.39056
0	1.9219	2.27371	0.0319945	2.78931	3.52934	0.733293	1.69574	4.49219	0.609043	1.49861	3.78978	4.13523	3.75255
0.543278	0.897124	1.05519	0	2.82549	3.96756	1.13926	1.82097	0.83845	2.22673	1.21468	3.6731	4.78673	2.95964
0.219825	0.421049	3.58139	0.283199	1.18373	4.62741	0.720126	0.212008	4.02675	0	2.36335	3.71587	4.62538	4.04666
0	2.33283	1.54813	0	2.23505	3.70453	0	1.73607	3.76989	0.45639	0.0687458	3.73408	4.48187	2.91092
0.126066	2.819	3.54735	0.0367917	2.03557	4.53136	1.52593	1.90835	3.72769	0	1.41767	3.83388	4.39294	4.38378
0.306384	2.11217	3.2818	0	2.74996	4.53971	1.9376	5.02333	4.89668	0.731106	0.212986	3.60755	3.98651	4.1481
0	0	2.24817	0.134197	0.781414	3.73053	0	3.92246	5.59448	1.68904	0.598267	3.11107	3.74393	3.82745
0	0.307148	1.93669	0.0471825	3.0773	4.62045	1.04509	2.90541	4.39642	1.56163	1.07087	4.35533	4.76707	4.53784
0.533526	1.38987	3.78563	0.155572	2.72094	4.32894	1.72217	1.12254	4.66399	0.272611	2.16854	3.55742	4.76637	4.30544
0.169389	1.35306	4.27407	0.0315947	2.42337	4.47001	1.40543	0.773217	3.43428	0	3.02524	3.48525	4.53746	3.17471
0.041588	0	1.80155	0.0661517	0.965464	3.43193	0.830268	2.04742	3.96723	0.279545	0.00419999	2.40531	3.119	3.42779
0.0761265	2.87703	2.56722	0	2.84466	4.24852	0.863012	2.57739	3.70487	2.50195	0.421782	3.80424	4.63858	4.0332
0	0.261219	2.64457	0.216309	1.79102	3.96416	0.269911	2.70698	4.39102	0	0.955986	4.01423	4.60389	4.28099
0.439695	1.06126	3.91021	0.51159	2.527	4.02014	0.800369	0	4.8574	0	2.26552	2.33999	4.35215	3.21616
0	1.7539	2.59898	0	2.04549	4.0993	0.868874	1.13017	2.16565	0.173134	1.82003	3.30114	5.04328	3.99392
0.889412	2.5028	4.01533	0.743408	2.57552	4.0453	2.10403	3.32489	2.84027	0.501866	2.69352	3.81673	4.82606	4.14435
1.93624	0.846587	3.5032	0.150036	2.3406	4.08261	1.7002	4.57721	4.87708	0	1.56308	3.93999	4.01397	3.70256
0	2.6291	2.07705	0	1.78255	4.02725	1.1553	1.37085	1.8445	1.92465	1.58083	3.81306	4.91419	3.91564
0	1.13414	2.26005	0.0277964	1.67589	3.08986	2.65408	4.69903	4.01953	0	0.595901	3.14042	3.84753	3.18123
0.547616	0.685128	2.7103	0	1.52916	3.73577	0	0	1.97904	0	0.272225	3.6335	4.99712	3.68153
0	0	2.10672	0	1.45503	3.82877	0	0.240864	4.76192	0.654959	0.692027	2.36652	2.81507	3.56118
0	0.604	3.40296	0.195355	2.44938	4.25031	1.29299	2.92963	3.65916	0.335472	0.83947	3.93123	4.68992	4.12632
0.161892	0.599617	4.20245	0	2.54341	3.79254	0.245137	1.09047	3.6608	0.226459	2.92218	3.99736	5.25804	4.16502
0	1.89344	1.91638	0.126859	2.6177	3.56166	0.910901	1.71724	4.09647	0.391892	0	3.04462	3.51678	3.30967
0.714765	0.18042	2.71241	0	0.269718	3.63969	0.920422	1.18037	4.70168	0	1.17834	3.71802	3.742	3.393
0.638023	0.176482	3.0771	0.513706	2.09442	4.31697	0.873432	2.08035	3.07339	0.390964	2.50666	4.35775	4.79871	3.63173
0.812134	0.823365	3.8606	0.52285	2.17821	4.05954	0.677716	1.88581	4.69477	0	2.51306	3.05736	3.93041	4.06851
0	2.16252	2.97066	0	2.20461	3.99995	1.36942	2.33647	3.18274	0.656758	0.710179	3.54995	4.69869	3.90432
0	0.285698	3.97575	0.0151994	1.28108	3.71918	0.303518	2.33478	4.74707	0	0.852227	3.94314	4.07755	2.93693
0.263152	0	3.92435	0	1.45529	4.13393	2.10288	1.80649	5.00752	0.954109	2.62726	3.50505	4.3088	4.43023
0.159325	1.37618	2.16279	0	2.35421	3.48164	0.220411	1.47477	2.7383	2.62112	0.365975	4.85652	4.6724	2.95352
0	2.00545	3.06676	0	3.03856	4.38588	1.52701	2.17066	3.73697	0.587428	2.33724	3.62643	4.09965	4.80854
1.37218	0.817464	3.52618	0.10799	2.06109	4.22062	1.57902	0	2.51354	0.589295	1.85249	3.18476	5.09283	4.33244
0.804251	0.541888	3.54987	0	0	3.33665	1.07136	0.859426	2.04263	0	2.00333	2.65442	4.23078	3.06607
0	1.61573	1.79517	0.082307	1.74621	3.49122	0.675778	0.133404	3.46473	0.401893	0.468835	3.9219	4.73299	3.60244
0.216114	1.01917	3.64443	0	2.43132	4.43273	1.79878	1.00466	3.62684	0	2.71682	2.95687	3.5081	4.04482
0	0.478706	1.96934	0.524604	2.04115	3.15987	1.42342	3.85174	4.19749	1.33124	1.6502	3.74508	4.72854	3.03455
0	2.48677	3.16064	0.795128	2.59182	4.52866	1.9453	1.4246	4.93304	0	2.13262	3.55448	4.07702	3.94387
0.136773	2.57367	1.82745	0.635047	2.90711	3.49626	1.25395	1.05581	3.75703	1.59191	0.392263	3.49035	4.47334	4.16647
0	1.01866	3.06501	0.0908749	1.89161	3.41996	0.967591	2.39574	4.49958	1.51851	1.47686	3.67173	4.58861	4.08174
0	0	4.27897	0.15972	2.15468	4.08892	2.64341	0	3.70768	0	2.20961	2.45744	4.78203	4.38332
0.594379	0	4.66444	0	3.79884	4.19049	1.78803	3.00128	5.01386	1.41262	2.33359	4.32886	5.28607	4.32379
0	2.4467	3.31004	0	3.68838	4.9637	1.3342	2.45995	4.93814	2.46661	2.12539	4.23935	4.99267	4.5911
0	2.42534	0.763599	0	1.48309	3.69411	0.655613	2.50443	3.40498	1.10667	0.625755	3.95955	4.44639	4.12205
0.340578	1.51843	2.93547	0	1.35703	4.01808	0.252121	0.9091	2.72854	0	1.96484	3.71097	4.77488	3.55071
0	2.11384	0.907574	0	1.88818	3.75231	0	2.56948	2.91758	1.2992	0.85957	3.21888	4.2333	3.43672
0.812431	0.244749	2.97197	0	2.90342	3.9239	0.141527	4.105	3.70121	0	1.13379	3.49256	4.07752	3.47251
0.761607	1.97676	4.27604	0.587938	2.85763	4.29756	0.27685	2.06244	4.32323	0	2.40892	4.29215	4.69715	3.14113
0	1.42878	1.94905	0.0864921	1.03087	3.83505	0	2.90106	4.25234	0.963334	0.957057	3.25744	3.97123	3.63251
0.0459838	0.671569	0.825865	0	1.34196	3.70396	0.719653	2.7141	3.16386	0.249794	0.279737	3.67168	4.89353	4.06874
0.163668	0	4.45438	0.0113998	2.0832	4.12407	2.81318	1.30669	3.99561	0	3.14472	3.17093	5.08898	4.25928
0.107791	2.71545	1.09083	0	2.09476	4.59221	0	1.10225	3.13314	1.81325	1.57569	4.31195	5.49688	4.39738
0.926597	0.784892	3.24024	0.388178	3.1868	4.32523	2.48293	2.55228	3.91147	0.377192	2.25811	3.23937	4.52185	4.3789
0	2.9372	2.52878	0	1.30487	3.85652	0	0.339066	3.36542	0	0.236976	3.49184	4.63684	4.39757
0	2.25126	1.92978	0	1.9416	3.67926	0.16722	2.06559	3.19748	1.91188	1.55841	3.46198	3.89033	3.11914
0	1.40515	2.06644	0	1.23437	3.31533	0.707961	0.319535	4.00028	1.10165	0.0225981	3.39931	4.39959	2.73603
0	0.612398	1.69694	0	3.01883	3.60278	0	1.82173	4.38491	1.60164	0.537188	3.0305	4.11194	3.33467
0.286082	1.253	2.63217	0	2.49781	4.2904	0.619923	3.77735	1.40487	0	1.17056	3.97158	4.7227	4.03506
2.15019	0.15063	3.63401	0	3.09854	4.02491	1.84141	3.59993	4.32772	0.618588	1.27394	2.17237	3.719	3.98454
0	2.00158	0.693787	0.299694	0.185534	3.26377	0.377565	0.0375911	2.62488	0	0	3.65638	4.64028	4.00294
0.248242	0.0705415	0.586579	0	2.59634	3.2332	1.65426	2.35308	4.05493	0.385761	1.16511	3.83759	4.63516	3.692
0.83743	1.63212	4.40884	0	2.73972	4.49556	1.54274	1.54462	3.60122	0	2.49365	4.03688	4.81712	4.01748
1.23705	0	4.49531	0.0501789	2.55704	3.38778	0.662958	2.23026	4.46236	0	1.84085	2.78199	5.07169	3.46025
0	0	3.4796	0	1.40116	4.23649	0.70256	0	3.19712	0.755154	2.48366	2.87863	4.53466	3.13975
0	1.47963	2.96136	0.460185	1.61794	4.38282	0.997924	2.39881	4.40601	0.379057	1.71068	3.42137	4.36906	3.81084
0.0914724	2.17012	2.67419	0	1.59285	4.69119	1.16602	3.97848	4.27892	0.303327	0.89936	4.38859	5.08123	3.58809
0.78217	0	2.7126	0.8266	1.20581	3.58068	1.40163	0	5.06882	0.240476	0.736256	2.51752	3.43978	3.53345
0.482285	1.36913	3.82819	0.408725	2.08035	4.67416	0.753459	2.75585	4.79767	0.179632	1.74675	3.48468	4.12838	3.6191
1.91194	0	3.2071	0	0.794077	3.77957	0.766812	3.60196	4.05029	0	0.645113	3.56126	4.46111	2.82389
0	1.79698	2.67072	0.334526	2.59009	4.08158	1.54102	2.17897	4.46707	0.56092	1.47928	3.49348	4.25953	3.00938
0.201435	2.00158	1.9291	0.28589	1.72266	3.83908	1.9718	2.91282	4.13979	1.02897	0.589126	3.4257	4.2584	3.22417
0.30065	0.946979	3.65974	0.0779211	1.19499	4.00946	1.86181	1.86865	3.63309	0.16505	2.56746	3.90768	4.6246	2.06728
0.0417878	0.0517769	2.61874	0.36035	0.614073	4.64225	0.0505784	1.07173	0.403372	0	0	1.00155	2.56318	3.94508
0	1.78419	1.51407	0	1.96567	3.83864	0	0.510708	3.64088	0	0.978175	3.24842	4.57408	2.6778
0.669948	0.327134	4.55132	0	2.25313	4.35448	2.31471	0.391335	4.5745	0.624257	2.28497	4.56338	5.00965	3.96691
3.22324	0	2.78689	0	1.56836	3.92067	0	2.54329	4.84098	0.377752	1.01123	2.35976	3.44932	2.90707
1.21227	0	3.92878	0	1.35403	4.38418	2.31827	0.716501	4.37459	0	2.63839	3.09327	4.43375	4.05945
0.288578	1.48963	1.79226	0	3.40068	4.09633	2.44126	4.70186	4.00832	1.64351	1.54233	4.0929	4.47673	3.76462
0	2.28327	0.119912	0.0443854	2.00518	3.32317	0.831439	2.7827	4.05042	0	1.20625	3.77814	4.60375	2.78509
0	1.70041	1.10523	0.0685463	1.31262	3.9243	0.261799	0.293949	2.84756	0	0.736412	3.93715	5.04884	3.4074
1.07038	1.05966	3.29475	0.0837022	2.77635	3.96429	0.988805	3.00336	5.39615	1.4019	1.1744	2.47316	3.75943	3.89018
0.351704	1.15024	3.00418	0	2.25404	3.41924	0.28685	0	3.61552	0.706692	2.03567	4.00989	5.00366	4.22486
0.10799	0.351328	3.81283	0.452409	2.92826	4.22492	0.399674	0.24572	3.77919	0	2.40977	3.54225	4.5338	4.59635
0.192607	1.01546	1.85512	0.202807	1.55267	3.87657	0.722013	3.43387	4.53882	0	0.886597	3.7648	4.71843	4.16061
0.963201	3.25923	4.49041	0.175695	1.04472	4.60456	0.0693444	0.587258	3.86018	0.0273966	3.13648	3.77126	4.9649	4.16897
1.24537	1.61374	3.3194	0.0819084	2.44886	3.89046	1.47885	0.998054	4.34659	0	1.82293	3.81143	4.36689	4.08713
0	2.02124	2.66245	0	0.861005	3.58464	0.105405	0	3.48813	0	0.80604	3.51416	4.3943	3.35951
0.359412	0.890677	2.96919	0.555229	0.444061	3.95217	0.806784	1.25827	4.13425	0.502752	1.07955	3.35095	4.37576	3.34072
0.829242	2.58092	2.6878	0	2.44807	4.97625	1.14077	1.58422	3.47326	0.688019	1.71731	4.03479	4.62808	4.68287
0.0111998	2.49323	0.140537	0.172148	1.81699	3.65078	0.196729	1.43906	2.85536	1.48937	1.3517	3.91713	4.68885	2.11598
0.600292	0.137764	4.63419	0.183174	2.56691	4.16535	1.93568	1.96198	3.53596	0	2.39436	3.70621	5.09426	4.42972
0.360726	1.86163	2.05752	0	2.16116	4.01925	0.397638	2.98842	3.64403	1.07869	0.678039	3.60328	4.49987	3.79014
0	0.18042	3.93068	0	0.747591	3.22202	0.748519	0.438237	2.80175	1.10452	2.23476	3.68888	4.7959	3.40626
0.969714	1.47989	3.8618	0.167022	2.41166	3.97191	0.844702	2.15	4.25799	0.611392	1.97328	3.02706	2.91896	3.7711
1.12372	1.22424	3.44573	0.191429	2.47987	4.39067	1.06952	1.105	3.58425	0	2.34532	3.7311	4.23032	4.10808
0	1.81731	1.44005	0.325995	1.79523	4.06273	0.7513	2.18871	3.70443	0.822923	1.58083	3.66081	4.39724	2.96305
0.578064	2.05783	4.41087	0	2.26962	4.24681	2.52547	0	3.75377	0	2.5567	3.02508	4.94882	3.34418
0	1.87106	2.18129	0	2.23124	3.88356	1.35364	1.01661	4.72483	0	0.323147	4.05437	4.9764	3.90712
0	0	2.57694	0.296439	0.378125	3.91169	0.092269	1.7907	1.96567	0	2.14715	2.83943	4.02471	2.71871
0.0615611	1.24707	2.09776	0.208878	0.861579	3.53674	0.391149	0	2.31616	0	0	3.17365	4.60173	3.5069
0	1.43969	2.39288	0	2.65911	3.84258	1.7083	0	4.1777	0.6667	1.98908	3.81878	4.4996	3.74664
0.497786	0	3.28493	0	1.65707	4.20595	0.5516	0.661003	4.15214	1.14193	1.46551	3.98417	4.61355	3.81635
0	0	2.5333	0	1.79329	4.37188	1.39043	3.82761	3.94408	0	1.87622	3.76331	4.5569	3.80115
0	1.6052	2.50546	0	2.01167	3.75448	1.72611	3.41965	4.54826	1.80213	2.24327	3.58697	3.05832	3.58462
0.520568	1.22489	2.91622	0	0.788361	3.70681	0.00319999	1.71299	4.12444	0.975801	1.77395	3.66412	4.78445	3.61311
0.0607626	0	1.11238	0.360913	1.03201	3.80998	0.774738	0	2.74769	0	0.12428	1.96065	2.54973	0
0.0743315	0.0968485	3.93147	0.406511	0.147465	4.28632	0.0161993	1.68668	4.84106	0.203199	1.76334	3.54891	3.39665	3.97293
0.326565	0.777624	3.83967	0	1.62236	3.73358	0.317061	2.29555	4.61681	0.288578	0.140933	3.16725	3.75104	3.84113
0.756385	2.53799	2.80402	0	2.48004	3.55018	1.21162	3.66833	5.01745	0.661492	1.153	3.24817	3.9301	3.86771
0	0.099237	4.11326	0.249794	1.30254	5.01462	0	2.1453	4.17253	0	2.3482	4.53904	4.5422	4.76299
0.434043	1.41096	2.38939	0	1.93935	4.2635	0.671407	1.9062	2.94973	0.757769	1.75652	3.29515	3.74875	4.0643
0.224899	0.195355	3.65068	0	1.74146	4.07207	3.06512	2.67127	4.13535	0.64873	2.97757	2.60904	3.98152	3.36877
0.878542	1.50141	1.73669	0	1.80039	4.18035	0.959865	2.35221	3.9416	1.71683	0.791372	3.94456	4.89558	3.95619
0.9127	0	4.73419	0	2.64928	4.63468	0.637528	1.29472	4.04946	1.56836	2.59989	3.85785	4.76919	4.52191
0	1.69254	1.2068	0	1.33401	3.73865	0.189268	1.3482	3.79519	0	0	3.34436	3.89455	2.94521
1.31583	2.41269	1.84831	0.130826	2.06354	3.08095	1.38958	2.90582	4.41541	1.95362	0.991417	2.60054	3.93554	3.23827
0.247854	0.985795	1.76507	0.153595	1.73045	3.80337	0.622425	0.868446	4.0544	2.96726	0.137169	3.88271	5.07206	4.0284
0	2.62778	2.01994	1.19687	3.01192	4.25307	1.56492	0.658718	3.09928	1.85169	2.17601	3.81623	4.58983	4.09302
0.534573	0.430755	3.9667	0.0587662	0.974216	4.14578	0.0233979	1.11261	4.79222	1.16886	3.32968	3.36669	3.96728	3.70274
0.121699	0.737502	2.59927	0	1.60071	3.60874	0.55868	0.59607	4.57655	0.084898	2.29515	3.90141	4.21858	2.98744
0.0145995	2.08467	1.92293	0	2.26376	4.05994	0.822039	3.92545	4.23645	1.72549	0.898243	3.6516	4.90565	3.14654
0.117529	0.542062	3.65703	0.168994	2.57694	3.78826	0	1.18552	4.30264	0	3.19077	3.75837	4.31263	3.17006
0.07114	2.45471	0.889552	0.848614	2.73848	3.59832	1.28756	1.38921	3.96695	2.30926	0.810204	3.41663	4.29472	2.62115
0.619757	0.8266	4.0493	0.129042	2.3354	4.418	0.64017	0.528982	3.94558	0.524604	2.1459	3.28608	4.33754	3.16853
0.290305	1.43447	4.09064	0.211617	2.29854	3.90671	2.94575	3.47401	4.03426	0	2.97782	3.24099	4.85823	3.88789
0	2.02395	2.76356	0	0.252314	3.43739	1.09481	1.62418	3.60517	0.860288	0.563501	3.4731	4.49965	3.40654
0	1.58831	3.50558	0.0653535	1.5241	3.719	0.996235	1.91269	4.00612	0.18101	1.78249	3.54533	4.48591	3.3998
0	0	2.47671	0	2.68923	2.46381	2.43713	5.22063	4.34825	0.75823	0.939134	2.72792	3.32131	0.949539
0.505407	0	4.12701	0.138952	2.46742	4.19914	2.4589	1.03453	4.51916	1.27726	3.04983	3.48555	4.60363	3.91436
0.7361	1.1454	3.74092	0.0874883	2.11883	4.42696	1.15254	2.10076	3.18231	0	2.56514	4.32071	5.01247	4.45628
0.873716	2.31236	4.21341	0	0	3.41312	0.923307	1.55833	4.78818	0	1.16784	1.69545	3.69002	2.63412
0.676101	0.36635	4.05879	0.835971	1.78621	4.10527	2.25963	3.08443	4.95718	0	3.24394	2.73629	3.95677	4.18639
0.00619996	0.620591	2.6057	0.274153	0.499561	3.18857	0.6654	0	1.73894	0.594379	0.609714	3.83003	4.97554	3.21513
0.387063	2.08163	2.5235	1.10332	2.46715	4.45845	1.49357	3.36759	4.15883	1.62578	1.30669	4.20162	5.03256	4.57148
0	1.16704	2.76968	0	2.65621	4.49963	0.369345	2.04304	2.95914	0.981728	1.63016	3.61878	4.574	4.42599
1.08235	1.02134	3.96416	0.342278	1.83152	3.88924	0.852949	3.6958	4.41046	1.40218	0.970245	2.7082	3.70735	3.82233
0	0.886315	3.64757	0	2.02985	3.51763	1.21827	0	4.10169	0.323716	1.41849	3.29015	4.83912	3.74417
0	1.6782	1.43258	0.440787	2.21454	3.72353	1.20294	1.20976	3.50779	1.9585	1.17395	3.65992	4.66719	3.55976
0	0.524078	3.54996	0.161497	1.20162	4.31869	0.25735	1.64783	3.4881	0	2.93284	4.25552	5.18182	4.53006
0.875421	2.08814	3.41205	0.711604	2.52385	4.11961	0.2167	1.15403	4.36702	0.299502	0.819532	3.41414	4.17201	3.64964
0	2.08025	1.48499	0	1.59776	3.70928	0.0591655	0	3.80301	0	0.779596	3.95986	5.03291	3.34816
0.543625	1.56091	3.79056	0.607363	1.74105	4.05202	0.94455	2.97668	3.61884	1.51105	2.15289	3.82092	4.69869	4.16062
0	1.2511	3.5719	0.0924682	2.73127	4.43464	0.480675	1.61664	4.87949	0	2.82199	4.12769	4.53905	3.48681
1.28777	2.09005	4.1037	0	2.32557	3.71952	1.19764	2.43484	4.82284	2.43317	2.43675	3.15186	3.64813	2.47303
0	0.307148	2.4824	0.68368	1.51575	3.47374	2.66586	3.78735	4.51526	0.885751	0.702401	1.97377	3.42994	2.35198
0.0647547	1.5854	2.91471	0	1.95728	4.02139	1.23276	1.87837	4.81115	1.28046	0.884623	3.59685	4.13371	3.7907
1.50953	1.53288	4.34439	0.0313948	2.79198	4.65436	1.4779	0	2.90495	0	1.95173	4.02027	4.95152	3.71754
0	0.368597	2.3927	0.348314	1.14852	3.98281	1.65478	2.54728	4.98917	1.05059	0.552464	3.62902	4.65955	2.66187
1.64403	0.82145	3.72613	0.183371	1.68108	3.91269	0.788814	2.89294	4.65399	0	2.46449	3.09451	4.26526	3.62697
1.74553	1.67502	3.71174	0.265857	2.72872	3.08578	0	2.71418	4.8617	0	2.19704	3.79002	4.39362	2.4814
0.814357	0.424533	4.95426	0.110972	3.06982	4.06017	1.7868	2.43321	5.1985	0	3.05379	4.00742	4.12779	3.62057
1.00104	1.7719	3.35782	0.52127	0.895585	3.91426	0.797826	1.38752	3.05	0	0.131025	2.57534	4.72313	3.66416
0.656758	1.18563	4.35679	0.0421875	2.42052	4.71835	2.71368	2.69247	4.23072	0.762527	3.14094	3.94615	4.35975	4.39911
0	1.5682	3.11	0.197513	2.10638	4.20215	0.627584	0.979228	4.31711	0	2.62464	3.98884	4.19966	4.25879
0	2.60264	2.50352	0.0613615	1.37266	3.68382	0.760687	0.967989	2.24992	0.784892	0.221777	3.82374	4.9173	3.73747
0.767117	0.991156	2.71505	0.196532	1.74343	3.63035	0.792575	0	4.58434	0.753459	1.04095	3.23642	4.47324	2.60437
0.170375	2.46124	1.96076	0	2.33336	4.41282	1.18115	2.58363	4.22376	0.407249	0.545014	3.38456	4.71217	3.62195
0	2.28734	2.57124	0	2.37769	3.87506	1.23018	2.18383	3.77161	1.91315	1.64537	3.60166	3.96807	3.58361
0.0341933	1.79044	2.86905	0.16426	1.71488	3.87421	0.94049	2.10682	3.70947	1.58972	1.43122	3.89761	3.98919	4.22844
0	1.91667	2.03449	0	0.764212	3.92665	0	1.53264	3.31675	0	1.97491	3.56643	4.52461	4.0765
0	0.194374	1.31823	0.0549723	2.60096	3.7252	1.6625	3.88036	4.69566	0.921385	2.37334	4.00207	4.64439	3.84549
0.0245975	1.8743	3.30248	0.628249	2.76653	2.8451	0.818203	2.29495	4.13228	0.110376	1.5256	4.3563	4.62013	3.02293
0	0.950885	3.53811	0	2.91792	4.3159	1.38902	3.65302	4.10864	0.952498	1.68087	3.57793	3.96476	3.57555
0	0.937234	2.11864	0.217482	2.48382	3.51522	0.0431866	0.704469	3.71779	2.39041	0.628249	3.31158	4.46431	3.586
0	2.29427	3.25668	0.0964504	1.96457	4.70942	0.347937	0	3.9843	0.248049	1.5686	3.48185	4.55077	3.85699
0.356594	1.90933	2.94713	0.0463834	2.23361	4.13542	0.679653	1.1311	3.43638	0	2.56829	4.06155	4.84946	2.91126
0	0.93288	1.57291	0	0.108189	3.89537	0	1.74098	4.02151	0	1.98056	3.22772	4.41536	3.39916
1.30072	0	3.91715	0.0439858	1.65279	3.83695	2.88299	2.67518	3.07715	1.02045	2.69911	2.66777	4.60235	3.90488
0	1.33203	2.29232	0.113755	2.25616	3.28478	0.928375	1.13402	4.61145	0.16426	0.177664	4.02106	3.87805	4.26975
0	1.07723	4.31553	0.154386	2.94231	4.29752	2.48455	1.66111	3.90845	0	1.78078	2.13463	3.98849	4.41892
0.226849	0.485858	0.925775	0	0.680782	4.02498	0	0.838159	3.91586	0	1.69822	3.3457	4.15068	2.46212
0	2.40226	1.67451	0.103018	2.79454	3.34916	0.372524	1.66447	3.77083	1.72618	0.904656	2.94447	4.44354	3.15347
0.179042	0.524779	4.1283	0.225484	1.55825	4.06904	2.31099	0	3.34169	0.203787	2.00227	2.98205	4.90039	3.90444
0.388364	1.30739	3.61567	0.262959	1.79433	3.55884	1.37209	2.48746	4.99712	0.506115	0.771694	3.45668	4.09253	3.64968
0.174119	0.257543	4.52249	0.438237	2.26343	4.32263	1.57759	0.609379	3.72557	0.161497	2.79161	4.19417	5.02718	3.42678
0.278775	1.93091	1.96049	0.233862	2.21294	4.03764	1.23383	0.929196	3.71192	1.26634	0.758998	3.53283	4.71481	3.63227
0.166036	1.72273	2.93024	0.00339999	2.71299	4.29856	0	0.166431	2.52401	0	2.89866	4.24615	4.90124	4.53101
0.196336	1.93861	1.57925	0.141527	2.68947	3.70947	0.852083	1.98467	4.42278	2.12445	1.49733	3.56664	4.44747	3.50026
1.46446	2.09185	4.03956	1.05121	2.21717	4.16185	0.953974	3.58606	4.89875	0	2.8825	3.39664	3.76384	3.54916
0.236587	0.374205	3.63558	0.162089	0.581304	3.71125	0	0.11137	4.04543	0	2.15929	4.01609	4.81393	3.20887
0.218458	1.69147	3.93943	0.233473	2.74323	4.46076	1.11534	1.54356	3.54573	0	2.3556	3.46479	4.48431	4.56918
0	1.79679	1.64075	0.09864	0.359787	3.88956	0.304283	1.55777	4.48398	0	0.514058	3.48596	4.55031	3.88238
0	1.838	1.20239	0.282238	1.43924	3.93914	0.301606	3.46004	4.55487	0.598436	1.68475	3.65837	3.97292	3.53613
0.106797	1.37874	2.70592	0.308484	0.676262	3.89064	0.957726	0.76268	4.44466	0	0	3.5638	4.25228	3.6021
0	0.837722	2.93568	0.600461	1.69992	3.86653	0.155967	2.80552	4.32491	0.574134	2.28525	3.83846	4.69135	3.02212
1.33272	0.533177	3.71268	0.355655	1.4605	3.68249	0.461268	1.55048	3.35544	0.886033	2.20552	3.873	4.53225	2.9615
0	1.53741	1.65839	0	1.52394	3.3239	0.255801	0	3.82397	0.175695	0.794978	3.40925	4.31259	3.96601
0.0123997	2.63143	1.77526	0.00979984	2.02447	4.04156	1.55664	4.34183	3.51496	0	0.979492	3.50897	5.07963	3.27294
0	1.92881	2.21652	0	0.803356	4.03421	0.218068	1.49426	3.19523	2.02498	0.302371	3.4265	4.28815	3.63116
0	2.06074	2.42818	0	2.08565	4.24404	1.25364	2.06249	3.4738	1.08962	0.867018	3.86164	4.64776	4.49384
0.528982	2.4736	4.06476	0.113556	2.67715	4.16419	0.570882	2.51794	4.99388	0.576527	2.48479	4.10104	4.70762	4.28601
0.436779	1.61427	3.12602	0	1.64426	4.10695	1.87238	3.49395	4.26158	1.83507	1.76945	3.46889	4.52239	3.7618
0.581645	2.28706	2.62686	0.191429	2.62712	3.70521	0.803953	1.79128	4.22116	1.95484	0.14509	3.74065	4.30247	4.02481
0	0.134593	3.79812	0.424349	2.11954	4.30088	1.07001	1.51651	4.30083	0.926186	2.89737	3.49195	4.38847	4.77201
0	0.989197	3.13081	0.135188	2.09965	3.97455	0.223729	2.04767	3.74735	0.715081	2.30717	3.80262	4.39469	3.26118
0	1.34557	2.41507	0	2.37301	3.83854	0	1.43619	4.53409	0.638849	1.00492	3.6333	4.36782	3.87188
0	0.731731	2.56762	0.181207	2.28557	4.3876	0	0	3.45752	0	2.33513	3.57648	4.2819	4.11215
0.380735	2.44608	2.79171	0.802162	1.76613	3.73589	0.760687	0.927555	4.09659	0	0.582496	3.49801	4.05555	3.20619
0	0.588447	3.91486	0	2.17422	2.99093	0.765283	2.77707	3.78754	2.47667	0.439877	3.39648	3.96474	3.23241
1.64008	1.28592	2.43341	0	2.58113	3.88142	1.20723	3.37411	4.47613	1.92619	0.82145	2.80694	3.78884	3.25556
0.951692	1.38063	2.1991	0.43112	1.67538	4.22711	1.60211	0.615914	4.0791	2.3699	2.51496	4.22174	4.8498	4.49367
0.355655	1.05904	4.41715	0.190839	2.03428	4.94599	1.93839	1.11143	4.36883	0.27993	2.49905	3.77522	4.90266	4.02241
0.916842	0.829975	3.59267	0.0565698	2.23767	4.05893	0.653813	0.682715	2.58489	0.530731	2.12549	4.49196	5.07367	3.34469
0.152805	2.29683	4.12628	0	1.87382	3.75233	0.431669	0	3.76466	2.0768	0.382411	3.89492	4.53639	3.82957
0	0.61675	3.43726	0	1.38949	4.17757	0.884905	1.96462	4.22733	1.49545	1.20559	3.89437	4.5132	3.76984
0	0.147861	1.22802	0.13043	2.91462	3.68518	0.0898789	2.21614	4.19337	3.33713	0.215332	3.30154	4.22764	3.87967
1.1993	1.90136	4.39264	0	0.344165	4.01154	1.58729	0.951557	3.54304	0.45874	1.99332	3.39437	4.62415	3.61837
1.49903	0.615244	3.98188	0	2.11327	3.92828	0.974876	2.58627	4.09677	2.60219	2.28154	3.82963	4.22814	3.68451
0.0291959	1.83955	3.67187	0	1.53181	3.82874	1.29564	1.46411	4.06397	0.178451	2.25042	3.76504	4.48282	3.80858
0	0.251733	2.52219	0.277813	1.65876	4.1246	0.698259	1.52502	3.9017	0.969714	1.15667	3.4333	4.59961	3.63127
1.30921	0.726409	3.3787	0.304665	1.70584	3.37371	0.748673	2.70865	4.72755	2.07611	0.524253	3.89772	3.97928	3.52
0	1.9601	1.79005	0	2.12826	3.7214	0	1.65094	4.07679	0.155176	0.292798	3.26549	4.2469	4.20364
0.349068	2.05349	2.85127	0	1.45246	4.49268	0.907157	0.402818	3.59375	0.585219	1.55825	3.81139	4.87087	4.33157
0	1.5948	2.367	0	0.944955	4.20874	1.43781	0	3.00801	0.844122	1.82343	3.74756	4.29795	3.40048
0.154584	1.67791	2.35511	0	2.5667	4.14947	0.842815	2.51823	3.94228	1.77566	1.84647	3.77264	4.64339	3.79464
0	1.93703	0.388921	0	2.05435	4.57064	0.107791	1.03756	2.62045	0.349633	0.25735	3.98395	5.10197	4.18762
0	2.75499	2.9027	0.118522	1.78712	4.45891	0.474942	1.09432	4.2175	0.400414	2.30064	3.75764	4.33398	4.33053
0	2.42657	1.65057	0.432947	0.561953	3.1625	1.33627	3.9291	4.26141	0	0.696823	3.52548	4.18913	3.60628
0.445697	1.36923	3.31128	0.0761265	1.9113	3.84117	0	0.331116	3.62225	1.48593	2.22104	3.91397	4.77452	4.10375
1.18697	0.0113998	3.89118	0.38762	2.37898	4.25825	1.21784	0	4.12455	0	3.41828	3.24206	4.21353	3.00968
0	2.5064	2.68119	0	2.52668	4.02108	0	0.54675	4.0827	2.08717	1.29666	5.75091	4.30834	2.72406
1.49297	1.31212	4.68372	1.6089	1.99412	3.40326	2.24625	2.61123	3.76052	0	3.23548	3.85971	5.16726	3.61359
1.3993	1.33922	3.84329	0.477094	2.10964	3.86035	0.736879	0.707326	2.47681	0.0882853	1.9135	3.84888	4.60276	4.19382
0.226459	1.56676	2.23721	0	1.88403	3.87543	1.5314	1.99487	4.03245	0	1.52999	3.37731	4.08489	4.08908
0	0	1.49912	0	1.26331	3.10673	0.406142	2.54806	4.19577	1.1617	0.486036	3.14237	3.53573	3.1031
0.25057	0.862152	3.69364	0	1.20118	4.0578	1.19632	1.64329	3.56645	0.576185	1.6062	3.92817	4.81219	3.5864
0	2.40125	3.04171	0.260639	3.47011	4.50781	1.29125	1.39211	2.67292	1.94227	0.0419877	1.47564	3.12384	4.64522
1.60311	0	3.71665	0.0980429	2.20103	4.23277	1.45334	0	4.42393	0.967857	2.40792	3.57859	4.26196	2.54893
0.932744	2.02664	5.52289	0.826453	1.60628	4.18885	0.910208	1.46534	3.86208	0.743408	0.27762	4.20681	5.06203	4.123
0.654304	1.38177	3.73343	0.0549723	2.1617	4.05977	0.976329	4.32787	3.99664	1.21216	0.0177991	3.83267	4.30914	2.9648
0.0697434	2.83911	1.50978	0	1.23448	2.56505	0.766812	0.255414	4.08579	0	0.805593	2.21979	3.6152	2.67471
0	0.696184	2.20256	0	1.55922	4.22964	0.41958	0	3.53172	0	2.58041	3.66931	4.25423	4.15189
0.724527	0.608035	1.90182	0	1.97202	3.68295	1.03919	2.49355	4.08606	1.02274	1.96523	3.07636	3.84301	3.53267
0.178255	1.39277	0	0.121501	2.44291	3.39514	1.36386	1.43312	3.9271	1.15082	0.389478	3.03275	3.63531	3.76888
0	1.18987	2.09675	0.423433	1.75886	3.58062	0.511414	1.69666	4.36064	0.139151	0.420498	3.41242	4.88567	3.11619
0.551254	1.47512	3.88186	0.359787	1.69011	4.08353	0.881232	0	5.29044	0	3.29552	3.97393	5.26091	2.99481
0.0719379	1.44462	1.92219	0	2.7287	4.13691	0.734229	2.61964	4.1958	0.64462	0.549869	3.85559	4.50061	3.71538
0.372898	2.84716	1.42287	0.154781	2.48545	4.18078	0.515996	2.92717	4.27175	0.444425	1.06595	3.66563	3.8787	3.48199
0	0.899919	2.83237	0	0.497076	3.86819	0	0.355279	4.18531	0.299502	1.57569	3.86629	4.60347	3.62733
0.794678	2.9152	0.98199	0.03919	1.90071	3.33817	1.63836	3.20188	3.87936	3.14983	0	4.06881	4.63374	3.7416
0	2.06404	0	0	1.04672	3.77174	1.12982	2.1872	2.74352	0.579088	0.306575	3.48401	4.96342	2.89669
0	0.789567	0.699376	0.0950568	2.05304	3.76229	0.679492	3.18596	3.81518	0.222363	0.666213	2.90163	3.66225	2.58366
0.156955	1.46525	2.55225	0.652175	1.25954	4.54799	0.921934	1.04472	3.15685	0	1.01071	4.48407	5.21318	3.2283
0	1.55324	3.00069	0.00719994	1.37902	4.49499	0.75423	1.17789	3.33591	0.373458	1.36903	3.90121	4.99193	3.7892
0.717448	0.942521	2.98228	0	0.0719379	5.1766	0.70081	1.88362	2.71513	0	2.4043	3.41416	4.39036	3.838
0.0783199	1.58925	2.14563	0.168008	2.61543	4.27285	0.267402	2.67863	4.41434	0.917807	0.633557	4.0442	4.73952	3.90774
0.188482	0.863871	3.40779	0	1.61878	4.31994	1.90042	1.10964	4.58957	0	2.7793	3.75801	4.46672	3.76865
0.628083	1.96994	2.88782	0.507706	2.19312	4.19485	0.342655	0.762067	3.67914	0.65283	0.907157	3.88873	5.06711	3.62148
2.44519	0	3.27039	0.335283	2.06594	3.34337	0.181207	0.111171	4.49676	1.53725	1.37836	3.57372	3.78793	3.48107
0.315157	2.12407	3.09769	0.546923	3.14086	3.68859	0.486036	1.33282	4.36049	0.846732	0.365413	3.08355	4.05846	3.10539
0	0	1.63776	0	1.80239	3.56361	0.977911	2.80771	4.15336	1.26676	0.0968485	3.84886	4.45855	3.65761
0.300268	0.0860936	4.16067	0.0323943	3.43127	4.24746	2.1613	0	4.08347	0.190839	2.45051	2.9722	4.50068	4.40411
0.540149	0	4.07362	0	2.36447	4.45707	0.228993	0.414066	4.22898	0	1.73682	3.65561	4.51209	4.26445
0.81065	0.521446	2.92467	0	2.59554	3.72586	2.20391	4.95129	4.48987	0.621758	2.03176	2.84682	2.99344	3.95998
0	0.657248	2.97269	0	1.86551	4.44551	0.634385	0	4.0837	0	1.68389	3.66696	4.47537	3.73667
1.51147	0.789115	3.76168	0.171163	2.63168	3.81825	3.33827	2.53147	4.02661	0	2.62729	3.71301	5.49037	3.65571
0.211421	0.691386	2.02187	0.0505784	1.59035	4.25346	1.51508	0.318964	5.09551	1.95612	0.780505	3.72402	4.62765	3.3594
0.178255	0.339444	3.61143	0.0451846	0.533526	4.0095	0.862726	2.85898	4.27065	0.991286	1.10093	3.46456	4.33371	3.78476
1.45112	0	4.2735	0.637858	2.82979	4.02199	1.72314	1.78275	3.90864	0.509296	2.82889	3.09276	4.38804	3.92439
0.77899	1.78013	0.655613	0	1.21348	3.06845	1.52418	3.23236	4.21229	0	1.04784	2.88136	4.13591	2.78305
0.939134	0.160115	1.73833	0.158733	1.699	3.91793	1.09637	2.62893	3.74857	0.670597	0.689944	3.11389	4.08545	3.80426
0.239309	1.17192	3.23813	0.646265	0.266436	4.10233	0.828215	2.75969	4.61165	0	0.1338	3.16299	3.58054	4.00323
0.862296	0.0803136	2.84452	0.298163	2.50585	3.87469	1.52601	2.41574	4.59414	0.491563	0.529157	2.80518	3.93925	4.06896
0.491385	0.997275	3.66049	0	1.53848	4.17914	0	0	3.15348	0	1.12865	3.04121	4.11295	4.13071
2.43303	0.127058	3.85772	0.616415	1.53996	3.98394	2.24067	5.3476	4.07931	0	3.49834	4.21392	4.50627	3.48944
0.0429868	0	3.80127	0	2.5055	4.31122	0.995325	1.20833	4.98841	1.5333	0.0569692	3.81285	4.57297	3.77474
0	2.03341	1.97202	0.336986	1.72093	3.73869	0.920835	1.84258	3.81854	0	1.0022	3.48809	4.05722	3.76573
0	0	1.71536	0	2.65167	3.59592	0.862296	1.39342	3.63675	0.672865	0.912838	3.8629	4.76602	3.75517
0.0217983	0.252896	2.94374	0.187499	1.31963	3.971	1.23705	0	2.6647	0	2.41535	3.57609	4.8138	3.7464
0.323527	1.21435	2.75729	0	2.02587	4.28295	0.855399	2.48276	4.21147	0	1.04522	3.66216	4.70402	3.42428
0.449327	1.0161	3.68557	0.0789181	2.2924	4.62254	1.17429	0	2.74896	0.109382	2.6689	1.97447	4.60695	4.21435
0.94455	2.52372	0.995065	0.00799991	0.970642	3.74629	0	2.2113	3.73818	0	1.94092	3.53882	4.55416	3.46416
0	0.42856	2.09718	0	2.13872	4.20873	0.931517	1.48705	3.83831	2.05208	1.16204	3.99864	4.65241	3.46202
0	0.807975	1.4094	0	1.3347	4.18365	1.99513	1.34743	3.40376	0.359787	0.1062	3.2466	4.12792	4.1835
0.313633	0	2.95098	0	1.7866	4.06393	1.17451	1.84474	3.69507	0.692827	0.970245	3.89291	4.38713	3.96778
0	2.65724	2.56679	0	0.868874	4.1054	0.220606	1.78614	4.25092	1.10273	0.698419	4.93228	4.44343	4.35382
0.552291	1.37504	2.20085	0.149641	1.89485	4.04566	1.09613	1.66242	3.63455	0	0.926186	3.64864	4.44117	3.09031
0	0	3.47309	0	1.52892	4.04841	0.344354	0.470992	3.72342	0.0519766	2.49716	3.3762	4.17897	3.9201
0	0.0455842	2.77461	0.0591655	2.46198	4.10028	1.23544	1.5646	3.8174	1.46156	0.915877	3.89486	4.83623	3.26878
0.190054	0.756693	2.07215	0.414434	1.39033	3.86606	0.591331	3.35158	5.06627	0.724841	1.11569	3.22853	4.2845	3.89644
0	0.249794	1.2305	0.311727	1.53272	3.26506	1.22305	2.15925	4.0718	0.469015	0.961467	3.55543	4.25458	3.17319
0	2.51695	1.52035	0.221192	2.10081	3.95239	1.14863	2.73593	3.86245	0.301989	1.14748	4.0555	5.0008	3.37441
0.6654	1.34713	2.82438	0.619757	1.21337	3.83312	0.297014	1.43059	4.82152	0.236587	3.34094	3.94489	4.5573	2.59376
0.954377	2.80229	3.98693	0.0727358	2.49627	4.1014	1.45733	2.83492	4.15141	0	0.0307951	2.79474	4.51018	3.07864
0	0.512825	4.80427	0.00779992	3.1008	4.27325	2.46702	0.696823	3.91228	0.157745	2.95454	3.41077	5.45037	4.41952
0	1.74023	0.220801	0	1.6633	3.9201	1.54168	3.18644	4.28833	0	0.805891	3.2504	4.1555	3.85316
0	0.481033	3.32621	0	1.35374	3.27691	0.451865	2.17372	2.84473	0.945495	1.96347	4.03942	4.91346	3.57217
2.21966	0.0892813	4.88114	0.146674	2.58719	3.62634	1.58823	3.01443	4.13115	0	2.59673	3.31774	4.39563	3.49926
0	0	3.40023	0	2.78905	3.94761	1.03794	0.687377	2.68253	0	2.04772	3.55422	4.51411	2.42961
0	1.30285	3.59948	0	2.35342	4.40521	1.73375	3.04845	4.39741	1.35209	2.73466	3.95096	4.65535	2.99553
0	0.0419877	3.7202	0	2.6444	3.91285	0.100829	2.29007	3.31626	0.410936	2.2626	3.36755	4.39597	4.02413
1.17305	0.963201	4.04805	0.332632	2.72126	4.08795	1.52834	2.09248	3.90928	0.0479816	2.18431	4.32459	4.84533	4.29497
0	2.70958	1.33941	0.177073	2.73732	4.59033	0.0777217	1.3251	3.28487	1.82689	0.343788	4.29082	4.98909	5.10046
0.57071	0	3.84361	0.0337936	1.80181	3.67905	1.74098	2.16628	4.63021	0.237559	2.45703	3.02689	4.08988	3.02891
0.205354	1.83183	2.85513	0	2.87409	4.0495	1.3605	2.90438	4.31875	0.171557	2.30674	3.77697	4.40205	3.62655
0	2.31177	3.2092	0	1.78216	3.82481	0	1.14863	3.52592	0	1.79717	3.22575	4.35329	3.70984
0	2.19717	2.57403	1.02998	1.31172	3.9005	0.47189	0.215918	3.35045	0.0367917	1.24026	4.18168	5.20028	2.80576
1.16147	0.331874	3.00522	0	2.95435	4.05389	0.373832	3.59835	4.54232	2.55633	0.125471	3.23993	3.92835	3.66671
0	0.852949	1.96803	0.11296	2.3919	4.22381	1.12101	1.93063	4.35697	1.77553	0	3.68943	4.47896	4.50574
0.127058	0.663121	2.08853	0	1.04346	3.89269	0.118125	0	3.77753	1.49903	0.248436	3.77177	4.23454	3.49532
1.60605	0.152409	4.5439	0.727193	2.81945	3.7482	0.0271966	2.20791	2.61354	0.910624	2.19919	3.12066	4.86908	3.75858
0.110177	1.25364	3.68018	0	2.17892	3.6625	0.718866	1.16341	3.2591	0	2.80158	3.71351	4.88137	4.09838
0	2.39603	2.19528	0.564361	2.36025	3.99533	0.7662	2.40226	2.66484	2.3957	0.149245	3.02777	4.3626	4.0279
0	3.14674	2.30551	0	2.29726	2.85857	0.543278	0.746353	3.41666	0.836701	0.955584	3.94051	4.55135	3.21436
0.562985	2.4984	2.85797	0	2.3061	4.12538	0.458379	0.082307	4.49815	2.20334	0.872151	4.2121	4.97674	4.51111
0	2.96749	1.34674	0.206529	2.77729	4.27645	0.996625	3.06272	4.3617	0	2.15765	3.8187	4.41546	4.27805
0.436597	1.37703	2.82964	0	1.20943	4.46887	0	3.6604	3.94684	0.101028	1.42497	3.70076	4.30946	4.226
2.87546	1.26645	4.3398	0	3.43571	4.84089	1.35325	2.98189	4.92474	0	3.58924	3.94486	4.27075	4.45
0.795428	0	2.86131	0.244943	2.11031	3.7412	1.06878	2.48627	4.31993	2.39078	0.0427869	3.2738	3.6754	3.95074
0	2.87242	0.694267	0.0341933	1.20965	3.27215	0.144101	0	3.75504	2.62614	1.34577	3.26003	4.28216	3.62601
0	2.30159	0.520041	0.0285961	2.31271	4.01254	0.76268	1.30133	3.53185	0	1.41207	4.11711	5.25281	4.02851
0	2.62361	0	0.574989	1.5551	3.85696	0.638684	2.18941	4.20641	0	0.816429	3.81013	4.65341	3.32832
0.519689	1.33272	2.75367	0.191625	2.87084	4.48683	1.06669	3.00984	3.88539	1.34333	1.50531	4.22986	5.25181	4.38342
0	2.12995	4.02854	0.446242	2.1774	4.80396	1.08853	0.540844	3.59578	0	2.35789	4.50647	4.78275	4.33403
0	1.18261	2.87463	0	0.417192	4.90571	1.19731	3.29641	4.88024	0	1.18887	3.60036	4.2175	3.90675
0.301033	1.8272	3.14877	0.240476	3.05614	4.85421	1.13519	2.79727	4.42798	1.14609	1.87076	3.64702	4.50751	3.98201
0	1.70528	0.658228	0.147465	2.40967	3.90197	0.464153	2.45396	4.3556	0.646265	1.55744	3.56895	4.53449	4.29056
0	1.70781	2.32851	0.0934639	2.87118	4.30751	0.793627	1.99391	4.58838	1.3402	1.55704	4.27906	4.42854	3.33815
0.3839	1.50751	2.50023	0.473866	2.52633	3.99565	0.534573	1.81331	3.37905	2.08413	1.69545	3.47583	4.96534	4.09209
1.23308	1.58485	3.33634	0	2.78019	3.50173	1.02325	0	3.86311	0.91007	1.52185	2.44694	4.04253	3.45518
2.38546	0	3.91581	0.150432	2.4294	4.50217	1.54495	1.61151	4.21201	1.34947	2.66979	2.15952	4.17841	4.73792
2.38838	0	4.29927	0.538408	2.04879	4.92186	1.57577	4.20693	5.45436	0.273767	2.621	3.74375	4.52005	3.35182
0.831	2.73031	4.62497	0.667513	3.48706	5.05751	1.67834	2.99009	4.82367	0.532129	2.37905	4.60856	5.11595	5.39977
0	0.485679	3.17064	0.460726	1.208	4.45947	1.8149	0.430938	3.54167	0	2.68907	2.87622	4.36293	3.98964
0.0611619	1.47677	2.73028	0	2.16958	3.77147	0.554539	2.46097	3.21033	0	0.782927	3.79816	4.49961	3.93268
0	0	3.38758	0.0639564	2.0314	4.07599	1.49554	1.04972	4.60577	0.654795	0.139943	3.39114	3.95423	4.2204
0.179829	0.297014	3.52814	0	2.61599	3.9687	1.12595	2.00486	4.38844	0.239115	1.47564	3.59624	4.29428	3.87861
0.812727	2.05948	2.15367	0	2.03711	3.58693	1.10261	1.07062	3.95775	1.05656	1.72432	3.9901	4.55683	3.21467
0	2.18427	1.3446	0.0864921	1.78393	4.01613	0.505584	1.19864	4.10926	0.960399	0.41112	4.0532	5.04401	3.24769
0	0.609211	2.45988	0.0177991	2.4246	4.30682	2.16954	5.79387	4.58988	0.133007	0.913529	4.06979	4.62346	3.39987
0	2.19559	2.48591	0	0	4.15538	0	1.76786	3.72201	0	0.795878	3.90743	5.02675	3.32941
0	1.84911	2.46809	0.0563701	3.64231	3.6569	3.07549	5.68454	4.39742	0.731731	1.95033	3.72572	4.75593	4.39142
0	2.21113	1.21718	0	1.88231	3.98515	0.907435	3.06771	3.79158	0.0197987	0	4.15056	4.69256	4.01238
0	1.74912	2.31811	0.94455	3.11648	3.5379	1.56356	3.8358	4.22991	1.61282	1.01508	3.09013	4.12172	3.9628
0.25735	1.3909	3.7943	0.766812	2.62496	4.28182	0	0.93669	3.7215	0.402078	1.70204	3.06895	3.91125	3.41086
0	0	3.95332	0.071539	2.26474	3.96353	0.714291	2.64064	3.64964	1.13075	0.265278	3.79946	4.49741	4.21376
1.26247	1.42087	3.51935	0	2.97269	4.39023	2.53777	1.84035	5.0598	1.89072	0.43933	3.6114	4.62476	4.49471
0	0.435138	3.94745	0.154979	1.54184	4.60903	0	2.61973	5.08125	1.33371	0.598267	3.65846	4.37669	4.08622
0.0541735	0.584539	3.83044	0.236198	2.58672	3.80756	0.130232	0	5.16037	0.33604	2.23974	3.30953	4.37179	3.36621
0.800818	2.19774	2.86579	0.154781	1.02897	4.11041	0.75238	1.74384	4.09095	0.284929	0.330169	3.60961	4.51353	4.12508
1.01789	0.0797155	4.94088	0.326565	3.04896	4.55567	1.94732	2.36763	4.94906	0	2.79435	3.10579	4.52704	2.93898
0	1.89084	2.55602	0	1.87442	3.79605	0.378871	1.44435	4.39445	0.995585	0.827628	3.19768	3.73022	3.76402
0	0	3.56473	0.156164	0.817464	4.11002	0.0367917	0	3.68793	1.03668	0.683198	3.52905	4.24867	4.00286
0.114152	2.52401	2.79386	0.43313	1.58485	3.99709	0.716975	0.827481	3.54566	1.35471	2.02421	3.89757	5.09276	3.72233
0	1.95367	2.46907	0.290881	0.88434	3.6205	1.04897	1.1911	4.25457	0.890958	1.33124	3.49614	4.72881	3.73757
1.93091	0.60181	1.05221	0.326944	2.36923	3.46714	0.860718	2.7931	4.81693	1.99881	0.198102	3.83338	4.39923	2.56239
0	2.54718	2.43748	0	0.0607626	4.05913	0.174316	0.991417	2.85143	0	0.187303	3.81947	4.58681	3.041
0	2.17977	3.63641	0.193196	2.49735	4.22966	0.307911	0.678039	4.38275	0.00919987	1.46726	4.09914	4.49668	3.59068
0	0.381852	2.68206	0	3.08053	3.85013	0.366912	2.95171	4.56922	0.843832	1.57783	3.04781	3.93131	2.5524
1.09985	1.0044	1.56788	0.115741	2.84571	3.88419	0.57994	1.54983	3.61498	1.7026	1.1417	3.73881	4.52288	2.96513
0.349633	1.15415	3.35574	0	3.1687	4.37094	0.0337936	1.90835	4.79248	1.10129	0.744649	4.62023	5.27156	4.67237
0.0733343	1.67705	2.35526	0.0251973	3.07184	3.55273	1.50362	2.5431	3.96593	0.758384	1.17575	3.87658	4.78551	3.92015
0.481391	1.11321	2.84582	0	1.81363	3.61283	0.366537	3.01355	4.29552	0.641984	0.679653	2.84097	3.54827	3.90013
0.249018	0.581815	4.16039	0	2.11679	3.95442	2.92894	0.567452	4.20655	0.479064	1.61825	3.52236	4.60352	4.07717
0	2.88566	0.702401	0	1.26822	3.38971	0.499738	0.0223981	4.41269	2.21091	0.735633	4.18271	4.58086	3.84624
0.247078	2.3167	2.29969	0	1.69439	3.56543	0	0.597929	3.88713	1.64067	0	3.53826	3.77293	3.72751
1.36827	1.41023	4.49371	0.352457	2.48406	4.20379	2.13821	0	3.87332	0	2.24382	3.97828	5.04527	3.96562
0.326754	1.31543	3.19616	0	1.36136	2.96878	1.35828	3.40522	4.72655	1.78013	0.98107	3.61412	4.22435	2.76645
0	0.731887	1.98806	0.350386	1.0776	3.47272	0.149048	0	3.64298	0.486393	1.01674	3.1628	3.97579	3.35617
0.0409885	1.54918	3.38658	0	2.27179	4.41254	0.231915	3.22875	4.83605	1.07467	0.826159	3.36934	3.44684	2.73479
0	1.59978	3.02384	0.155769	2.92608	3.9451	0.598605	1.24378	3.58581	1.08162	1.99407	3.57827	4.50148	4.52423
1.3485	0	4.57091	0.0379909	1.10225	4.402	1.71075	3.77802	4.26147	0	2.53494	2.83948	4.5027	3.78802
0	0.906185	4.35812	0.0633576	2.22429	3.49954	2.52034	0.949405	3.87736	0.780505	2.09204	3.45824	4.68659	3.20478
0	0.818646	2.66337	0.199671	2.81129	3.95408	0.496543	1.78647	4.01914	1.59347	1.8932	3.50913	4.36352	3.32799
0.499915	2.26565	2.64279	0.186713	2.34794	3.86535	1.4352	3.00968	4.42186	2.22228	0.773369	3.15684	4.04427	3.1422
0	2.37883	1.14609	0	0.706057	4.04935	0	0.426181	3.84371	0	0.965996	3.58908	4.85947	4.3383
1.11581	1.69325	4.14753	0	2.53859	4.19049	2.20552	0.501688	3.70265	0.149048	2.36637	2.81222	4.61975	3.88083
1.07381	0.162484	2.95641	0.151816	2.11474	3.59952	2.41056	4.74225	4.4398	0.860575	3.29887	3.08075	3.78619	3.8534
0	0.319725	3.85608	0	2.73546	4.48863	1.7975	1.74716	4.69076	0	2.71014	3.97635	5.02243	4.44627
0	1.77888	1.56292	0.0014	1.35982	3.84937	0.899919	2.47146	3.39934	0	1.32152	3.33608	4.43156	3.86106
0.448057	0.514587	3.96614	0.179042	2.00306	4.25851	0.886315	1.91333	4.04075	0.00519998	2.65856	4.00218	4.54351	4.72018
0	0.903543	2.97454	0.384273	2.17932	3.57006	1.68101	1.39193	4.36912	2.64333	1.4128	3.43402	3.82049	3.95258
0	0.781565	3.33174	0	1.24314	3.52176	1.32887	3.41387	4.37495	0.36035	1.1263	3.90492	5.30791	3.60126
0	1.98914	3.40276	0	2.2586	4.00876	0.744804	2.04141	4.3454	1.16784	1.23834	3.21931	4.21347	3.14422
0.6405	1.8629	3.72416	0.239309	1.60118	3.58314	0.252508	0.664098	3.99901	0	1.18093	3.1574	4.68783	3.02774
0	1.9585	2.54656	0	2.63831	4.05046	1.60905	2.82653	4.5572	0.527057	1.06052	3.51166	4.35602	4.00229
0	2.36339	1.93788	0	2.37459	3.79688	1.33676	2.09529	4.48145	1.16568	1.43231	3.65231	4.45065	2.19475
0.753613	2.72596	3.54493	0	3.16004	4.56472	0.714449	2.31502	5.2547	0.258511	2.91384	3.96625	4.73578	4.64778
0	0.112363	2.91777	0.181207	1.10165	3.37575	1.56139	4.23753	4.10397	1.25353	0.690265	2.75227	3.19477	3.23466
0	0.0147995	2.56536	0	2.4658	3.96499	0	0.961467	4.24336	0.491385	0.327893	3.88975	4.61922	3.84194
0.679653	0.88899	4.60992	0.00779992	2.00274	4.6933	2.29746	1.32182	3.77092	0	2.00513	3.31978	4.46254	4.59838
0.60063	1.81318	1.24431	0	1.91788	3.66289	0.513706	1.08672	4.18872	0	0.250957	4.01538	4.61094	4.14576
0.0689454	1.75027	3.96849	0	2.03629	4.69523	0.446968	1.21882	4.12942	0.195944	3.36978	4.18358	4.77788	4.32395
0	1.0402	2.66284	0.221777	2.15441	4.20568	0.966262	1.80502	3.7857	0.117728	0.609547	3.8227	4.51791	2.74858
0	2.09194	3.51184	1.06755	3.07697	3.88792	1.8746	4.59912	4.06482	1.47902	2.25388	3.85811	4.78582	4.37736
0.330548	0.940897	3.92071	0	1.34176	3.75538	1.08889	0.210052	2.86767	0	2.182	3.24001	4.56307	3.32795
1.90945	1.19864	4.00843	0.654959	3.31453	4.35818	0.241836	3.36854	4.95245	0.0263969	2.89017	4.07159	4.64897	3.49724
0	1.60504	2.75222	0.184747	2.06768	3.91786	0.676262	0.809164	4.20016	1.14401	2.55318	4.59605	5.28426	4.02661
1.20283	1.28643	4.14816	0.152409	2.12001	4.4087	0.306002	0.526006	4.58979	0	2.63414	3.47447	4.49806	4.62351
0	1.45423	1.35596	0.101426	1.77296	4.16529	0	0.227044	2.51332	2.15875	1.44471	3.98547	4.83519	3.72769
0	2.23788	1.4792	0	2.48852	3.37049	1.8093	2.06519	3.51724	2.1011	0.275887	3.58288	4.22503	3.29373
0	1.04922	3.81812	0.494054	1.52252	4.04506	1.71982	3.10441	3.7537	0	2.71141	4.11575	4.56271	3.62922
0	2.94954	1.21173	0	2.60222	3.52849	0.656104	1.2126	4.64867	1.02351	0.850639	3.77468	4.45128	3.05368
0.0425871	1.95689	2.42474	0.121501	1.63806	3.63525	1.55	0	2.91215	1.85603	0.00679995	4.44941	5.07671	3.75252
0	0.638023	3.1183	0	2.32255	4.09909	0.263732	1.26488	3.94638	0	1.96956	3.6242	4.81646	3.39718
0.640335	0	4.09915	0.104808	1.97687	3.64845	1.60234	5.16118	5.03026	0	3.09185	3.50752	4.14362	3.87916
0	0.753459	2.68809	0	0.868303	3.30445	0.327703	0	3.73545	0.136773	0.213964	2.60989	3.90377	3.24569
1.11877	1.85829	3.11595	0.757923	3.55681	4.90144	1.41382	3.47864	3.35127	1.74092	1.13647	2.49967	3.15488	4.44519
1.21664	0	4.49705	0.690585	2.95761	4.1133	1.51004	0.176482	3.27436	0	1.79089	4.0797	4.54836	4.3052
0	0.816873	3.62028	0	1.87274	3.6749	0.129042	2.77533	4.4642	0	2.18685	3.20063	3.43021	4.05183
0.508059	3.03244	2.76933	0	0.909793	3.59377	0.737035	1.91955	4.91535	0.41756	0.00579997	3.03159	2.85093	3.42372
0.164458	0	4.30318	0.531081	2.49073	3.78785	2.84415	2.50686	3.71022	0	3.43913	3.47427	5.26909	4.10735
1.3845	2.37544	3.15309	0.439148	2.12629	4.23631	1.32828	1.9779	4.77645	2.08433	1.23641	3.55184	4.4632	4.26241
0	1.78777	1.81248	0.313823	0.685128	3.5236	0	1.85426	3.80996	0	0.507706	2.76587	3.74558	2.72994
0.105206	1.83364	0.771542	0	0.636536	3.8301	0.246884	1.23298	3.54933	0.400414	0.979886	3.98347	4.74494	3.83224
0	0.743718	2.38055	0.0273966	1.78006	3.93728	0	3.92618	4.01192	0.684646	0.765895	3.93986	4.59531	3.54297
0	0.149443	2.8275	0	2.64613	4.28601	0	0.187499	3.42905	0	0.064156	3.87368	4.69652	4.25258
0.0856951	0.0667504	2.30831	0.144892	1.77071	3.39231	0.0984409	2.2535	3.38182	1.165	0	2.80025	4.06744	3.72634
1.16795	0	3.35175	0.892502	3.97639	4.01091	2.58414	4.90565	3.66116	0.24766	2.31205	3.12377	4.6303	3.53031
0.652011	2.48733	2.25084	0.692027	2.38125	3.91135	0	0.577722	3.1092	0	0	3.54242	4.34962	3.73281
0.65594	2.267	1.83582	0.410199	2.56624	4.19086	0.203982	1.44632	3.60521	0.670597	2.39902	3.86808	4.78979	4.14511
0.806338	1.40644	4.32883	0.461268	2.92456	4.20724	1.52019	3.33244	4.62379	1.3345	0.988805	3.56543	4.91483	4.15109
0	0	2.77615	0.111966	1.9695	3.77543	0.933289	0	3.30999	1.91055	1.0662	3.37492	4.71955	2.1744
0.23717	1.49195	2.66876	1.00737	0.84818	3.61664	1.77216	4.67471	4.1028	0.497608	2.18813	3.89713	4.65541	3.51956
0	0	4.15602	0.163274	0.150827	4.16011	1.01572	0.673351	2.80807	0	2.27423	3.11868	4.26412	3.21316
0.12428	1.76627	0.973819	0	2.35323	3.74722	0.852083	2.09631	2.40495	1.07723	0.41241	3.65187	4.87402	4.18429
0.136575	0	3.62273	0.448964	2.40895	3.71008	1.63333	0	4.56737	0	2.59708	3.39753	4.44572	2.51592
0.961601	1.05879	3.79107	0.506822	1.00543	4.01545	0.417744	1.65094	4.52531	0.0273966	0.358097	3.09247	3.75262	3.8674
0.0799149	0.762833	3.43406	0.804848	2.27007	4.47987	0.633888	1.54796	4.09473	0	1.24782	4.73594	5.66876	4.78661
0	1.97926	4.01746	0	2.10374	4.59123	0	0.212986	3.53701	0.136179	2.50397	4.24918	4.96856	4.37647
1.0776	1.07258	3.83754	0.69794	3.36069	4.21494	2.58465	0.750528	4.18233	0.205158	2.33467	2.80091	4.84817	4.26344
1.6564	0.27049	4.11946	0	0.499915	4.07715	0	0	3.79539	0.801565	2.02166	3.54796	4.21218	4.311
1.24069	0.0283962	3.12534	0.307339	0.711129	3.76825	1.25649	2.15998	4.07131	0	0.661003	2.95736	2.73007	3.5337
0.23717	1.67052	3.0204	0.935195	0.983697	3.83407	0	1.37228	4.15489	0	0.288386	3.76935	3.78302	3.73548
2.61036	1.23823	6.43001	1.06632	1.28982	3.14626	0	1.13064	4.00057	0	1.42369	3.47684	2.35849	2.88279
0.82086	0.727036	0.973555	0.251345	2.32146	3.39081	1.2587	1.01891	3.06245	0.179042	1.06509	3.46079	4.76062	2.32239
0.614408	1.64656	2.20395	0.252314	1.20206	3.81851	0.0854958	0.548656	3.90238	0	1.28787	3.97325	5.07422	3.84339
0.112562	1.91765	2.54179	0	0.0111998	3.89654	1.11569	3.00773	3.95151	0.398008	0.988282	3.4655	4.00378	3.31774
0.676586	1.63046	3.09455	0.267595	2.12516	4.33788	1.28971	1.90387	3.14079	0.957057	2.30638	4.01154	5.03773	3.9286
0	1.89432	1.79193	0.520392	2.43665	2.7069	1.25427	1.88034	4.57163	2.70325	0.554193	3.73738	4.82192	3.91206
0	1.31813	3.48065	0.105206	2.59806	4.16797	0.815838	2.86288	3.99053	1.31172	1.18976	3.74051	4.35482	4.04069
0.0275965	1.01495	3.85076	0.322386	0.854535	4.0037	0.914635	0.21963	3.33871	0	2.08403	3.2451	4.45602	3.36863
0.934514	1.91949	2.13663	0.0545729	0.295098	3.55782	0	1.06312	3.20892	0.312299	1.35857	3.24608	4.34834	3.55462
0	1.32808	1.00311	0.195748	1.3578	3.31678	0.110773	1.86114	3.86766	0	1.06583	2.80817	4.58219	3.52747
0.202023	2.29894	1.30699	0	2.81655	3.83625	0.731731	1.61741	3.86697	0.280122	1.48438	4.00729	4.69577	4.29148
0	0.953706	1.80994	0.315157	2.92952	4.24153	0.776714	2.07042	3.2399	0	0.973026	3.33027	4.32367	4.20374
0.147663	2.42776	2.38487	0	2.46708	4.41766	0.930015	0.937234	3.28858	0.973422	1.43466	3.85434	5.17992	3.7092
0.607867	1.22229	3.63092	0	3.36753	3.63426	1.9165	4.90951	4.5936	1.87825	1.99817	3.73041	3.99067	3.79011
0	1.10452	3.77087	0.0543732	3.12289	4.01623	1.96961	2.5108	4.45912	0	2.25097	2.20037	4.38261	3.42973
1.5129	1.36088	3.3828	0.732512	0.775194	3.8916	0	0	3.61713	0.321056	1.4712	3.96606	4.92059	3.96151
0.902289	2.428	2.03434	0.0453844	1.80559	3.87851	0.472609	0	4.06199	2.32526	0.963334	2.8179	4.36309	2.78765
0	2.98339	2.48253	0	1.95794	3.83908	0.887019	3.65619	4.61982	0.801266	1.49622	4.04122	4.04876	3.78746
0	1.36425	2.48859	0.200455	0	3.82614	0.629909	0	2.73207	0	1.30366	3.46737	4.54914	3.59534
0.577893	0.480496	3.33649	0.218654	2.38776	4.62635	1.72183	3.00198	4.08464	1.40552	2.32196	3.99822	4.62761	4.16775
0.214355	0.588107	3.72099	0	1.7155	4.42341	0.908406	0.200847	3.55847	0	0.80738	3.80027	4.40165	4.376
0	0.444788	2.77277	0.106399	1.54772	3.80576	0.740458	1.29186	3.17772	0.196729	1.30133	3.89359	5.05901	3.46629
0.00919987	1.73553	3.34191	0	1.09083	4.16866	0.922484	0	3.90504	0.67416	0.779293	3.67622	4.96383	3.8804
0.512648	0	3.06685	0	2.48611	3.9745	0.882787	0	3.70442	1.21566	1.21271	4.06481	4.80991	3.34737
2.47671	0.171557	4.81588	0.185927	0.842815	3.57953	0.760533	2.52401	4.40618	0.544494	2.70154	3.64359	4.35765	3.96238
0.0531749	1.18775	3.9434	0	1.72439	4.56209	0.84847	0.139547	5.07411	0	1.26999	3.51452	4.28724	4.26635
1.07075	1.95234	1.68926	0.115344	2.42572	4.07133	0.375699	2.1269	3.56543	0.626088	1.7907	4.05065	4.46966	4.42019
0.170769	2.11098	1.28108	0.202415	1.55437	3.82669	0.477094	2.25305	4.31619	0	0.09864	3.25842	3.98176	3.74993
1.51843	1.56364	3.32447	0	2.14137	4.13247	0.711287	2.11131	3.74225	0	1.99059	4.05954	4.85152	4.33926
[truncated: 6,964 more rows]
