# Supplementary material for: Quantitative assessment of cell population diversity in single-cell landscapes
Source: PLoS Biol. 2018 Oct 22;16(10):e2006687. doi: 10.1371/journal.pbio.2006687 (PMC6211764; doi:10.1371/journal.pbio.2006687)
Supplement: S2 Data — (CSV) [file pbio.2006687.s013.csv]

0610007C21RIK	0610007L01RIK	0610007P08RIK	0610007P14RIK	0610007P22RIK	0610009B22RIK	0610009D07RIK	0610009O20RIK	0610010F05RIK	0610010K14RIK	0610010O12RIK	0610011F06RIK	0610011L14RIK	0610012G03RIK	0610012H03RIK	0610030E20RIK	0610031J06RIK	0610037L13RIK	0610037P05RIK	0610038B21RIK	SDHAF2	0610040J01RIK	0910001L09RIK	100039707	1100001G20RIK	1110001A07RIK	1110001A16RIK	1110001J03RIK	MIR1892	1110002L01RIK	1110002N22RIK	1110003E01RIK	1110004E09RIK	1110004F10RIK	1110005A03RIK	SARNP	1110006O24RIK	MCMBP	1110007C09RIK	1110008F13RIK	1110008J03RIK	1110008L16RIK	1110008P14RIK	1110012D08RIK	1110012J17RIK	1110012L19RIK	FAM189B	1110017D15RIK	1110017F19RIK	1110018G07RIK
0.0	0.0	0.0	0.098138	0.0	0.0	0.0	0.29077	0.0	0.47358	0.0	0.0	0.0	0.098138	0.0	0.0	0.0	0.0	0.0	0.0	0.098138	0.0	0.0	0.0	0.0	0.0	0.0	0.098138	0.098138	0.0	0.098138	0.0	0.098138	0.098138	0.0	0.0	0.0	0.0	0.0	0.098138	0.0	0.098138	0.098138	0.0	0.0	0.098138	0.0	0.0	0.0	0.098138
0.0	0.0	0.0	0.0	0.0	0.0	0.0	0.10844000000000001	0.0	0.10844000000000001	0.0	0.0	0.0	0.0	0.0	0.10844000000000001	0.10844000000000001	0.0	0.0	0.0	0.0	0.0	0.0	0.0	0.0	0.0	0.0	0.0	0.0	0.0	0.0	0.0	0.0	0.0	0.0	0.0	0.0	0.10844000000000001	0.0	0.32043	0.0	0.0	0.0	0.0	0.0	0.0	0.0	0.0	0.0	0.0
0.0	0.0	0.0	0.20347	0.0	0.0	0.0	0.0	0.0	0.39908000000000005	0.0	0.20347	0.0	0.0	0.0	0.0	0.0	0.0	0.0	0.0	0.0	0.0	0.0	0.0	0.0	0.0	0.0	0.0	0.0	0.0	0.0	0.0	0.0	0.0	0.20347	0.0	0.0	0.20347	0.0	0.20347	0.0	0.0	0.0	0.0	0.0	0.0	0.0	0.0	0.0	0.0
0.0	0.049710000000000004	0.0	0.099297	0.0	0.0	0.0	0.099297	0.0	0.14864000000000002	0.0	0.049710000000000004	0.0	0.19763	0.0	0.0	0.049710000000000004	0.049710000000000004	0.049710000000000004	0.0	0.099297	0.0	0.049710000000000004	0.0	0.0	0.0	0.0	0.19763	0.049710000000000004	0.0	0.0	0.0	0.0	0.24616999999999997	0.0	0.0	0.0	0.049710000000000004	0.0	0.099297	0.0	0.049710000000000004	0.049710000000000004	0.0	0.0	0.0	0.0	0.0	0.0	0.0
0.12668	0.25138	0.0	0.12668	0.0	0.0	0.12668	0.12668	0.0	0.37239	0.0	0.0	0.0	0.25138	0.0	0.0	0.0	0.0	0.25138	0.0	0.0	0.0	0.0	0.0	0.0	0.0	0.0	0.12668	0.25138	0.0	0.0	0.0	0.0	0.12668	0.0	0.0	0.0	0.12668	0.0	0.0	0.0	0.0	0.0	0.0	0.0	0.0	0.0	0.0	0.0	0.0
0.0	0.0	0.0	0.064815	0.0	0.0	0.0	0.12936	0.0	0.19337000000000001	0.0	0.064815	0.0	0.0	0.0	0.0	0.19337000000000001	0.0	0.25661	0.0	0.0	0.0	0.064815	0.0	0.0	0.0	0.0	0.0	0.0	0.0	0.0	0.0	0.064815	0.064815	0.0	0.0	0.0	0.064815	0.0	0.0	0.0	0.0	0.0	0.0	0.0	0.0	0.0	0.0	0.0	0.064815
0.19226	0.0	0.0	0.0	0.0	0.0	0.0	0.19226	0.0	0.19226	0.096572	0.0	0.0	0.096572	0.0	0.0	0.096572	0.0	0.0	0.0	0.0	0.0	0.19226	0.0	0.0	0.0	0.0	0.096572	0.0	0.0	0.0	0.0	0.0	0.0	0.0	0.0	0.0	0.096572	0.0	0.0	0.0	0.0	0.0	0.0	0.0	0.0	0.0	0.0	0.0	0.0
0.0	0.20138	0.0	0.20138	0.0	0.0	0.0	0.0	0.0	0.29962	0.0	0.0	0.0	0.1012	0.0	0.0	0.0	0.0	0.0	0.0	0.20138	0.0	0.0	0.0	0.0	0.0	0.0	0.20138	0.0	0.0	0.1012	0.0	0.0	0.29962	0.0	0.0	0.0	0.0	0.0	0.0	0.20138	0.0	0.0	0.0	0.0	0.0	0.0	0.0	0.0	0.0
0.0	0.0	0.0	0.23151	0.0	0.0	0.0	0.0	0.0	0.0	0.0	0.11653	0.0	0.0	0.0	0.0	0.0	0.0	0.0	0.0	0.0	0.0	0.0	0.0	0.0	0.0	0.0	0.23151	0.0	0.0	0.0	0.0	0.11653	0.23151	0.0	0.0	0.0	0.0	0.0	0.0	0.0	0.11653	0.23151	0.0	0.0	0.0	0.0	0.0	0.0	0.0
0.0	0.0	0.068891	0.068891	0.0	0.0	0.068891	0.0	0.0	0.13746	0.0	0.0	0.0	0.068891	0.0	0.0	0.20539000000000002	0.0	0.2724	0.0	0.068891	0.0	0.068891	0.0	0.0	0.0	0.0	0.0	0.13746	0.0	0.0	0.0	0.13746	0.13746	0.0	0.0	0.0	0.0	0.0	0.0	0.0	0.0	0.068891	0.0	0.0	0.0	0.0	0.0	0.0	0.0
0.0	0.15789	0.0	0.0	0.0	0.0	0.0	0.15789	0.0	0.59791	0.0	0.0	0.0	0.0	0.0	0.0	0.0	0.0	0.0	0.0	0.0	0.0	0.0	0.0	0.0	0.0	0.0	0.15789	0.0	0.0	0.0	0.0	0.15789	0.15789	0.0	0.0	0.0	0.31199	0.0	0.0	0.0	0.0	0.15789	0.0	0.0	0.0	0.0	0.0	0.0	0.0
0.0	0.0	0.0	0.0	0.0	0.0	0.0	0.10629000000000001	0.0	0.41403	0.0	0.0	0.0	0.31426	0.0	0.0	0.0	0.0	0.0	0.0	0.0	0.0	0.0	0.0	0.0	0.0	0.0	0.0	0.0	0.0	0.0	0.0	0.41403	0.41403	0.0	0.0	0.0	0.2114	0.0	0.10629000000000001	0.0	0.0	0.0	0.0	0.0	0.0	0.0	0.0	0.0	0.0
0.0	0.23264	0.0	0.23264	0.0	0.0	0.1171	0.0	0.0	0.23264	0.0	0.0	0.0	0.1171	0.0	0.0	0.1171	0.1171	0.0	0.0	0.23264	0.0	0.0	0.0	0.0	0.0	0.0	0.0	0.0	0.0	0.0	0.0	0.0	0.23264	0.0	0.0	0.0	0.1171	0.0	0.1171	0.0	0.0	0.3452	0.0	0.0	0.1171	0.0	0.0	0.0	0.0
0.0	0.0	0.0	0.0	0.0	0.0	0.0	0.131	0.0	0.0	0.0	0.131	0.0	0.0	0.0	0.0	0.0	0.0	0.0	0.0	0.0	0.0	0.0	0.0	0.0	0.0	0.0	0.131	0.0	0.0	0.0	0.0	0.0	0.0	0.0	0.0	0.0	0.131	0.0	0.0	0.0	0.0	0.38456999999999997	0.0	0.0	0.0	0.0	0.0	0.0	0.0
0.0	0.16097	0.0	0.0	0.0	0.0	0.0	0.0	0.0	0.16097	0.0	0.16097	0.0	0.0	0.0	0.0	0.16097	0.0	0.0	0.0	0.0	0.0	0.31795999999999996	0.0	0.0	0.0	0.0	0.31795999999999996	0.0	0.0	0.0	0.0	0.31795999999999996	0.31795999999999996	0.0	0.0	0.31795999999999996	0.0	0.0	0.0	0.0	0.0	0.16097	0.0	0.0	0.16097	0.0	0.0	0.0	0.16097
0.0	0.11731	0.11731	0.11731	0.0	0.11731	0.0	0.0	0.0	0.0	0.0	0.0	0.0	0.0	0.0	0.0	0.0	0.0	0.0	0.0	0.0	0.0	0.0	0.0	0.0	0.0	0.0	0.11731	0.11731	0.0	0.0	0.0	0.11731	0.11731	0.0	0.0	0.0	0.23304	0.0	0.11731	0.0	0.0	0.34581	0.0	0.0	0.0	0.0	0.0	0.11731	0.0
0.0	0.0	0.0	0.0	0.0	0.0	0.0	0.0	0.0	0.24286999999999997	0.0	0.0	0.0	0.081663	0.0	0.0	0.0	0.0	0.32145999999999997	0.0	0.081663	0.0	0.0	0.0	0.0	0.0	0.0	0.081663	0.0	0.0	0.0	0.0	0.32145999999999997	0.39816	0.0	0.0	0.0	0.0	0.0	0.0	0.0	0.081663	0.0	0.0	0.0	0.0	0.0	0.0	0.0	0.0
0.0	0.0	0.15237	0.15237	0.0	0.15237	0.0	0.0	0.0	0.15237	0.0	0.0	0.0	0.0	0.0	0.0	0.0	0.0	0.0	0.0	0.0	0.0	0.0	0.0	0.15237	0.0	0.0	0.15237	0.0	0.0	0.0	0.0	0.15237	0.15237	0.0	0.0	0.0	0.0	0.0	0.0	0.15237	0.0	0.15237	0.0	0.0	0.0	0.0	0.0	0.0	0.0
0.0	0.0	0.0	0.14712999999999998	0.0	0.0	0.0	0.0	0.0	0.29120999999999997	0.0	0.14712999999999998	0.0	0.42966000000000004	0.0	0.0	0.14712999999999998	0.0	0.0	0.0	0.0	0.0	0.0	0.0	0.0	0.0	0.0	0.29120999999999997	0.14712999999999998	0.0	0.0	0.0	0.0	0.0	0.0	0.0	0.0	0.0	0.0	0.0	0.0	0.0	0.0	0.0	0.0	0.0	0.0	0.0	0.0	0.0
0.10593	0.0	0.0	0.0	0.0	0.0	0.0	0.0	0.0	0.10593	0.0	0.0	0.10593	0.10593	0.0	0.0	0.0	0.10593	0.0	0.0	0.0	0.0	0.0	0.0	0.0	0.0	0.0	0.21068	0.21068	0.0	0.10593	0.0	0.21068	0.0	0.0	0.0	0.0	0.21068	0.0	0.10593	0.10593	0.0	0.0	0.0	0.0	0.0	0.0	0.0	0.0	0.0
0.0	0.14792	0.0	0.0	0.14792	0.0	0.0	0.29272	0.0	0.14792	0.0	0.0	0.0	0.0	0.0	0.0	0.0	0.0	0.0	0.0	0.0	0.0	0.0	0.0	0.0	0.0	0.0	0.0	0.14792	0.0	0.0	0.14792	0.14792	0.14792	0.0	0.0	0.0	0.0	0.0	0.0	0.0	0.0	0.0	0.0	0.0	0.0	0.0	0.0	0.0	0.0
0.13260999999999998	0.26295999999999997	0.0	0.0	0.0	0.0	0.0	0.0	0.0	0.26295999999999997	0.0	0.0	0.0	0.26295999999999997	0.0	0.0	0.0	0.0	0.13260999999999998	0.0	0.0	0.0	0.0	0.0	0.0	0.0	0.0	0.13260999999999998	0.0	0.0	0.0	0.0	0.0	0.0	0.0	0.0	0.0	0.38913000000000003	0.0	0.0	0.0	0.0	0.26295999999999997	0.0	0.0	0.0	0.0	0.0	0.0	0.0
0.0	0.0	0.0	0.0	0.0	0.0	0.0	0.0	0.0	0.22675	0.0	0.22675	0.0	0.0	0.0	0.0	0.0	0.0	0.44278999999999996	0.0	0.0	0.0	0.0	0.0	0.0	0.0	0.0	0.0	0.0	0.0	0.0	0.0	0.0	0.22675	0.0	0.0	0.0	0.0	0.0	0.0	0.0	0.0	0.0	0.0	0.0	0.0	0.0	0.0	0.0	0.0
0.0	0.0	0.0	0.18022	0.0	0.0	0.0	0.0	0.0	0.18022	0.0	0.18022	0.18022	0.0	0.0	0.0	0.0	0.0	0.0	0.0	0.0	0.0	0.67285	0.0	0.0	0.0	0.0	0.18022	0.0	0.0	0.0	0.0	0.0	0.51985	0.0	0.0	0.0	0.0	0.0	0.0	0.0	0.18022	0.0	0.0	0.0	0.0	0.0	0.0	0.0	0.0
0.0	0.0	0.0	0.0	0.0	0.0	0.0	0.0	0.0	0.28743	0.0	0.0	0.0	0.0	0.0	0.0	0.0	0.0	0.28743	0.0	0.28743	0.0	0.0	0.0	0.0	0.0	0.0	0.0	0.0	0.0	0.0	0.0	0.28743	0.28743	0.0	0.0	0.0	0.0	0.0	0.28743	0.0	0.0	0.0	0.0	0.0	0.0	0.0	0.0	0.0	0.0
0.0	0.0	0.0	0.33776	0.0	0.0	0.0	0.17127	0.0	0.33776	0.0	0.0	0.0	0.0	0.0	0.0	0.0	0.33776	0.0	0.0	0.0	0.0	0.17127	0.0	0.0	0.0	0.0	0.17127	0.0	0.0	0.0	0.0	0.17127	0.0	0.0	0.0	0.0	0.0	0.0	0.0	0.0	0.0	0.17127	0.0	0.0	0.0	0.0	0.0	0.0	0.0
0.0	0.0	0.0	0.0	0.0	0.0	0.0	0.0	0.15865	0.60051	0.0	0.0	0.0	0.0	0.0	0.0	0.0	0.0	0.0	0.0	0.0	0.0	0.0	0.0	0.0	0.0	0.0	0.15865	0.0	0.0	0.0	0.0	0.15865	0.46138999999999997	0.0	0.0	0.0	0.0	0.0	0.0	0.0	0.0	0.0	0.0	0.0	0.15865	0.0	0.0	0.0	0.0
0.0	0.13278	0.0	0.0	0.0	0.0	0.0	0.0	0.0	0.13278	0.0	0.38959	0.0	0.0	0.0	0.13278	0.0	0.26329	0.0	0.0	0.0	0.0	0.0	0.0	0.0	0.0	0.0	0.26329	0.0	0.0	0.0	0.0	0.0	0.26329	0.0	0.0	0.13278	0.0	0.0	0.0	0.0	0.0	0.13278	0.0	0.0	0.0	0.0	0.0	0.0	0.0
0.0	0.0	0.0	0.0	0.0	0.0	0.0	0.0	0.0	0.2806	0.0	0.2806	0.0	0.2806	0.0	0.0	0.0	0.0	0.0	0.0	0.0	0.0	0.0	0.0	0.0	0.0	0.0	0.14168	0.0	0.0	0.0	0.0	0.0	0.54171	0.14168	0.14168	0.0	0.14168	0.0	0.14168	0.0	0.0	0.14168	0.0	0.0	0.0	0.0	0.0	0.0	0.6614399999999999
0.0	0.0	0.0	0.0	0.0	0.0	0.0	0.0	0.0	0.24718	0.0	0.0	0.0	0.24718	0.0	0.0	0.0	0.0	0.0	0.0	0.0	0.0	0.0	0.0	0.0	0.0	0.0	0.0	0.0	0.0	0.0	0.24718	0.0	0.0	0.0	0.0	0.0	0.24718	0.0	0.0	0.0	0.0	0.0	0.0	0.0	0.0	0.24718	0.0	0.0	0.0
0.0	0.0	0.0	0.0	0.0	0.0	0.0	0.0	0.0	0.35248	0.0	0.11965	0.0	0.0	0.0	0.0	0.0	0.11965	0.11965	0.0	0.0	0.0	0.0	0.0	0.0	0.0	0.0	0.35248	0.0	0.0	0.0	0.0	0.0	0.35248	0.0	0.0	0.0	0.11965	0.0	0.11965	0.0	0.0	0.0	0.0	0.0	0.0	0.0	0.0	0.0	0.11965
0.0	0.093348	0.0	0.1859	0.0	0.0	0.093348	0.0	0.0	0.093348	0.0	0.093348	0.0	0.093348	0.0	0.0	0.0	0.0	0.093348	0.0	0.093348	0.0	0.1859	0.0	0.0	0.0	0.0	0.0	0.093348	0.0	0.0	0.0	0.0	0.1859	0.0	0.0	0.0	0.0	0.0	0.27691	0.0	0.0	0.093348	0.0	0.0	0.0	0.0	0.0	0.0	0.0
0.0	0.0	0.0	0.36099000000000003	0.0	0.0	0.0	0.0	0.0	0.0	0.0	0.0	0.0	0.0	0.0	0.0	0.0	0.0	0.0	0.0	0.0	0.0	0.0	0.0	0.0	0.0	0.0	0.18341	0.18341	0.0	0.0	0.0	0.18341	0.36099000000000003	0.0	0.0	0.0	0.0	0.0	0.18341	0.0	0.36099000000000003	0.0	0.0	0.0	0.0	0.0	0.0	0.0	0.0
0.0	0.0	0.0	0.0	0.0	0.0	0.0	0.0	0.0	0.0	0.0	0.0	0.0	0.0	0.0	0.21699000000000002	0.0	0.0	0.0	0.0	0.0	0.0	0.21699000000000002	0.0	0.0	0.0	0.0	0.42453	0.0	0.0	0.0	0.0	0.0	0.0	0.0	0.0	0.0	0.21699000000000002	0.0	0.0	0.0	0.0	0.0	0.0	0.0	0.0	0.0	0.0	0.0	0.0
0.0	0.0	0.1272	0.0	0.0	0.0	0.0	0.0	0.0	0.37387	0.0	0.0	0.0	0.25239	0.0	0.0	0.0	0.1272	0.0	0.0	0.0	0.0	0.0	0.0	0.0	0.0	0.0	0.25239	0.0	0.0	0.0	0.0	0.0	0.25239	0.0	0.0	0.0	0.0	0.0	0.0	0.0	0.0	0.1272	0.0	0.0	0.0	0.0	0.0	0.0	0.0
0.0	0.0	0.0	0.0	0.0	0.0	0.0	0.0	0.0	0.17077	0.0	0.0	0.0	0.17077	0.0	0.0	0.0	0.0	0.0	0.0	0.0	0.0	0.0	0.0	0.0	0.0	0.0	0.0	0.17077	0.0	0.0	0.0	0.0	0.0	0.0	0.0	0.0	0.49441	0.0	0.0	0.0	0.0	0.0	0.0	0.0	0.0	0.0	0.0	0.0	0.0
0.0	0.0	0.0	0.0	0.0	0.0	0.0	0.0	0.0	0.10762000000000001	0.0	0.0	0.0	0.0	0.0	0.0	0.0	0.0	0.10762000000000001	0.0	0.31809	0.0	0.31809	0.0	0.0	0.0	0.0	0.31809	0.10762000000000001	0.0	0.0	0.10762000000000001	0.0	0.0	0.0	0.0	0.0	0.0	0.0	0.0	0.0	0.0	0.10762000000000001	0.0	0.0	0.0	0.0	0.0	0.0	0.0
0.0	0.107	0.0	0.0	0.0	0.0	0.0	0.107	0.0	0.0	0.0	0.21281	0.21281	0.41666000000000003	0.0	0.0	0.0	0.0	0.0	0.0	0.0	0.0	0.0	0.0	0.0	0.0	0.0	0.0	0.21281	0.0	0.0	0.0	0.107	0.41666000000000003	0.0	0.0	0.0	0.0	0.0	0.0	0.0	0.107	0.107	0.0	0.0	0.0	0.0	0.0	0.0	0.0
0.0	0.17284000000000002	0.0	0.0	0.0	0.0	0.0	0.0	0.0	0.17284000000000002	0.0	0.34076999999999996	0.0	0.5	0.0	0.0	0.0	0.0	0.0	0.0	0.0	0.0	0.17284000000000002	0.0	0.0	0.0	0.0	0.17284000000000002	0.0	0.0	0.0	0.0	0.34076999999999996	0.0	0.0	0.0	0.0	0.0	0.0	0.0	0.0	0.17284000000000002	0.0	0.0	0.0	0.0	0.0	0.0	0.0	0.0
0.0	0.0	0.0	0.16347	0.0	0.0	0.0	0.0	0.0	0.47457	0.0	0.16347	0.0	0.0	0.0	0.0	0.0	0.0	0.32277	0.0	0.16347	0.0	0.0	0.0	0.0	0.0	0.0	0.32277	0.0	0.0	0.0	0.0	0.16347	0.0	0.16347	0.0	0.0	0.16347	0.0	0.16347	0.0	0.0	0.0	0.0	0.0	0.0	0.0	0.0	0.0	0.16347
0.0	0.086301	0.0	0.0	0.0	0.0	0.0	0.17197	0.0	0.086301	0.0	0.0	0.0	0.17197	0.0	0.0	0.0	0.0	0.0	0.0	0.17197	0.0	0.086301	0.0	0.0	0.0	0.0	0.0	0.0	0.0	0.0	0.0	0.086301	0.3391	0.0	0.0	0.0	0.2564	0.0	0.0	0.0	0.0	0.0	0.0	0.0	0.0	0.0	0.0	0.0	0.0
0.10082999999999999	0.0	0.0	0.10082999999999999	0.0	0.0	0.0	0.0	0.0	0.29855	0.0	0.0	0.0	0.10082999999999999	0.0	0.0	0.0	0.0	0.0	0.0	0.10082999999999999	0.0	0.0	0.0	0.0	0.0	0.0	0.10082999999999999	0.10082999999999999	0.0	0.0	0.0	0.0	0.10082999999999999	0.0	0.10082999999999999	0.0	0.10082999999999999	0.0	0.0	0.10082999999999999	0.0	0.0	0.0	0.0	0.0	0.0	0.0	0.0	0.0
0.0	0.0	0.0	0.0	0.0	0.0	0.0	0.0	0.0	0.23818000000000003	0.0	0.11993	0.0	0.11993	0.0	0.0	0.0	0.11993	0.0	0.0	0.0	0.0	0.0	0.0	0.0	0.0	0.0	0.11993	0.0	0.0	0.0	0.0	0.11993	0.11993	0.0	0.0	0.0	0.0	0.0	0.0	0.0	0.0	0.11993	0.0	0.0	0.0	0.0	0.0	0.0	0.0
0.0	0.0	0.082263	0.32374	0.0	0.0	0.082263	0.0	0.0	0.082263	0.0	0.082263	0.0	0.24461	0.0	0.16398	0.0	0.0	0.082263	0.0	0.082263	0.0	0.082263	0.0	0.0	0.0	0.0	0.16398	0.16398	0.0	0.0	0.0	0.0	0.0	0.082263	0.0	0.0	0.0	0.0	0.082263	0.0	0.0	0.082263	0.0	0.0	0.0	0.0	0.0	0.0	0.0
0.0	0.0	0.0	0.0	0.0	0.0	0.0	0.0	0.0	0.6392800000000001	0.0	0.0	0.0	0.09751900000000001	0.0	0.0	0.0	0.09751900000000001	0.19413	0.0	0.0	0.0	0.0	0.0	0.0	0.0	0.0	0.0	0.0	0.0	0.0	0.0	0.09751900000000001	0.47079	0.0	0.0	0.0	0.09751900000000001	0.0	0.09751900000000001	0.0	0.0	0.0	0.0	0.0	0.0	0.0	0.0	0.0	0.0
0.0	0.0	0.0	0.089259	0.0	0.0	0.0	0.0	0.0	0.35031	0.0	0.0	0.0	0.43322	0.0	0.0	0.0	0.089259	0.089259	0.0	0.35031	0.0	0.17782	0.0	0.0	0.0	0.0	0.26503000000000004	0.089259	0.0	0.0	0.0	0.0	0.089259	0.089259	0.0	0.0	0.089259	0.089259	0.0	0.089259	0.089259	0.0	0.0	0.0	0.0	0.0	0.0	0.0	0.089259
0.0	0.0	0.0	0.0	0.0	0.0	0.0	0.18599000000000002	0.0	0.53527	0.0	0.0	0.0	0.18599000000000002	0.0	0.0	0.0	0.0	0.0	0.0	0.0	0.0	0.36591999999999997	0.0	0.0	0.0	0.0	0.0	0.18599000000000002	0.0	0.0	0.0	0.0	0.18599000000000002	0.0	0.0	0.0	0.0	0.0	0.0	0.0	0.0	0.0	0.0	0.0	0.0	0.0	0.0	0.0	0.0
0.0	0.0	0.0	0.0	0.0	0.0	0.0	0.0	0.0	0.18016	0.0	0.0	0.0	0.18016	0.0	0.0	0.0	0.0	0.18016	0.0	0.0	0.0	0.18016	0.0	0.0	0.0	0.0	0.18016	0.0	0.0	0.0	0.0	0.0	0.0	0.0	0.0	0.0	0.18016	0.0	0.0	0.0	0.0	0.0	0.0	0.0	0.0	0.0	0.0	0.0	0.0
0.0	0.0	0.0	0.0	0.0	0.24034	0.0	0.0	0.0	0.12103	0.0	0.0	0.0	0.12103	0.0	0.0	0.0	0.12103	0.0	0.0	0.0	0.0	0.0	0.0	0.0	0.0	0.0	0.12103	0.0	0.0	0.0	0.35639	0.0	0.0	0.0	0.0	0.0	0.0	0.0	0.12103	0.0	0.0	0.24034	0.0	0.0	0.0	0.0	0.0	0.0	0.0
0.0	0.078386	0.0	0.0	0.0	0.078386	0.0	0.0	0.0	0.23328000000000002	0.0	0.0	0.0	0.30892	0.0	0.0	0.078386	0.078386	0.078386	0.0	0.078386	0.0	0.0	0.0	0.0	0.0	0.0	0.23328000000000002	0.078386	0.0	0.0	0.0	0.0	0.0	0.0	0.0	0.0	0.23328000000000002	0.0	0.078386	0.0	0.0	0.0	0.0	0.0	0.0	0.0	0.0	0.078386	0.0
0.0	0.0	0.0	0.51349	0.0	0.0	0.089275	0.17785	0.0	0.26507	0.0	0.0	0.0	0.0	0.0	0.0	0.0	0.0	0.089275	0.0	0.089275	0.0	0.089275	0.0	0.089275	0.0	0.0	0.0	0.0	0.0	0.089275	0.0	0.089275	0.0	0.0	0.0	0.0	0.0	0.0	0.089275	0.0	0.0	0.17785	0.0	0.0	0.0	0.0	0.0	0.0	0.0
0.0	0.075775	0.0	0.0	0.0	0.0	0.075775	0.0	0.0	0.4407	0.0	0.22562	0.0	0.075775	0.0	0.22562	0.075775	0.0	0.0	0.0	0.0	0.0	0.075775	0.0	0.0	0.0	0.0	0.22562	0.0	0.0	0.15112	0.0	0.075775	0.37069	0.0	0.0	0.075775	0.15112	0.075775	0.0	0.0	0.0	0.075775	0.0	0.0	0.0	0.0	0.0	0.075775	0.0
0.0	0.29980999999999997	0.0	0.0	0.0	0.0	0.0	0.0	0.0	0.15158	0.0	0.15158	0.0	0.15158	0.0	0.0	0.15158	0.0	0.0	0.0	0.15158	0.0	0.0	0.0	0.0	0.0	0.0	0.29980999999999997	0.0	0.0	0.0	0.29980999999999997	0.0	0.29980999999999997	0.0	0.0	0.0	0.0	0.0	0.0	0.0	0.15158	0.15158	0.0	0.0	0.0	0.29980999999999997	0.0	0.0	0.0
0.0	0.12683	0.0	0.0	0.0	0.0	0.0	0.12683	0.0	0.37282	0.0	0.12683	0.0	0.12683	0.0	0.0	0.0	0.0	0.25167	0.0	0.12683	0.0	0.12683	0.0	0.0	0.0	0.0	0.12683	0.0	0.0	0.0	0.0	0.0	0.0	0.0	0.0	0.0	0.25167	0.0	0.0	0.0	0.0	0.12683	0.0	0.0	0.0	0.0	0.0	0.0	0.0
0.0	0.10697999999999999	0.0	0.10697999999999999	0.0	0.0	0.0	0.0	0.0	0.0	0.0	0.10697999999999999	0.21277	0.10697999999999999	0.0	0.0	0.0	0.0	0.0	0.0	0.10697999999999999	0.0	0.0	0.0	0.0	0.0	0.0	0.21277	0.0	0.0	0.0	0.10697999999999999	0.0	0.0	0.0	0.0	0.0	0.0	0.0	0.0	0.0	0.0	0.0	0.0	0.0	0.0	0.0	0.0	0.0	0.0
0.0	0.0	0.0	0.0	0.0	0.0	0.0	0.0	0.0	0.15817	0.0	0.0	0.0	0.0	0.0	0.0	0.0	0.0	0.0	0.0	0.0	0.0	0.0	0.0	0.0	0.0	0.0	0.59887	0.0	0.0	0.0	0.0	0.0	0.31255	0.0	0.0	0.0	0.0	0.0	0.0	0.0	0.0	0.0	0.0	0.0	0.15817	0.0	0.0	0.0	0.0
0.0	0.0	0.0	0.1311	0.0	0.0	0.0	0.1311	0.0	0.26	0.0	0.0	0.0	0.26	0.0	0.0	0.0	0.0	0.0	0.0	0.0	0.0	0.0	0.0	0.0	0.0	0.0	0.26	0.1311	0.0	0.0	0.0	0.38485	0.0	0.0	0.0	0.0	0.0	0.0	0.0	0.0	0.0	0.0	0.0	0.0	0.0	0.0	0.0	0.0	0.1311
0.0	0.0	0.0	0.0	0.0	0.0	0.44461000000000006	0.0	0.0	0.0	0.0	0.0	0.0	0.0	0.0	0.0	0.0	0.0	0.0	0.0	0.0	0.0	0.0	0.0	0.0	0.0	0.0	0.44461000000000006	0.8227899999999999	0.0	0.0	0.0	0.0	0.0	0.0	0.0	0.0	0.0	0.0	0.44461000000000006	0.0	0.0	0.0	0.0	0.0	0.0	0.0	0.0	0.0	0.0
0.0	0.0	0.0	0.0	0.0	0.0	0.0	0.0	0.0	0.40564	0.0	0.0	0.13851	0.13851	0.0	0.0	0.0	0.0	0.27444	0.0	0.0	0.0	0.0	0.13851	0.0	0.0	0.0	0.13851	0.13851	0.0	0.13851	0.0	0.0	0.0	0.0	0.0	0.0	0.0	0.13851	0.0	0.0	0.0	0.0	0.0	0.0	0.0	0.0	0.0	0.0	0.0
0.07559	0.15075	0.0	0.15075	0.0	0.0	0.0	0.07559	0.0	0.36983	0.0	0.22507	0.0	0.0	0.0	0.0	0.07559	0.0	0.0	0.0	0.07559	0.0	0.07559	0.0	0.0	0.0	0.0	0.07559	0.07559	0.0	0.0	0.0	0.0	0.22507	0.0	0.0	0.0	0.07559	0.0	0.0	0.0	0.0	0.0	0.0	0.0	0.0	0.0	0.0	0.0	0.0
0.0	0.21623	0.0	0.0	0.0	0.0	0.0	0.0	0.0	0.072574	0.0	0.072574	0.0	0.14477	0.0	0.0	0.0	0.0	0.072574	0.0	0.072574	0.0	0.072574	0.0	0.0	0.0	0.0	0.21623	0.072574	0.0	0.0	0.0	0.0	0.072574	0.0	0.0	0.0	0.072574	0.0	0.14477	0.072574	0.0	0.14477	0.0	0.0	0.0	0.0	0.0	0.0	0.0
0.0	0.07155700000000001	0.0	0.07155700000000001	0.0	0.07155700000000001	0.0	0.21324	0.0	0.14275	0.0	0.0	0.0	0.14275	0.0	0.0	0.0	0.0	0.0	0.0	0.0	0.0	0.0	0.0	0.0	0.0	0.0	0.07155700000000001	0.0	0.0	0.0	0.0	0.07155700000000001	0.0	0.0	0.0	0.0	0.0	0.0	0.14275	0.0	0.14275	0.07155700000000001	0.0	0.0	0.0	0.07155700000000001	0.0	0.0	0.0
0.0	0.090255	0.0	0.090255	0.0	0.090255	0.0	0.17979	0.26792	0.0	0.0	0.26792	0.0	0.090255	0.0	0.0	0.0	0.0	0.090255	0.0	0.090255	0.0	0.0	0.0	0.0	0.0	0.0	0.090255	0.26792	0.0	0.0	0.0	0.0	0.17979	0.0	0.0	0.0	0.17979	0.0	0.17979	0.0	0.0	0.0	0.0	0.0	0.0	0.0	0.0	0.0	0.0
0.0	0.42688000000000004	0.0	0.0	0.0	0.0	0.0	0.0	0.0	0.10977	0.0	0.21824000000000002	0.0	0.0	0.0	0.0	0.0	0.0	0.0	0.0	0.0	0.0	0.10977	0.0	0.0	0.0	0.0	0.42688000000000004	0.21824000000000002	0.0	0.0	0.0	0.0	0.21824000000000002	0.0	0.0	0.0	0.10977	0.0	0.0	0.0	0.0	0.0	0.0	0.0	0.0	0.0	0.0	0.0	0.0
0.0	0.0	0.0	0.1725	0.08657000000000001	0.0	0.0	0.1725	0.0	0.2572	0.0	0.0	0.0	0.08657000000000001	0.0	0.0	0.0	0.08657000000000001	0.0	0.0	0.1725	0.0	0.0	0.0	0.0	0.0	0.0	0.08657000000000001	0.1725	0.0	0.0	0.08657000000000001	0.0	0.1725	0.0	0.0	0.0	0.1725	0.0	0.08657000000000001	0.0	0.08657000000000001	0.1725	0.0	0.0	0.0	0.0	0.0	0.0	0.0
0.0	0.0	0.0	0.11553	0.0	0.11553	0.0	0.0	0.0	0.6483399999999999	0.0	0.0	0.11553	0.11553	0.0	0.0	0.0	0.0	0.11553	0.0	0.11553	0.0	0.0	0.0	0.0	0.0	0.0	0.11553	0.0	0.0	0.11553	0.0	0.0	0.11553	0.0	0.0	0.0	0.0	0.0	0.0	0.0	0.0	0.0	0.0	0.0	0.0	0.0	0.0	0.22956	0.0
0.0	0.43567	0.0	0.43567	0.0	0.0	0.0	0.0	0.0	0.43567	0.0	0.0	0.0	0.0	0.0	0.0	0.0	0.0	0.0	0.0	0.0	0.0	0.0	0.0	0.0	0.0	0.0	0.0	0.0	0.0	0.0	0.0	0.0	0.43567	0.0	0.0	0.0	0.0	0.0	0.0	0.0	0.0	0.0	0.0	0.0	0.0	0.0	0.0	0.0	0.0
0.0	0.0	0.0	0.0	0.0	0.0	0.0	0.0	0.0	0.0	0.0	0.0	0.0	0.0	0.0	0.0	0.0	0.0	0.0	0.0	0.0	0.0	0.0	0.0	0.31738	0.0	0.0	0.31738	0.0	0.0	0.0	0.0	0.0	0.31738	0.0	0.0	0.0	0.0	0.0	0.0	0.0	0.0	0.0	0.0	0.0	0.0	0.0	0.0	0.0	0.0
0.0	0.0	0.0	0.07797899999999999	0.0	0.0	0.0	0.07797899999999999	0.0	0.0	0.0	0.07797899999999999	0.07797899999999999	0.15549000000000002	0.0	0.0	0.07797899999999999	0.0	0.07797899999999999	0.0	0.0	0.0	0.0	0.0	0.0	0.0	0.0	0.23209000000000002	0.0	0.0	0.07797899999999999	0.0	0.0	0.0	0.0	0.0	0.0	0.07797899999999999	0.0	0.0	0.0	0.07797899999999999	0.0	0.0	0.0	0.0	0.0	0.0	0.07797899999999999	0.15549000000000002
0.0	0.0	0.0	0.10184	0.0	0.10184	0.0	0.0	0.0	0.10184	0.0	0.20265	0.0	0.10184	0.0	0.0	0.0	0.0	0.0	0.0	0.10184	0.0	0.0	0.0	0.0	0.0	0.0	0.30146999999999996	0.10184	0.0	0.0	0.0	0.0	0.10184	0.0	0.0	0.0	0.10184	0.0	0.0	0.0	0.0	0.10184	0.0	0.0	0.0	0.0	0.0	0.0	0.0
0.0	0.099325	0.0	0.0	0.0	0.0	0.0	0.0	0.0	0.0	0.0	0.099325	0.0	0.0	0.0	0.0	0.0	0.0	0.0	0.0	0.0	0.0	0.19769	0.0	0.0	0.0	0.0	0.38814	0.099325	0.0	0.0	0.0	0.2942	0.099325	0.0	0.0	0.0	0.0	0.0	0.099325	0.0	0.0	0.0	0.0	0.0	0.0	0.0	0.0	0.0	0.0
0.0	0.11377999999999999	0.0	0.11377999999999999	0.0	0.0	0.0	0.22613000000000003	0.0	0.33574	0.0	0.0	0.0	0.0	0.0	0.0	0.0	0.0	0.0	0.0	0.0	0.0	0.0	0.0	0.0	0.0	0.0	0.44161999999999996	0.11377999999999999	0.0	0.0	0.0	0.11377999999999999	0.22613000000000003	0.0	0.0	0.0	0.0	0.0	0.11377999999999999	0.0	0.22613000000000003	0.0	0.0	0.0	0.0	0.11377999999999999	0.0	0.0	0.0
0.0	0.0	0.0	0.10987999999999999	0.0	0.0	0.0	0.0	0.0	0.21848	0.0	0.0	0.10987999999999999	0.32459	0.0	0.0	0.0	0.0	0.0	0.0	0.10987999999999999	0.0	0.0	0.0	0.0	0.0	0.0	0.21848	0.0	0.0	0.0	0.0	0.0	0.87497	0.0	0.0	0.0	0.10987999999999999	0.0	0.0	0.0	0.0	0.0	0.0	0.0	0.0	0.0	0.0	0.0	0.0
0.09100599999999999	0.13627999999999998	0.04555	0.09100599999999999	0.0	0.04555	0.0	0.04555	0.0	0.04555	0.0	0.0	0.13627999999999998	0.13627999999999998	0.0	0.0	0.04555	0.0	0.04555	0.0	0.13627999999999998	0.0	0.18127000000000001	0.0	0.04555	0.0	0.0	0.18127000000000001	0.0	0.0	0.0	0.0	0.04555	0.18127000000000001	0.04555	0.04555	0.0	0.0	0.0	0.0	0.0	0.0	0.13627999999999998	0.0	0.0	0.04555	0.0	0.0	0.0	0.0
0.078176	0.078176	0.0	0.15588	0.0	0.0	0.0	0.0	0.0	0.15588	0.0	0.0	0.078176	0.0	0.0	0.0	0.15588	0.078176	0.15588	0.0	0.078176	0.0	0.0	0.0	0.0	0.0	0.0	0.30812	0.0	0.0	0.0	0.0	0.0	0.15588	0.0	0.0	0.0	0.078176	0.0	0.0	0.0	0.0	0.078176	0.0	0.0	0.0	0.0	0.0	0.0	0.0
0.11102000000000001	0.11102000000000001	0.0	0.11102000000000001	0.0	0.0	0.0	0.0	0.0	0.11102000000000001	0.0	0.0	0.0	0.0	0.0	0.0	0.11102000000000001	0.2207	0.0	0.0	0.0	0.0	0.0	0.11102000000000001	0.0	0.0	0.0	0.11102000000000001	0.0	0.0	0.0	0.0	0.0	0.11102000000000001	0.0	0.0	0.0	0.0	0.0	0.11102000000000001	0.0	0.0	0.0	0.0	0.0	0.0	0.0	0.0	0.0	0.0
0.0	0.0	0.0	0.15069000000000002	0.0	0.0	0.0	0.0	0.0	0.36968	0.0	0.0	0.0	0.075558	0.0	0.075558	0.225	0.0	0.075558	0.0	0.075558	0.0	0.075558	0.0	0.075558	0.0	0.0	0.075558	0.075558	0.0	0.0	0.0	0.0	0.0	0.15069000000000002	0.0	0.0	0.15069000000000002	0.0	0.0	0.0	0.075558	0.0	0.0	0.0	0.0	0.0	0.0	0.0	0.075558
0.0	0.0	0.0	0.0	0.0	0.0	0.0	0.0	0.0	0.24923	0.0	0.050343	0.0	0.10056	0.0	0.0	0.10056	0.10056	0.15052000000000001	0.0	0.15052000000000001	0.0	0.050343	0.0	0.0	0.0	0.0	0.24923	0.15052000000000001	0.0	0.10056	0.0	0.15052000000000001	0.050343	0.0	0.050343	0.0	0.20012	0.0	0.0	0.050343	0.0	0.050343	0.0	0.0	0.0	0.0	0.0	0.0	0.10056
0.0	0.20394	0.029334	0.029334	0.0	0.0	0.0	0.087903	0.0	0.20394	0.0	0.029334	0.0	0.05864199999999999	0.0	0.087903	0.029334	0.0	0.05864199999999999	0.0	0.029334	0.0	0.05864199999999999	0.0	0.0	0.0	0.0	0.17513	0.0	0.0	0.087903	0.029334	0.05864199999999999	0.087903	0.0	0.0	0.0	0.029334	0.0	0.05864199999999999	0.0	0.05864199999999999	0.0	0.0	0.0	0.0	0.0	0.0	0.0	0.0
0.0	0.087873	0.0	0.087873	0.0	0.0	0.0	0.26099	0.0	0.087873	0.0	0.0	0.0	0.58241	0.0	0.0	0.0	0.17507999999999999	0.0	0.0	0.087873	0.0	0.26099	0.0	0.0	0.0	0.0	0.17507999999999999	0.17507999999999999	0.0	0.087873	0.0	0.0	0.17507999999999999	0.0	0.0	0.0	0.17507999999999999	0.0	0.0	0.0	0.0	0.26099	0.0	0.0	0.0	0.0	0.0	0.0	0.0
0.0	0.15364	0.0	0.051391	0.0	0.0	0.0	0.0	0.0	0.15364	0.0	0.051391	0.051391	0.15364	0.0	0.0	0.051391	0.0	0.051391	0.0	0.0	0.0	0.0	0.0	0.0	0.0	0.0	0.20424	0.0	0.0	0.0	0.0	0.0	0.051391	0.051391	0.0	0.0	0.0	0.0	0.0	0.0	0.0	0.15364	0.0	0.0	0.0	0.0	0.0	0.0	0.0
0.0	0.0	0.0	0.093101	0.0	0.0	0.0	0.0	0.0	0.18541	0.0	0.0	0.093101	0.093101	0.0	0.093101	0.093101	0.0	0.093101	0.0	0.0	0.0	0.0	0.0	0.0	0.0	0.0	0.27618000000000004	0.0	0.0	0.0	0.0	0.0	0.093101	0.0	0.0	0.0	0.0	0.0	0.0	0.0	0.0	0.0	0.0	0.0	0.0	0.0	0.0	0.093101	0.0
0.0	0.13088	0.043738	0.0	0.0	0.043738	0.0	0.0	0.0	0.087391	0.0	0.0	0.0	0.043738	0.0	0.087391	0.087391	0.0	0.087391	0.0	0.0	0.0	0.087391	0.0	0.0	0.0	0.0	0.087391	0.043738	0.0	0.0	0.0	0.043738	0.21705	0.0	0.0	0.0	0.17412	0.0	0.0	0.0	0.043738	0.043738	0.0	0.0	0.0	0.0	0.0	0.0	0.043738
0.0	0.06236799999999999	0.0	0.06236799999999999	0.0	0.0	0.0	0.0	0.0	0.18615	0.0	0.0	0.0	0.06236799999999999	0.0	0.0	0.0	0.0	0.06236799999999999	0.0	0.06236799999999999	0.0	0.06236799999999999	0.0	0.0	0.0	0.0	0.18615	0.0	0.0	0.0	0.06236799999999999	0.12449	0.24711999999999998	0.0	0.0	0.0	0.12449	0.0	0.06236799999999999	0.0	0.0	0.0	0.0	0.0	0.0	0.0	0.0	0.0	0.0
0.0	0.0	0.0	0.16926	0.0	0.0	0.0	0.0	0.0	0.25240999999999997	0.0	0.0	0.0	0.08493400000000001	0.0	0.0	0.0	0.08493400000000001	0.0	0.0	0.08493400000000001	0.0	0.0	0.08493400000000001	0.0	0.0	0.0	0.08493400000000001	0.08493400000000001	0.0	0.0	0.0	0.0	0.3339	0.0	0.0	0.0	0.08493400000000001	0.0	0.0	0.0	0.0	0.0	0.0	0.0	0.0	0.0	0.0	0.0	0.0
0.0	0.08985499999999999	0.0	0.0	0.0	0.08985499999999999	0.0	0.0	0.0	0.35255	0.0	0.0	0.0	0.0	0.0	0.0	0.0	0.08985499999999999	0.0	0.0	0.0	0.0	0.08985499999999999	0.0	0.0	0.0	0.0	0.17899	0.0	0.0	0.08985499999999999	0.0	0.26675	0.26675	0.0	0.0	0.0	0.0	0.0	0.0	0.0	0.08985499999999999	0.08985499999999999	0.0	0.0	0.0	0.0	0.0	0.0	0.08985499999999999
0.0	0.0	0.0	0.10159	0.0	0.0	0.0	0.0	0.0	0.30075	0.0	0.0	0.0	0.20214000000000001	0.0	0.0	0.0	0.0	0.10159	0.0	0.20214000000000001	0.0	0.10159	0.0	0.0	0.0	0.0	0.20214000000000001	0.0	0.0	0.0	0.0	0.20214000000000001	0.10159	0.0	0.0	0.0	0.0	0.0	0.0	0.0	0.10159	0.30075	0.0	0.0	0.0	0.0	0.0	0.0	0.0
0.0	0.097683	0.048901	0.048901	0.0	0.0	0.0	0.0	0.0	0.42717	0.0	0.048901	0.0	0.097683	0.0	0.0	0.0	0.14624	0.14624	0.0	0.097683	0.0	0.048901	0.048901	0.0	0.0	0.0	0.048901	0.0	0.0	0.0	0.0	0.0	0.28946	0.0	0.0	0.0	0.24222	0.0	0.0	0.0	0.0	0.0	0.0	0.0	0.0	0.0	0.0	0.0	0.0
0.058662	0.0	0.0	0.11713	0.0	0.0	0.0	0.0	0.0	0.28941999999999996	0.0	0.23267	0.0	0.23267	0.0	0.058662	0.0	0.0	0.11713	0.0	0.058662	0.0	0.0	0.0	0.0	0.0	0.0	0.17519	0.058662	0.0	0.0	0.0	0.17519	0.23267	0.0	0.0	0.0	0.17519	0.0	0.0	0.0	0.0	0.11713	0.0	0.0	0.0	0.0	0.0	0.0	0.0
0.060787	0.0	0.0	0.18148	0.0	0.0	0.0	0.0	0.0	0.29962	0.0	0.0	0.0	0.060787	0.0	0.0	0.060787	0.0	0.12135	0.0	0.0	0.0	0.0	0.0	0.0	0.0	0.0	0.18148	0.18148	0.0	0.0	0.0	0.060787	0.24095999999999998	0.0	0.0	0.0	0.0	0.0	0.0	0.0	0.18148	0.0	0.0	0.0	0.060787	0.0	0.0	0.0	0.0
0.074988	0.0	0.0	0.22332	0.0	0.0	0.0	0.0	0.0	0.074988	0.0	0.074988	0.0	0.29588000000000003	0.0	0.0	0.0	0.0	0.29588000000000003	0.0	0.0	0.0	0.0	0.0	0.0	0.0	0.0	0.14956	0.074988	0.0	0.074988	0.14956	0.0	0.36699	0.0	0.0	0.0	0.074988	0.0	0.0	0.0	0.0	0.074988	0.0	0.0	0.0	0.0	0.0	0.0	0.14956
0.26958000000000004	0.068159	0.0	0.13601	0.0	0.0	0.0	0.0	0.0	0.20324	0.0	0.0	0.0	0.20324	0.0	0.0	0.068159	0.0	0.068159	0.0	0.068159	0.0	0.068159	0.0	0.0	0.0	0.0	0.26958000000000004	0.0	0.0	0.0	0.0	0.068159	0.20324	0.0	0.0	0.068159	0.0	0.0	0.0	0.068159	0.13601	0.068159	0.0	0.0	0.0	0.0	0.0	0.0	0.13601
0.0	0.036566	0.07308300000000001	0.036566	0.0	0.0	0.0	0.0	0.0	0.21771999999999997	0.0	0.10951	0.0	0.07308300000000001	0.0	0.0	0.0	0.10951	0.07308300000000001	0.0	0.0	0.0	0.036566	0.0	0.0	0.0	0.0	0.18187	0.07308300000000001	0.0	0.036566	0.0	0.07308300000000001	0.14578	0.0	0.036566	0.036566	0.07308300000000001	0.0	0.07308300000000001	0.0	0.036566	0.036566	0.0	0.0	0.0	0.0	0.0	0.0	0.0
0.0	0.0	0.0	0.15699000000000002	0.0	0.0	0.0	0.0	0.0	0.38455	0.0	0.15699000000000002	0.0	0.15699000000000002	0.0	0.0	0.0	0.0	0.078739	0.0	0.0	0.0	0.0	0.078739	0.0	0.0	0.0	0.078739	0.0	0.0	0.0	0.0	0.0	0.078739	0.0	0.078739	0.0	0.0	0.0	0.15699000000000002	0.0	0.078739	0.15699000000000002	0.0	0.0	0.0	0.0	0.0	0.0	0.0
0.14443	0.0	0.0	0.14443	0.0	0.0	0.0	0.0	0.0	0.28597	0.0	0.14443	0.0	0.42215	0.0	0.0	0.0	0.0	0.28597	0.0	0.0	0.0	0.14443	0.0	0.0	0.0	0.0	0.14443	0.14443	0.0	0.0	0.0	0.14443	0.28597	0.0	0.0	0.0	0.28597	0.0	0.0	0.0	0.28597	0.0	0.0	0.0	0.0	0.0	0.0	0.0	0.0
0.0	0.040891000000000004	0.0	0.040891000000000004	0.0	0.040891000000000004	0.0	0.040891000000000004	0.0	0.20312	0.0	0.16289	0.040891000000000004	0.0	0.0	0.0	0.0	0.040891000000000004	0.20312	0.0	0.1224	0.0	0.040891000000000004	0.0	0.0	0.0	0.0	0.24301999999999999	0.040891000000000004	0.0	0.0	0.081713	0.081713	0.1224	0.0	0.0	0.0	0.1224	0.0	0.040891000000000004	0.040891000000000004	0.0	0.0	0.0	0.0	0.0	0.0	0.0	0.0	0.0
0.0	0.092138	0.0	0.092138	0.0	0.0	0.0	0.092138	0.0	0.27338	0.0	0.092138	0.0	0.1835	0.0	0.0	0.092138	0.0	0.0	0.0	0.1835	0.0	0.0	0.0	0.0	0.0	0.0	0.36118	0.0	0.0	0.0	0.0	0.092138	0.27338	0.0	0.0	0.0	0.092138	0.0	0.0	0.27338	0.0	0.092138	0.0	0.0	0.092138	0.0	0.0	0.0	0.0
0.0	0.0	0.0	0.036148	0.0	0.0	0.0	0.10826	0.0	0.07224900000000001	0.0	0.0	0.07224900000000001	0.07224900000000001	0.0	0.036148	0.036148	0.036148	0.10826	0.0	0.036148	0.0	0.0	0.0	0.0	0.0	0.0	0.10826	0.036148	0.0	0.0	0.0	0.17981	0.0	0.0	0.0	0.0	0.036148	0.0	0.0	0.0	0.14413	0.036148	0.0	0.0	0.0	0.0	0.0	0.0	0.036148
0.0	0.0	0.099082	0.19721	0.0	0.0	0.0	0.0	0.0	0.29351	0.0	0.099082	0.0	0.099082	0.0	0.0	0.0	0.099082	0.19721	0.0	0.29351	0.0	0.0	0.0	0.0	0.0	0.0	0.19721	0.099082	0.0	0.0	0.0	0.0	0.099082	0.0	0.0	0.0	0.099082	0.0	0.099082	0.0	0.099082	0.0	0.0	0.0	0.0	0.0	0.0	0.0	0.0
0.0	0.18208	0.0	0.091417	0.0	0.0	0.0	0.0	0.0	0.18208	0.0	0.18208	0.0	0.18208	0.0	0.0	0.0	0.0	0.091417	0.0	0.0	0.0	0.0	0.0	0.0	0.0	0.0	0.091417	0.0	0.0	0.0	0.091417	0.18208	0.2713	0.0	0.091417	0.0	0.0	0.0	0.091417	0.0	0.0	0.35845	0.0	0.0	0.0	0.091417	0.0	0.0	0.0
0.0	0.05886	0.0	0.0	0.0	0.0	0.0	0.0	0.0	0.17578	0.0	0.0	0.0	0.17578	0.0	0.11752	0.0	0.05886	0.05886	0.0	0.0	0.0	0.05886	0.0	0.0	0.0	0.0	0.11752	0.05886	0.0	0.05886	0.11752	0.05886	0.17578	0.05886	0.0	0.0	0.11752	0.0	0.0	0.05886	0.05886	0.0	0.0	0.0	0.05886	0.0	0.0	0.0	0.05886
0.0	0.035289	0.0	0.070534	0.0	0.0	0.035289	0.14072	0.035289	0.17557999999999999	0.0	0.10569	0.0	0.035289	0.0	0.0	0.0	0.0	0.14072	0.0	0.035289	0.0	0.035289	0.0	0.0	0.0	0.0	0.070534	0.0	0.0	0.0	0.0	0.035289	0.070534	0.0	0.0	0.0	0.0	0.0	0.070534	0.035289	0.14072	0.0	0.0	0.0	0.0	0.0	0.0	0.0	0.035289
0.0	0.23681999999999997	0.0	0.23681999999999997	0.0	0.0	0.0	0.0	0.0	0.31356	0.0	0.0	0.0	0.23681999999999997	0.0	0.0	0.0	0.0	0.079598	0.0	0.0	0.0	0.079598	0.079598	0.0	0.0	0.0	0.079598	0.1587	0.0	0.0	0.0	0.079598	0.23681999999999997	0.0	0.079598	0.0	0.0	0.079598	0.079598	0.0	0.0	0.0	0.0	0.0	0.0	0.0	0.0	0.0	0.0
0.0	0.0	0.0	0.20114	0.0	0.0	0.0	0.0	0.0	0.20114	0.0	0.10107999999999999	0.0	0.20114	0.0	0.0	0.0	0.10107999999999999	0.10107999999999999	0.0	0.0	0.0	0.10107999999999999	0.0	0.0	0.0	0.0	0.10107999999999999	0.0	0.0	0.0	0.10107999999999999	0.0	0.20114	0.0	0.0	0.0	0.0	0.0	0.10107999999999999	0.0	0.0	0.0	0.0	0.0	0.0	0.0	0.0	0.0	0.10107999999999999
0.10126	0.20149	0.10126	0.20149	0.0	0.0	0.0	0.0	0.0	0.20149	0.0	0.0	0.0	0.20149	0.0	0.0	0.0	0.0	0.0	0.0	0.0	0.0	0.0	0.0	0.0	0.0	0.0	0.10126	0.0	0.0	0.10126	0.10126	0.20149	0.10126	0.0	0.0	0.10126	0.0	0.10126	0.20149	0.0	0.10126	0.0	0.0	0.0	0.0	0.0	0.0	0.0	0.0
0.0	0.0	0.1402	0.27774	0.0	0.0	0.0	0.0	0.0	0.27774	0.0	0.0	0.0	0.0	0.0	0.0	0.1402	0.0	0.0	0.0	0.0	0.0	0.0	0.0	0.0	0.0	0.0	0.0	0.0	0.0	0.0	0.0	0.0	0.41038	0.0	0.0	0.0	0.1402	0.0	0.0	0.27774	0.0	0.1402	0.0	0.0	0.0	0.0	0.0	0.0	0.0
0.089305	0.089305	0.0	0.0	0.0	0.0	0.0	0.0	0.0	0.089305	0.0	0.17790999999999998	0.089305	0.089305	0.0	0.0	0.0	0.0	0.089305	0.0	0.089305	0.0	0.0	0.089305	0.0	0.0	0.0	0.089305	0.089305	0.0	0.0	0.089305	0.0	0.17790999999999998	0.0	0.0	0.0	0.089305	0.0	0.0	0.0	0.0	0.0	0.0	0.0	0.0	0.0	0.0	0.0	0.089305
0.0	0.0	0.0	0.0	0.0	0.0	0.0	0.0	0.0	0.0	0.0	0.0	0.0	0.0	0.0	0.17301	0.0	0.0	0.17301	0.0	0.0	0.0	0.0	0.0	0.0	0.0	0.0	0.50047	0.0	0.0	0.17301	0.0	0.34109	0.0	0.0	0.0	0.0	0.17301	0.0	0.0	0.0	0.0	0.0	0.0	0.0	0.0	0.0	0.0	0.0	0.0
0.0	0.11182	0.0	0.11182	0.0	0.0	0.0	0.0	0.0	0.22228	0.0	0.11182	0.0	0.0	0.0	0.0	0.11182	0.0	0.0	0.0	0.11182	0.0	0.0	0.0	0.0	0.0	0.0	0.0	0.0	0.0	0.0	0.0	0.22228	0.11182	0.0	0.0	0.0	0.11182	0.11182	0.11182	0.0	0.0	0.0	0.0	0.0	0.0	0.0	0.0	0.0	0.0
0.0	0.0	0.0	0.063308	0.0	0.0	0.0	0.063308	0.0	0.18892	0.0	0.063308	0.0	0.063308	0.0	0.0	0.0	0.0	0.063308	0.0	0.0	0.0	0.063308	0.0	0.0	0.0	0.0	0.0	0.0	0.0	0.0	0.0	0.12636	0.25076	0.0	0.063308	0.0	0.0	0.0	0.0	0.0	0.0	0.0	0.0	0.0	0.063308	0.0	0.0	0.0	0.0
0.079237	0.0	0.079237	0.23576999999999998	0.0	0.0	0.0	0.0	0.0	0.15798	0.0	0.15798	0.079237	0.0	0.0	0.0	0.079237	0.0	0.079237	0.0	0.079237	0.0	0.0	0.0	0.0	0.0	0.0	0.15798	0.0	0.0	0.0	0.0	0.0	0.15798	0.0	0.0	0.0	0.0	0.0	0.15798	0.0	0.079237	0.079237	0.0	0.0	0.0	0.0	0.0	0.0	0.0
0.0	0.23165999999999998	0.0	0.11660999999999999	0.0	0.0	0.0	0.0	0.0	0.0	0.0	0.23165999999999998	0.0	0.11660999999999999	0.0	0.0	0.0	0.0	0.23165999999999998	0.0	0.0	0.0	0.11660999999999999	0.0	0.0	0.0	0.0	0.11660999999999999	0.11660999999999999	0.0	0.0	0.0	0.0	0.34381	0.0	0.0	0.0	0.0	0.0	0.0	0.0	0.0	0.0	0.0	0.0	0.0	0.0	0.0	0.0	0.0
0.0	0.0	0.21678000000000003	0.14515	0.0	0.0	0.0	0.072766	0.0	0.21678000000000003	0.0	0.0	0.0	0.072766	0.0	0.072766	0.072766	0.0	0.072766	0.0	0.21678000000000003	0.0	0.0	0.0	0.0	0.0	0.0	0.14515	0.0	0.0	0.0	0.072766	0.0	0.35654	0.0	0.0	0.0	0.28735	0.0	0.0	0.0	0.0	0.072766	0.0	0.0	0.0	0.0	0.0	0.0	0.0
0.076571	0.076571	0.076571	0.076571	0.0	0.0	0.0	0.0	0.0	0.076571	0.0	0.076571	0.076571	0.22796	0.0	0.0	0.0	0.1527	0.1527	0.0	0.0	0.0	0.0	0.0	0.0	0.0	0.0	0.076571	0.076571	0.0	0.076571	0.076571	0.076571	0.1527	0.0	0.0	0.0	0.1527	0.0	0.0	0.0	0.0	0.076571	0.0	0.0	0.076571	0.0	0.0	0.0	0.0
0.0	0.044160000000000005	0.044160000000000005	0.13214	0.0	0.0	0.0	0.044160000000000005	0.0	0.26203000000000004	0.0	0.13214	0.0	0.088233	0.0	0.0	0.0	0.044160000000000005	0.044160000000000005	0.0	0.0	0.0	0.13214	0.0	0.044160000000000005	0.0	0.0	0.088233	0.044160000000000005	0.0	0.0	0.044160000000000005	0.0	0.044160000000000005	0.0	0.0	0.0	0.0	0.0	0.0	0.0	0.0	0.044160000000000005	0.0	0.0	0.0	0.0	0.0	0.0	0.044160000000000005
0.049216	0.0	0.0	0.0	0.049216	0.0	0.0	0.049216	0.049216	0.24376	0.0	0.0	0.0	0.098314	0.0	0.0	0.0	0.0	0.049216	0.0	0.098314	0.0	0.0	0.0	0.0	0.0	0.0	0.24376	0.0	0.0	0.049216	0.0	0.049216	0.0	0.0	0.0	0.0	0.098314	0.0	0.0	0.049216	0.049216	0.049216	0.0	0.0	0.0	0.0	0.0	0.0	0.049216
0.0	0.08488	0.0	0.08488	0.0	0.08488	0.0	0.0	0.0	0.33369	0.0	0.16915	0.0	0.25226	0.0	0.0	0.0	0.0	0.0	0.0	0.16915	0.0	0.0	0.0	0.0	0.0	0.0	0.16915	0.0	0.0	0.0	0.0	0.0	0.16915	0.0	0.0	0.0	0.16915	0.0	0.08488	0.0	0.08488	0.0	0.0	0.0	0.0	0.0	0.0	0.0	0.0
0.0	0.071762	0.0	0.0	0.0	0.0	0.0	0.0	0.0	0.28349	0.0	0.14315999999999998	0.0	0.071762	0.0	0.0	0.071762	0.071762	0.14315999999999998	0.0	0.14315999999999998	0.0	0.0	0.0	0.0	0.0	0.0	0.071762	0.0	0.0	0.0	0.071762	0.0	0.14315999999999998	0.0	0.0	0.0	0.0	0.0	0.0	0.0	0.0	0.0	0.0	0.0	0.071762	0.0	0.0	0.0	0.071762
0.0	0.0	0.0	0.0	0.0	0.0	0.0	0.0	0.0	0.17044	0.0	0.08552799999999999	0.17044	0.08552799999999999	0.0	0.0	0.0	0.0	0.17044	0.0	0.0	0.0	0.0	0.0	0.0	0.0	0.0	0.0	0.17044	0.0	0.0	0.0	0.08552799999999999	0.08552799999999999	0.0	0.0	0.0	0.17044	0.0	0.0	0.0	0.08552799999999999	0.0	0.0	0.0	0.0	0.0	0.0	0.0	0.08552799999999999
0.0	0.0	0.0	0.09110800000000001	0.0	0.0	0.0	0.0	0.0	0.18147	0.0	0.0	0.09110800000000001	0.22615	0.0	0.045602	0.0	0.0	0.045602	0.0	0.09110800000000001	0.0	0.0	0.0	0.0	0.0	0.0	0.09110800000000001	0.09110800000000001	0.0	0.0	0.0	0.0	0.09110800000000001	0.0	0.0	0.045602	0.22615	0.0	0.045602	0.045602	0.0	0.045602	0.0	0.0	0.045602	0.0	0.0	0.0	0.0
0.0	0.0	0.0	0.0	0.0	0.0	0.0	0.0	0.0	0.0	0.0	0.0	0.0	0.17105	0.0	0.0	0.0	0.0	0.0	0.0	0.0	0.0	0.0	0.0	0.0	0.0	0.0	0.0	0.0	0.0	0.0	0.17105	0.0	0.0	0.0	0.0	0.0	0.0	0.0	0.0	0.0	0.0	0.17105	0.0	0.0	0.0	0.0	0.0	0.0	0.0
0.12167	0.0	0.0	0.24158000000000002	0.0	0.12167	0.0	0.0	0.12167	0.35821	0.0	0.12167	0.0	0.0	0.0	0.0	0.0	0.0	0.0	0.0	0.0	0.0	0.0	0.0	0.0	0.0	0.0	0.12167	0.0	0.0	0.0	0.24158000000000002	0.12167	0.35821	0.0	0.0	0.0	0.24158000000000002	0.0	0.0	0.0	0.0	0.12167	0.0	0.0	0.0	0.0	0.0	0.12167	0.24158000000000002
0.0	0.0	0.0	0.0	0.0	0.0	0.0	0.12574000000000002	0.0	0.36974	0.0	0.0	0.0	0.0	0.0	0.0	0.24954	0.0	0.24954	0.0	0.12574000000000002	0.0	0.0	0.0	0.0	0.0	0.0	0.12574000000000002	0.0	0.0	0.0	0.0	0.0	0.12574000000000002	0.0	0.0	0.0	0.0	0.0	0.0	0.0	0.0	0.24954	0.0	0.0	0.0	0.0	0.0	0.0	0.0
0.0	0.14365	0.0	0.14365	0.0	0.0	0.0	0.0	0.0	0.28443	0.0	0.0	0.0	0.0	0.0	0.0	0.0	0.0	0.0	0.0	0.0	0.0	0.0	0.0	0.0	0.0	0.0	0.14365	0.41996999999999995	0.0	0.0	0.0	0.0	0.0	0.0	0.0	0.0	0.0	0.0	0.14365	0.0	0.0	0.0	0.0	0.0	0.0	0.0	0.0	0.0	0.14365
0.0	0.0	0.0	0.0	0.0	0.0	0.0	0.0	0.0	0.1599	0.0	0.0	0.31588	0.1599	0.0	0.0	0.0	0.31588	0.0	0.0	0.0	0.0	0.0	0.0	0.0	0.0	0.0	0.1599	0.46481999999999996	0.0	0.0	0.0	0.31588	0.0	0.0	0.0	0.0	0.0	0.0	0.0	0.0	0.0	0.0	0.0	0.0	0.0	0.0	0.0	0.0	0.0
0.0	0.20169	0.0	0.10135	0.0	0.0	0.0	0.0	0.0	0.0	0.0	0.10135	0.0	0.10135	0.0	0.0	0.0	0.0	0.10135	0.0	0.0	0.0	0.0	0.0	0.0	0.0	0.0	0.48803	0.0	0.0	0.0	0.0	0.10135	0.10135	0.0	0.0	0.0	0.10135	0.0	0.0	0.0	0.0	0.20169	0.0	0.0	0.0	0.0	0.0	0.0	0.20169
0.19769	0.0	0.0	0.19769	0.0	0.0	0.0	0.0	0.0	0.0	0.0	0.0	0.0	0.0	0.0	0.0	0.0	0.0	0.0	0.0	0.0	0.0	0.0	0.0	0.0	0.0	0.0	0.0	0.19769	0.0	0.0	0.0	0.0	0.0	0.0	0.0	0.0	0.0	0.0	0.0	0.0	0.0	0.0	0.0	0.0	0.0	0.0	0.0	0.0	0.0
0.0	0.0	0.0	0.0	0.0	0.0	0.0	0.0	0.0	0.0	0.0	0.0	0.0	0.0	0.0	0.0	0.0	0.40553	0.75861	0.0	0.0	0.0	0.0	0.0	0.0	0.0	0.0	0.0	0.0	0.0	0.0	0.0	0.0	0.0	0.0	0.0	0.0	0.0	0.0	0.0	0.0	0.0	0.0	0.0	0.0	0.0	0.0	0.0	0.0	0.0
0.0	0.10054	0.0	0.20008	0.0	0.0	0.0	0.0	0.0	0.2977	0.0	0.0	0.0	0.0	0.0	0.0	0.0	0.0	0.0	0.0	0.0	0.0	0.10054	0.0	0.0	0.0	0.0	0.20008	0.0	0.0	0.0	0.0	0.10054	0.10054	0.0	0.0	0.0	0.10054	0.0	0.10054	0.0	0.0	0.20008	0.0	0.0	0.0	0.0	0.0	0.0	0.0
0.14632	0.14632	0.0	0.0	0.0	0.14632	0.0	0.0	0.0	0.14632	0.0	0.14632	0.0	0.14632	0.0	0.0	0.0	0.28961	0.28961	0.0	0.0	0.0	0.14632	0.0	0.0	0.0	0.0	0.42738999999999994	0.55796	0.0	0.0	0.0	0.0	0.28961	0.0	0.0	0.0	0.14632	0.0	0.14632	0.0	0.0	0.0	0.0	0.0	0.0	0.0	0.0	0.0	0.14632
0.0	0.0	0.0	0.09919299999999999	0.0	0.0	0.0	0.0	0.0	0.19743	0.0	0.09919299999999999	0.0	0.0	0.0	0.0	0.0	0.0	0.0	0.0	0.0	0.0	0.29383000000000004	0.0	0.0	0.0	0.09919299999999999	0.19743	0.09919299999999999	0.0	0.0	0.0	0.38764	0.19743	0.0	0.0	0.0	0.38764	0.0	0.0	0.0	0.0	0.09919299999999999	0.0	0.0	0.0	0.0	0.0	0.0	0.0
0.0	0.0	0.0	0.0	0.0	0.0	0.0	0.0	0.0	0.0	0.0	0.0	0.0	0.48257	0.0	0.0	0.0	0.0	0.0	0.0	0.48257	0.0	0.0	0.0	0.0	0.0	0.0	0.0	0.0	0.0	0.0	0.0	0.0	0.0	0.0	0.0	0.0	0.0	0.0	0.48257	0.0	0.0	0.0	0.0	0.0	0.0	0.0	0.0	0.0	0.0
0.12832000000000002	0.0	0.0	0.12832000000000002	0.0	0.0	0.0	0.12832000000000002	0.0	0.37701	0.0	0.0	0.0	0.25458000000000003	0.0	0.0	0.0	0.0	0.37701	0.0	0.12832000000000002	0.0	0.0	0.0	0.0	0.0	0.0	0.12832000000000002	0.12832000000000002	0.0	0.0	0.0	0.0	0.12832000000000002	0.0	0.0	0.0	0.0	0.0	0.12832000000000002	0.0	0.0	0.12832000000000002	0.0	0.0	0.0	0.0	0.0	0.0	0.0
0.0	0.0	0.0	0.0	0.0	0.0	0.0	0.0	0.0	0.0	0.0	0.0	0.0	0.0	0.0	0.0	0.0	0.0	0.42873999999999995	0.0	0.0	0.0	0.42873999999999995	0.0	0.0	0.0	0.0	0.42873999999999995	0.0	0.0	0.0	0.0	0.0	0.0	0.0	0.0	0.79693	0.0	0.0	0.0	0.0	0.0	0.0	0.0	0.0	0.0	0.0	0.0	0.0	0.0
0.0	0.18006	0.0	0.0	0.0	0.0	0.0	0.0	0.0	0.26833	0.0	0.090395	0.090395	0.18006	0.0	0.0	0.0	0.0	0.0	0.0	0.0	0.0	0.090395	0.090395	0.0	0.0	0.0	0.26833	0.26833	0.0	0.0	0.090395	0.0	0.18006	0.090395	0.0	0.0	0.090395	0.0	0.0	0.0	0.0	0.18006	0.0	0.0	0.0	0.0	0.0	0.0	0.0
0.0	0.0	0.0	0.0	0.0	0.0	0.0	0.0	0.0	0.0	0.0	0.23563	0.0	0.0	0.0	0.0	0.0	0.0	0.0	0.0	0.0	0.0	0.0	0.0	0.0	0.0	0.0	0.66366	0.0	0.0	0.0	0.0	0.23563	0.0	0.0	0.0	0.0	0.0	0.0	0.0	0.0	0.0	0.0	0.0	0.0	0.0	0.0	0.0	0.0	0.0
0.0	0.0	0.0	0.1741	0.0	0.0	0.1741	0.0	0.0	0.1741	0.0	0.0	0.0	0.0	0.0	0.0	0.0	0.0	0.0	0.0	0.0	0.0	0.0	0.0	0.0	0.0	0.0	0.0	0.0	0.0	0.0	0.0	0.0	0.34318000000000004	0.0	0.0	0.0	0.34318000000000004	0.0	0.0	0.0	0.0	0.0	0.0	0.0	0.0	0.0	0.0	0.0	0.0
0.0	0.0	0.0	0.23604	0.0	0.0	0.0	0.0	0.0	0.23604	0.0	0.46008999999999994	0.0	0.0	0.0	0.0	0.0	0.0	0.0	0.0	0.0	0.0	0.0	0.0	0.0	0.0	0.0	0.0	0.0	0.0	0.0	0.0	0.0	0.0	0.0	0.0	0.0	0.0	0.0	0.0	0.0	0.0	0.0	0.0	0.0	0.0	0.0	0.0	0.0	0.0
0.0	0.0	0.0	0.0	0.0	0.0	0.0	0.0	0.0	0.0	0.0	0.0	0.0	0.0	0.0	0.0	0.26694	0.0	0.0	0.0	0.0	0.0	0.0	0.0	0.0	0.0	0.0	0.0	0.0	0.0	0.0	0.0	0.26694	0.0	0.0	0.0	0.0	0.0	0.0	0.26694	0.0	0.0	0.0	0.0	0.0	0.26694	0.0	0.0	0.0	0.0
0.0	0.52623	0.0	0.0	0.0	0.0	0.0	0.0	0.0	0.27205	0.0	0.0	0.0	0.0	0.0	0.0	0.0	0.13727999999999999	0.0	0.0	0.0	0.0	0.13727999999999999	0.0	0.0	0.0	0.0	0.40221	0.0	0.0	0.0	0.0	0.13727999999999999	0.27205	0.0	0.0	0.0	0.0	0.0	0.13727999999999999	0.0	0.0	0.13727999999999999	0.0	0.0	0.0	0.0	0.0	0.0	0.0
0.0	0.43636	0.0	0.22332	0.0	0.0	0.0	0.0	0.0	0.22332	0.0	0.0	0.0	0.22332	0.0	0.0	0.0	0.22332	0.22332	0.0	0.22332	0.0	0.0	0.0	0.0	0.0	0.0	0.22332	0.0	0.0	0.0	0.0	0.0	0.0	0.0	0.0	0.0	0.22332	0.0	0.0	0.22332	0.0	0.0	0.0	0.0	0.0	0.0	0.0	0.0	0.0
0.0	0.0	0.0	0.33691	0.0	0.0	0.0	0.0	0.0	0.17082999999999998	0.0	0.0	0.0	0.17082999999999998	0.0	0.0	0.0	0.0	0.64167	0.0	0.0	0.0	0.0	0.0	0.0	0.0	0.0	0.17082999999999998	0.33691	0.0	0.0	0.0	0.0	0.0	0.0	0.0	0.17082999999999998	0.0	0.0	0.0	0.0	0.0	0.0	0.0	0.0	0.0	0.0	0.0	0.0	0.0
0.0	0.0	0.0	0.0	0.0	0.0	0.0	0.09378	0.0	0.18675	0.0	0.0	0.0	0.27816	0.0	0.0	0.0	0.09378	0.0	0.0	0.0	0.0	0.0	0.0	0.0	0.0	0.0	0.36735999999999996	0.27816	0.0	0.0	0.09378	0.0	0.09378	0.0	0.0	0.0	0.27816	0.0	0.0	0.0	0.27816	0.09378	0.0	0.0	0.0	0.0	0.0	0.0	0.0
0.0	0.14956	0.0	0.0	0.0	0.14956	0.0	0.0	0.0	0.14956	0.0	0.14956	0.0	0.29588000000000003	0.0	0.0	0.0	0.0	0.0	0.0	0.0	0.0	0.0	0.0	0.0	0.0	0.0	0.0	0.14956	0.0	0.0	0.0	0.29588000000000003	0.0	0.0	0.0	0.0	0.0	0.0	0.14956	0.0	0.0	0.0	0.0	0.0	0.0	0.0	0.0	0.0	0.0
0.0	0.19791	0.0	0.29452	0.0	0.0	0.0	0.0	0.0	0.29452	0.0	0.0	0.0	0.099438	0.0	0.0	0.0	0.0	0.0	0.0	0.0	0.0	0.0	0.0	0.0	0.0	0.0	0.0	0.099438	0.0	0.0	0.0	0.0	0.099438	0.0	0.0	0.0	0.0	0.0	0.099438	0.0	0.0	0.0	0.0	0.0	0.0	0.0	0.0	0.0	0.0
0.0	0.0	0.0	0.0	0.0	0.0	0.0	0.0	0.0	0.0	0.0	0.0	0.0	0.22685	0.0	0.0	0.0	0.11415	0.0	0.0	0.0	0.0	0.0	0.0	0.0	0.0	0.0	0.0	0.11415	0.0	0.0	0.0	0.11415	0.11415	0.0	0.0	0.0	0.0	0.0	0.11415	0.0	0.11415	0.11415	0.0	0.0	0.0	0.0	0.0	0.0	0.0
0.10107999999999999	0.0	0.0	0.10107999999999999	0.0	0.0	0.0	0.0	0.0	0.0	0.0	0.10107999999999999	0.10107999999999999	0.0	0.0	0.0	0.0	0.0	0.0	0.0	0.0	0.0	0.0	0.0	0.0	0.0	0.0	0.10107999999999999	0.29927	0.0	0.0	0.0	0.0	0.10107999999999999	0.0	0.0	0.10107999999999999	0.10107999999999999	0.0	0.10107999999999999	0.0	0.0	0.0	0.0	0.0	0.0	0.0	0.0	0.0	0.0
0.0	0.0	0.0	0.0	0.0	0.0	0.0	0.0	0.0	0.50031	0.0	0.25785	0.0	0.0	0.0	0.0	0.0	0.0	0.0	0.0	0.0	0.0	0.0	0.0	0.25785	0.0	0.0	0.0	0.0	0.0	0.0	0.0	0.0	0.50031	0.0	0.0	0.0	0.0	0.0	0.0	0.0	0.0	0.25785	0.0	0.0	0.0	0.0	0.0	0.0	0.0
0.0	0.0	0.0	0.099967	0.0	0.0	0.0	0.0	0.0	0.29606	0.0	0.0	0.0	0.0	0.0	0.0	0.0	0.0	0.0	0.0	0.0	0.0	0.0	0.0	0.0	0.0	0.0	0.099967	0.099967	0.0	0.19895	0.0	0.0	0.29606	0.0	0.0	0.0	0.0	0.099967	0.0	0.0	0.0	0.0	0.0	0.0	0.0	0.0	0.0	0.0	0.0
0.0	0.16723	0.0	0.0	0.0	0.0	0.0	0.0	0.0	0.24941	0.0	0.0	0.0	0.24941	0.0	0.08390399999999999	0.08390399999999999	0.0	0.16723	0.0	0.16723	0.0	0.08390399999999999	0.0	0.0	0.0	0.0	0.16723	0.24941	0.0	0.0	0.0	0.0	0.24941	0.24941	0.0	0.0	0.16723	0.0	0.08390399999999999	0.0	0.0	0.08390399999999999	0.0	0.0	0.0	0.0	0.0	0.0	0.0
0.0	0.25538	0.0	0.25538	0.0	0.0	0.0	0.0	0.0	0.49576000000000003	0.0	0.0	0.0	0.0	0.0	0.0	0.0	0.25538	0.25538	0.0	0.0	0.0	0.0	0.0	0.0	0.0	0.0	0.0	0.25538	0.0	0.0	0.25538	0.0	0.25538	0.0	0.0	0.0	0.0	0.0	0.0	0.0	0.0	0.0	0.0	0.0	0.0	0.49576000000000003	0.0	0.0	0.0
0.0	0.0	0.0	0.16438	0.0	0.0	0.0	0.0	0.0	0.16438	0.0	0.0	0.0	0.0	0.0	0.0	0.0	0.0	0.32453000000000004	0.0	0.16438	0.0	0.0	0.0	0.0	0.0	0.0	0.16438	0.0	0.0	0.0	0.0	0.0	0.32453000000000004	0.0	0.0	0.0	0.47708	0.0	0.16438	0.0	0.0	0.0	0.0	0.0	0.0	0.0	0.0	0.0	0.16438
0.0	0.14279	0.0	0.0	0.0	0.0	0.0	0.28276	0.0	0.0	0.0	0.0	0.14279	0.14279	0.0	0.0	0.0	0.28276	0.0	0.0	0.0	0.0	0.0	0.0	0.0	0.0	0.0	0.0	0.14279	0.0	0.0	0.0	0.0	0.14279	0.0	0.0	0.0	0.0	0.0	0.14279	0.0	0.0	0.0	0.0	0.0	0.0	0.14279	0.0	0.0	0.0
0.0	0.14949	0.0	0.14949	0.0	0.0	0.0	0.074956	0.0	0.29577	0.0	0.0	0.074956	0.0	0.0	0.074956	0.0	0.0	0.0	0.0	0.0	0.0	0.0	0.0	0.0	0.0	0.0	0.29577	0.074956	0.0	0.0	0.0	0.22321999999999997	0.4362	0.0	0.0	0.0	0.0	0.0	0.0	0.0	0.0	0.074956	0.0	0.0	0.0	0.0	0.0	0.0	0.0
0.0	0.096428	0.0	0.0	0.0	0.0	0.0	0.0	0.0	0.19197999999999998	0.0	0.096428	0.0	0.0	0.0	0.0	0.096428	0.096428	0.0	0.0	0.0	0.0	0.0	0.0	0.0	0.0	0.0	0.28583000000000003	0.19197999999999998	0.0	0.096428	0.0	0.096428	0.096428	0.0	0.0	0.0	0.19197999999999998	0.0	0.096428	0.0	0.0	0.096428	0.0	0.0	0.0	0.0	0.0	0.0	0.0
0.0	0.092412	0.0	0.18405	0.0	0.0	0.0	0.0	0.0	0.0	0.0	0.0	0.0	0.0	0.0	0.0	0.092412	0.0	0.18405	0.0	0.0	0.0	0.0	0.0	0.0	0.0	0.0	0.0	0.0	0.0	0.0	0.0	0.0	0.092412	0.0	0.0	0.0	0.18405	0.0	0.18405	0.0	0.0	0.0	0.0	0.0	0.0	0.092412	0.0	0.0	0.092412
0.0	0.0	0.0	0.28135	0.0	0.0	0.0	0.0	0.0	0.0	0.0	0.0	0.0	0.28135	0.0	0.0	0.0	0.0	0.0	0.0	0.0	0.0	0.0	0.0	0.0	0.0	0.0	0.0	0.0	0.0	0.0	0.0	0.0	0.28135	0.0	0.0	0.0	0.0	0.0	0.28135	0.0	0.0	0.28135	0.0	0.0	0.0	0.0	0.0	0.0	0.0
0.0	0.18665	0.0	0.093731	0.0	0.0	0.0	0.27801	0.0	0.093731	0.0	0.093731	0.0	0.18665	0.0	0.0	0.0	0.0	0.0	0.0	0.0	0.0	0.0	0.0	0.0	0.0	0.0	0.36717	0.18665	0.0	0.0	0.0	0.36717	0.093731	0.0	0.0	0.0	0.0	0.0	0.093731	0.0	0.0	0.27801	0.0	0.0	0.0	0.0	0.0	0.0	0.093731
0.0	0.27666	0.0	0.27666	0.0	0.0	0.0	0.53457	0.0	0.53457	0.0	0.0	0.0	0.0	0.0	0.0	0.0	0.0	0.0	0.0	0.0	0.0	0.27666	0.0	0.0	0.0	0.0	0.27666	0.0	0.0	0.0	0.0	0.27666	0.53457	0.0	0.0	0.0	0.0	0.0	0.0	0.0	0.0	0.27666	0.0	0.0	0.0	0.0	0.0	0.0	0.0
0.0	0.19413	0.0	0.0	0.0	0.0	0.0	0.0	0.0	0.0	0.0	0.0	0.0	0.0	0.0	0.0	0.0	0.0	0.0	0.0	0.0	0.0	0.55682	0.0	0.0	0.0	0.0	0.19413	0.0	0.0	0.0	0.0	0.0	0.0	0.0	0.0	0.0	0.19413	0.0	0.0	0.19413	0.0	0.38139	0.0	0.0	0.0	0.0	0.0	0.0	0.0
0.0	0.0	0.0	0.11192	0.0	0.0	0.0	0.0	0.0	0.7209800000000001	0.0	0.22246	0.0	0.0	0.0	0.0	0.0	0.0	0.0	0.0	0.0	0.0	0.0	0.0	0.0	0.0	0.0	0.11192	0.11192	0.0	0.0	0.0	0.0	0.11192	0.0	0.0	0.0	0.11192	0.0	0.11192	0.0	0.0	0.0	0.0	0.0	0.0	0.0	0.0	0.0	0.0
0.0	0.0	0.0	0.0	0.0	0.0	0.0	0.0	0.0	0.0	0.0	0.0	0.0	0.0	0.0	0.0	0.0	0.0	0.7397600000000001	0.0	0.0	0.0	0.0	0.0	0.0	0.0	0.0	0.0	0.7397600000000001	0.0	0.0	0.0	0.0	0.0	0.0	0.0	0.0	0.0	0.0	0.0	0.0	0.0	0.0	0.0	0.0	0.0	0.0	0.0	0.0	0.0
0.0	0.0	0.0	0.12159	0.0	0.0	0.0	0.0	0.0	0.24143	0.0	0.0	0.0	0.24143	0.0	0.0	0.0	0.12159	0.0	0.0	0.12159	0.0	0.0	0.0	0.0	0.0	0.0	0.47006000000000003	0.0	0.0	0.12159	0.0	0.0	0.24143	0.0	0.0	0.12159	0.0	0.0	0.0	0.12159	0.0	0.12159	0.0	0.0	0.12159	0.0	0.0	0.0	0.0
0.0	0.0	0.0	0.0	0.0	0.0	0.0	0.0	0.0	0.0	0.0	0.0	0.0	0.0	0.0	0.0	0.21375	0.0	0.41844	0.0	0.0	0.0	0.0	0.0	0.0	0.0	0.0	0.21375	0.0	0.0	0.0	0.0	0.41844	0.21375	0.0	0.0	0.0	0.0	0.0	0.0	0.0	0.0	0.0	0.0	0.0	0.0	0.0	0.0	0.0	0.0
0.0	0.0	0.0	0.0	0.0	0.0	0.0	0.0	0.0	0.0	0.0	0.0	0.0	0.0	0.0	0.0	0.0	0.0	0.0	0.0	0.0	0.0	0.0	0.0	0.0	0.0	0.0	0.0	0.0	0.0	0.0	0.0	0.0	0.0	0.0	0.0	0.0	0.0	0.0	0.0	0.0	0.0	0.23989000000000002	0.0	0.0	0.0	0.0	0.0	0.0	0.0
0.0	0.0	0.0	0.18127000000000001	0.0	0.0	0.0	0.0	0.0	0.52266	0.0	0.09100599999999999	0.0	0.0	0.0	0.0	0.0	0.0	0.0	0.0	0.0	0.0	0.0	0.0	0.0	0.0	0.0	0.3569	0.3569	0.0	0.0	0.0	0.2701	0.3569	0.0	0.0	0.0	0.09100599999999999	0.0	0.0	0.0	0.0	0.09100599999999999	0.0	0.0	0.0	0.0	0.0	0.0	0.09100599999999999
0.0	0.18303	0.0	0.0	0.0	0.0	0.0	0.0	0.0	0.18303	0.0	0.0	0.0	0.18303	0.0	0.0	0.0	0.0	0.0	0.0	0.0	0.0	0.18303	0.0	0.0	0.0	0.0	0.52737	0.18303	0.0	0.0	0.0	0.18303	0.18303	0.0	0.0	0.0	0.0	0.0	0.18303	0.0	0.0	0.0	0.0	0.0	0.0	0.0	0.0	0.0	0.0
0.0	0.0	0.0	0.0	0.0	0.0	0.0	0.0	0.0	0.35466	0.0	0.0	0.0	0.0	0.0	0.0	0.0	0.0	0.46583	0.0	0.0	0.0	0.12042	0.0	0.0	0.0	0.0	0.0	0.0	0.0	0.12042	0.0	0.0	0.35466	0.0	0.0	0.0	0.12042	0.0	0.0	0.0	0.0	0.0	0.0	0.0	0.0	0.0	0.0	0.0	0.0
0.0	0.3586	0.0	0.0	0.0	0.0	0.0	0.0	0.0	0.24186999999999997	0.0	0.0	0.0	0.0	0.0	0.0	0.0	0.0	0.24186999999999997	0.0	0.0	0.0	0.0	0.0	0.0	0.0	0.12180999999999999	0.24186999999999997	0.0	0.0	0.12180999999999999	0.0	0.0	0.0	0.12180999999999999	0.0	0.0	0.24186999999999997	0.0	0.12180999999999999	0.0	0.0	0.12180999999999999	0.0	0.0	0.0	0.0	0.0	0.0	0.0
0.0	0.0	0.0	0.24181999999999998	0.0	0.0	0.0	0.0	0.0	0.0	0.0	0.0	0.0	0.47078000000000003	0.0	0.0	0.0	0.0	0.24181999999999998	0.0	0.0	0.0	0.0	0.0	0.0	0.0	0.0	0.12179000000000001	0.24181999999999998	0.0	0.0	0.0	0.0	0.35853	0.0	0.0	0.0	0.0	0.0	0.0	0.0	0.0	0.35853	0.0	0.0	0.0	0.0	0.0	0.0	0.0
0.0	0.088064	0.0	0.26155	0.0	0.0	0.0	0.0	0.0	0.50705	0.0	0.088064	0.0	0.0	0.0	0.0	0.0	0.0	0.0	0.0	0.0	0.0	0.088064	0.0	0.0	0.0	0.0	0.34579	0.0	0.0	0.0	0.0	0.088064	0.17545	0.0	0.0	0.0	0.0	0.0	0.0	0.0	0.0	0.0	0.0	0.0	0.0	0.0	0.0	0.0	0.0
0.0	0.0	0.0	0.0	0.0	0.0	0.0	0.0	0.0	0.0	0.0	0.0	0.0	0.17015999999999998	0.0	0.0	0.33564	0.17015999999999998	0.0	0.0	0.17015999999999998	0.0	0.0	0.0	0.0	0.0	0.0	0.0	0.0	0.0	0.0	0.0	0.17015999999999998	0.17015999999999998	0.0	0.0	0.0	0.17015999999999998	0.0	0.0	0.0	0.0	0.0	0.0	0.0	0.17015999999999998	0.0	0.0	0.0	0.0
0.0	0.0	0.0	0.0	0.0	0.0	0.0	0.0	0.0	0.55556	0.0	0.0	0.0	0.14562999999999998	0.0	0.0	0.14562999999999998	0.0	0.0	0.0	0.14562999999999998	0.0	0.0	0.0	0.0	0.0	0.0	0.0	0.0	0.0	0.14562999999999998	0.0	0.0	0.67765	0.0	0.0	0.0	0.0	0.0	0.14562999999999998	0.0	0.0	0.14562999999999998	0.0	0.0	0.0	0.0	0.0	0.0	0.0
0.0	0.22359	0.0	0.11249	0.0	0.0	0.0	0.0	0.0	0.43688999999999995	0.0	0.0	0.0	0.0	0.0	0.0	0.0	0.11249	0.53741	0.0	0.0	0.0	0.0	0.0	0.0	0.0	0.0	0.0	0.0	0.0	0.0	0.0	0.0	0.0	0.0	0.11249	0.0	0.22359	0.0	0.0	0.0	0.0	0.0	0.0	0.0	0.11249	0.0	0.0	0.0	0.11249
0.0	0.043382	0.0	0.21531	0.0	0.0	0.043382	0.0	0.0	0.38127	0.0	0.12983	0.0	0.086685	0.0	0.086685	0.0	0.0	0.086685	0.0	0.043382	0.0	0.086685	0.0	0.0	0.0	0.0	0.086685	0.086685	0.0	0.0	0.0	0.17273	0.21531	0.0	0.0	0.0	0.043382	0.0	0.043382	0.043382	0.0	0.0	0.0	0.0	0.0	0.0	0.0	0.0	0.0
0.0	0.0	0.0	0.0	0.0	0.0	0.0	0.0	0.0	0.0	0.0	0.0	0.0	0.0	0.0	0.0	0.0	0.0	0.0	0.0	0.0	0.0	0.0	0.0	0.0	0.0	0.0	0.0	0.0	0.0	0.0	0.0	0.0	0.0	0.0	0.0	0.0	0.0	0.0	0.0	0.0	0.0	0.0	0.0	0.0	0.0	0.0	0.0	0.0	0.0
0.0	0.0	0.0	0.0	0.0	0.0	0.0	0.7936	0.0	0.0	0.0	0.0	0.0	0.0	0.0	0.0	0.0	0.0	0.0	0.0	0.0	0.0	0.0	0.0	0.0	0.0	0.0	0.0	0.0	0.0	0.0	0.0	0.7936	0.0	0.0	0.0	0.0	0.0	0.0	0.0	0.0	0.0	0.0	0.0	0.0	0.0	0.0	0.0	0.0	0.7936
0.0	0.0	0.0	0.069201	0.0	0.0	0.0	0.069201	0.0	0.20629	0.0	0.0	0.0	0.069201	0.0	0.069201	0.0	0.0	0.0	0.0	0.0	0.0	0.069201	0.069201	0.0	0.0	0.0	0.069201	0.069201	0.0	0.0	0.0	0.0	0.069201	0.069201	0.0	0.0	0.13807	0.069201	0.13807	0.0	0.0	0.0	0.0	0.0	0.0	0.0	0.0	0.0	0.0
0.0	0.0	0.0	0.0	0.0	0.0	0.0	0.11705	0.0	0.34505	0.0	0.23251999999999998	0.0	0.23251999999999998	0.0	0.0	0.0	0.11705	0.0	0.0	0.0	0.0	0.23251999999999998	0.0	0.0	0.0	0.0	0.23251999999999998	0.0	0.0	0.0	0.0	0.0	0.0	0.0	0.0	0.0	0.11705	0.0	0.11705	0.0	0.11705	0.0	0.0	0.0	0.0	0.11705	0.0	0.0	0.0
0.20118	0.0	0.0	0.1011	0.0	0.0	0.0	0.20118	0.0	0.29933000000000004	0.0	0.20118	0.1011	0.0	0.0	0.0	0.0	0.0	0.1011	0.0	0.1011	0.0	0.0	0.0	0.0	0.0	0.0	0.1011	0.0	0.0	0.1011	0.0	0.1011	0.20118	0.0	0.0	0.0	0.1011	0.0	0.0	0.0	0.0	0.0	0.0	0.0	0.0	0.0	0.0	0.0	0.0
0.0	0.121	0.0	0.121	0.0	0.0	0.0	0.0	0.121	0.35631	0.0	0.0	0.0	0.35631	0.0	0.0	0.0	0.121	0.121	0.0	0.121	0.0	0.46793999999999997	0.0	0.0	0.0	0.0	0.121	0.0	0.0	0.0	0.24028000000000002	0.121	0.121	0.0	0.0	0.0	0.0	0.0	0.0	0.0	0.0	0.0	0.0	0.0	0.0	0.0	0.0	0.0	0.0
0.0	0.0	0.0	0.22161999999999998	0.0	0.0	0.0	0.0	0.0	0.43322	0.0	0.0	0.0	0.0	0.0	0.0	0.0	0.0	0.0	0.0	0.0	0.0	0.0	0.0	0.0	0.0	0.0	0.0	0.0	0.0	0.0	0.0	0.0	0.0	0.0	0.0	0.0	0.0	0.0	0.0	0.0	0.22161999999999998	0.0	0.0	0.0	0.0	0.0	0.0	0.0	0.0
0.13129000000000002	0.13129000000000002	0.0	0.13129000000000002	0.0	0.0	0.0	0.26039	0.0	0.38541	0.0	0.0	0.0	0.0	0.0	0.0	0.0	0.26039	0.38541	0.0	0.0	0.0	0.0	0.0	0.0	0.0	0.0	0.50495	0.0	0.0	0.0	0.0	0.13129000000000002	0.13129000000000002	0.0	0.0	0.0	0.0	0.0	0.0	0.0	0.0	0.13129000000000002	0.0	0.0	0.0	0.0	0.0	0.13129000000000002	0.0
0.0	0.0	0.0	0.0	0.0	0.0	0.0	0.0	0.0	0.13652999999999998	0.0	0.0	0.13652999999999998	0.13652999999999998	0.0	0.0	0.0	0.0	0.0	0.0	0.13652999999999998	0.0	0.0	0.0	0.0	0.0	0.0	0.13652999999999998	0.0	0.0	0.13652999999999998	0.13652999999999998	0.0	0.13652999999999998	0.0	0.0	0.0	0.0	0.0	0.13652999999999998	0.0	0.0	0.0	0.0	0.0	0.0	0.0	0.0	0.0	0.0
0.0	0.0	0.081765	0.24316	0.0	0.0	0.0	0.081765	0.0	0.47326999999999997	0.0	0.0	0.0	0.24316	0.0	0.0	0.0	0.0	0.081765	0.0	0.0	0.0	0.0	0.0	0.0	0.0	0.0	0.16299	0.0	0.0	0.0	0.0	0.24316	0.16299	0.0	0.0	0.0	0.0	0.0	0.0	0.0	0.0	0.0	0.0	0.0	0.0	0.0	0.0	0.0	0.0
0.28474	0.0	0.0	0.0	0.0	0.0	0.0	0.0	0.0	0.28474	0.0	0.0	0.0	0.0	0.0	0.1438	0.0	0.0	0.0	0.0	0.0	0.0	0.0	0.0	0.0	0.0	0.0	0.28474	0.1438	0.0	0.28474	0.0	0.1438	0.1438	0.0	0.0	0.0	0.0	0.0	0.0	0.0	0.1438	0.0	0.0	0.0	0.0	0.0	0.0	0.0	0.0
0.0	0.18642	0.0	0.093615	0.0	0.0	0.18642	0.093615	0.0	0.18642	0.0	0.093615	0.0	0.0	0.0	0.0	0.0	0.093615	0.093615	0.0	0.093615	0.0	0.0	0.0	0.0	0.0	0.0	0.36672	0.093615	0.0	0.0	0.0	0.093615	0.093615	0.0	0.0	0.0	0.093615	0.0	0.0	0.0	0.0	0.18642	0.0	0.0	0.0	0.0	0.0	0.0	0.0
0.0	0.0	0.0	0.2701	0.0	0.0	0.0	0.0	0.0	0.0	0.0	0.09100599999999999	0.0	0.09100599999999999	0.0	0.0	0.0	0.09100599999999999	0.09100599999999999	0.0	0.18127000000000001	0.0	0.09100599999999999	0.0	0.0	0.0	0.0	0.0	0.0	0.0	0.0	0.0	0.3569	0.09100599999999999	0.0	0.0	0.0	0.0	0.0	0.09100599999999999	0.0	0.0	0.0	0.0	0.0	0.0	0.0	0.0	0.0	0.0
0.0	0.11508	0.0	0.33944	0.0	0.0	0.0	0.11508	0.0	0.64608	0.0	0.11508	0.0	0.11508	0.0	0.0	0.0	0.0	0.22866	0.0	0.0	0.0	0.22866	0.0	0.0	0.0	0.0	0.0	0.0	0.0	0.0	0.0	0.11508	0.0	0.0	0.0	0.11508	0.0	0.0	0.22866	0.0	0.0	0.0	0.0	0.0	0.0	0.0	0.0	0.0	0.0
0.088078	0.088078	0.0	0.0	0.0	0.0	0.0	0.088078	0.0	0.5071399999999999	0.0	0.088078	0.0	0.26159	0.0	0.0	0.0	0.088078	0.17548	0.0	0.0	0.0	0.0	0.0	0.0	0.0	0.0	0.088078	0.0	0.0	0.0	0.17548	0.0	0.26159	0.0	0.0	0.0	0.088078	0.0	0.0	0.0	0.0	0.0	0.0	0.0	0.0	0.0	0.0	0.0	0.0
0.0	0.0	0.19121	0.0	0.0	0.0	0.0	0.0	0.0	0.4641	0.0	0.19121	0.0	0.096042	0.0	0.096042	0.096042	0.0	0.096042	0.0	0.0	0.0	0.096042	0.0	0.0	0.0	0.0	0.096042	0.0	0.0	0.0	0.0	0.096042	0.2847	0.0	0.0	0.0	0.19121	0.0	0.096042	0.0	0.0	0.096042	0.0	0.0	0.0	0.0	0.0	0.0	0.0
0.0	0.13287000000000002	0.0	0.066579	0.0	0.0	0.0	0.066579	0.0	0.13287000000000002	0.0	0.13287000000000002	0.0	0.0	0.0	0.0	0.0	0.0	0.13287000000000002	0.0	0.066579	0.0	0.0	0.0	0.0	0.0	0.0	0.066579	0.066579	0.0	0.066579	0.0	0.066579	0.32727	0.0	0.0	0.0	0.066579	0.066579	0.066579	0.0	0.0	0.0	0.0	0.0	0.0	0.0	0.0	0.0	0.066579
0.0	0.0	0.0	0.06516	0.0	0.0	0.0	0.06516	0.0	0.13005	0.0	0.06516	0.0	0.06516	0.0	0.0	0.0	0.0	0.0	0.0	0.06516	0.0	0.06516	0.0	0.0	0.0	0.0	0.19439	0.06516	0.0	0.0	0.0	0.06516	0.25795	0.0	0.0	0.0	0.0	0.06516	0.0	0.0	0.06516	0.06516	0.0	0.0	0.0	0.0	0.0	0.0	0.0
0.0	0.0	0.0	0.0	0.0	0.0	0.0	0.0	0.0	0.4437	0.0	0.11435	0.0	0.11435	0.0	0.0	0.0	0.0	0.0	0.0	0.0	0.0	0.0	0.0	0.0	0.0	0.0	0.33736	0.11435	0.0	0.0	0.0	0.0	0.22724	0.0	0.0	0.0	0.0	0.0	0.22724	0.0	0.0	0.11435	0.0	0.0	0.0	0.0	0.0	0.0	0.0
0.0	0.59067	0.0	0.20706	0.0	0.0	0.0	0.0	0.0	0.0	0.0	0.0	0.0	0.20706	0.0	0.0	0.0	0.0	0.0	0.0	0.0	0.0	0.0	0.0	0.0	0.0	0.0	0.59067	0.0	0.0	0.0	0.20706	0.0	0.0	0.0	0.0	0.0	0.0	0.20706	0.0	0.0	0.0	0.40585	0.0	0.0	0.0	0.0	0.0	0.0	0.0
0.0	0.13699999999999998	0.0	0.0	0.0	0.0	0.0	0.0	0.0	0.13699999999999998	0.0	0.0	0.0	0.40141	0.0	0.0	0.0	0.0	0.0	0.0	0.0	0.0	0.0	0.0	0.0	0.0	0.0	0.13699999999999998	0.0	0.0	0.0	0.0	0.27149	0.13699999999999998	0.0	0.0	0.0	0.27149	0.0	0.13699999999999998	0.0	0.0	0.13699999999999998	0.0	0.0	0.0	0.0	0.0	0.0	0.13699999999999998
0.098194	0.0	0.0	0.098194	0.0	0.0	0.0	0.0	0.0	0.19546	0.0	0.0	0.098194	0.29094000000000003	0.0	0.0	0.0	0.098194	0.0	0.0	0.0	0.0	0.098194	0.0	0.0	0.0	0.0	0.19546	0.0	0.0	0.0	0.0	0.3839	0.0	0.0	0.0	0.0	0.0	0.19546	0.098194	0.0	0.0	0.0	0.0	0.0	0.0	0.0	0.0	0.0	0.0
0.095208	0.2823	0.0	0.095208	0.0	0.0	0.0	0.18955999999999998	0.0	0.46033	0.0	0.0	0.0	0.0	0.0	0.0	0.095208	0.095208	0.095208	0.0	0.095208	0.0	0.0	0.0	0.0	0.0	0.0	0.18955999999999998	0.18955999999999998	0.0	0.0	0.0	0.095208	0.0	0.0	0.0	0.0	0.0	0.0	0.0	0.0	0.095208	0.18955999999999998	0.0	0.0	0.0	0.0	0.0	0.0	0.0
0.0	0.23360999999999998	0.0	0.1176	0.0	0.0	0.0	0.0	0.0	0.65856	0.0	0.0	0.0	0.1176	0.0	0.0	0.23360999999999998	0.1176	0.1176	0.0	0.1176	0.0	0.0	0.0	0.0	0.0	0.0	0.23360999999999998	0.0	0.0	0.1176	0.0	0.0	0.0	0.0	0.0	0.0	0.0	0.0	0.1176	0.0	0.0	0.1176	0.0	0.0	0.1176	0.0	0.0	0.0	0.1176
0.27061	0.0	0.0	0.0	0.0	0.0	0.0	0.0	0.0	0.09118	0.0	0.0	0.0	0.0	0.0	0.0	0.0	0.0	0.09118	0.0	0.09118	0.0	0.09118	0.0	0.0	0.0	0.0	0.09118	0.0	0.0	0.0	0.0	0.0	0.18161	0.0	0.0	0.0	0.0	0.0	0.0	0.0	0.0	0.09118	0.0	0.0	0.0	0.0	0.0	0.0	0.09118
0.13833	0.0	0.0	0.0	0.0	0.0	0.0	0.0	0.0	0.2741	0.0	0.0	0.13833	0.0	0.0	0.0	0.13833	0.0	0.0	0.0	0.0	0.0	0.0	0.2741	0.0	0.0	0.0	0.13833	0.0	0.0	0.0	0.0	0.13833	0.13833	0.0	0.0	0.0	0.0	0.13833	0.13833	0.0	0.13833	0.0	0.0	0.0	0.0	0.0	0.0	0.0	0.0
0.0	0.0	0.0	0.33055	0.0	0.0	0.0	0.0	0.0	0.16752	0.0	0.16752	0.0	0.0	0.0	0.0	0.0	0.0	0.0	0.0	0.0	0.0	0.0	0.0	0.0	0.0	0.0	0.16752	0.0	0.0	0.0	0.0	0.0	0.33055	0.16752	0.0	0.0	0.0	0.0	0.0	0.16752	0.0	0.0	0.0	0.0	0.0	0.0	0.0	0.0	0.0
0.0	0.18885	0.0	0.0	0.0	0.0	0.0	0.0	0.0	0.18885	0.0	0.0	0.0	0.0	0.0	0.0	0.0	0.18885	0.0	0.0	0.0	0.0	0.18885	0.0	0.0	0.0	0.0	0.54288	0.0	0.0	0.0	0.0	0.0	0.37135999999999997	0.0	0.0	0.0	0.0	0.0	0.0	0.0	0.0	0.0	0.0	0.0	0.0	0.0	0.0	0.0	0.0
0.06967000000000001	0.139	0.0	0.06967000000000001	0.0	0.0	0.0	0.06967000000000001	0.0	0.27541	0.0	0.139	0.0	0.139	0.0	0.0	0.0	0.0	0.06967000000000001	0.0	0.06967000000000001	0.0	0.06967000000000001	0.139	0.0	0.0	0.0	0.139	0.06967000000000001	0.0	0.0	0.0	0.20768000000000003	0.20768000000000003	0.06967000000000001	0.0	0.0	0.139	0.0	0.06967000000000001	0.06967000000000001	0.139	0.0	0.0	0.0	0.0	0.0	0.0	0.0	0.06967000000000001
0.0	0.0	0.0	0.0	0.0	0.0	0.0	0.0	0.0	0.43245	0.0	0.0	0.0	0.0	0.0	0.0	0.0	0.0	0.0	0.0	0.0	0.0	0.0	0.089094	0.0	0.0	0.0	0.17749	0.089094	0.0	0.0	0.089094	0.17749	0.17749	0.0	0.0	0.0	0.089094	0.0	0.0	0.089094	0.0	0.089094	0.0	0.0	0.0	0.0	0.0	0.0	0.0
0.0	0.10032999999999999	0.0	0.0	0.0	0.0	0.0	0.0	0.0	0.10032999999999999	0.0	0.10032999999999999	0.0	0.0	0.0	0.0	0.0	0.0	0.39189	0.0	0.0	0.0	0.29711	0.0	0.0	0.0	0.10032999999999999	0.19967000000000001	0.0	0.0	0.0	0.0	0.0	0.10032999999999999	0.10032999999999999	0.0	0.0	0.10032999999999999	0.0	0.0	0.0	0.0	0.0	0.0	0.0	0.0	0.0	0.0	0.0	0.0
0.0	0.0	0.0	0.11200999999999998	0.0	0.0	0.0	0.11200999999999998	0.0	0.22266	0.0	0.0	0.11200999999999998	0.22266	0.0	0.11200999999999998	0.0	0.0	0.0	0.0	0.0	0.0	0.0	0.0	0.0	0.0	0.0	0.11200999999999998	0.0	0.0	0.0	0.11200999999999998	0.0	0.11200999999999998	0.0	0.0	0.0	0.0	0.0	0.0	0.0	0.0	0.0	0.0	0.0	0.0	0.0	0.0	0.0	0.0
0.0	0.20864000000000002	0.0	0.069993	0.0	0.0	0.0	0.20864000000000002	0.0	0.13965	0.0	0.0	0.0	0.20864000000000002	0.0	0.0	0.0	0.0	0.20864000000000002	0.0	0.069993	0.0	0.0	0.0	0.0	0.0	0.0	0.069993	0.069993	0.0	0.0	0.0	0.13965	0.20864000000000002	0.0	0.0	0.0	0.069993	0.0	0.0	0.069993	0.0	0.13965	0.0	0.0	0.0	0.0	0.0	0.0	0.069993
0.26941	0.090769	0.0	0.0	0.0	0.0	0.0	0.0	0.0	0.090769	0.0	0.0	0.0	0.090769	0.0	0.0	0.0	0.090769	0.0	0.0	0.090769	0.0	0.0	0.0	0.0	0.0	0.0	0.0	0.0	0.0	0.0	0.0	0.0	0.090769	0.0	0.0	0.0	0.090769	0.0	0.090769	0.0	0.0	0.090769	0.0	0.0	0.0	0.0	0.0	0.0	0.0
0.0	0.0	0.0	0.083864	0.0	0.0	0.083864	0.0	0.0	0.40836999999999996	0.0	0.16714	0.0	0.24929	0.0	0.083864	0.16714	0.083864	0.083864	0.0	0.0	0.0	0.0	0.0	0.0	0.0	0.0	0.40836999999999996	0.083864	0.0	0.0	0.0	0.0	0.083864	0.0	0.0	0.0	0.0	0.0	0.0	0.0	0.0	0.083864	0.0	0.0	0.083864	0.0	0.0	0.0	0.0
0.0	0.073602	0.0	0.073602	0.0	0.0	0.0	0.0	0.0	0.21924000000000002	0.0	0.0	0.0	0.14681	0.0	0.073602	0.14681	0.0	0.14681	0.0	0.0	0.0	0.0	0.0	0.0	0.0	0.0	0.36048	0.0	0.0	0.0	0.0	0.073602	0.29055	0.0	0.0	0.0	0.0	0.0	0.0	0.0	0.0	0.0	0.0	0.0	0.0	0.0	0.0	0.0	0.0
0.0	0.12900999999999999	0.064639	0.12900999999999999	0.0	0.0	0.0	0.0	0.0	0.49677	0.0	0.0	0.0	0.19285	0.0	0.0	0.0	0.0	0.064639	0.0	0.0	0.0	0.0	0.0	0.0	0.0	0.0	0.19285	0.0	0.0	0.0	0.0	0.12900999999999999	0.19285	0.0	0.0	0.0	0.064639	0.0	0.064639	0.064639	0.0	0.0	0.0	0.0	0.0	0.0	0.0	0.0	0.064639
0.051377	0.051377	0.0	0.051377	0.10262	0.051377	0.0	0.0	0.0	0.40041	0.0	0.0	0.0	0.20418	0.0	0.051377	0.0	0.0	0.25425	0.0	0.051377	0.0	0.10262	0.0	0.0	0.0	0.0	0.1536	0.0	0.0	0.0	0.10262	0.051377	0.1536	0.0	0.0	0.0	0.051377	0.10262	0.20418	0.0	0.0	0.0	0.0	0.0	0.0	0.0	0.0	0.0	0.0
0.0	0.16530999999999998	0.16530999999999998	0.16530999999999998	0.0	0.0	0.0	0.0	0.0	0.16530999999999998	0.0	0.0	0.0	0.0	0.0	0.0	0.16530999999999998	0.0	0.0	0.0	0.0	0.0	0.0	0.0	0.0	0.0	0.0	0.32632	0.0	0.0	0.0	0.0	0.32632	0.0	0.0	0.0	0.0	0.0	0.0	0.16530999999999998	0.0	0.16530999999999998	0.0	0.0	0.0	0.0	0.0	0.0	0.0	0.0
0.0	0.0	0.0	0.0	0.0	0.0	0.0	0.28089000000000003	0.0	0.0	0.0	0.0	0.0	0.0	0.0	0.0	0.0	0.54225	0.0	0.0	0.28089000000000003	0.0	0.0	0.28089000000000003	0.0	0.0	0.0	0.0	0.0	0.0	0.0	0.0	0.0	0.28089000000000003	0.0	0.0	0.0	0.0	0.0	0.0	0.0	0.0	0.0	0.0	0.0	0.28089000000000003	0.0	0.0	0.0	0.0
0.0	0.0	0.0	0.16516	0.0	0.0	0.0	0.0	0.0	0.0	0.0	0.0	0.0	0.0	0.0	0.0	0.0	0.0	0.0	0.0	0.0	0.0	0.0	0.0	0.0	0.0	0.0	0.62263	0.0	0.0	0.0	0.16516	0.0	0.16516	0.0	0.0	0.0	0.16516	0.0	0.0	0.0	0.0	0.0	0.0	0.0	0.0	0.0	0.0	0.0	0.16516
0.0	0.0	0.0	0.0	0.0	0.0	0.0	0.0	0.0	0.0	0.0	0.16433	0.0	0.61984	0.0	0.0	0.16433	0.16433	0.0	0.0	0.0	0.0	0.16433	0.0	0.0	0.0	0.0	0.16433	0.32442	0.0	0.0	0.0	0.32442	0.0	0.0	0.0	0.0	0.32442	0.0	0.0	0.0	0.0	0.0	0.0	0.0	0.0	0.0	0.0	0.0	0.0
0.0	0.096341	0.0	0.096341	0.0	0.0	0.0	0.0	0.0	0.1918	0.0	0.0	0.0	0.096341	0.0	0.0	0.0	0.096341	0.37696999999999997	0.0	0.1918	0.0	0.096341	0.0	0.0	0.0	0.0	0.28558	0.0	0.0	0.0	0.0	0.0	0.0	0.0	0.096341	0.0	0.0	0.0	0.0	0.096341	0.0	0.096341	0.0	0.0	0.0	0.096341	0.0	0.0	0.0
0.0	0.0	0.0	0.0	0.0	0.0	0.0	0.22445	0.0	0.81283	0.0	0.0	0.0	0.22445	0.0	0.0	0.0	0.0	0.0	0.0	0.0	0.0	0.0	0.22445	0.0	0.0	0.0	0.43849	0.0	0.0	0.0	0.22445	0.0	0.0	0.0	0.22445	0.0	0.0	0.0	0.22445	0.0	0.0	0.0	0.0	0.0	0.0	0.0	0.0	0.0	0.0
0.0	0.10414000000000001	0.0	0.10414000000000001	0.0	0.0	0.0	0.0	0.0	0.10414000000000001	0.0	0.0	0.0	0.67733	0.0	0.0	0.0	0.20717	0.10414000000000001	0.0	0.10414000000000001	0.0	0.10414000000000001	0.0	0.0	0.0	0.0	0.20717	0.20717	0.0	0.0	0.0	0.10414000000000001	0.10414000000000001	0.0	0.0	0.0	0.0	0.0	0.10414000000000001	0.0	0.0	0.0	0.0	0.0	0.0	0.0	0.0	0.0	0.0
0.0	0.0	0.0	0.33814	0.0	0.086046	0.0	0.086046	0.0	0.57145	0.0	0.0	0.0	0.086046	0.0	0.0	0.0	0.0	0.25567	0.0	0.0	0.0	0.0	0.0	0.0	0.0	0.0	0.0	0.0	0.0	0.0	0.0	0.0	0.25567	0.0	0.0	0.0	0.0	0.0	0.0	0.0	0.0	0.086046	0.0	0.0	0.0	0.0	0.0	0.0	0.0
0.0	0.0	0.0	0.0	0.0	0.0	0.0	0.0	0.0	0.0	0.0	0.55347	0.0	0.0	0.0	0.0	0.55347	0.0	0.0	0.0	0.0	0.0	0.0	0.0	0.0	0.0	0.0	0.0	0.0	0.0	0.0	0.0	0.0	0.0	0.0	0.0	0.0	0.55347	0.0	0.0	0.0	0.0	0.0	0.0	0.0	0.0	0.0	0.0	0.0	0.0
0.0	0.064855	0.0	0.19349	0.0	0.0	0.0	0.064855	0.0	0.31906	0.0	0.0	0.0	0.19349	0.0	0.0	0.0	0.0	0.12944	0.0	0.0	0.0	0.0	0.0	0.0	0.0	0.0	0.0	0.0	0.0	0.0	0.0	0.12944	0.19349	0.0	0.0	0.0	0.0	0.0	0.0	0.0	0.0	0.0	0.0	0.0	0.0	0.0	0.0	0.0	0.0
0.14519	0.048547	0.0	0.24051	0.0	0.0	0.0	0.0	0.0	0.33373	0.0	0.0	0.048547	0.37937	0.0	0.0	0.0	0.048547	0.048547	0.0	0.0	0.0	0.14519	0.0	0.0	0.0	0.0	0.19305999999999998	0.048547	0.0	0.0	0.0	0.0	0.048547	0.0	0.0	0.0	0.048547	0.0	0.048547	0.0	0.0	0.048547	0.0	0.0	0.0	0.0	0.0	0.0	0.048547
0.0	0.24409	0.0	0.0	0.12295	0.0	0.0	0.0	0.0	0.24409	0.0	0.0	0.0	0.58277	0.0	0.0	0.12295	0.0	0.0	0.0	0.0	0.0	0.0	0.0	0.0	0.0	0.0	0.12295	0.12295	0.0	0.0	0.0	0.0	0.0	0.0	0.0	0.0	0.0	0.0	0.24409	0.0	0.12295	0.0	0.0	0.0	0.0	0.0	0.0	0.0	0.0
0.0	0.0	0.0	0.0	0.0	0.0	0.0	0.0	0.0	0.15383	0.0	0.0	0.0	0.0	0.0	0.0	0.0	0.0	0.0	0.0	0.0	0.0	0.30417	0.0	0.0	0.0	0.0	0.71081	0.0	0.0	0.0	0.0	0.0	0.15383	0.0	0.0	0.0	0.0	0.0	0.0	0.0	0.0	0.15383	0.0	0.0	0.0	0.0	0.0	0.0	0.0
0.0	0.21383000000000002	0.0	0.0	0.0	0.0	0.0	0.0	0.0	0.21383000000000002	0.21383000000000002	0.0	0.0	0.0	0.0	0.0	0.0	0.0	0.41861000000000004	0.0	0.0	0.0	0.0	0.0	0.0	0.0	0.0	0.21383000000000002	0.0	0.0	0.0	0.0	0.21383000000000002	0.0	0.0	0.0	0.0	0.0	0.0	0.0	0.0	0.0	0.0	0.0	0.0	0.0	0.0	0.0	0.0	0.0
0.0	0.0	0.0	0.0	0.0	0.0	0.0	0.0	0.0	0.42671000000000003	0.0	0.0	0.0	0.0	0.0	0.0	0.0	0.0	0.0	0.0	0.0	0.0	0.0	0.0	0.0	0.0	0.0	0.0	0.0	0.0	0.0	0.0	0.42671000000000003	0.42671000000000003	0.0	0.0	0.0	0.42671000000000003	0.0	0.0	0.0	0.0	0.0	0.0	0.0	0.0	0.0	0.0	0.0	0.0
0.0	0.0	0.0	0.08961000000000001	0.0	0.0	0.0	0.0	0.0	0.0	0.0	0.08961000000000001	0.0	0.17851	0.0	0.0	0.0	0.0	0.0	0.0	0.0	0.0	0.0	0.0	0.0	0.0	0.0	0.0	0.08961000000000001	0.0	0.0	0.0	0.26605	0.08961000000000001	0.0	0.0	0.0	0.08961000000000001	0.08961000000000001	0.08961000000000001	0.0	0.0	0.17851	0.0	0.0	0.0	0.0	0.0	0.0	0.0
0.0	0.0	0.0	0.0	0.0	0.0	0.0	0.0	0.0	0.12318	0.0	0.12318	0.0	0.24454	0.0	0.0	0.0	0.0	0.12318	0.0	0.0	0.0	0.0	0.0	0.0	0.0	0.0	0.12318	0.0	0.0	0.24454	0.12318	0.0	0.24454	0.0	0.0	0.0	0.0	0.0	0.0	0.0	0.0	0.12318	0.0	0.0	0.0	0.0	0.0	0.0	0.0
0.0	0.0	0.0	0.0	0.0	0.0	0.0	0.0	0.0	0.34696	0.0	0.0	0.17607	0.65914	0.0	0.0	0.0	0.0	0.0	0.0	0.0	0.0	0.0	0.0	0.0	0.0	0.0	0.17607	0.0	0.0	0.0	0.0	0.0	0.0	0.0	0.0	0.0	0.17607	0.0	0.0	0.0	0.0	0.0	0.0	0.0	0.0	0.0	0.0	0.0	0.17607
0.17401	0.34301	0.0	0.0	0.0	0.0	0.0	0.0	0.0	0.17401	0.0	0.0	0.08733300000000001	0.17401	0.0	0.0	0.0	0.17401	0.0	0.0	0.17401	0.0	0.0	0.0	0.0	0.0	0.0	0.17401	0.25942	0.0	0.0	0.0	0.25942	0.0	0.0	0.0	0.0	0.25942	0.08733300000000001	0.0	0.0	0.08733300000000001	0.0	0.0	0.0	0.0	0.0	0.0	0.0	0.0
0.06758099999999999	0.0	0.0	0.0	0.0	0.0	0.0	0.0	0.0	0.13485999999999998	0.0	0.06758099999999999	0.06758099999999999	0.13485999999999998	0.0	0.0	0.0	0.06758099999999999	0.0	0.0	0.0	0.0	0.06758099999999999	0.0	0.0	0.0	0.06758099999999999	0.26734	0.26734	0.0	0.06758099999999999	0.06758099999999999	0.06758099999999999	0.06758099999999999	0.0	0.0	0.0	0.0	0.0	0.13485999999999998	0.0	0.06758099999999999	0.06758099999999999	0.0	0.0	0.0	0.0	0.0	0.0	0.0
0.0	0.10439000000000001	0.0	0.0	0.0	0.0	0.0	0.0	0.0	0.20765999999999998	0.0	0.0	0.0	0.10439000000000001	0.0	0.0	0.0	0.0	0.10439000000000001	0.0	0.0	0.0	0.0	0.0	0.0	0.0	0.0	0.10439000000000001	0.30881	0.0	0.0	0.0	0.0	0.0	0.0	0.0	0.0	0.20765999999999998	0.0	0.0	0.0	0.0	0.0	0.0	0.0	0.0	0.0	0.0	0.0	0.0
0.0	0.0	0.0	0.32478	0.0	0.0	0.0	0.0	0.0	0.52625	0.0	0.0	0.0	0.0	0.0	0.0	0.0	0.0	0.0	0.0	0.0	0.0	0.10995	0.0	0.0	0.0	0.0	0.10995	0.10995	0.0	0.0	0.0	0.0	0.0	0.0	0.0	0.0	0.10995	0.0	0.21861	0.0	0.10995	0.10995	0.0	0.0	0.0	0.0	0.0	0.10995	0.0
0.0	0.25464000000000003	0.0	0.0	0.0	0.0	0.0	0.0	0.0	0.25464000000000003	0.0	0.0	0.0	0.0	0.0	0.0	0.0	0.0	0.0	0.0	0.0	0.0	0.0	0.0	0.0	0.0	0.0	0.25464000000000003	0.0	0.0	0.0	0.0	0.25464000000000003	0.49441	0.0	0.0	0.0	0.49441	0.0	0.0	0.0	0.0	0.0	0.0	0.0	0.0	0.0	0.0	0.0	0.0
0.0	0.0	0.0	0.22238000000000002	0.0	0.0	0.0	0.0	0.0	0.53468	0.0	0.11187000000000001	0.0	0.33028	0.0	0.0	0.0	0.0	0.22238000000000002	0.0	0.0	0.0	0.22238000000000002	0.0	0.0	0.0	0.0	0.11187000000000001	0.11187000000000001	0.0	0.0	0.0	0.0	0.22238000000000002	0.0	0.0	0.0	0.11187000000000001	0.0	0.22238000000000002	0.0	0.0	0.0	0.0	0.0	0.0	0.0	0.0	0.0	0.0
0.0	0.0	0.0	0.0	0.0	0.0	0.0	0.0	0.0	0.38968	0.0	0.13282	0.0	0.26336	0.0	0.0	0.0	0.0	0.26336	0.0	0.0	0.0	0.0	0.13282	0.0	0.0	0.0	0.13282	0.13282	0.0	0.13282	0.0	0.0	0.13282	0.0	0.0	0.0	0.0	0.0	0.0	0.0	0.0	0.26336	0.0	0.0	0.0	0.0	0.0	0.0	0.0
0.0	0.14899	0.0	0.14899	0.074699	0.0	0.0	0.074699	0.0	0.14899	0.0	0.074699	0.074699	0.29479	0.0	0.074699	0.0	0.0	0.074699	0.0	0.074699	0.0	0.074699	0.0	0.0	0.0	0.0	0.074699	0.14899	0.0	0.0	0.074699	0.14899	0.074699	0.0	0.0	0.0	0.0	0.0	0.0	0.14899	0.0	0.0	0.0	0.0	0.0	0.0	0.0	0.0	0.0
0.0	0.0	0.0	0.15779	0.0	0.0	0.15779	0.0	0.0	0.0	0.0	0.0	0.0	0.0	0.0	0.0	0.0	0.0	0.15779	0.0	0.0	0.0	0.15779	0.0	0.0	0.0	0.0	0.15779	0.15779	0.0	0.0	0.0	0.59759	0.0	0.0	0.0	0.0	0.0	0.0	0.0	0.0	0.0	0.15779	0.0	0.0	0.0	0.0	0.0	0.0	0.0
0.0	0.0	0.0	0.57427	0.0	0.0	0.0	0.0	0.0	0.0	0.0	0.0	0.0	0.0	0.0	0.0	0.0	0.0	0.0	0.0	0.0	0.0	0.0	0.0	0.0	0.0	0.0	0.0	0.57427	0.0	0.0	0.0	0.57427	0.0	0.0	0.0	0.0	0.57427	0.0	0.0	0.0	0.0	0.0	0.0	0.0	0.0	0.0	0.0	0.0	0.0
0.23721	0.0	0.0	0.0	0.0	0.0	0.0	0.0	0.0	0.23721	0.0	0.0	0.0	0.0	0.0	0.0	0.0	0.46224	0.0	0.0	0.0	0.0	0.0	0.0	0.0	0.0	0.0	0.23721	0.23721	0.0	0.0	0.0	0.6676300000000001	0.0	0.0	0.0	0.0	0.0	0.0	0.0	0.0	0.0	0.0	0.0	0.0	0.0	0.0	0.0	0.0	0.0
0.0	0.0	0.0	0.47086999999999996	0.0	0.0	0.0	0.0	0.0	0.0	0.0	0.0	0.0	0.0	0.0	0.0	0.0	0.0	0.0	0.0	0.0	0.0	0.0	0.0	0.0	0.0	0.0	0.0	0.0	0.0	0.0	0.0	0.0	0.0	0.0	0.0	0.0	0.0	0.47086999999999996	0.47086999999999996	0.0	0.0	0.0	0.0	0.0	0.0	0.0	0.0	0.0	0.0
0.0	0.28247	0.0	0.14263	0.0	0.0	0.0	0.0	0.0	0.14263	0.0	0.0	0.14263	0.14263	0.0	0.0	0.0	0.0	0.14263	0.0	0.14263	0.0	0.0	0.0	0.0	0.0	0.0	0.0	0.0	0.0	0.0	0.0	0.14263	0.0	0.0	0.0	0.0	0.14263	0.0	0.0	0.0	0.0	0.0	0.0	0.0	0.0	0.0	0.0	0.0	0.0
0.0	0.0	0.0	0.15755999999999998	0.0	0.0	0.0	0.15755999999999998	0.0	0.31135999999999997	0.0	0.15755999999999998	0.0	0.0	0.0	0.0	0.15755999999999998	0.0	0.15755999999999998	0.0	0.0	0.0	0.0	0.15755999999999998	0.0	0.0	0.0	0.15755999999999998	0.0	0.0	0.0	0.0	0.0	0.15755999999999998	0.0	0.0	0.0	0.0	0.0	0.0	0.0	0.0	0.0	0.0	0.0	0.0	0.0	0.0	0.0	0.0
0.0	0.0	0.0	0.10852	0.0	0.0	0.0	0.0	0.0	0.0	0.0	0.0	0.0	0.10852	0.0	0.0	0.0	0.0	0.10852	0.0	0.2158	0.0	0.0	0.10852	0.0	0.0	0.0	0.2158	0.0	0.0	0.0	0.0	0.0	0.0	0.0	0.0	0.0	0.0	0.0	0.0	0.0	0.0	0.32069000000000003	0.0	0.0	0.0	0.0	0.0	0.0	0.0
0.0	0.0	0.0	0.36225999999999997	0.0	0.0	0.0	0.0	0.0	0.27423000000000003	0.0	0.09243	0.09243	0.27423000000000003	0.0	0.0	0.0	0.0	0.0	0.0	0.0	0.0	0.0	0.0	0.0	0.0	0.0	0.18408	0.09243	0.0	0.0	0.0	0.18408	0.0	0.0	0.0	0.0	0.09243	0.0	0.09243	0.0	0.0	0.0	0.0	0.0	0.0	0.0	0.0	0.0	0.0
0.0	0.0	0.0	0.0	0.0	0.0	0.0	0.0	0.0	0.1898	0.0	0.1898	0.0	0.1898	0.0	0.0	0.0	0.0	0.0	0.0	0.37318	0.0	0.1898	0.0	0.0	0.0	0.0	0.0	0.0	0.0	0.0	0.0	0.0	0.1898	0.0	0.0	0.0	0.0	0.0	0.0	0.0	0.0	0.0	0.0	0.0	0.0	0.0	0.0	0.0	0.0
0.0	0.12807000000000002	0.0	0.0	0.0	0.0	0.0	0.0	0.0	0.7094699999999999	0.0	0.0	0.0	0.12807000000000002	0.0	0.12807000000000002	0.0	0.0	0.2541	0.0	0.0	0.0	0.0	0.0	0.0	0.0	0.0	0.0	0.12807000000000002	0.0	0.0	0.0	0.0	0.12807000000000002	0.0	0.0	0.0	0.12807000000000002	0.0	0.0	0.0	0.12807000000000002	0.0	0.0	0.0	0.0	0.0	0.0	0.0	0.0
0.0	0.19688	0.0	0.0	0.0	0.0	0.0	0.0	0.0	0.0	0.0	0.0	0.0	0.0	0.0	0.0	0.0	0.0	0.0	0.0	0.19688	0.0	0.0	0.0	0.0	0.0	0.0	0.0	0.0	0.0	0.0	0.0	0.19688	0.3866	0.0	0.19688	0.0	0.0	0.0	0.0	0.0	0.19688	0.0	0.0	0.0	0.0	0.0	0.0	0.19688	0.0
0.0	0.0	0.0	0.0	0.0	0.091528	0.0	0.0	0.0	0.27161	0.0	0.0	0.0	0.1823	0.0	0.0	0.091528	0.0	0.1823	0.0	0.0	0.0	0.091528	0.0	0.0	0.0	0.0	0.35886999999999997	0.0	0.0	0.1823	0.0	0.0	0.1823	0.0	0.0	0.0	0.0	0.0	0.091528	0.0	0.0	0.0	0.0	0.0	0.0	0.0	0.0	0.0	0.091528
0.0	0.10340999999999999	0.0	0.20573000000000002	0.0	0.10340999999999999	0.0	0.0	0.0	0.20573000000000002	0.0	0.30598000000000003	0.0	0.0	0.0	0.0	0.0	0.0	0.0	0.0	0.20573000000000002	0.0	0.0	0.0	0.0	0.0	0.0	0.10340999999999999	0.10340999999999999	0.0	0.0	0.20573000000000002	0.0	0.0	0.0	0.0	0.0	0.0	0.0	0.10340999999999999	0.0	0.0	0.20573000000000002	0.0	0.0	0.0	0.0	0.0	0.0	0.0
0.0	0.0	0.0	0.0	0.0	0.0	0.0	0.0	0.0	0.10443	0.0	0.10443	0.0	0.0	0.0	0.0	0.0	0.40714	0.0	0.0	0.0	0.0	0.0	0.0	0.0	0.0	0.0	0.0	0.0	0.0	0.0	0.0	0.20774	0.10443	0.0	0.0	0.0	0.10443	0.0	0.0	0.0	0.0	0.0	0.0	0.0	0.0	0.0	0.0	0.20774	0.0
0.0	0.21209	0.0	0.10662999999999999	0.0	0.0	0.0	0.10662999999999999	0.0	0.31525	0.0	0.0	0.0	0.0	0.0	0.0	0.10662999999999999	0.0	0.10662999999999999	0.0	0.21209	0.0	0.0	0.0	0.0	0.0	0.0	0.0	0.0	0.0	0.0	0.0	0.0	0.10662999999999999	0.0	0.0	0.0	0.0	0.0	0.0	0.0	0.0	0.10662999999999999	0.0	0.0	0.0	0.0	0.0	0.0	0.0
0.0	0.088094	0.0	0.088094	0.0	0.0	0.0	0.0	0.0	0.50721	0.0	0.17551	0.0	0.088094	0.0	0.088094	0.0	0.0	0.088094	0.0	0.088094	0.0	0.0	0.0	0.0	0.0	0.0	0.17551	0.088094	0.0	0.0	0.0	0.088094	0.088094	0.088094	0.0	0.0	0.26163000000000003	0.0	0.088094	0.0	0.17551	0.17551	0.0	0.0	0.0	0.0	0.0	0.0	0.0
0.0	0.087464	0.0	0.087464	0.0	0.0	0.0	0.0	0.0	0.5038699999999999	0.0	0.087464	0.0	0.42496999999999996	0.0	0.0	0.0	0.17427	0.0	0.0	0.0	0.0	0.087464	0.0	0.0	0.0	0.0	0.42496999999999996	0.0	0.0	0.087464	0.087464	0.0	0.087464	0.0	0.0	0.0	0.0	0.0	0.0	0.0	0.0	0.0	0.0	0.0	0.087464	0.087464	0.0	0.0	0.0
0.078715	0.078715	0.0	0.0	0.0	0.0	0.0	0.078715	0.0	0.0	0.0	0.0	0.15695	0.078715	0.0	0.0	0.0	0.0	0.078715	0.0	0.23423000000000002	0.0	0.078715	0.0	0.0	0.0	0.0	0.23423000000000002	0.0	0.0	0.0	0.0	0.15695	0.15695	0.0	0.0	0.0	0.15695	0.078715	0.078715	0.0	0.0	0.078715	0.0	0.0	0.0	0.0	0.0	0.0	0.0
0.076481	0.22769	0.0	0.076481	0.0	0.0	0.15252000000000002	0.0	0.0	0.15252000000000002	0.0	0.30163	0.076481	0.076481	0.0	0.0	0.22769	0.0	0.0	0.0	0.076481	0.0	0.076481	0.0	0.0	0.0	0.0	0.22769	0.22769	0.0	0.0	0.0	0.076481	0.22769	0.0	0.0	0.0	0.15252000000000002	0.0	0.076481	0.0	0.076481	0.0	0.0	0.0	0.0	0.0	0.0	0.0	0.076481
0.0	0.11018	0.0	0.0	0.0	0.0	0.0	0.0	0.0	0.21906	0.0	0.0	0.0	0.0	0.0	0.0	0.0	0.0	0.0	0.0	0.0	0.0	0.0	0.0	0.0	0.0	0.0	0.11018	0.0	0.0	0.0	0.0	0.0	0.0	0.0	0.0	0.0	0.0	0.0	0.0	0.0	0.0	0.11018	0.0	0.0	0.0	0.0	0.0	0.0	0.0
0.19257	0.096731	0.0	0.096731	0.0	0.096731	0.0	0.0	0.0	0.37842	0.0	0.0	0.096731	0.096731	0.0	0.0	0.0	0.19257	0.096731	0.0	0.0	0.0	0.0	0.0	0.0	0.0	0.0	0.0	0.096731	0.0	0.0	0.096731	0.19257	0.2867	0.0	0.0	0.0	0.096731	0.0	0.0	0.0	0.0	0.0	0.0	0.0	0.0	0.096731	0.0	0.0	0.0
0.0	0.0	0.0	0.41506000000000004	0.0	0.0	0.0	0.0	0.0	0.31508	0.0	0.10657	0.0	0.0	0.0	0.0	0.0	0.0	0.21195	0.0	0.0	0.0	0.0	0.10657	0.0	0.0	0.0	0.31508	0.0	0.0	0.0	0.0	0.10657	0.10657	0.0	0.0	0.0	0.0	0.0	0.0	0.0	0.0	0.10657	0.0	0.0	0.0	0.0	0.0	0.0	0.10657
0.0	0.0	0.0	0.072634	0.0	0.0	0.0	0.0	0.0	0.55297	0.0	0.21641	0.072634	0.0	0.0	0.0	0.072634	0.0	0.072634	0.0	0.0	0.0	0.14489000000000002	0.0	0.0	0.0	0.0	0.21641	0.0	0.0	0.0	0.0	0.072634	0.28685	0.0	0.0	0.0	0.072634	0.0	0.0	0.0	0.28685	0.14489000000000002	0.0	0.0	0.0	0.0	0.0	0.0	0.14489000000000002
0.0	0.0	0.0	0.062198	0.0	0.0	0.0	0.0	0.0	0.24645999999999998	0.0	0.062198	0.0	0.062198	0.0	0.0	0.062198	0.0	0.18565	0.0	0.0	0.0	0.12415999999999999	0.12415999999999999	0.0	0.0	0.0	0.12415999999999999	0.0	0.0	0.0	0.0	0.062198	0.062198	0.0	0.0	0.0	0.0	0.0	0.0	0.0	0.0	0.0	0.0	0.0	0.0	0.0	0.0	0.0	0.0
0.0	0.085597	0.0	0.17057999999999998	0.0	0.0	0.0	0.085597	0.0	0.64085	0.0	0.0	0.0	0.0	0.0	0.0	0.0	0.0	0.085597	0.0	0.0	0.0	0.17057999999999998	0.0	0.0	0.0	0.0	0.085597	0.0	0.0	0.0	0.0	0.085597	0.085597	0.0	0.0	0.0	0.33644	0.0	0.0	0.0	0.0	0.0	0.0	0.0	0.0	0.0	0.0	0.0	0.0
0.0	0.0	0.0	0.0	0.0	0.0	0.0	0.0	0.0	0.0	0.0	0.0	0.0	0.0	0.0	0.0	0.0	0.0	0.36063	0.0	0.0	0.0	0.18322	0.0	0.0	0.0	0.0	0.52788	0.0	0.0	0.0	0.0	0.0	0.36063	0.0	0.0	0.0	0.0	0.0	0.0	0.0	0.0	0.0	0.0	0.0	0.0	0.0	0.0	0.0	0.0
0.0	0.2651	0.0	0.067004	0.0	0.0	0.19983	0.0	0.067004	0.0	0.0	0.067004	0.0	0.0	0.0	0.0	0.0	0.0	0.13371	0.0	0.067004	0.0	0.0	0.067004	0.0	0.0	0.0	0.19983	0.0	0.0	0.0	0.0	0.0	0.067004	0.13371	0.0	0.0	0.2651	0.0	0.067004	0.0	0.0	0.0	0.0	0.0	0.0	0.0	0.0	0.0	0.0
0.0	0.0	0.0	0.098085	0.0	0.0	0.0	0.0	0.0	0.0491	0.0	0.14683	0.098085	0.0	0.0	0.0	0.0491	0.0491	0.0491	0.0	0.098085	0.0	0.0	0.0	0.0	0.0	0.0	0.0491	0.0	0.0	0.098085	0.0	0.14683	0.0	0.0	0.0	0.0	0.0491	0.0	0.0	0.0	0.0491	0.0491	0.0	0.0	0.0	0.0	0.0	0.0	0.098085
0.0	0.11007	0.0	0.0	0.0	0.0	0.0	0.0	0.0	0.11007	0.0	0.0	0.0	0.11007	0.0	0.0	0.11007	0.0	0.21883000000000002	0.0	0.11007	0.0	0.0	0.0	0.0	0.0	0.0	0.11007	0.0	0.0	0.0	0.0	0.0	0.0	0.0	0.0	0.0	0.11007	0.0	0.0	0.0	0.11007	0.0	0.0	0.0	0.0	0.11007	0.0	0.0	0.0
0.0	0.0	0.0	0.0	0.0	0.0	0.070312	0.0	0.0	0.20956	0.0	0.0	0.0	0.14028	0.0	0.0	0.0	0.070312	0.14028	0.0	0.14028	0.0	0.0	0.0	0.0	0.0	0.0	0.27789	0.0	0.0	0.0	0.0	0.070312	0.14028	0.0	0.0	0.0	0.0	0.0	0.0	0.0	0.0	0.14028	0.0	0.0	0.0	0.0	0.0	0.0	0.0
0.0	0.0	0.0	0.0	0.0	0.0	0.0	0.0	0.0	0.050974	0.0	0.20259000000000002	0.0	0.25229	0.0	0.0	0.050974	0.0	0.050974	0.0	0.0	0.0	0.050974	0.0	0.0	0.0	0.0	0.050974	0.0	0.0	0.0	0.10181	0.050974	0.25229	0.0	0.0	0.0	0.10181	0.0	0.050974	0.0	0.050974	0.10181	0.0	0.0	0.050974	0.0	0.0	0.0	0.20259000000000002
0.0	0.082572	0.0	0.16459000000000001	0.0	0.0	0.0	0.0	0.0	0.32491	0.0	0.082572	0.082572	0.16459000000000001	0.0	0.0	0.24553000000000003	0.0	0.0	0.0	0.082572	0.0	0.0	0.0	0.0	0.0	0.0	0.0	0.0	0.0	0.0	0.0	0.16459000000000001	0.082572	0.0	0.0	0.0	0.0	0.0	0.0	0.0	0.082572	0.0	0.0	0.0	0.0	0.0	0.0	0.0	0.0
0.076683	0.0	0.076683	0.15292	0.0	0.0	0.0	0.076683	0.0	0.51432	0.0	0.15292	0.0	0.30241	0.0	0.0	0.15292	0.0	0.0	0.0	0.076683	0.0	0.0	0.076683	0.0	0.0	0.0	0.15292	0.076683	0.0	0.0	0.15292	0.0	0.15292	0.0	0.0	0.0	0.0	0.0	0.0	0.076683	0.076683	0.0	0.0	0.0	0.0	0.0	0.0	0.076683	0.15292
0.078212	0.078212	0.0	0.15595	0.0	0.0	0.0	0.0	0.0	0.38209	0.0	0.078212	0.0	0.078212	0.0	0.0	0.0	0.0	0.078212	0.0	0.0	0.0	0.0	0.0	0.0	0.0	0.078212	0.0	0.0	0.0	0.078212	0.0	0.0	0.078212	0.0	0.0	0.0	0.078212	0.0	0.0	0.0	0.0	0.0	0.0	0.0	0.0	0.0	0.0	0.0	0.078212
0.0	0.07627	0.0	0.07627	0.0	0.0	0.0	0.07627	0.0	0.30082	0.0	0.0	0.07627	0.30082	0.0	0.0	0.07627	0.0	0.07627	0.0	0.0	0.0	0.07627	0.0	0.0	0.0	0.0	0.07627	0.07627	0.0	0.0	0.0	0.0	0.1521	0.0	0.0	0.0	0.07627	0.07627	0.1521	0.0	0.0	0.0	0.0	0.0	0.0	0.0	0.0	0.0	0.0
0.0	0.063056	0.063056	0.18818	0.0	0.0	0.0	0.063056	0.0	0.48548	0.0	0.0	0.0	0.063056	0.0	0.0	0.0	0.0	0.0	0.0	0.063056	0.0	0.0	0.0	0.0	0.0	0.0	0.12586	0.12586	0.0	0.0	0.0	0.0	0.18818	0.0	0.0	0.0	0.0	0.063056	0.24979	0.0	0.0	0.0	0.0	0.0	0.12586	0.0	0.0	0.0	0.063056
0.0	0.07538500000000001	0.0	0.22446999999999998	0.0	0.0	0.0	0.0	0.0	0.29741999999999996	0.0	0.15034	0.0	0.15034	0.0	0.0	0.0	0.0	0.07538500000000001	0.0	0.07538500000000001	0.0	0.0	0.0	0.0	0.0	0.0	0.43855	0.07538500000000001	0.0	0.0	0.0	0.0	0.07538500000000001	0.0	0.0	0.0	0.0	0.0	0.15034	0.0	0.0	0.22446999999999998	0.0	0.0	0.0	0.0	0.0	0.0	0.0
0.0	0.0	0.0	0.12009	0.0	0.0	0.0	0.0	0.0	0.57045	0.0	0.0	0.0	0.12009	0.0	0.0	0.0	0.23849	0.0	0.0	0.0	0.0	0.12009	0.12009	0.0	0.0	0.0	0.0	0.12009	0.0	0.0	0.0	0.0	0.35372	0.0	0.12009	0.0	0.12009	0.12009	0.12009	0.0	0.12009	0.0	0.0	0.0	0.0	0.0	0.0	0.0	0.0
0.0	0.13664	0.06848	0.20418	0.0	0.0	0.0	0.06848	0.0	0.27082	0.0	0.0	0.0	0.20418	0.0	0.0	0.0	0.0	0.13664	0.0	0.06848	0.0	0.0	0.0	0.0	0.0	0.0	0.27082	0.13664	0.0	0.0	0.0	0.0	0.13664	0.0	0.0	0.0	0.20418	0.0	0.06848	0.0	0.0	0.0	0.0	0.0	0.0	0.0	0.0	0.0	0.0
0.0	0.0	0.0	0.11632	0.0	0.058259000000000005	0.0	0.058259000000000005	0.0	0.0	0.0	0.058259000000000005	0.0	0.058259000000000005	0.0	0.0	0.0	0.0	0.11632	0.0	0.0	0.0	0.058259000000000005	0.0	0.0	0.0	0.0	0.0	0.058259000000000005	0.0	0.0	0.058259000000000005	0.058259000000000005	0.0	0.058259000000000005	0.0	0.0	0.0	0.058259000000000005	0.174	0.0	0.058259000000000005	0.058259000000000005	0.0	0.0	0.058259000000000005	0.0	0.0	0.0	0.0
0.055851	0.0	0.0	0.0	0.0	0.055851	0.0	0.0	0.0	0.48382	0.0	0.055851	0.0	0.2217	0.0	0.0	0.0	0.055851	0.055851	0.0	0.055851	0.0	0.0	0.055851	0.0	0.0	0.0	0.2217	0.055851	0.0	0.055851	0.11152999999999999	0.0	0.11152999999999999	0.0	0.0	0.0	0.055851	0.055851	0.0	0.0	0.055851	0.055851	0.0	0.0	0.0	0.0	0.0	0.0	0.0
0.0	0.083254	0.083254	0.32750999999999997	0.0	0.0	0.0	0.0	0.0	0.16594	0.0	0.0	0.0	0.083254	0.0	0.0	0.0	0.083254	0.083254	0.0	0.083254	0.0	0.083254	0.0	0.0	0.0	0.0	0.4813	0.0	0.0	0.0	0.0	0.0	0.32750999999999997	0.0	0.0	0.0	0.0	0.0	0.0	0.0	0.0	0.0	0.0	0.0	0.0	0.0	0.0	0.0	0.0
0.0	0.0	0.0	0.0	0.0	0.0	0.0	0.0	0.0	0.70977	0.0	0.0	0.0	0.12813	0.0	0.25421	0.12813	0.0	0.0	0.0	0.25421	0.0	0.12813	0.0	0.0	0.0	0.0	0.0	0.12813	0.0	0.0	0.0	0.0	0.0	0.12813	0.0	0.0	0.12813	0.0	0.0	0.0	0.12813	0.0	0.0	0.0	0.0	0.0	0.0	0.0	0.0
0.0	0.0	0.0	0.0	0.0	0.0	0.0	0.06865	0.0	0.13698	0.0	0.06865	0.0	0.06865	0.0	0.0	0.13698	0.0	0.0	0.0	0.0	0.0	0.06865	0.0	0.0	0.0	0.0	0.13698	0.0	0.0	0.0	0.0	0.06865	0.13698	0.0	0.0	0.0	0.20469	0.06865	0.20469	0.0	0.0	0.06865	0.0	0.0	0.06865	0.0	0.0	0.0	0.0
0.0	0.12917	0.0	0.25625	0.0	0.0	0.0	0.0	0.0	0.37940999999999997	0.0	0.0	0.0	0.0	0.0	0.0	0.0	0.0	0.12917	0.0	0.0	0.0	0.0	0.0	0.0	0.0	0.0	0.25625	0.0	0.0	0.0	0.0	0.12917	0.25625	0.0	0.0	0.0	0.25625	0.0	0.0	0.0	0.0	0.12917	0.0	0.0	0.0	0.0	0.0	0.0	0.0
0.096006	0.0	0.0	0.096006	0.0	0.0	0.0	0.0	0.0	0.19114	0.0	0.0	0.096006	0.096006	0.0	0.0	0.0	0.0	0.0	0.0	0.2846	0.0	0.2846	0.0	0.0	0.0	0.0	0.19114	0.19114	0.0	0.0	0.0	0.0	0.0	0.0	0.0	0.0	0.096006	0.0	0.0	0.0	0.0	0.0	0.0	0.0	0.19114	0.0	0.0	0.0	0.0
0.0	0.33937	0.0	0.0	0.0	0.0	0.0	0.0	0.0	0.33937	0.0	0.0	0.0	0.0	0.0	0.17210999999999999	0.0	0.17210999999999999	0.0	0.0	0.17210999999999999	0.0	0.17210999999999999	0.0	0.0	0.0	0.0	0.17210999999999999	0.0	0.0	0.0	0.0	0.17210999999999999	0.0	0.0	0.0	0.0	0.17210999999999999	0.17210999999999999	0.17210999999999999	0.0	0.0	0.0	0.0	0.0	0.0	0.0	0.0	0.0	0.0
0.0	0.11799000000000001	0.0	0.0	0.0	0.0	0.0	0.0	0.0	0.11799000000000001	0.0	0.0	0.0	0.11799000000000001	0.0	0.0	0.0	0.0	0.0	0.0	0.0	0.0	0.0	0.0	0.0	0.0	0.0	0.23439000000000002	0.11799000000000001	0.0	0.0	0.0	0.0	0.0	0.0	0.0	0.0	0.0	0.0	0.0	0.0	0.0	0.0	0.0	0.0	0.0	0.0	0.0	0.11799000000000001	0.0
0.0	0.0	0.0	0.0	0.0	0.12747999999999998	0.0	0.0	0.0	0.25293000000000004	0.0	0.0	0.0	0.12747999999999998	0.0	0.12747999999999998	0.0	0.0	0.12747999999999998	0.0	0.0	0.0	0.0	0.0	0.0	0.0	0.0	0.25293000000000004	0.12747999999999998	0.0	0.12747999999999998	0.0	0.0	0.4913	0.0	0.0	0.0	0.12747999999999998	0.0	0.12747999999999998	0.0	0.0	0.0	0.0	0.0	0.0	0.0	0.0	0.0	0.0
0.0	0.0	0.0	0.17386	0.0	0.0	0.0	0.087261	0.0	0.42404	0.0	0.0	0.0	0.17386	0.0	0.087261	0.0	0.087261	0.17386	0.0	0.0	0.0	0.0	0.0	0.0	0.0	0.0	0.42404	0.0	0.0	0.0	0.0	0.0	0.087261	0.0	0.0	0.087261	0.0	0.0	0.0	0.0	0.0	0.0	0.0	0.0	0.0	0.0	0.0	0.087261	0.087261
0.048239	0.048239	0.048239	0.23901999999999998	0.0	0.0	0.0	0.048239	0.0	0.096367	0.0	0.096367	0.096367	0.23901999999999998	0.0	0.0	0.0	0.048239	0.0	0.0	0.096367	0.0	0.0	0.048239	0.0	0.0	0.048239	0.23901999999999998	0.048239	0.0	0.0	0.0	0.0	0.19185	0.0	0.0	0.0	0.0	0.0	0.0	0.048239	0.0	0.19185	0.0	0.0	0.0	0.0	0.0	0.0	0.0
0.0	0.11917	0.0	0.23668000000000003	0.0	0.0	0.0	0.11917	0.0	0.23668000000000003	0.0	0.0	0.0	0.11917	0.0	0.0	0.23668000000000003	0.0	0.0	0.0	0.0	0.0	0.11917	0.0	0.0	0.0	0.0	0.11917	0.35108	0.0	0.0	0.0	0.11917	0.23668000000000003	0.0	0.0	0.0	0.0	0.11917	0.0	0.0	0.0	0.35108	0.0	0.0	0.0	0.0	0.0	0.0	0.11917
0.0	0.0	0.0	0.075853	0.0	0.0	0.0	0.0	0.0	0.15127000000000002	0.0	0.0	0.0	0.075853	0.0	0.0	0.0	0.075853	0.22585	0.0	0.0	0.0	0.075853	0.0	0.0	0.0	0.0	0.15127000000000002	0.0	0.0	0.0	0.0	0.15127000000000002	0.0	0.0	0.0	0.0	0.22585	0.0	0.075853	0.0	0.0	0.0	0.0	0.0	0.0	0.0	0.0	0.0	0.0
0.0	0.0	0.0	0.0	0.0	0.0	0.0	0.0	0.0	0.0	0.0	0.0	0.0	0.76217	0.0	0.0	0.0	0.0	0.0	0.0	0.0	0.0	0.40769	0.0	0.0	0.0	0.0	0.0	0.0	0.0	0.0	0.0	0.0	0.40769	0.0	0.0	0.0	0.0	0.0	0.0	0.0	0.0	0.0	0.0	0.0	0.0	0.0	0.0	0.0	0.0
0.0	0.068267	0.0	0.0	0.0	0.0	0.13622	0.0	0.0	0.068267	0.0	0.0	0.0	0.0	0.0	0.0	0.0	0.068267	0.0	0.0	0.0	0.0	0.068267	0.0	0.0	0.0	0.0	0.13622	0.0	0.0	0.0	0.0	0.26999	0.20355	0.068267	0.0	0.0	0.068267	0.068267	0.13622	0.13622	0.0	0.068267	0.0	0.0	0.0	0.0	0.0	0.0	0.0
0.0	0.0	0.0	0.1123	0.0	0.0	0.0	0.1123	0.0	0.22321999999999997	0.0	0.1123	0.0	0.1123	0.0	0.0	0.0	0.1123	0.1123	0.0	0.0	0.0	0.0	0.0	0.0	0.0	0.0	0.1123	0.0	0.0	0.0	0.0	0.0	0.1123	0.0	0.0	0.0	0.0	0.0	0.1123	0.0	0.0	0.0	0.0	0.0	0.0	0.0	0.0	0.1123	0.0
0.0	0.0	0.0	0.091576	0.0	0.091576	0.0	0.0	0.0	0.52567	0.0	0.0	0.0	0.27176	0.0	0.091576	0.091576	0.0	0.1824	0.0	0.0	0.0	0.0	0.0	0.0	0.0	0.0	0.52567	0.0	0.0	0.0	0.0	0.091576	0.0	0.0	0.0	0.0	0.0	0.0	0.091576	0.0	0.0	0.0	0.0	0.0	0.0	0.0	0.0	0.0	0.0
0.0	0.0	0.0	0.24241999999999997	0.0	0.0	0.0	0.0	0.0	0.18259	0.0	0.061162	0.061162	0.24241999999999997	0.0	0.061162	0.0	0.0	0.061162	0.0	0.061162	0.0	0.18259	0.0	0.0	0.0	0.0	0.30141999999999997	0.0	0.0	0.0	0.0	0.061162	0.1221	0.0	0.0	0.0	0.0	0.0	0.0	0.0	0.061162	0.0	0.0	0.0	0.0	0.0	0.0	0.0	0.0
0.16097	0.0	0.0	0.0	0.0	0.0	0.0	0.0	0.0	0.16097	0.0	0.0	0.0	0.0	0.0	0.0	0.0	0.0	0.0	0.0	0.0	0.0	0.0	0.0	0.0	0.0	0.0	0.60844	0.16097	0.0	0.0	0.0	0.0	0.0	0.0	0.0	0.0	0.0	0.0	0.0	0.0	0.0	0.16097	0.0	0.0	0.0	0.0	0.0	0.0	0.0
0.076326	0.30103	0.0	0.22724	0.0	0.0	0.0	0.076326	0.0	0.64248	0.0	0.37327	0.0	0.076326	0.0	0.0	0.0	0.076326	0.076326	0.0	0.15220999999999998	0.0	0.0	0.0	0.0	0.0	0.0	0.0	0.0	0.0	0.0	0.076326	0.0	0.076326	0.0	0.0	0.0	0.076326	0.0	0.076326	0.0	0.0	0.22724	0.0	0.0	0.0	0.0	0.0	0.0	0.0
0.0	0.0	0.0	0.15544000000000002	0.0	0.0	0.0	0.0	0.0	0.3809	0.0	0.077957	0.0	0.15544000000000002	0.0	0.0	0.0	0.0	0.077957	0.0	0.0	0.0	0.23201	0.077957	0.0	0.0	0.15544000000000002	0.23201	0.3809	0.0	0.0	0.0	0.0	0.15544000000000002	0.0	0.0	0.0	0.077957	0.0	0.0	0.0	0.077957	0.077957	0.0	0.0	0.0	0.0	0.0	0.0	0.0
0.0	0.0	0.0	0.0	0.0	0.0	0.0	0.0	0.0	0.19947	0.0	0.0	0.0	0.0	0.0	0.0	0.0	0.0	0.19947	0.0	0.0	0.0	0.19947	0.0	0.0	0.0	0.0	0.0	0.0	0.0	0.0	0.0	0.0	0.39152	0.0	0.0	0.0	0.0	0.0	0.0	0.0	0.0	0.0	0.0	0.0	0.0	0.0	0.0	0.0	0.0
0.19278	0.0	0.19278	0.0	0.0	0.0	0.19278	0.19278	0.0	0.55328	0.0	0.0	0.0	0.37883	0.0	0.0	0.0	0.0	0.0	0.0	0.0	0.0	0.0	0.0	0.0	0.0	0.0	0.19278	0.0	0.0	0.0	0.0	0.0	0.0	0.0	0.0	0.0	0.0	0.0	0.19278	0.0	0.0	0.0	0.0	0.0	0.0	0.0	0.0	0.0	0.0
0.0	0.0	0.0	0.11627	0.0	0.0	0.0	0.0	0.0	0.231	0.0	0.11627	0.0	0.0	0.0	0.11627	0.0	0.0	0.231	0.0	0.0	0.0	0.11627	0.0	0.0	0.0	0.0	0.231	0.0	0.0	0.0	0.0	0.231	0.11627	0.0	0.0	0.0	0.0	0.0	0.0	0.0	0.0	0.0	0.0	0.0	0.0	0.11627	0.0	0.0	0.0
0.0	0.0	0.08818200000000001	0.08818200000000001	0.0	0.0	0.08818200000000001	0.0	0.0	0.08818200000000001	0.0	0.0	0.0	0.17569	0.0	0.0	0.0	0.0	0.08818200000000001	0.0	0.0	0.0	0.08818200000000001	0.0	0.0	0.0	0.0	0.17569	0.08818200000000001	0.0	0.08818200000000001	0.0	0.0	0.26188	0.0	0.0	0.0	0.0	0.0	0.17569	0.08818200000000001	0.0	0.0	0.0	0.0	0.0	0.0	0.0	0.08818200000000001	0.0
0.0	0.065338	0.0	0.0	0.065338	0.0	0.0	0.0	0.0	0.1304	0.0	0.0	0.0	0.065338	0.0	0.0	0.0	0.0	0.065338	0.0	0.0	0.0	0.065338	0.0	0.0	0.0	0.0	0.38288	0.0	0.0	0.0	0.065338	0.065338	0.25865	0.0	0.0	0.0	0.1304	0.0	0.0	0.0	0.0	0.065338	0.0	0.0	0.0	0.0	0.0	0.0	0.0
0.0	0.081308	0.0	0.24184	0.0	0.081308	0.0	0.081308	0.0	0.24184	0.0	0.16209	0.0	0.24184	0.0	0.0	0.24184	0.16209	0.16209	0.0	0.081308	0.0	0.0	0.0	0.0	0.0	0.0	0.0	0.0	0.0	0.0	0.081308	0.081308	0.0	0.0	0.081308	0.0	0.081308	0.0	0.16209	0.0	0.0	0.0	0.0	0.0	0.0	0.0	0.0	0.0	0.0
0.0	0.13137000000000001	0.0	0.065828	0.065828	0.0	0.0	0.0	0.0	0.26054	0.0	0.0	0.19635999999999998	0.065828	0.0	0.0	0.0	0.13137000000000001	0.065828	0.0	0.0	0.0	0.0	0.0	0.0	0.0	0.0	0.38563000000000003	0.065828	0.0	0.065828	0.13137000000000001	0.19635999999999998	0.3237	0.0	0.065828	0.065828	0.19635999999999998	0.0	0.0	0.0	0.0	0.13137000000000001	0.0	0.0	0.0	0.065828	0.0	0.0	0.0
0.0	0.0	0.057444	0.0	0.0	0.0	0.0	0.0	0.0	0.44497	0.0	0.0	0.17157999999999998	0.28356	0.0	0.0	0.0	0.057444	0.057444	0.0	0.057444	0.0	0.0	0.0	0.0	0.0	0.0	0.1147	0.0	0.0	0.0	0.0	0.1147	0.0	0.0	0.0	0.0	0.1147	0.0	0.17157999999999998	0.057444	0.057444	0.057444	0.0	0.0	0.0	0.0	0.0	0.0	0.057444
0.0	0.0	0.0	0.10747999999999999	0.0	0.0	0.0	0.0	0.0	0.0	0.0	0.0	0.0	0.0	0.0	0.0	0.0	0.10747999999999999	0.0	0.0	0.0	0.0	0.0	0.0	0.0	0.0	0.0	0.10747999999999999	0.10747999999999999	0.0	0.0	0.10747999999999999	0.10747999999999999	0.21375	0.0	0.0	0.0	0.0	0.0	0.0	0.0	0.0	0.10747999999999999	0.0	0.0	0.0	0.0	0.0	0.0	0.10747999999999999
0.0	0.072215	0.072215	0.0	0.0	0.0	0.0	0.0	0.0	0.0	0.0	0.072215	0.072215	0.072215	0.0	0.0	0.0	0.0	0.0	0.0	0.14406	0.0	0.072215	0.0	0.0	0.0	0.072215	0.0	0.072215	0.0	0.0	0.0	0.0	0.14406	0.072215	0.0	0.0	0.14406	0.072215	0.14406	0.072215	0.0	0.072215	0.0	0.0	0.0	0.0	0.0	0.0	0.14406
0.09118	0.18161	0.09118	0.09118	0.0	0.0	0.0	0.0	0.0	0.18161	0.0	0.0	0.0	0.09118	0.0	0.0	0.0	0.18161	0.09118	0.0	0.0	0.0	0.09118	0.0	0.0	0.0	0.0	0.0	0.0	0.0	0.0	0.0	0.09118	0.27061	0.0	0.0	0.0	0.09118	0.0	0.18161	0.0	0.0	0.18161	0.0	0.0	0.0	0.0	0.0	0.0	0.0
0.0	0.062228	0.062228	0.18573	0.0	0.0	0.0	0.0	0.0	0.36541	0.0	0.12420999999999999	0.0	0.18573	0.0	0.0	0.0	0.0	0.062228	0.0	0.0	0.0	0.062228	0.0	0.0	0.0	0.0	0.36541	0.0	0.0	0.0	0.0	0.0	0.24655	0.062228	0.0	0.0	0.0	0.062228	0.12420999999999999	0.062228	0.12420999999999999	0.0	0.0	0.0	0.062228	0.0	0.0	0.062228	0.0
0.0	0.0	0.0	0.16204000000000002	0.16204000000000002	0.0	0.0	0.0	0.0	0.16204000000000002	0.0	0.24176	0.0	0.08128400000000001	0.0	0.0	0.0	0.0	0.0	0.0	0.16204000000000002	0.0	0.0	0.0	0.0	0.0	0.0	0.32001	0.0	0.0	0.0	0.0	0.08128400000000001	0.24176	0.0	0.0	0.0	0.0	0.0	0.0	0.0	0.0	0.16204000000000002	0.0	0.0	0.0	0.0	0.0	0.0	0.0
0.0	0.13957	0.0	0.069957	0.0	0.069957	0.0	0.13957	0.0	0.13957	0.0	0.0	0.069957	0.13957	0.0	0.0	0.069957	0.0	0.20853000000000002	0.0	0.069957	0.0	0.0	0.0	0.0	0.0	0.13957	0.069957	0.0	0.0	0.0	0.0	0.0	0.20853000000000002	0.0	0.0	0.0	0.20853000000000002	0.0	0.0	0.0	0.0	0.20853000000000002	0.0	0.0	0.0	0.0	0.0	0.0	0.069957
0.058702	0.0	0.0	0.058702	0.0	0.058702	0.0	0.058702	0.0	0.28961	0.0	0.0	0.0	0.058702	0.0	0.0	0.058702	0.058702	0.0	0.0	0.0	0.0	0.058702	0.0	0.0	0.0	0.0	0.058702	0.1172	0.0	0.0	0.0	0.17531	0.17531	0.0	0.0	0.0	0.058702	0.058702	0.1172	0.0	0.0	0.0	0.0	0.0	0.0	0.0	0.0	0.058702	0.058702
0.0	0.0	0.0	0.0	0.0	0.0	0.0	0.14252	0.0	0.66491	0.0	0.14252	0.0	0.0	0.0	0.0	0.0	0.0	0.41681999999999997	0.0	0.14252	0.0	0.14252	0.0	0.0	0.0	0.0	0.14252	0.0	0.0	0.28224	0.0	0.0	0.0	0.0	0.0	0.0	0.0	0.0	0.28224	0.0	0.14252	0.0	0.0	0.0	0.0	0.14252	0.0	0.0	0.0
0.0	0.0	0.0	0.13887	0.0	0.13887	0.0	0.0	0.0	0.27515	0.0	0.0	0.0	0.0	0.0	0.13887	0.0	0.0	0.13887	0.0	0.0	0.0	0.0	0.0	0.0	0.0	0.0	0.0	0.13887	0.0	0.0	0.0	0.0	0.40665999999999997	0.0	0.0	0.0	0.13887	0.0	0.0	0.0	0.0	0.13887	0.0	0.0	0.0	0.0	0.0	0.0	0.0
0.0	0.0	0.0	0.11944	0.0	0.0	0.0	0.0	0.0	0.11944	0.0	0.11944	0.0	0.0	0.0	0.0	0.11944	0.0	0.0	0.0	0.11944	0.0	0.0	0.23721	0.0	0.0	0.0	0.11944	0.11944	0.0	0.0	0.0	0.0	0.11944	0.0	0.0	0.0	0.0	0.0	0.0	0.0	0.0	0.11944	0.0	0.0	0.0	0.0	0.0	0.0	0.0
0.0	0.041472	0.041472	0.082873	0.0	0.0	0.0	0.16518	0.0	0.32605	0.0	0.0	0.041472	0.12412999999999999	0.0	0.0	0.0	0.0	0.082873	0.0	0.082873	0.0	0.041472	0.041472	0.0	0.0	0.0	0.12412999999999999	0.0	0.0	0.041472	0.0	0.082873	0.28645	0.0	0.0	0.0	0.041472	0.041472	0.041472	0.0	0.0	0.0	0.0	0.0	0.0	0.0	0.0	0.0	0.0
0.0	0.0	0.0	0.0	0.0	0.0	0.0	0.0	0.0	0.40071	0.0	0.0	0.0	0.13675	0.0	0.0	0.0	0.13675	0.0	0.0	0.0	0.0	0.0	0.0	0.0	0.0	0.13675	0.0	0.0	0.0	0.13675	0.0	0.27101	0.13675	0.0	0.0	0.0	0.0	0.0	0.0	0.0	0.13675	0.0	0.0	0.0	0.0	0.0	0.0	0.0	0.0
0.0	0.0	0.0	0.076661	0.0	0.0	0.0	0.0	0.0	0.0	0.0	0.30230999999999997	0.0	0.0	0.0	0.0	0.076661	0.076661	0.0	0.0	0.0	0.0	0.076661	0.0	0.0	0.0	0.0	0.0	0.0	0.0	0.0	0.15287	0.076661	0.15287	0.0	0.076661	0.0	0.0	0.0	0.076661	0.0	0.0	0.0	0.0	0.0	0.076661	0.0	0.0	0.0	0.22821
0.0	0.0	0.10349000000000001	0.10349000000000001	0.0	0.10349000000000001	0.0	0.0	0.10349000000000001	0.40363000000000004	0.0	0.10349000000000001	0.0	0.40363000000000004	0.0	0.0	0.0	0.0	0.40363000000000004	0.0	0.0	0.0	0.10349000000000001	0.0	0.0	0.0	0.0	0.10349000000000001	0.10349000000000001	0.0	0.0	0.0	0.10349000000000001	0.0	0.0	0.0	0.0	0.10349000000000001	0.0	0.10349000000000001	0.20588	0.0	0.0	0.0	0.0	0.0	0.0	0.0	0.0	0.0
0.064942	0.25711999999999996	0.0	0.12961	0.0	0.0	0.0	0.0	0.0	0.19375	0.0	0.12961	0.0	0.12961	0.0	0.0	0.0	0.0	0.0	0.0	0.19375	0.0	0.0	0.064942	0.0	0.0	0.0	0.25711999999999996	0.0	0.0	0.0	0.0	0.0	0.44053000000000003	0.0	0.0	0.064942	0.12961	0.0	0.0	0.0	0.0	0.0	0.0	0.0	0.0	0.064942	0.0	0.0	0.0
0.0	0.0	0.0	0.0	0.0	0.0	0.0	0.0	0.0	0.29324	0.0	0.0	0.0	0.0	0.0	0.0	0.0	0.0	0.09898799999999999	0.0	0.09898799999999999	0.0	0.0	0.0	0.0	0.0	0.0	0.09898799999999999	0.0	0.0	0.0	0.0	0.0	0.09898799999999999	0.0	0.09898799999999999	0.0	0.09898799999999999	0.0	0.0	0.0	0.0	0.0	0.0	0.0	0.0	0.0	0.0	0.0	0.0
0.0	0.0	0.0	0.0	0.0	0.0	0.0	0.0	0.0	0.42908999999999997	0.0	0.0	0.0	0.11037000000000001	0.0	0.0	0.0	0.21941999999999998	0.0	0.0	0.11037000000000001	0.0	0.0	0.0	0.0	0.0	0.0	0.21941999999999998	0.0	0.0	0.0	0.0	0.0	0.21941999999999998	0.0	0.0	0.0	0.21941999999999998	0.0	0.0	0.0	0.0	0.0	0.0	0.0	0.11037000000000001	0.0	0.0	0.0	0.0
0.0	0.098093	0.0	0.098093	0.0	0.0	0.0	0.049106	0.0	0.51703	0.0	0.0	0.0	0.19526	0.0	0.049106	0.049106	0.0	0.14685	0.0	0.0	0.0	0.049106	0.0	0.0	0.049106	0.0	0.049106	0.0	0.0	0.0	0.0	0.049106	0.049106	0.0	0.0	0.0	0.049106	0.0	0.049106	0.049106	0.049106	0.0	0.0	0.0	0.0	0.0	0.0	0.0	0.0
0.050526	0.050526	0.0	0.0	0.0	0.0	0.0	0.0	0.0	0.3941	0.0	0.0	0.0	0.10092999999999999	0.0	0.050526	0.0	0.0	0.050526	0.0	0.0	0.0	0.0	0.0	0.0	0.0	0.0	0.0	0.050526	0.050526	0.0	0.0	0.050526	0.15107	0.0	0.0	0.0	0.15107	0.0	0.10092999999999999	0.050526	0.0	0.0	0.0	0.0	0.050526	0.0	0.0	0.0	0.10092999999999999
0.0	0.0	0.0	0.0	0.0	0.0	0.0	0.0	0.0	0.0	0.0	0.0	0.0	0.0	0.0	0.0	0.0	0.0	0.0	0.0	0.0	0.0	0.0	0.0	0.0	0.0	0.0	0.0	0.0	0.0	0.0	0.0	0.0	0.0	0.0	0.0	0.0	0.0	0.0	0.0	0.0	0.0	0.0	0.0	0.0	0.0	0.0	0.0	0.0	0.0
0.0	0.0	0.0	0.062014	0.0	0.0	0.0	0.30549	0.0	0.12379000000000001	0.0	0.0	0.0	0.24574000000000001	0.0	0.0	0.0	0.0	0.24574000000000001	0.0	0.0	0.0	0.12379000000000001	0.0	0.0	0.0	0.0	0.062014	0.0	0.0	0.0	0.0	0.12379000000000001	0.062014	0.0	0.0	0.0	0.30549	0.0	0.062014	0.0	0.0	0.24574000000000001	0.0	0.0	0.0	0.0	0.0	0.0	0.062014
0.0	0.0	0.0	0.18143	0.0	0.0	0.0	0.0	0.0	0.18143	0.0	0.0	0.0	0.3572	0.0	0.0	0.0	0.091084	0.0	0.0	0.0	0.0	0.0	0.0	0.0	0.0	0.091084	0.27034	0.0	0.0	0.0	0.0	0.27034	0.091084	0.0	0.0	0.0	0.0	0.0	0.18143	0.0	0.091084	0.0	0.0	0.0	0.091084	0.091084	0.0	0.0	0.0
0.0	0.0	0.0	0.10715	0.0	0.0	0.0	0.10715	0.0	0.31676	0.0	0.0	0.10715	0.0	0.0	0.0	0.0	0.0	0.10715	0.0	0.0	0.0	0.10715	0.0	0.0	0.0	0.0	0.0	0.0	0.0	0.0	0.0	0.0	0.0	0.0	0.0	0.0	0.0	0.0	0.0	0.0	0.0	0.0	0.0	0.0	0.0	0.0	0.0	0.0	0.10715
0.0	0.0	0.0	0.085793	0.0	0.085793	0.0	0.0	0.0	0.0	0.0	0.085793	0.0	0.085793	0.0	0.0	0.0	0.0	0.085793	0.0	0.0	0.0	0.0	0.0	0.0	0.0	0.0	0.085793	0.25493000000000005	0.0	0.0	0.0	0.17096	0.085793	0.0	0.0	0.0	0.0	0.0	0.085793	0.17096	0.0	0.0	0.0	0.0	0.0	0.0	0.0	0.0	0.085793
0.0	0.10955999999999999	0.0	0.0	0.0	0.0	0.0	0.0	0.0	0.21783000000000002	0.0	0.0	0.0	0.0	0.0	0.0	0.0	0.10955999999999999	0.10955999999999999	0.0	0.0	0.0	0.10955999999999999	0.10955999999999999	0.0	0.0	0.0	0.10955999999999999	0.21783000000000002	0.0	0.0	0.10955999999999999	0.0	0.0	0.0	0.0	0.0	0.10955999999999999	0.0	0.0	0.10955999999999999	0.0	0.0	0.0	0.0	0.0	0.0	0.0	0.10955999999999999	0.0
0.12774000000000002	0.0	0.0	0.064	0.0	0.0	0.0	0.0	0.0	0.19097	0.0	0.064	0.064	0.064	0.0	0.0	0.064	0.064	0.25346	0.0	0.0	0.0	0.0	0.0	0.0	0.0	0.0	0.064	0.064	0.0	0.0	0.064	0.12774000000000002	0.0	0.0	0.0	0.0	0.064	0.0	0.064	0.0	0.0	0.064	0.0	0.0	0.0	0.0	0.0	0.0	0.064
0.0	0.0	0.092673	0.18456	0.0	0.0	0.0	0.18456	0.0	0.0	0.0	0.092673	0.092673	0.092673	0.0	0.0	0.0	0.092673	0.0	0.0	0.0	0.0	0.092673	0.0	0.0	0.0	0.0	0.092673	0.092673	0.0	0.0	0.0	0.0	0.0	0.0	0.0	0.0	0.092673	0.0	0.0	0.0	0.18456	0.0	0.0	0.0	0.0	0.0	0.0	0.0	0.0
0.0	0.11467000000000001	0.0	0.0	0.0	0.0	0.0	0.0	0.0	0.33829000000000004	0.0	0.11467000000000001	0.0	0.22788000000000003	0.0	0.0	0.0	0.11467000000000001	0.0	0.0	0.0	0.0	0.0	0.0	0.0	0.0	0.0	0.0	0.0	0.0	0.11467000000000001	0.11467000000000001	0.22788000000000003	0.0	0.0	0.0	0.0	0.0	0.0	0.0	0.11467000000000001	0.0	0.0	0.0	0.0	0.0	0.0	0.0	0.0	0.0
0.0	0.088479	0.0	0.088479	0.0	0.0	0.0	0.0	0.0	0.26275	0.0	0.1325	0.044284	0.17628	0.0	0.0	0.0	0.0	0.044284	0.0	0.0	0.0	0.0	0.0	0.0	0.0	0.0	0.044284	0.044284	0.0	0.1325	0.0	0.044284	0.1325	0.0	0.044284	0.0	0.0	0.044284	0.088479	0.0	0.044284	0.044284	0.0	0.0	0.0	0.0	0.0	0.0	0.0
0.0	0.0	0.0	0.0	0.0	0.0	0.0	0.0	0.0	0.10365	0.0	0.0	0.20622	0.40424	0.0	0.0	0.0	0.0	0.0	0.0	0.0	0.0	0.0	0.0	0.0	0.0	0.0	0.30667	0.4983	0.0	0.0	0.0	0.20622	0.10365	0.0	0.0	0.0	0.30667	0.0	0.0	0.0	0.0	0.0	0.0	0.0	0.10365	0.0	0.0	0.0	0.0
0.0	0.0	0.0	0.0	0.0	0.0	0.0	0.0	0.0	0.11965	0.0	0.0	0.0	0.11965	0.0	0.0	0.0	0.0	0.0	0.0	0.0	0.0	0.23764000000000002	0.0	0.0	0.0	0.0	0.46303999999999995	0.0	0.0	0.0	0.0	0.0	0.11965	0.0	0.0	0.0	0.35248	0.0	0.0	0.0	0.11965	0.11965	0.0	0.0	0.0	0.0	0.0	0.0	0.0
0.12376	0.062	0.0	0.0	0.0	0.0	0.0	0.0	0.0	0.12376	0.0	0.12376	0.0	0.24568	0.0	0.0	0.062	0.062	0.062	0.0	0.062	0.0	0.0	0.0	0.0	0.0	0.0	0.18506	0.062	0.0	0.0	0.062	0.062	0.18506	0.0	0.0	0.0	0.062	0.0	0.062	0.0	0.062	0.062	0.0	0.0	0.0	0.0	0.0	0.0	0.0
0.0	0.20656999999999998	0.0	0.10384000000000002	0.10384000000000002	0.0	0.0	0.10384000000000002	0.0	0.0	0.0	0.0	0.0	0.0	0.0	0.0	0.0	0.0	0.0	0.0	0.0	0.0	0.0	0.0	0.0	0.0	0.0	0.30721	0.0	0.0	0.0	0.0	0.0	0.0	0.0	0.0	0.0	0.0	0.0	0.10384000000000002	0.0	0.0	0.20656999999999998	0.0	0.0	0.0	0.0	0.0	0.0	0.0
0.085765	0.085765	0.0	0.085765	0.0	0.0	0.0	0.0	0.0	0.41716000000000003	0.0	0.0	0.0	0.085765	0.0	0.0	0.0	0.0	0.0	0.0	0.0	0.0	0.0	0.0	0.0	0.0	0.0	0.085765	0.17090999999999998	0.0	0.085765	0.17090999999999998	0.17090999999999998	0.33705999999999997	0.0	0.0	0.0	0.085765	0.0	0.0	0.0	0.0	0.17090999999999998	0.0	0.0	0.0	0.0	0.0	0.0	0.085765
0.087859	0.087859	0.0	0.0	0.0	0.0	0.0	0.0	0.0	0.17505	0.0	0.0	0.17505	0.0	0.0	0.0	0.087859	0.0	0.0	0.0	0.17505	0.0	0.0	0.0	0.0	0.0	0.0	0.17505	0.17505	0.0	0.0	0.0	0.087859	0.087859	0.0	0.0	0.0	0.087859	0.0	0.087859	0.0	0.0	0.0	0.0	0.0	0.0	0.0	0.0	0.0	0.0
0.082084	0.082084	0.0	0.0	0.0	0.0	0.0	0.0	0.0	0.16362000000000002	0.0	0.0	0.0	0.0	0.0	0.0	0.0	0.082084	0.40012	0.0	0.082084	0.0	0.24409	0.082084	0.0	0.0	0.0	0.16362000000000002	0.16362000000000002	0.0	0.082084	0.082084	0.0	0.082084	0.082084	0.0	0.0	0.16362000000000002	0.0	0.082084	0.0	0.082084	0.16362000000000002	0.0	0.0	0.0	0.0	0.0	0.0	0.0
0.0	0.10417	0.0	0.20723000000000003	0.0	0.0	0.0	0.15591	0.0	0.15591	0.0	0.0	0.0	0.0	0.0	0.0	0.0	0.0	0.10417	0.0	0.0	0.0	0.0	0.10417	0.0	0.0	0.0	0.10417	0.052158	0.0	0.0	0.0	0.0	0.30818	0.0	0.052158	0.0	0.0	0.0	0.052158	0.10417	0.0	0.0	0.0	0.0	0.052158	0.0	0.0	0.0	0.0
0.0	0.0	0.11879	0.0	0.0	0.0	0.11879	0.11879	0.0	0.6644399999999999	0.0	0.0	0.0	0.0	0.0	0.0	0.0	0.0	0.0	0.0	0.0	0.0	0.0	0.0	0.0	0.0	0.0	0.0	0.0	0.0	0.11879	0.0	0.11879	0.23594	0.0	0.0	0.0	0.0	0.0	0.11879	0.0	0.0	0.0	0.0	0.0	0.0	0.0	0.0	0.0	0.0
0.07083300000000001	0.0	0.0	0.07083300000000001	0.0	0.0	0.0	0.0	0.0	0.47785	0.0	0.14131	0.07083300000000001	0.07083300000000001	0.0	0.0	0.0	0.07083300000000001	0.21111	0.0	0.0	0.0	0.07083300000000001	0.14131	0.0	0.0	0.0	0.14131	0.07083300000000001	0.0	0.0	0.0	0.0	0.07083300000000001	0.14131	0.0	0.0	0.27989	0.0	0.14131	0.0	0.0	0.0	0.0	0.0	0.0	0.0	0.0	0.0	0.0
0.14477	0.0	0.0	0.21623	0.0	0.072574	0.0	0.0	0.0	0.28662	0.0	0.072574	0.0	0.14477	0.0	0.0	0.0	0.21623	0.072574	0.0	0.14477	0.0	0.0	0.0	0.0	0.0	0.0	0.14477	0.072574	0.0	0.0	0.0	0.0	0.14477	0.0	0.0	0.0	0.14477	0.0	0.0	0.0	0.072574	0.0	0.0	0.0	0.0	0.0	0.0	0.0	0.072574
0.080772	0.080772	0.0	0.080772	0.0	0.080772	0.0	0.0	0.0	0.0	0.0	0.0	0.0	0.080772	0.080772	0.0	0.080772	0.0	0.31805	0.0	0.0	0.0	0.080772	0.0	0.0	0.0	0.0	0.16102	0.0	0.0	0.0	0.0	0.080772	0.080772	0.0	0.0	0.0	0.080772	0.0	0.0	0.080772	0.0	0.0	0.0	0.0	0.0	0.0	0.0	0.0	0.0
0.0	0.0	0.0	0.0	0.0	0.0	0.0	0.079058	0.0	0.23524	0.0	0.0	0.0	0.38604	0.0	0.0	0.0	0.23524	0.0	0.0	0.079058	0.0	0.079058	0.0	0.0	0.0	0.0	0.079058	0.0	0.0	0.0	0.0	0.079058	0.15763	0.0	0.0	0.0	0.079058	0.0	0.0	0.0	0.0	0.0	0.0	0.0	0.0	0.0	0.0	0.0	0.0
0.070396	0.0	0.0	0.20981999999999998	0.0	0.0	0.0	0.070396	0.0	0.070396	0.0	0.14045	0.0	0.070396	0.0	0.0	0.0	0.070396	0.070396	0.0	0.0	0.0	0.20981999999999998	0.0	0.0	0.0	0.0	0.14045	0.070396	0.0	0.0	0.0	0.0	0.34536999999999995	0.070396	0.0	0.0	0.14045	0.0	0.070396	0.0	0.0	0.0	0.0	0.0	0.0	0.070396	0.0	0.0	0.070396
0.0	0.3779	0.0	0.0	0.0	0.0	0.0	0.0	0.0	0.49541999999999997	0.0	0.0	0.2552	0.12863	0.0	0.0	0.0	0.0	0.0	0.0	0.0	0.0	0.12863	0.12863	0.0	0.0	0.0	0.12863	0.0	0.0	0.0	0.0	0.0	0.0	0.12863	0.0	0.0	0.0	0.0	0.0	0.0	0.0	0.12863	0.0	0.0	0.12863	0.0	0.0	0.0	0.0
0.0	0.0	0.0	0.13085	0.0	0.0	0.0	0.13085	0.0	0.087369	0.0	0.043726	0.043726	0.34315	0.0	0.0	0.0	0.0	0.0	0.0	0.043726	0.0	0.17407999999999998	0.0	0.0	0.0	0.0	0.13085	0.13085	0.0	0.043726	0.043726	0.043726	0.13085	0.043726	0.0	0.0	0.043726	0.0	0.087369	0.0	0.0	0.0	0.0	0.0	0.0	0.0	0.0	0.0	0.0
0.074561	0.074561	0.0	0.074561	0.0	0.0	0.0	0.074561	0.0	0.29425999999999997	0.0	0.0	0.0	0.14870999999999998	0.0	0.0	0.0	0.074561	0.074561	0.0	0.074561	0.0	0.0	0.0	0.0	0.0	0.0	0.074561	0.0	0.0	0.0	0.0	0.0	0.22207	0.0	0.14870999999999998	0.0	0.074561	0.0	0.074561	0.0	0.0	0.0	0.0	0.0	0.0	0.074561	0.0	0.0	0.074561
0.0	0.0	0.0	0.12267	0.0	0.0	0.0	0.0	0.0	0.36103	0.0	0.0	0.0	0.24353000000000002	0.0	0.0	0.0	0.0	0.12267	0.0	0.24353000000000002	0.0	0.0	0.12267	0.0	0.0	0.0	0.36103	0.47396000000000005	0.0	0.0	0.24353000000000002	0.24353000000000002	0.36103	0.0	0.0	0.12267	0.47396000000000005	0.0	0.12267	0.0	0.0	0.36103	0.0	0.0	0.0	0.12267	0.0	0.0	0.12267
0.0	0.067503	0.0	0.0	0.0	0.0	0.0	0.0	0.0	0.2013	0.0	0.0	0.0	0.067503	0.0	0.0	0.0	0.0	0.067503	0.0	0.0	0.0	0.067503	0.0	0.0	0.0	0.0	0.067503	0.1347	0.0	0.1347	0.0	0.1347	0.067503	0.0	0.0	0.0	0.067503	0.0	0.067503	0.067503	0.0	0.0	0.0	0.0	0.0	0.067503	0.0	0.0	0.0
0.0	0.0	0.0	0.0	0.0	0.081867	0.0	0.081867	0.0	0.081867	0.0	0.081867	0.0	0.081867	0.0	0.0	0.0	0.0	0.16319	0.0	0.081867	0.0	0.0	0.0	0.0	0.0	0.0	0.081867	0.16319	0.0	0.081867	0.0	0.0	0.081867	0.0	0.0	0.0	0.081867	0.0	0.081867	0.0	0.0	0.081867	0.0	0.0	0.0	0.081867	0.0	0.0	0.0
0.0	0.17082999999999998	0.0	0.0	0.0	0.0	0.0	0.25472	0.0	0.41695	0.0	0.0	0.0	0.08572300000000001	0.0	0.0	0.0	0.0	0.0	0.0	0.08572300000000001	0.0	0.0	0.0	0.0	0.0	0.0	0.0	0.08572300000000001	0.0	0.08572300000000001	0.0	0.0	0.08572300000000001	0.0	0.0	0.08572300000000001	0.08572300000000001	0.0	0.08572300000000001	0.0	0.0	0.08572300000000001	0.0	0.0	0.0	0.0	0.0	0.0	0.0
0.0	0.0	0.0	0.37605	0.0	0.0	0.0	0.0	0.0	0.096094	0.0	0.096094	0.0	0.096094	0.0	0.0	0.0	0.0	0.28485	0.0	0.0	0.0	0.0	0.0	0.0	0.0	0.0	0.096094	0.0	0.0	0.0	0.0	0.0	0.19132000000000002	0.0	0.0	0.0	0.0	0.0	0.0	0.0	0.0	0.0	0.0	0.0	0.0	0.0	0.0	0.0	0.19132000000000002
0.0	0.0	0.0	0.0	0.0	0.0	0.0	0.0	0.0	0.16883	0.0	0.16883	0.0	0.25179	0.0	0.084715	0.084715	0.0	0.16883	0.0	0.16883	0.0	0.25179	0.0	0.0	0.0	0.0	0.25179	0.16883	0.0	0.084715	0.0	0.084715	0.084715	0.0	0.084715	0.0	0.084715	0.0	0.16883	0.0	0.0	0.0	0.0	0.0	0.0	0.0	0.0	0.0	0.0
0.0	0.0	0.0	0.1012	0.0	0.0	0.0	0.0	0.0	0.1012	0.0	0.20138	0.0	0.1012	0.0	0.0	0.0	0.0	0.0	0.0	0.0	0.0	0.1012	0.0	0.0	0.0	0.0	0.57586	0.0	0.0	0.0	0.0	0.0	0.0	0.0	0.0	0.0	0.1012	0.0	0.1012	0.0	0.0	0.1012	0.0	0.0	0.0	0.0	0.0	0.0	0.0
0.10021000000000001	0.0	0.0	0.10021000000000001	0.0	0.0	0.0	0.10021000000000001	0.0	0.48293	0.0	0.0	0.0	0.29675999999999997	0.0	0.0	0.10021000000000001	0.0	0.0	0.0	0.10021000000000001	0.0	0.29675999999999997	0.0	0.0	0.0	0.0	0.19944	0.0	0.0	0.0	0.0	0.0	0.10021000000000001	0.0	0.0	0.0	0.0	0.0	0.0	0.0	0.0	0.0	0.0	0.0	0.0	0.0	0.0	0.0	0.0
0.0	0.0	0.0	0.12476	0.12476	0.0	0.0	0.12476	0.0	0.0	0.0	0.0	0.0	0.24761999999999998	0.0	0.0	0.0	0.0	0.0	0.0	0.0	0.0	0.0	0.0	0.0	0.0	0.0	0.12476	0.12476	0.0	0.0	0.0	0.0	0.0	0.0	0.0	0.0	0.12476	0.0	0.0	0.0	0.0	0.0	0.0	0.0	0.12476	0.0	0.0	0.0	0.0
0.0	0.0	0.0	0.10098	0.0	0.0	0.0	0.050556	0.0	0.20096	0.0	0.050556	0.0	0.050556	0.0	0.0	0.050556	0.0	0.15116	0.0	0.050556	0.0	0.10098	0.050556	0.0	0.0	0.0	0.0	0.0	0.050556	0.0	0.0	0.050556	0.25026	0.050556	0.0	0.0	0.20096	0.0	0.050556	0.0	0.0	0.050556	0.0	0.0	0.0	0.0	0.0	0.0	0.10098
0.0	0.082899	0.0	0.0	0.0	0.0	0.0	0.0	0.0	0.55243	0.0	0.082899	0.082899	0.32616999999999996	0.0	0.0	0.24648	0.0	0.082899	0.0	0.082899	0.0	0.0	0.0	0.0	0.0	0.0	0.47939	0.0	0.0	0.0	0.0	0.082899	0.32616999999999996	0.0	0.0	0.16524	0.16524	0.16524	0.082899	0.0	0.0	0.082899	0.0	0.0	0.0	0.0	0.0	0.0	0.0
0.0	0.2263	0.0	0.0	0.0	0.0	0.0	0.076007	0.0	0.2263	0.0	0.0	0.0	0.076007	0.0	0.15158	0.2263	0.0	0.0	0.0	0.076007	0.0	0.0	0.0	0.0	0.0	0.0	0.076007	0.076007	0.0	0.076007	0.0	0.2263	0.5101399999999999	0.0	0.0	0.0	0.0	0.0	0.0	0.0	0.0	0.076007	0.0	0.0	0.0	0.0	0.0	0.0	0.0
0.0	0.092886	0.0	0.0	0.0	0.0	0.0	0.0	0.0	0.5728	0.0	0.0	0.0	0.13908	0.0	0.0	0.046493	0.046493	0.092886	0.0	0.046493	0.0	0.046493	0.046493	0.0	0.0	0.0	0.13908	0.0	0.0	0.0	0.0	0.0	0.18498	0.0	0.0	0.0	0.046493	0.0	0.0	0.0	0.0	0.046493	0.0	0.0	0.18498	0.046493	0.0	0.0	0.0
0.046006	0.091913	0.0	0.091913	0.0	0.091913	0.0	0.18306	0.0	0.18306	0.0	0.0	0.0	0.13763	0.0	0.0	0.0	0.0	0.046006	0.0	0.0	0.0	0.0	0.0	0.0	0.0	0.0	0.091913	0.0	0.0	0.0	0.046006	0.091913	0.046006	0.0	0.046006	0.0	0.046006	0.0	0.046006	0.0	0.091913	0.046006	0.0	0.0	0.0	0.0	0.0	0.0	0.0
0.0	0.0	0.0	0.0	0.084266	0.0	0.0	0.084266	0.084266	0.16794	0.0	0.084266	0.0	0.16794	0.0	0.0	0.0	0.0	0.0	0.0	0.0	0.0	0.0	0.0	0.0	0.0	0.0	0.0	0.0	0.0	0.0	0.084266	0.0	0.0	0.0	0.0	0.0	0.084266	0.0	0.084266	0.0	0.084266	0.0	0.0	0.0	0.0	0.0	0.0	0.0	0.0
0.062485	0.0	0.0	0.062485	0.0	0.0	0.0	0.12473	0.0	0.36687	0.0	0.0	0.0	0.42478999999999995	0.0	0.062485	0.0	0.0	0.062485	0.0	0.062485	0.0	0.0	0.0	0.0	0.0	0.0	0.1865	0.0	0.0	0.0	0.062485	0.0	0.062485	0.062485	0.0	0.0	0.0	0.062485	0.12473	0.0	0.0	0.062485	0.0	0.0	0.062485	0.0	0.0	0.0	0.0
0.0	0.0	0.0	0.0	0.0	0.0	0.0	0.0	0.0	0.0	0.0	0.12460999999999998	0.0	0.12460999999999998	0.0	0.0	0.0	0.12460999999999998	0.12460999999999998	0.0	0.0	0.0	0.24733000000000002	0.0	0.0	0.0	0.0	0.12460999999999998	0.0	0.0	0.0	0.0	0.0	0.12460999999999998	0.0	0.0	0.0	0.0	0.0	0.0	0.12460999999999998	0.0	0.0	0.0	0.0	0.0	0.0	0.0	0.0	0.0
0.0	0.0	0.088255	0.17583	0.0	0.0	0.0	0.088255	0.0	0.26211	0.0	0.088255	0.0	0.26211	0.0	0.0	0.0	0.088255	0.26211	0.0	0.0	0.0	0.088255	0.0	0.0	0.0	0.0	0.0	0.0	0.0	0.088255	0.0	0.088255	0.26211	0.0	0.0	0.0	0.0	0.0	0.0	0.0	0.17583	0.088255	0.0	0.0	0.0	0.0	0.0	0.0	0.088255
0.0	0.080009	0.0	0.15950999999999999	0.0	0.0	0.0	0.0	0.0	0.080009	0.0	0.0	0.0	0.15950999999999999	0.0	0.0	0.15950999999999999	0.080009	0.080009	0.0	0.080009	0.0	0.0	0.0	0.0	0.0	0.0	0.15950999999999999	0.39048	0.0	0.080009	0.0	0.0	0.0	0.0	0.0	0.080009	0.23803000000000002	0.0	0.0	0.0	0.0	0.0	0.0	0.0	0.0	0.0	0.0	0.0	0.0
0.24209	0.16226	0.0	0.08139600000000001	0.0	0.0	0.0	0.0	0.0	0.08139600000000001	0.0	0.0	0.0	0.0	0.0	0.0	0.08139600000000001	0.08139600000000001	0.0	0.0	0.0	0.0	0.08139600000000001	0.0	0.0	0.0	0.0	0.16226	0.0	0.0	0.0	0.0	0.0	0.24209	0.0	0.0	0.0	0.0	0.0	0.08139600000000001	0.0	0.0	0.0	0.0	0.0	0.0	0.0	0.0	0.0	0.0
0.0	0.094083	0.0	0.36848000000000003	0.0	0.0	0.0	0.094083	0.0	0.094083	0.0	0.0	0.094083	0.0	0.0	0.0	0.0	0.0	0.094083	0.0	0.0	0.0	0.0	0.0	0.0	0.0	0.0	0.094083	0.18735	0.0	0.0	0.0	0.094083	0.094083	0.094083	0.0	0.0	0.0	0.094083	0.0	0.094083	0.0	0.0	0.0	0.0	0.0	0.0	0.0	0.0	0.0
0.0	0.0	0.08381	0.0	0.0	0.0	0.0	0.0	0.0	0.32964	0.0	0.0	0.0	0.0	0.0	0.0	0.0	0.0	0.0	0.0	0.0	0.0	0.0	0.0	0.0	0.0	0.0	0.08381	0.0	0.0	0.0	0.0	0.08381	0.08381	0.0	0.0	0.0	0.08381	0.0	0.0	0.0	0.0	0.16704000000000002	0.0	0.0	0.0	0.0	0.0	0.0	0.0
0.0	0.081095	0.0	0.0	0.0	0.0	0.0	0.0	0.0	0.16166	0.0	0.0	0.0	0.081095	0.0	0.0	0.0	0.081095	0.16166	0.0	0.0	0.0	0.0	0.0	0.0	0.0	0.0	0.24120999999999998	0.081095	0.0	0.0	0.0	0.0	0.16166	0.0	0.0	0.0	0.24120999999999998	0.0	0.081095	0.16166	0.0	0.0	0.0	0.0	0.0	0.0	0.0	0.0	0.0
0.0	0.0	0.0	0.0	0.0	0.0	0.0	0.2256	0.0	0.2256	0.0	0.0	0.0	0.0	0.0	0.0	0.0	0.0	0.0	0.0	0.0	0.0	0.0	0.0	0.0	0.0	0.0	0.2256	0.0	0.0	0.0	0.0	0.0	0.0	0.0	0.0	0.0	0.0	0.0	0.0	0.0	0.0	0.0	0.0	0.0	0.0	0.0	0.0	0.0	0.0
0.0	0.33671999999999996	0.0	0.0	0.0	0.0	0.0	0.0	0.0	0.11413	0.0	0.0	0.11413	0.11413	0.0	0.0	0.0	0.0	0.11413	0.0	0.11413	0.0	0.0	0.0	0.0	0.0	0.0	0.33671999999999996	0.0	0.0	0.0	0.0	0.0	0.11413	0.0	0.0	0.0	0.0	0.0	0.0	0.0	0.0	0.0	0.0	0.0	0.0	0.0	0.0	0.0	0.11413
0.0	0.14365	0.0	0.0	0.0	0.0	0.0	0.0	0.0	0.14365	0.0	0.14365	0.0	0.28443	0.0	0.0	0.0	0.0	0.0	0.0	0.14365	0.0	0.14365	0.0	0.0	0.0	0.0	0.41996999999999995	0.0	0.0	0.0	0.0	0.28443	0.0	0.0	0.0	0.0	0.0	0.0	0.14365	0.0	0.0	0.0	0.0	0.0	0.0	0.0	0.0	0.0	0.0
0.0	0.1132	0.1132	0.1132	0.0	0.0	0.0	0.0	0.0	0.0	0.0	0.1132	0.1132	0.22498	0.0	0.0	0.0	0.0	0.0	0.0	0.0	0.0	0.0	0.0	0.0	0.0	0.0	0.22498	0.0	0.0	0.0	0.1132	0.0	0.0	0.0	0.0	0.0	0.0	0.0	0.1132	0.0	0.0	0.1132	0.0	0.0	0.0	0.0	0.0	0.0	0.0
0.0	0.0	0.0	0.0	0.0	0.0	0.0	0.10202	0.0	0.0	0.0	0.0	0.0	0.49103	0.0	0.0	0.0	0.0	0.0	0.0	0.0	0.0	0.0	0.0	0.0	0.0	0.0	0.10202	0.0	0.0	0.0	0.0	0.203	0.0	0.0	0.0	0.0	0.203	0.0	0.30199000000000004	0.0	0.0	0.0	0.0	0.0	0.0	0.0	0.0	0.10202	0.0
0.0	0.18902	0.0	0.18902	0.0	0.0	0.094933	0.0	0.094933	0.28149	0.0	0.0	0.0	0.18902	0.0	0.0	0.0	0.094933	0.094933	0.0	0.0	0.0	0.0	0.094933	0.0	0.0	0.0	0.094933	0.0	0.0	0.0	0.0	0.0	0.094933	0.0	0.0	0.0	0.18902	0.0	0.0	0.0	0.094933	0.0	0.0	0.0	0.0	0.0	0.0	0.0	0.0
0.0	0.25026	0.0	0.25026	0.0	0.1261	0.0	0.0	0.0	0.59624	0.0	0.1261	0.0	0.0	0.0	0.0	0.0	0.0	0.25026	0.0	0.1261	0.0	0.0	0.0	0.0	0.0	0.0	0.0	0.0	0.0	0.0	0.0	0.1261	0.1261	0.0	0.0	0.0	0.0	0.0	0.1261	0.0	0.0	0.0	0.0	0.0	0.0	0.0	0.0	0.0	0.0
0.083411	0.0	0.0	0.083411	0.0	0.0	0.0	0.083411	0.0	0.32811999999999997	0.0	0.24796999999999997	0.0	0.24796999999999997	0.0	0.0	0.0	0.0	0.0	0.0	0.16625	0.0	0.0	0.0	0.0	0.0	0.0	0.0	0.0	0.0	0.0	0.0	0.16625	0.24796999999999997	0.083411	0.0	0.0	0.0	0.083411	0.0	0.0	0.16625	0.0	0.0	0.0	0.0	0.0	0.0	0.0	0.0
0.062747	0.0	0.0	0.0	0.0	0.0	0.12525	0.0	0.0	0.309	0.0	0.062747	0.0	0.0	0.0	0.0	0.0	0.0	0.062747	0.0	0.0	0.0	0.0	0.0	0.0	0.0	0.0	0.062747	0.0	0.0	0.12525	0.0	0.0	0.062747	0.0	0.0	0.0	0.0	0.062747	0.062747	0.0	0.0	0.062747	0.0	0.0	0.0	0.0	0.0	0.0	0.0
0.0	0.0	0.0	0.08316	0.0	0.0	0.0	0.0	0.0	0.24725	0.0	0.24725	0.0	0.16575	0.0	0.0	0.0	0.0	0.24725	0.0	0.08316	0.0	0.08316	0.0	0.0	0.0	0.0	0.0	0.0	0.0	0.0	0.0	0.0	0.40510999999999997	0.0	0.0	0.0	0.08316	0.0	0.08316	0.0	0.16575	0.16575	0.0	0.0	0.0	0.0	0.0	0.0	0.0
0.0	0.16577999999999998	0.0	0.16577999999999998	0.0	0.0	0.0	0.0	0.0	0.0	0.0	0.0	0.0	0.0	0.0	0.0	0.0	0.0	0.0	0.0	0.0	0.0	0.0	0.0	0.0	0.0	0.0	0.16577999999999998	0.0	0.0	0.0	0.0	0.0	0.0	0.0	0.0	0.0	0.0	0.0	0.0	0.0	0.0	0.0	0.0	0.0	0.0	0.0	0.0	0.0	0.0
0.0	0.25024	0.0	0.0	0.0	0.0	0.0	0.0	0.0	0.16777999999999998	0.0	0.0	0.0	0.084187	0.0	0.0	0.0	0.0	0.084187	0.0	0.084187	0.0	0.25024	0.0	0.0	0.0	0.0	0.0	0.0	0.0	0.0	0.0	0.084187	0.25024	0.0	0.0	0.0	0.0	0.0	0.0	0.0	0.0	0.0	0.0	0.0	0.0	0.0	0.0	0.0	0.0
0.0	0.054086	0.0	0.10801	0.0	0.0	0.054086	0.10801	0.0	0.10801	0.0	0.054086	0.10801	0.21478000000000003	0.0	0.0	0.0	0.10801	0.054086	0.0	0.10801	0.0	0.10801	0.0	0.0	0.0	0.0	0.10801	0.054086	0.0	0.0	0.0	0.16163	0.10801	0.0	0.0	0.0	0.0	0.0	0.054086	0.0	0.0	0.054086	0.0	0.0	0.054086	0.0	0.0	0.0	0.0
0.0	0.0	0.0	0.0	0.0	0.0	0.0	0.0	0.0	0.26431	0.0	0.17734	0.0	0.089018	0.0	0.0	0.0	0.17734	0.0	0.0	0.0	0.0	0.17734	0.0	0.0	0.0	0.0	0.089018	0.0	0.0	0.0	0.0	0.0	0.0	0.0	0.0	0.0	0.089018	0.0	0.089018	0.0	0.0	0.0	0.0	0.0	0.0	0.0	0.0	0.0	0.17734
0.0	0.0	0.0	0.13126	0.0	0.0	0.0	0.0	0.0	0.91843	0.0	0.26033	0.0	0.13126	0.0	0.0	0.0	0.0	0.26033	0.0	0.13126	0.0	0.0	0.0	0.0	0.0	0.0	0.0	0.0	0.0	0.0	0.0	0.0	0.13126	0.0	0.0	0.0	0.0	0.0	0.0	0.13126	0.0	0.0	0.0	0.0	0.0	0.0	0.0	0.0	0.0
0.0	0.0	0.0	0.0	0.0	0.0	0.0	0.0	0.0	0.17398	0.0	0.34296	0.0	0.0	0.0	0.0	0.0	0.34296	0.0	0.0	0.0	0.0	0.0	0.0	0.0	0.0	0.0	0.0	0.0	0.0	0.0	0.0	0.0	0.0	0.0	0.17398	0.0	0.0	0.0	0.17398	0.0	0.0	0.0	0.0	0.0	0.0	0.0	0.0	0.0	0.17398
0.0	0.052935	0.052935	0.0	0.0	0.0	0.052935	0.10572000000000001	0.0	0.15822	0.0	0.0	0.052935	0.2618	0.0	0.0	0.0	0.0	0.0	0.0	0.052935	0.0	0.052935	0.10572000000000001	0.0	0.0	0.0	0.052935	0.0	0.0	0.0	0.052935	0.052935	0.0	0.0	0.0	0.0	0.15822	0.0	0.052935	0.0	0.052935	0.10572000000000001	0.0	0.0	0.0	0.0	0.0	0.0	0.0
0.061463	0.0	0.0	0.1227	0.0	0.0	0.0	0.24358000000000002	0.0	0.3611	0.0	0.0	0.0	0.1227	0.0	0.0	0.061463	0.061463	0.0	0.0	0.061463	0.0	0.0	0.061463	0.0	0.0	0.0	0.0	0.1227	0.0	0.0	0.061463	0.18347	0.061463	0.0	0.0	0.0	0.1227	0.0	0.0	0.061463	0.0	0.061463	0.0	0.0	0.0	0.0	0.0	0.0	0.0
0.0	0.0	0.0	0.0	0.0	0.0	0.0	0.0	0.0	0.19865	0.0	0.099814	0.0	0.099814	0.0	0.0	0.0	0.0	0.0	0.0	0.099814	0.0	0.0	0.0	0.0	0.0	0.0	0.099814	0.0	0.0	0.0	0.0	0.0	0.099814	0.099814	0.0	0.0	0.099814	0.0	0.099814	0.0	0.0	0.0	0.0	0.0	0.0	0.0	0.0	0.0	0.099814
0.0	0.077588	0.0	0.077588	0.0	0.077588	0.0	0.0	0.0	0.37919	0.0	0.0	0.0	0.077588	0.0	0.0	0.0	0.0	0.077588	0.0	0.0	0.0	0.077588	0.0	0.0	0.0	0.0	0.077588	0.077588	0.0	0.0	0.077588	0.0	0.15471	0.0	0.0	0.0	0.077588	0.0	0.0	0.077588	0.0	0.0	0.0	0.0	0.077588	0.0	0.0	0.077588	0.0
0.0	0.0	0.0	0.055304	0.0	0.0	0.0	0.055304	0.0	0.42935	0.0	0.055304	0.0	0.11044000000000001	0.0	0.0	0.055304	0.0	0.0	0.0	0.0	0.0	0.11044000000000001	0.0	0.0	0.0	0.0	0.32618	0.11044000000000001	0.0	0.11044000000000001	0.055304	0.055304	0.21955	0.0	0.0	0.0	0.055304	0.0	0.16524	0.0	0.055304	0.0	0.0	0.0	0.0	0.0	0.0	0.0	0.0
0.14424	0.28558	0.0	0.0	0.0	0.0	0.0	0.0	0.0	0.4216	0.0	0.0	0.0	0.0	0.0	0.0	0.0	0.0	0.0	0.0	0.0	0.0	0.0	0.0	0.0	0.0	0.0	0.0	0.0	0.0	0.0	0.0	0.14424	0.5506800000000001	0.14424	0.0	0.0	0.0	0.0	0.0	0.0	0.0	0.0	0.0	0.0	0.0	0.0	0.0	0.0	0.14424
0.0	0.29349000000000003	0.0	0.0	0.0	0.0	0.0	0.0	0.0	0.074361	0.0	0.074361	0.0	0.14831	0.0	0.0	0.0	0.0	0.0	0.0	0.074361	0.0	0.0	0.0	0.0	0.0	0.0	0.0	0.29349000000000003	0.0	0.0	0.0	0.14831	0.14831	0.0	0.0	0.0	0.43293000000000004	0.0	0.0	0.0	0.0	0.0	0.0	0.0	0.0	0.0	0.0	0.0	0.0
0.064	0.0	0.0	0.064	0.064	0.0	0.0	0.0	0.0	0.31499	0.0	0.064	0.064	0.12774000000000002	0.0	0.0	0.0	0.064	0.064	0.0	0.064	0.0	0.0	0.0	0.0	0.0	0.064	0.25346	0.0	0.0	0.0	0.0	0.064	0.064	0.12774000000000002	0.0	0.0	0.19097	0.0	0.064	0.0	0.0	0.064	0.0	0.0	0.0	0.0	0.0	0.0	0.0
0.0	0.06829299999999999	0.0	0.06829299999999999	0.0	0.06829299999999999	0.0	0.13627	0.06829299999999999	0.27008000000000004	0.0	0.0	0.0	0.06829299999999999	0.0	0.0	0.0	0.0	0.06829299999999999	0.0	0.0	0.0	0.06829299999999999	0.06829299999999999	0.0	0.0	0.0	0.27008000000000004	0.06829299999999999	0.0	0.0	0.0	0.0	0.20363	0.0	0.0	0.0	0.0	0.0	0.0	0.0	0.0	0.0	0.0	0.0	0.0	0.06829299999999999	0.0	0.0	0.06829299999999999
0.0	0.043268	0.043268	0.08645599999999999	0.0	0.0	0.0	0.17227	0.0	0.12947999999999998	0.0	0.043268	0.043268	0.12947999999999998	0.0	0.0	0.0	0.0	0.25687	0.0	0.0	0.0	0.0	0.043268	0.0	0.0	0.0	0.21477	0.043268	0.0	0.0	0.043268	0.043268	0.08645599999999999	0.0	0.08645599999999999	0.0	0.08645599999999999	0.0	0.043268	0.0	0.12947999999999998	0.043268	0.0	0.0	0.0	0.0	0.0	0.0	0.0
0.0	0.16646	0.0	0.055715	0.0	0.0	0.0	0.0	0.0	0.32852	0.0	0.0	0.0	0.055715	0.0	0.0	0.0	0.0	0.11126	0.0	0.22116999999999998	0.0	0.0	0.0	0.0	0.0	0.0	0.16646	0.055715	0.0	0.0	0.11126	0.16646	0.11126	0.0	0.055715	0.0	0.11126	0.0	0.0	0.0	0.0	0.0	0.0	0.0	0.0	0.0	0.0	0.055715	0.0
0.0	0.14848	0.0	0.0	0.0	0.0	0.0	0.0	0.0	0.14848	0.0	0.0	0.0	0.14848	0.0	0.07444500000000001	0.07444500000000001	0.07444500000000001	0.07444500000000001	0.0	0.0	0.0	0.0	0.0	0.0	0.0	0.0	0.14848	0.0	0.0	0.0	0.0	0.22171999999999997	0.14848	0.0	0.0	0.0	0.22171999999999997	0.0	0.07444500000000001	0.0	0.07444500000000001	0.14848	0.0	0.0	0.0	0.0	0.0	0.0	0.0
0.045159	0.045159	0.0	0.22398	0.0	0.0	0.045159	0.0	0.0	0.31117	0.0	0.0	0.0	0.045159	0.0	0.0	0.0	0.0	0.045159	0.0	0.045159	0.0	0.0	0.0	0.0	0.090226	0.0	0.090226	0.0	0.0	0.090226	0.0	0.045159	0.17973	0.0	0.0	0.0	0.045159	0.0	0.0	0.0	0.0	0.0	0.0	0.0	0.0	0.0	0.0	0.045159	0.045159
0.0	0.142	0.0	0.07117799999999999	0.0	0.0	0.0	0.07117799999999999	0.0	0.21213	0.0	0.07117799999999999	0.0	0.142	0.0	0.0	0.07117799999999999	0.07117799999999999	0.0	0.0	0.142	0.0	0.0	0.0	0.0	0.0	0.0	0.0	0.142	0.0	0.0	0.0	0.0	0.0	0.0	0.0	0.0	0.07117799999999999	0.0	0.21213	0.07117799999999999	0.0	0.0	0.0	0.0	0.0	0.0	0.0	0.0	0.0
0.0	0.0	0.0	0.12275	0.0	0.0	0.0	0.18356	0.0	0.36127	0.0	0.0	0.0	0.36127	0.0	0.0	0.061491	0.0	0.0	0.0	0.12275	0.0	0.0	0.0	0.0	0.0	0.0	0.18356	0.061491	0.0	0.0	0.061491	0.18356	0.303	0.0	0.0	0.0	0.12275	0.0	0.061491	0.061491	0.0	0.061491	0.0	0.0	0.0	0.0	0.0	0.0	0.0
0.0	0.0	0.0	0.0855	0.0	0.0	0.0	0.0	0.0	0.0855	0.0	0.25408000000000003	0.0	0.0855	0.0	0.0	0.0	0.0	0.0855	0.0	0.0	0.0	0.0	0.0	0.0	0.0	0.0	0.41591999999999996	0.0855	0.0	0.0	0.0	0.25408000000000003	0.33605999999999997	0.0	0.0855	0.0	0.17038	0.0	0.17038	0.0	0.0	0.0	0.0	0.0	0.0	0.0	0.0	0.0	0.0
0.0	0.0	0.0	0.072345	0.0	0.0	0.0	0.0	0.0	0.42182	0.0	0.072345	0.0	0.28574	0.0	0.0	0.0	0.0	0.072345	0.0	0.14431	0.0	0.072345	0.0	0.072345	0.0	0.0	0.35456	0.28574	0.0	0.0	0.072345	0.14431	0.21555	0.0	0.0	0.0	0.14431	0.0	0.0	0.0	0.14431	0.0	0.0	0.0	0.0	0.0	0.0	0.0	0.0
0.0	0.087144	0.087144	0.0	0.0	0.0	0.0	0.0	0.0	0.25886	0.0	0.0	0.0	0.17364000000000002	0.0	0.0	0.0	0.0	0.087144	0.0	0.0	0.0	0.0	0.0	0.0	0.0	0.0	0.3423	0.25886	0.0	0.0	0.0	0.087144	0.087144	0.0	0.0	0.0	0.0	0.0	0.17364000000000002	0.0	0.087144	0.087144	0.0	0.0	0.0	0.0	0.0	0.0	0.0
0.0	0.0	0.0	0.18765	0.0	0.0	0.0	0.18765	0.0	0.36906	0.0	0.18765	0.0	0.18765	0.0	0.0	0.0	0.18765	0.18765	0.0	0.18765	0.0	0.18765	0.0	0.0	0.0	0.0	0.18765	0.18765	0.0	0.0	0.0	0.0	0.36906	0.0	0.0	0.0	0.0	0.0	0.0	0.0	0.18765	0.0	0.0	0.0	0.0	0.0	0.0	0.0	0.0
0.0	0.0	0.0	0.0	0.0	0.0	0.0	0.0	0.0	0.26613000000000003	0.0	0.0	0.0	0.08964	0.0	0.0	0.0	0.08964	0.0	0.0	0.0	0.0	0.08964	0.0	0.0	0.0	0.0	0.0	0.0	0.0	0.08964	0.0	0.0	0.08964	0.0	0.0	0.0	0.0	0.0	0.0	0.0	0.17857	0.0	0.0	0.0	0.0	0.0	0.0	0.0	0.0
0.055304	0.0	0.0	0.0	0.0	0.0	0.0	0.055304	0.0	0.37824	0.0	0.0	0.0	0.055304	0.0	0.055304	0.0	0.11044000000000001	0.055304	0.0	0.0	0.0	0.16524	0.0	0.0	0.0	0.0	0.42935	0.11044000000000001	0.0	0.0	0.055304	0.0	0.16524	0.0	0.0	0.0	0.11044000000000001	0.0	0.11044000000000001	0.0	0.055304	0.0	0.0	0.0	0.0	0.0	0.0	0.0	0.055304
0.055355999999999995	0.0	0.0	0.11054000000000001	0.0	0.0	0.055355999999999995	0.0	0.055355999999999995	0.37859	0.0	0.11054000000000001	0.0	0.1654	0.0	0.0	0.055355999999999995	0.0	0.0	0.0	0.055355999999999995	0.0	0.11054000000000001	0.0	0.0	0.055355999999999995	0.0	0.055355999999999995	0.21977	0.0	0.0	0.0	0.11054000000000001	0.2735	0.0	0.0	0.0	0.055355999999999995	0.0	0.055355999999999995	0.0	0.11054000000000001	0.055355999999999995	0.0	0.0	0.055355999999999995	0.0	0.0	0.0	0.055355999999999995
0.0	0.0	0.0	0.0	0.0	0.0	0.0	0.07117799999999999	0.0	0.28124	0.0	0.142	0.07117799999999999	0.142	0.0	0.0	0.142	0.0	0.07117799999999999	0.0	0.07117799999999999	0.0	0.0	0.0	0.0	0.0	0.0	0.21213	0.142	0.0	0.0	0.07117799999999999	0.0	0.0	0.0	0.0	0.0	0.142	0.0	0.142	0.07117799999999999	0.0	0.07117799999999999	0.0	0.0	0.0	0.0	0.0	0.0	0.0
0.0	0.20185	0.067686	0.0	0.0	0.0	0.0	0.067686	0.0	0.26773	0.0	0.067686	0.0	0.0	0.0	0.0	0.0	0.067686	0.0	0.0	0.20185	0.0	0.0	0.067686	0.0	0.0	0.0	0.13505999999999999	0.067686	0.0	0.0	0.0	0.067686	0.26773	0.0	0.0	0.0	0.067686	0.0	0.20185	0.13505999999999999	0.26773	0.067686	0.0	0.0	0.0	0.0	0.0	0.0	0.0
0.054179	0.054179	0.0	0.054179	0.0	0.0	0.0	0.0	0.0	0.1082	0.0	0.054179	0.054179	0.1082	0.0	0.0	0.1082	0.0	0.0	0.0	0.054179	0.0	0.054179	0.0	0.0	0.0	0.0	0.16191	0.054179	0.0	0.0	0.0	0.16191	0.0	0.0	0.0	0.0	0.26783	0.0	0.054179	0.054179	0.054179	0.054179	0.0	0.0	0.054179	0.0	0.0	0.0	0.16191
0.0	0.0	0.0	0.07419400000000001	0.0	0.0	0.07419400000000001	0.07419400000000001	0.0	0.22098	0.0	0.0	0.0	0.29284	0.0	0.07419400000000001	0.0	0.0	0.07419400000000001	0.0	0.07419400000000001	0.0	0.0	0.07419400000000001	0.0	0.0	0.0	0.0	0.0	0.0	0.0	0.0	0.07419400000000001	0.14798	0.0	0.0	0.0	0.07419400000000001	0.0	0.07419400000000001	0.07419400000000001	0.0	0.0	0.0	0.0	0.0	0.0	0.0	0.0	0.0
0.0	0.16646	0.0	0.083517	0.0	0.0	0.0	0.0	0.0	0.16646	0.0	0.0	0.0	0.0	0.0	0.0	0.0	0.0	0.083517	0.0	0.0	0.0	0.0	0.16646	0.0	0.0	0.0	0.0	0.083517	0.0	0.0	0.0	0.083517	0.0	0.0	0.0	0.0	0.083517	0.0	0.0	0.0	0.0	0.0	0.0	0.0	0.0	0.0	0.0	0.0	0.083517
0.0	0.0	0.0	0.0	0.0	0.0	0.0	0.0	0.0	0.44555	0.0	0.065731	0.13118	0.065731	0.0	0.0	0.065731	0.0	0.0	0.0	0.065731	0.0	0.0	0.0	0.0	0.0	0.0	0.26016	0.0	0.0	0.0	0.065731	0.065731	0.065731	0.0	0.0	0.065731	0.065731	0.0	0.0	0.0	0.13118	0.0	0.0	0.0	0.0	0.0	0.0	0.0	0.0
0.0	0.06155700000000001	0.0	0.06155700000000001	0.0	0.0	0.0	0.0	0.0	0.36165	0.0	0.0	0.06155700000000001	0.0	0.0	0.0	0.0	0.0	0.0	0.0	0.0	0.0	0.18375	0.0	0.0	0.0	0.0	0.06155700000000001	0.06155700000000001	0.0	0.0	0.0	0.06155700000000001	0.12287999999999999	0.0	0.06155700000000001	0.0	0.18375	0.0	0.12287999999999999	0.0	0.06155700000000001	0.06155700000000001	0.0	0.0	0.0	0.0	0.0	0.0	0.06155700000000001
0.0	0.10832	0.0	0.0	0.0	0.0	0.0	0.10832	0.0	0.42153999999999997	0.0	0.10832	0.0	0.10832	0.0	0.0	0.0	0.0	0.0	0.0	0.21541	0.0	0.0	0.0	0.0	0.0	0.0	0.32011	0.0	0.0	0.0	0.0	0.0	0.10832	0.0	0.0	0.0	0.21541	0.0	0.0	0.0	0.0	0.10832	0.0	0.0	0.0	0.0	0.0	0.0	0.0
0.081448	0.0	0.0	0.0	0.0	0.0	0.081448	0.0	0.0	0.24224	0.0	0.0	0.0	0.16236	0.0	0.0	0.0	0.0	0.0	0.0	0.0	0.0	0.081448	0.0	0.0	0.0	0.0	0.16236	0.24224	0.0	0.0	0.0	0.0	0.081448	0.0	0.0	0.0	0.081448	0.0	0.0	0.0	0.0	0.0	0.0	0.0	0.0	0.0	0.0	0.0	0.0
0.0	0.099325	0.0	0.19769	0.0	0.099325	0.0	0.0	0.0	0.2942	0.0	0.0	0.0	0.2942	0.0	0.0	0.0	0.0	0.19769	0.0	0.47891999999999996	0.0	0.099325	0.0	0.0	0.0	0.0	0.2942	0.0	0.0	0.0	0.0	0.099325	0.2942	0.0	0.0	0.0	0.0	0.099325	0.0	0.0	0.0	0.0	0.0	0.0	0.099325	0.0	0.0	0.0	0.0
0.0	0.043738	0.043738	0.13088	0.0	0.0	0.0	0.043738	0.0	0.34321999999999997	0.0	0.0	0.0	0.17412	0.0	0.0	0.0	0.043738	0.043738	0.0	0.043738	0.0	0.087391	0.0	0.0	0.0	0.0	0.30166	0.13088	0.0	0.0	0.0	0.087391	0.0	0.0	0.0	0.0	0.043738	0.0	0.043738	0.043738	0.043738	0.0	0.0	0.0	0.0	0.0	0.0	0.0	0.0
0.0	0.10039	0.0	0.0	0.0	0.0	0.0	0.0	0.0	0.3921	0.0	0.0	0.0	0.10039	0.0	0.0	0.0	0.0	0.19979	0.0	0.29725999999999997	0.0	0.29725999999999997	0.0	0.0	0.0	0.0	0.29725999999999997	0.0	0.0	0.0	0.10039	0.0	0.29725999999999997	0.0	0.0	0.0	0.0	0.0	0.10039	0.0	0.0	0.10039	0.0	0.0	0.0	0.0	0.0	0.0	0.0
0.0	0.0	0.0	0.0	0.0	0.0	0.0	0.0	0.0	0.0	0.0	0.1221	0.0	0.24241999999999997	0.0	0.0	0.0	0.0	0.1221	0.0	0.0	0.0	0.24241999999999997	0.1221	0.0	0.0	0.0	0.47189	0.0	0.0	0.0	0.0	0.0	0.1221	0.0	0.0	0.0	0.1221	0.0	0.24241999999999997	0.0	0.0	0.0	0.0	0.0	0.0	0.0	0.0	0.0	0.0
0.0	0.20477	0.0	0.0	0.0	0.068676	0.0	0.0	0.0	0.27157	0.0	0.0	0.0	0.20477	0.0	0.0	0.068676	0.0	0.13702999999999999	0.0	0.0	0.0	0.0	0.068676	0.0	0.0	0.0	0.068676	0.0	0.0	0.0	0.068676	0.068676	0.20477	0.0	0.0	0.0	0.0	0.0	0.068676	0.0	0.0	0.0	0.0	0.0	0.0	0.0	0.0	0.0	0.0
0.0	0.07738300000000001	0.0	0.0	0.0	0.0	0.0	0.0	0.0	0.30509000000000003	0.0	0.15431	0.0	0.0	0.0	0.0	0.0	0.0	0.07738300000000001	0.0	0.0	0.0	0.15431	0.0	0.0	0.0	0.0	0.07738300000000001	0.15431	0.0	0.15431	0.0	0.0	0.23034000000000002	0.0	0.0	0.0	0.07738300000000001	0.0	0.0	0.07738300000000001	0.0	0.0	0.0	0.0	0.0	0.0	0.0	0.0	0.15431
0.0	0.0	0.0	0.40281999999999996	0.0	0.0	0.0	0.0	0.0	0.0	0.0	0.0	0.0	0.0	0.0	0.0	0.0	0.0	0.20545	0.0	0.40281999999999996	0.0	0.0	0.0	0.0	0.0	0.0	0.58648	0.0	0.0	0.0	0.0	0.0	0.58648	0.0	0.0	0.20545	0.0	0.20545	0.0	0.0	0.0	0.0	0.0	0.0	0.0	0.0	0.0	0.0	0.0
0.0	0.10784	0.0	0.31872	0.0	0.0	0.0	0.10784	0.0	0.21445	0.0	0.0	0.0	0.0	0.0	0.10784	0.0	0.0	0.0	0.0	0.0	0.0	0.0	0.0	0.0	0.0	0.0	0.10784	0.41975	0.0	0.0	0.0	0.0	0.0	0.0	0.0	0.0	0.10784	0.0	0.0	0.0	0.10784	0.0	0.0	0.0	0.0	0.0	0.0	0.10784	0.0
0.0	0.23585	0.0	0.0	0.0	0.0	0.0	0.0	0.0	0.0	0.0	0.0	0.0	0.0	0.0	0.0	0.0	0.0	0.0	0.0	0.0	0.0	0.0	0.0	0.0	0.0	0.0	0.4597	0.0	0.0	0.0	0.0	0.0	0.4597	0.0	0.0	0.0	0.0	0.0	0.0	0.0	0.0	0.0	0.0	0.0	0.0	0.0	0.0	0.0	0.0
0.0	0.0	0.0	0.0	0.0	0.0	0.0	0.0	0.0	0.14705	0.0	0.0	0.0	0.42941999999999997	0.0	0.0	0.0	0.14705	0.0	0.0	0.0	0.0	0.0	0.0	0.0	0.0	0.0	0.42941999999999997	0.14705	0.0	0.0	0.0	0.14705	0.0	0.0	0.0	0.14705	0.0	0.0	0.0	0.0	0.0	0.14705	0.0	0.0	0.0	0.0	0.0	0.0	0.0
0.0	0.0	0.0	0.074423	0.0	0.0	0.0	0.074423	0.0	0.43328	0.0	0.074423	0.074423	0.0	0.0	0.0	0.0	0.074423	0.14844000000000002	0.0	0.14844000000000002	0.0	0.0	0.0	0.0	0.0	0.0	0.22166	0.0	0.0	0.0	0.0	0.0	0.074423	0.0	0.0	0.0	0.0	0.074423	0.14844000000000002	0.074423	0.0	0.0	0.0	0.0	0.0	0.0	0.0	0.0	0.0
0.0	0.0	0.0	0.0	0.0	0.0	0.0	0.16226	0.0	0.47128000000000003	0.0	0.0	0.0	0.16226	0.0	0.0	0.0	0.0	0.61282	0.0	0.16226	0.0	0.0	0.0	0.0	0.0	0.0	0.0	0.0	0.0	0.0	0.0	0.16226	0.0	0.0	0.0	0.0	0.0	0.0	0.0	0.0	0.0	0.0	0.0	0.0	0.0	0.0	0.0	0.0	0.0
0.0	0.22626	0.0	0.0	0.0	0.0	0.0	0.0	0.0	0.057021	0.0	0.11385999999999999	0.17033	0.22626	0.0	0.0	0.0	0.0	0.057021	0.0	0.0	0.0	0.0	0.0	0.0	0.0	0.0	0.4419	0.057021	0.0	0.057021	0.0	0.057021	0.33595	0.0	0.0	0.0	0.17033	0.0	0.17033	0.0	0.0	0.0	0.0	0.0	0.0	0.0	0.0	0.0	0.0
0.05511799999999999	0.05511799999999999	0.0	0.0	0.0	0.05511799999999999	0.0	0.11007	0.0	0.16469	0.0	0.0	0.0	0.05511799999999999	0.0	0.05511799999999999	0.0	0.05511799999999999	0.05511799999999999	0.0	0.05511799999999999	0.0	0.05511799999999999	0.0	0.0	0.0	0.0	0.16469	0.05511799999999999	0.0	0.0	0.05511799999999999	0.0	0.16469	0.0	0.0	0.0	0.05511799999999999	0.0	0.0	0.0	0.0	0.05511799999999999	0.0	0.0	0.0	0.0	0.0	0.0	0.0
0.10588	0.0	0.0	0.0	0.0	0.0	0.0	0.2106	0.0	0.3131	0.0	0.0	0.0	0.10588	0.0	0.0	0.0	0.10588	0.10588	0.0	0.10588	0.0	0.0	0.10588	0.0	0.0	0.0	0.10588	0.0	0.0	0.0	0.0	0.0	0.10588	0.0	0.0	0.0	0.10588	0.10588	0.10588	0.0	0.0	0.3131	0.0	0.0	0.0	0.0	0.0	0.0	0.2106
0.0	0.0	0.0	0.0	0.0	0.0	0.0	0.0	0.0	0.0	0.0	0.0	0.0	0.38647	0.0	0.0	0.0	0.0	0.0	0.0	0.0	0.0	0.0	0.0	0.0	0.0	0.0	0.1968	0.0	0.0	0.0	0.0	0.1968	0.1968	0.0	0.0	0.0	0.0	0.0	0.0	0.0	0.0	0.0	0.0	0.0	0.0	0.0	0.0	0.0	0.0
0.0	0.0	0.0	0.21001	0.0	0.0	0.0	0.0	0.0	0.21001	0.0	0.0	0.0	0.0	0.0	0.0	0.0	0.0	0.0	0.0	0.21001	0.0	0.0	0.0	0.0	0.0	0.0	0.21001	0.0	0.0	0.0	0.0	0.0	0.21001	0.0	0.0	0.0	0.0	0.0	0.0	0.0	0.0	0.0	0.0	0.0	0.0	0.0	0.0	0.0	0.0
0.0	0.097466	0.0	0.0	0.0	0.0	0.0	0.0	0.0	0.097466	0.0	0.0	0.097466	0.28883000000000003	0.0	0.0	0.0	0.0	0.097466	0.0	0.097466	0.0	0.097466	0.0	0.0	0.0	0.0	0.19402	0.097466	0.0	0.0	0.0	0.0	0.38118	0.0	0.0	0.0	0.0	0.0	0.097466	0.0	0.097466	0.0	0.0	0.0	0.0	0.0	0.0	0.0	0.0
0.0	0.0	0.0	0.0	0.0	0.0	0.0	0.54109	0.0	0.18818	0.0	0.0	0.0	0.18818	0.0	0.0	0.0	0.0	0.0	0.0	0.0	0.0	0.18818	0.0	0.0	0.0	0.0	0.0	0.0	0.0	0.0	0.0	0.0	0.0	0.0	0.0	0.0	0.0	0.0	0.0	0.0	0.0	0.0	0.0	0.0	0.0	0.0	0.0	0.0	0.0
0.0	0.0	0.0	0.14404	0.0	0.0	0.0	0.0	0.0	0.21514	0.0	0.0	0.0	0.07220499999999999	0.0	0.0	0.0	0.0	0.21514	0.0	0.0	0.0	0.0	0.0	0.0	0.0	0.0	0.14404	0.0	0.0	0.07220499999999999	0.0	0.0	0.21514	0.0	0.0	0.0	0.0	0.0	0.0	0.0	0.0	0.07220499999999999	0.0	0.0	0.0	0.0	0.0	0.0	0.0
0.0	0.27199	0.0	0.0	0.0	0.0	0.0	0.0	0.0	0.52609	0.0	0.0	0.0	0.0	0.0	0.0	0.0	0.0	0.0	0.0	0.0	0.0	0.0	0.0	0.0	0.0	0.0	0.27199	0.0	0.0	0.0	0.0	0.0	0.0	0.0	0.0	0.0	0.0	0.0	0.0	0.0	0.0	0.0	0.0	0.0	0.0	0.0	0.0	0.0	0.0
0.0	0.0	0.0	0.0	0.0	0.0	0.0	0.0	0.0	0.0	0.0	0.35654	0.0	0.35654	0.0	0.0	0.0	0.0	0.0	0.0	0.0	0.0	0.0	0.0	0.0	0.0	0.0	0.0	0.0	0.0	0.0	0.0	0.0	0.0	0.0	0.0	0.0	0.0	0.0	0.0	0.0	0.0	0.0	0.0	0.0	0.0	0.0	0.0	0.0	0.0
0.0	0.0	0.0	0.2489	0.0	0.0	0.0	0.0	0.0	0.8855700000000001	0.0	0.0	0.0	0.2489	0.0	0.0	0.0	0.0	0.0	0.0	0.0	0.0	0.0	0.0	0.0	0.0	0.0	0.2489	0.0	0.0	0.0	0.0	0.0	0.0	0.0	0.0	0.0	0.2489	0.0	0.2489	0.0	0.0	0.0	0.0	0.0	0.0	0.0	0.0	0.0	0.0
0.0	0.0	0.0	0.0	0.0	0.0	0.0	0.0	0.0	0.40646	0.0	0.0	0.0	0.0	0.0	0.0	0.0	0.76013	0.0	0.0	0.0	0.0	0.0	0.0	0.0	0.0	0.0	0.0	0.0	0.0	0.0	0.40646	0.0	0.0	0.0	0.0	0.0	0.0	0.0	0.0	0.0	0.0	0.0	0.0	0.0	0.0	0.0	0.0	0.0	0.0
0.0	0.42977	0.0	0.14718	0.0	0.0	0.0	0.29128000000000004	0.0	0.0	0.0	0.0	0.0	0.0	0.0	0.0	0.0	0.0	0.0	0.0	0.0	0.0	0.0	0.0	0.0	0.0	0.0	0.14718	0.14718	0.0	0.14718	0.0	0.0	0.14718	0.0	0.0	0.0	0.14718	0.0	0.0	0.0	0.14718	0.14718	0.0	0.0	0.0	0.0	0.0	0.0	0.0
0.078786	0.0	0.0	0.15709	0.0	0.0	0.0	0.15709	0.0	0.23445	0.0	0.078786	0.078786	0.15709	0.0	0.0	0.0	0.0	0.15709	0.0	0.0	0.0	0.0	0.0	0.0	0.0	0.0	0.31046999999999997	0.0	0.0	0.0	0.0	0.0	0.23445	0.0	0.0	0.0	0.078786	0.0	0.0	0.0	0.0	0.0	0.0	0.0	0.078786	0.0	0.0	0.0	0.0
0.0	0.0	0.0	0.0	0.0	0.0	0.0	0.0	0.0	0.0	0.0	0.0	0.0	0.0	0.0	0.0	0.0	0.0	0.082006	0.0	0.0	0.0	0.0	0.0	0.0	0.0	0.0	0.082006	0.0	0.0	0.0	0.0	0.0	0.082006	0.0	0.082006	0.0	0.0	0.082006	0.0	0.0	0.0	0.32277	0.0	0.0	0.0	0.0	0.0	0.0	0.0
0.064863	0.12945	0.0	0.064863	0.0	0.12945	0.064863	0.064863	0.0	0.064863	0.0	0.0	0.0	0.19351	0.0	0.0	0.0	0.064863	0.19351	0.0	0.064863	0.0	0.0	0.0	0.0	0.0	0.0	0.12945	0.064863	0.0	0.0	0.0	0.064863	0.38021	0.064863	0.064863	0.0	0.12945	0.064863	0.064863	0.0	0.0	0.0	0.0	0.0	0.0	0.0	0.0	0.0	0.0
0.0	0.073374	0.0	0.036712	0.0	0.0	0.0	0.073374	0.0	0.28969	0.0	0.14636	0.073374	0.073374	0.0	0.0	0.0	0.036712	0.036712	0.0	0.10994000000000001	0.0	0.036712	0.0	0.0	0.0	0.0	0.10994000000000001	0.14636	0.0	0.036712	0.0	0.18259	0.14636	0.0	0.0	0.0	0.073374	0.0	0.0	0.0	0.0	0.036712	0.0	0.0	0.0	0.0	0.0	0.0	0.10994000000000001
0.10884	0.036344	0.0	0.07264	0.0	0.0	0.0	0.036344	0.0	0.18077000000000001	0.0	0.07264	0.0	0.0	0.0	0.0	0.0	0.0	0.036344	0.0	0.0	0.0	0.10884	0.036344	0.0	0.0	0.0	0.07264	0.0	0.0	0.0	0.036344	0.036344	0.18077000000000001	0.0	0.0	0.0	0.07264	0.0	0.036344	0.036344	0.0	0.036344	0.0	0.0	0.036344	0.0	0.0	0.0	0.0
0.0	0.071411	0.0	0.071411	0.0	0.0	0.0	0.071411	0.0	0.54448	0.0	0.0	0.0	0.14246	0.0	0.0	0.0	0.0	0.0	0.0	0.071411	0.0	0.28212	0.0	0.0	0.0	0.0	0.21281	0.071411	0.0	0.0	0.0	0.14246	0.14246	0.0	0.0	0.0	0.071411	0.0	0.0	0.0	0.0	0.0	0.0	0.0	0.0	0.0	0.0	0.0	0.0
0.0	0.16112	0.0	0.0	0.0	0.0	0.0	0.080822	0.0	0.080822	0.0	0.0	0.0	0.080822	0.0	0.0	0.0	0.0	0.0	0.0	0.080822	0.0	0.0	0.0	0.0	0.0	0.0	0.2404	0.080822	0.0	0.0	0.0	0.2404	0.080822	0.0	0.0	0.0	0.0	0.0	0.080822	0.0	0.0	0.0	0.0	0.0	0.0	0.0	0.0	0.0	0.0
0.057189	0.08572300000000001	0.0	0.11419000000000001	0.0	0.0	0.0	0.057189	0.028606	0.17082999999999998	0.0	0.028606	0.0	0.17082999999999998	0.0	0.0	0.028606	0.028606	0.11419000000000001	0.0	0.028606	0.0	0.028606	0.0	0.0	0.0	0.028606	0.08572300000000001	0.0	0.0	0.0	0.057189	0.057189	0.17082999999999998	0.0	0.028606	0.0	0.14256	0.0	0.0	0.0	0.11419000000000001	0.028606	0.0	0.0	0.0	0.0	0.0	0.057189	0.0
0.0	0.0	0.0	0.28465999999999997	0.0	0.0	0.28465999999999997	0.0	0.0	0.0	0.0	0.0	0.0	0.28465999999999997	0.0	0.0	0.0	0.0	0.0	0.0	0.0	0.0	0.0	0.0	0.0	0.0	0.0	0.0	0.28465999999999997	0.0	0.0	0.0	0.0	0.0	0.0	0.0	0.0	0.0	0.0	0.0	0.0	0.0	0.0	0.0	0.0	0.0	0.0	0.0	0.0	0.0
0.0	0.06828300000000001	0.0	0.27005	0.0	0.0	0.0	0.0	0.0	0.20360999999999999	0.0	0.0	0.13625	0.13625	0.0	0.0	0.06828300000000001	0.06828300000000001	0.13625	0.0	0.13625	0.0	0.0	0.06828300000000001	0.0	0.0	0.0	0.13625	0.06828300000000001	0.0	0.0	0.0	0.27005	0.20360999999999999	0.0	0.06828300000000001	0.0	0.06828300000000001	0.0	0.06828300000000001	0.0	0.0	0.0	0.0	0.0	0.0	0.0	0.0	0.0	0.13625
0.0	0.12836	0.0	0.0	0.0	0.0	0.0	0.0	0.0	0.12836	0.0	0.12836	0.0	0.0	0.0	0.064314	0.0	0.0	0.064314	0.0	0.0	0.0	0.12836	0.0	0.0	0.0	0.0	0.25468	0.12836	0.0	0.0	0.064314	0.12836	0.12836	0.064314	0.0	0.0	0.1919	0.0	0.0	0.0	0.0	0.0	0.0	0.0	0.0	0.0	0.0	0.0	0.064314
0.0	0.0	0.0	0.0	0.0	0.0	0.0	0.10542	0.0	0.31176	0.0	0.0	0.10542	0.0	0.0	0.0	0.0	0.0	0.10542	0.0	0.0	0.0	0.0	0.0	0.0	0.0	0.0	0.0	0.20968	0.0	0.0	0.0	0.20968	0.0	0.10542	0.0	0.0	0.0	0.0	0.0	0.0	0.0	0.0	0.0	0.0	0.0	0.0	0.0	0.0	0.0
0.0	0.045598	0.0911	0.0911	0.0	0.0	0.0	0.0	0.045598	0.22613000000000003	0.0	0.13642	0.0	0.13642	0.0	0.0	0.045598	0.0	0.27037	0.0	0.045598	0.0	0.045598	0.0	0.0	0.0	0.0	0.35725	0.0911	0.0	0.0	0.045598	0.22613000000000003	0.22613000000000003	0.045598	0.0	0.0	0.045598	0.0	0.0911	0.0911	0.0	0.18145999999999998	0.0	0.0	0.0	0.0	0.0	0.0	0.045598
0.0	0.0	0.0	0.0	0.0	0.0	0.0	0.0	0.0	0.51964	0.0	0.077542	0.15462	0.3057	0.0	0.0	0.0	0.077542	0.077542	0.0	0.077542	0.0	0.0	0.0	0.0	0.0	0.0	0.077542	0.077542	0.0	0.077542	0.0	0.15462	0.0	0.0	0.0	0.0	0.0	0.077542	0.15462	0.0	0.0	0.0	0.0	0.0	0.0	0.0	0.0	0.0	0.0
0.0	0.0	0.0	0.0	0.0	0.097087	0.0	0.097087	0.0	0.0	0.0	0.19328	0.0	0.19328	0.0	0.0	0.0	0.0	0.097087	0.0	0.097087	0.0	0.0	0.0	0.0	0.0	0.0	0.0	0.097087	0.0	0.0	0.0	0.097087	0.097087	0.0	0.0	0.0	0.0	0.0	0.097087	0.0	0.0	0.19328	0.0	0.0	0.0	0.0	0.0	0.0	0.0
0.0	0.11123	0.0	0.11123	0.0	0.0	0.0	0.0	0.0	0.43227	0.0	0.0	0.0	0.22111	0.0	0.0	0.0	0.0	0.0	0.0	0.0	0.0	0.11123	0.0	0.0	0.0	0.0	0.0	0.0	0.0	0.0	0.0	0.0	0.22111	0.0	0.0	0.0	0.22111	0.0	0.0	0.0	0.0	0.0	0.0	0.0	0.0	0.0	0.0	0.11123	0.0
0.0	0.051664999999999996	0.0	0.10319	0.0	0.051664999999999996	0.0	0.0	0.0	0.20531	0.0	0.0	0.10319	0.0	0.0	0.0	0.051664999999999996	0.051664999999999996	0.10319	0.0	0.0	0.0	0.0	0.051664999999999996	0.0	0.0	0.0	0.30535	0.0	0.0	0.0	0.0	0.10319	0.10319	0.051664999999999996	0.0	0.0	0.10319	0.0	0.0	0.0	0.0	0.051664999999999996	0.0	0.0	0.0	0.0	0.0	0.0	0.0
0.0	0.0	0.0	0.08858400000000001	0.0	0.0	0.0	0.08858400000000001	0.0	0.43011000000000005	0.0	0.0	0.0	0.43011000000000005	0.0	0.0	0.0	0.0	0.0	0.0	0.0	0.0	0.26306	0.0	0.0	0.0	0.0	0.17648	0.0	0.0	0.0	0.0	0.08858400000000001	0.17648	0.0	0.0	0.0	0.08858400000000001	0.08858400000000001	0.08858400000000001	0.0	0.17648	0.0	0.0	0.0	0.0	0.0	0.0	0.0	0.08858400000000001
0.077349	0.077349	0.0	0.37805	0.0	0.0	0.0	0.0	0.0	0.077349	0.0	0.077349	0.0	0.15424000000000002	0.0	0.0	0.0	0.0	0.077349	0.0	0.077349	0.0	0.077349	0.077349	0.0	0.0	0.0	0.30495	0.15424000000000002	0.0	0.0	0.0	0.077349	0.23024	0.0	0.0	0.0	0.0	0.0	0.23024	0.0	0.0	0.15424000000000002	0.0	0.0	0.0	0.0	0.0	0.0	0.15424000000000002
0.0	0.0	0.0	0.12674000000000002	0.0	0.0	0.0	0.031764999999999995	0.031764999999999995	0.22061	0.0	0.15819	0.063497	0.2515	0.0	0.0	0.095166	0.0	0.031764999999999995	0.0	0.063497	0.0	0.0	0.031764999999999995	0.0	0.0	0.0	0.12674000000000002	0.15819	0.0	0.031764999999999995	0.0	0.063497	0.15819	0.0	0.0	0.0	0.063497	0.031764999999999995	0.063497	0.0	0.0	0.031764999999999995	0.0	0.0	0.0	0.0	0.0	0.0	0.0
0.0	0.08860599999999999	0.0	0.044344999999999996	0.0	0.0	0.044344999999999996	0.0	0.0	0.43021000000000004	0.0	0.08860599999999999	0.0	0.044344999999999996	0.0	0.0	0.0	0.0	0.0	0.0	0.08860599999999999	0.0	0.044344999999999996	0.0	0.0	0.0	0.0	0.044344999999999996	0.08860599999999999	0.0	0.0	0.13269	0.22002	0.08860599999999999	0.044344999999999996	0.0	0.0	0.17653	0.0	0.08860599999999999	0.0	0.0	0.08860599999999999	0.0	0.0	0.0	0.0	0.0	0.0	0.0
0.0	0.12270999999999999	0.0	0.24361999999999998	0.0	0.0	0.0	0.0	0.24361999999999998	0.12270999999999999	0.0	0.24361999999999998	0.061469	0.0	0.0	0.0	0.18349000000000001	0.0	0.0	0.0	0.061469	0.0	0.18349000000000001	0.0	0.0	0.0	0.0	0.24361999999999998	0.0	0.0	0.061469	0.061469	0.12270999999999999	0.24361999999999998	0.0	0.061469	0.061469	0.061469	0.0	0.0	0.0	0.12270999999999999	0.24361999999999998	0.0	0.0	0.061469	0.0	0.0	0.0	0.0
0.0	0.21774000000000002	0.0	0.15612	0.0	0.0	0.031347	0.0	0.031347	0.33837	0.0	0.031347	0.093916	0.12508	0.0	0.0	0.062661	0.031347	0.12508	0.0	0.0	0.0	0.031347	0.062661	0.0	0.0	0.0	0.21774000000000002	0.0	0.0	0.031347	0.031347	0.15612	0.093916	0.0	0.0	0.0	0.062661	0.0	0.15612	0.031347	0.062661	0.12508	0.0	0.0	0.0	0.0	0.0	0.0	0.062661
0.0	0.20678000000000002	0.0	0.0	0.0	0.0	0.0	0.0	0.0	0.1384	0.0	0.27423000000000003	0.0	0.0	0.0	0.0	0.1384	0.1384	0.20678000000000002	0.0	0.0	0.0	0.069364	0.0	0.0	0.0	0.0	0.069364	0.1384	0.0	0.069364	0.0	0.069364	0.0	0.0	0.0	0.0	0.40533	0.069364	0.27423000000000003	0.0	0.0	0.1384	0.0	0.0	0.0	0.0	0.0	0.0	0.069364
0.04895	0.0	0.0	0.0	0.0	0.0	0.0	0.14637999999999998	0.0	0.3364	0.0	0.0	0.0	0.19465	0.0	0.0	0.09778400000000001	0.0	0.09778400000000001	0.0	0.0	0.0	0.04895	0.0	0.0	0.0	0.0	0.14637999999999998	0.14637999999999998	0.0	0.04895	0.09778400000000001	0.04895	0.14637999999999998	0.0	0.0	0.0	0.09778400000000001	0.0	0.04895	0.0	0.0	0.0	0.0	0.0	0.0	0.0	0.0	0.0	0.0
0.066722	0.0	0.19899999999999998	0.0	0.0	0.0	0.0	0.066722	0.0	0.26402	0.0	0.0	0.0	0.39063000000000003	0.0	0.0	0.0	0.066722	0.0	0.0	0.0	0.0	0.0	0.0	0.0	0.0	0.0	0.066722	0.0	0.0	0.0	0.066722	0.066722	0.26402	0.0	0.0	0.0	0.0	0.0	0.0	0.0	0.0	0.0	0.0	0.0	0.13315	0.0	0.0	0.0	0.066722
0.0	0.0	0.0	0.1286	0.1286	0.0	0.0	0.0	0.0	0.25511999999999996	0.0	0.0	0.0	0.1286	0.0	0.0	0.0	0.0	0.1286	0.0	0.0	0.0	0.0	0.0	0.0	0.0	0.0	0.37781	0.0	0.0	0.0	0.0	0.0	0.37781	0.0	0.0	0.0	0.0	0.0	0.25511999999999996	0.0	0.0	0.0	0.0	0.0	0.0	0.0	0.0	0.0	0.1286
0.1248	0.062523	0.0	0.24771999999999997	0.0	0.1248	0.1248	0.062523	0.0	0.1248	0.0	0.062523	0.0	0.1248	0.0	0.0	0.0	0.062523	0.36708	0.0	0.1248	0.0	0.1248	0.1248	0.0	0.0	0.0	0.18661	0.1248	0.0	0.062523	0.0	0.062523	0.18661	0.0	0.0	0.0	0.062523	0.062523	0.062523	0.062523	0.0	0.0	0.0	0.0	0.0	0.0	0.0	0.0	0.0
0.0	0.1165	0.0	0.23146999999999998	0.0	0.0	0.0	0.0	0.0	0.0	0.0	0.0	0.0	0.0	0.0	0.0	0.0	0.1165	0.1165	0.0	0.0	0.0	0.0	0.0	0.0	0.0	0.0	0.0	0.3435	0.0	0.0	0.0	0.1165	0.23146999999999998	0.1165	0.0	0.0	0.1165	0.0	0.0	0.0	0.0	0.1165	0.0	0.0	0.0	0.0	0.0	0.0	0.0
0.035769999999999996	0.071493	0.0	0.071493	0.0	0.0	0.0	0.035769999999999996	0.0	0.14262	0.0	0.035769999999999996	0.0	0.14262	0.0	0.071493	0.0	0.071493	0.0	0.0	0.10712999999999999	0.0	0.035769999999999996	0.035769999999999996	0.0	0.0	0.0	0.035769999999999996	0.0	0.0	0.071493	0.071493	0.10712999999999999	0.10712999999999999	0.035769999999999996	0.035769999999999996	0.0	0.0	0.0	0.10712999999999999	0.0	0.0	0.0	0.0	0.0	0.0	0.0	0.0	0.0	0.035769999999999996
0.0	0.0	0.0	0.069678	0.0	0.0	0.0	0.069678	0.0	0.13902	0.0	0.069678	0.069678	0.069678	0.0	0.0	0.069678	0.0	0.13902	0.0	0.069678	0.0	0.0	0.0	0.0	0.0	0.0	0.13902	0.0	0.0	0.0	0.0	0.13902	0.13902	0.0	0.0	0.0	0.0	0.069678	0.069678	0.069678	0.0	0.069678	0.0	0.0	0.0	0.0	0.0	0.0	0.0
0.0	0.0	0.099287	0.0	0.0	0.0	0.0	0.0	0.0	0.0	0.0	0.099287	0.0	0.19760999999999998	0.0	0.0	0.0	0.0	0.0	0.0	0.0	0.0	0.0	0.0	0.0	0.0	0.0	0.0	0.2941	0.0	0.0	0.099287	0.0	0.099287	0.0	0.0	0.0	0.38799	0.0	0.0	0.0	0.0	0.099287	0.0	0.0	0.099287	0.0	0.0	0.0	0.0
0.0	0.052717999999999994	0.0	0.052717999999999994	0.0	0.0	0.052717999999999994	0.0	0.052717999999999994	0.052717999999999994	0.0	0.0	0.0	0.26076	0.0	0.0	0.0	0.052717999999999994	0.0	0.0	0.0	0.0	0.10529000000000001	0.10529000000000001	0.0	0.0	0.0	0.10529000000000001	0.10529000000000001	0.0	0.0	0.0	0.0	0.26076	0.0	0.0	0.0	0.20943	0.0	0.0	0.0	0.052717999999999994	0.0	0.0	0.0	0.0	0.052717999999999994	0.0	0.0	0.052717999999999994
0.0	0.20279	0.0	0.15254	0.0	0.0	0.0	0.10191	0.051024	0.10191	0.0	0.10191	0.051024	0.20279	0.0	0.0	0.0	0.10191	0.10191	0.0	0.15254	0.0	0.0	0.0	0.0	0.0	0.0	0.25253000000000003	0.051024	0.0	0.0	0.0	0.0	0.051024	0.0	0.0	0.0	0.0	0.051024	0.10191	0.0	0.0	0.051024	0.0	0.0	0.0	0.051024	0.0	0.0	0.051024
0.0	0.0	0.0	0.0	0.0	0.0	0.0	0.26964	0.0	0.0	0.0	0.0	0.0	0.0	0.0	0.0	0.0	0.0	0.0	0.0	0.0	0.0	0.0	0.0	0.26964	0.0	0.0	0.0	0.0	0.0	0.0	0.0	0.0	0.0	0.0	0.0	0.0	0.0	0.0	0.0	0.0	0.0	0.0	0.0	0.0	0.0	0.0	0.0	0.0	0.0
0.0	0.0	0.0	0.0	0.0	0.0	0.0	0.0	0.0	0.47833000000000003	0.0	0.16485	0.082704	0.0	0.0	0.0	0.0	0.0	0.0	0.0	0.24591	0.0	0.0	0.0	0.0	0.0	0.0	0.16485	0.082704	0.0	0.0	0.0	0.0	0.0	0.0	0.0	0.0	0.082704	0.0	0.0	0.0	0.082704	0.0	0.0	0.0	0.0	0.0	0.0	0.0	0.082704
0.0	0.0	0.0	0.0	0.0	0.0	0.0	0.0	0.0	0.32592	0.0	0.24628000000000003	0.0	0.1651	0.0	0.0	0.0	0.0	0.082833	0.0	0.082833	0.0	0.0	0.0	0.0	0.0	0.0	0.082833	0.0	0.0	0.0	0.0	0.24628000000000003	0.24628000000000003	0.0	0.0	0.0	0.082833	0.0	0.0	0.0	0.0	0.0	0.0	0.0	0.0	0.0	0.0	0.0	0.0
0.0	0.0	0.0	0.0	0.0	0.0	0.0	0.0	0.0	0.17779	0.0	0.0	0.0	0.35025	0.0	0.0	0.0	0.0	0.0	0.0	0.0	0.0	0.0	0.0	0.0	0.0	0.0	0.51334	0.0	0.0	0.0	0.0	0.0	0.0	0.0	0.0	0.0	0.17779	0.0	0.17779	0.0	0.0	0.0	0.0	0.0	0.0	0.0	0.0	0.0	0.0
0.0	0.058363	0.058363	0.0	0.0	0.0	0.0	0.0	0.0	0.058363	0.0	0.058363	0.058363	0.058363	0.0	0.0	0.058363	0.11653	0.11653	0.0	0.0	0.0	0.0	0.0	0.0	0.0	0.0	0.17431	0.0	0.0	0.11653	0.0	0.058363	0.34358	0.0	0.0	0.0	0.11653	0.0	0.17431	0.0	0.0	0.0	0.0	0.0	0.0	0.0	0.0	0.0	0.0
0.0	0.0	0.0	0.11249	0.0	0.0	0.0	0.0	0.0	0.22359	0.0	0.0	0.11249	0.63321	0.0	0.0	0.0	0.0	0.0	0.0	0.0	0.0	0.0	0.0	0.0	0.0	0.0	0.11249	0.11249	0.0	0.0	0.0	0.53741	0.0	0.0	0.0	0.0	0.0	0.0	0.0	0.0	0.0	0.0	0.0	0.0	0.0	0.0	0.0	0.0	0.0
0.0	0.0	0.0	0.0	0.10098	0.0	0.0	0.0	0.0	0.10098	0.0	0.0	0.0	0.10098	0.0	0.0	0.0	0.0	0.10098	0.0	0.10098	0.0	0.0	0.10098	0.0	0.0	0.0	0.0	0.20096	0.0	0.0	0.0	0.0	0.0	0.0	0.0	0.0	0.0	0.0	0.0	0.0	0.0	0.0	0.0	0.0	0.0	0.0	0.0	0.0	0.0
0.0	0.0	0.0	0.14412	0.0	0.0	0.0	0.0	0.0	0.21525	0.0	0.072245	0.0	0.14412	0.0	0.072245	0.072245	0.0	0.0	0.0	0.072245	0.0	0.072245	0.072245	0.0	0.0	0.0	0.14412	0.0	0.0	0.0	0.0	0.0	0.21525	0.14412	0.0	0.0	0.0	0.0	0.072245	0.0	0.0	0.0	0.0	0.0	0.0	0.0	0.0	0.072245	0.0
0.0	0.0	0.0	0.0	0.0	0.0	0.0	0.12255	0.0	0.47353999999999996	0.0	0.0	0.0	0.12255	0.0	0.0	0.0	0.0	0.0	0.0	0.0	0.0	0.12255	0.12255	0.0	0.0	0.0	0.36071	0.0	0.0	0.0	0.0	0.12255	0.12255	0.0	0.0	0.0	0.12255	0.0	0.24331	0.0	0.0	0.0	0.0	0.0	0.0	0.0	0.0	0.0	0.0
0.0	0.0	0.0	0.061956	0.0	0.0	0.0	0.061956	0.0	0.42138000000000003	0.0	0.061956	0.0	0.18492999999999998	0.0	0.0	0.0	0.0	0.0	0.0	0.061956	0.0	0.061956	0.0	0.0	0.0	0.0	0.18492999999999998	0.061956	0.0	0.0	0.0	0.061956	0.12367	0.061956	0.0	0.061956	0.18492999999999998	0.12367	0.061956	0.0	0.0	0.12367	0.0	0.0	0.0	0.0	0.0	0.0	0.0
0.0	0.053512	0.053512	0.10687	0.053512	0.053512	0.0	0.0	0.0	0.26458000000000004	0.0	0.10687	0.0	0.10687	0.0	0.0	0.0	0.10687	0.10687	0.0	0.0	0.0	0.053512	0.053512	0.0	0.0	0.0	0.10687	0.10687	0.0	0.0	0.0	0.26458000000000004	0.10687	0.0	0.0	0.0	0.15993	0.0	0.0	0.0	0.0	0.053512	0.0	0.0	0.0	0.0	0.0	0.0	0.0
0.0	0.0	0.0	0.0	0.0	0.16427999999999998	0.0	0.0	0.0	0.40166999999999997	0.0	0.0	0.0	0.24508000000000002	0.0	0.0	0.0	0.0	0.0	0.0	0.08241699999999999	0.0	0.0	0.0	0.0	0.0	0.0	0.08241699999999999	0.08241699999999999	0.0	0.0	0.0	0.16427999999999998	0.16427999999999998	0.0	0.0	0.0	0.0	0.0	0.0	0.0	0.0	0.0	0.0	0.0	0.0	0.0	0.0	0.0	0.0
0.080046	0.080046	0.0	0.080046	0.0	0.0	0.0	0.080046	0.0	0.53503	0.0	0.23814000000000002	0.0	0.39065	0.0	0.0	0.080046	0.0	0.080046	0.0	0.0	0.0	0.0	0.0	0.0	0.0	0.0	0.080046	0.15958	0.0	0.0	0.0	0.0	0.53503	0.0	0.0	0.0	0.15958	0.0	0.0	0.0	0.080046	0.0	0.0	0.0	0.0	0.0	0.0	0.0	0.0
0.0	0.10384000000000002	0.0	0.20656999999999998	0.0	0.0	0.0	0.0	0.0	0.10384000000000002	0.0	0.0	0.0	0.10384000000000002	0.0	0.0	0.10384000000000002	0.10384000000000002	0.0	0.0	0.10384000000000002	0.0	0.0	0.10384000000000002	0.0	0.0	0.0	0.20656999999999998	0.0	0.0	0.0	0.0	0.0	0.30721	0.0	0.0	0.10384000000000002	0.10384000000000002	0.0	0.0	0.0	0.0	0.0	0.0	0.0	0.0	0.0	0.0	0.0	0.0
0.11149	0.11149	0.0	0.11149	0.0	0.0	0.0	0.11149	0.0	0.11149	0.0	0.0	0.0	0.3292	0.0	0.0	0.3292	0.22161999999999998	0.11149	0.0	0.0	0.0	0.0	0.0	0.0	0.0	0.0	0.0	0.0	0.0	0.0	0.11149	0.11149	0.22161999999999998	0.11149	0.0	0.0	0.11149	0.0	0.0	0.0	0.0	0.0	0.0	0.0	0.0	0.0	0.0	0.0	0.0
0.0	0.0	0.0	0.15886	0.0	0.0	0.0	0.0	0.0	0.38896	0.0	0.0	0.079682	0.0	0.0	0.0	0.0	0.0	0.079682	0.0	0.079682	0.0	0.0	0.0	0.0	0.0	0.0	0.15886	0.079682	0.0	0.0	0.0	0.0	0.0	0.0	0.0	0.0	0.079682	0.15886	0.0	0.0	0.0	0.079682	0.0	0.0	0.0	0.0	0.0	0.0	0.0
0.026851	0.026851	0.0	0.080475	0.0	0.05368200000000001	0.0	0.080475	0.0	0.29125999999999996	0.0	0.026851	0.026851	0.05368200000000001	0.0	0.0	0.0	0.0	0.05368200000000001	0.0	0.0	0.0	0.026851	0.05368200000000001	0.0	0.0	0.0	0.05368200000000001	0.13387000000000002	0.0	0.026851	0.026851	0.16043	0.10720999999999999	0.05368200000000001	0.0	0.026851	0.05368200000000001	0.0	0.026851	0.0	0.05368200000000001	0.080475	0.0	0.0	0.0	0.0	0.0	0.0	0.0
0.05894	0.0	0.0	0.0	0.0	0.05894	0.0	0.0	0.0	0.17601	0.0	0.0	0.05894	0.17601	0.0	0.0	0.0	0.11767000000000001	0.11767000000000001	0.0	0.11767000000000001	0.0	0.0	0.0	0.0	0.0	0.0	0.11767000000000001	0.05894	0.0	0.0	0.05894	0.0	0.29075	0.0	0.0	0.0	0.0	0.0	0.17601	0.0	0.05894	0.0	0.0	0.05894	0.0	0.0	0.0	0.0	0.05894
0.0	0.14995999999999998	0.0	0.075191	0.0	0.0	0.0	0.0	0.0	0.2239	0.0	0.0	0.0	0.14995999999999998	0.0	0.0	0.14995999999999998	0.0	0.075191	0.0	0.0	0.0	0.14995999999999998	0.075191	0.0	0.0	0.0	0.075191	0.075191	0.0	0.0	0.0	0.0	0.29667	0.0	0.0	0.0	0.075191	0.0	0.075191	0.0	0.075191	0.0	0.0	0.0	0.0	0.0	0.0	0.0	0.0
0.0	0.06612799999999999	0.0	0.06612799999999999	0.0	0.0	0.0	0.0	0.0	0.32511999999999996	0.0	0.13197	0.0	0.19724	0.0	0.0	0.06612799999999999	0.0	0.0	0.0	0.0	0.0	0.0	0.0	0.0	0.0	0.0	0.06612799999999999	0.13197	0.0	0.06612799999999999	0.0	0.06612799999999999	0.32511999999999996	0.0	0.0	0.0	0.2617	0.0	0.06612799999999999	0.0	0.0	0.0	0.0	0.0	0.0	0.0	0.0	0.0	0.0
0.058441	0.0	0.0	0.058441	0.0	0.0	0.0	0.0	0.0	0.28836999999999996	0.0	0.0	0.17454	0.28836999999999996	0.0	0.0	0.0	0.0	0.058441	0.0	0.058441	0.0	0.0	0.0	0.0	0.0	0.0	0.0	0.11667999999999999	0.0	0.11667999999999999	0.0	0.058441	0.058441	0.0	0.0	0.0	0.0	0.0	0.0	0.0	0.058441	0.0	0.0	0.0	0.0	0.0	0.0	0.0	0.0
0.0	0.0	0.0	0.10292000000000001	0.0	0.0	0.0	0.0	0.0	0.10292000000000001	0.0	0.0	0.0	0.10292000000000001	0.0	0.0	0.0	0.20477	0.0	0.0	0.10292000000000001	0.0	0.0	0.0	0.0	0.0	0.0	0.20477	0.0	0.0	0.0	0.0	0.0	0.20477	0.0	0.0	0.0	0.20477	0.0	0.10292000000000001	0.0	0.10292000000000001	0.10292000000000001	0.0	0.0	0.0	0.0	0.0	0.0	0.0
0.0	0.15186	0.0	0.07614800000000001	0.07614800000000001	0.0	0.0	0.15186	0.0	0.07614800000000001	0.0	0.15186	0.0	0.07614800000000001	0.0	0.0	0.0	0.0	0.15186	0.0	0.07614800000000001	0.0	0.07614800000000001	0.0	0.0	0.0	0.0	0.22671	0.07614800000000001	0.0	0.07614800000000001	0.0	0.15186	0.0	0.0	0.0	0.0	0.07614800000000001	0.07614800000000001	0.07614800000000001	0.0	0.0	0.07614800000000001	0.0	0.0	0.0	0.0	0.0	0.0	0.0
0.0	0.14531	0.0	0.21703000000000003	0.07284600000000001	0.0	0.0	0.0	0.07284600000000001	0.35693	0.0	0.0	0.0	0.0	0.0	0.0	0.0	0.0	0.07284600000000001	0.0	0.0	0.0	0.14531	0.0	0.0	0.0	0.0	0.21703000000000003	0.0	0.0	0.0	0.0	0.07284600000000001	0.14531	0.0	0.0	0.0	0.07284600000000001	0.0	0.0	0.07284600000000001	0.0	0.07284600000000001	0.0	0.0	0.0	0.0	0.0	0.0	0.0
0.0	0.0	0.0	0.11438	0.0	0.0	0.0	0.11438	0.0	0.2273	0.0	0.11438	0.0	0.0	0.0	0.0	0.0	0.0	0.11438	0.0	0.0	0.0	0.11438	0.0	0.0	0.0	0.0	0.44378999999999996	0.0	0.0	0.0	0.0	0.0	0.11438	0.0	0.0	0.0	0.0	0.0	0.0	0.0	0.0	0.11438	0.0	0.0	0.11438	0.0	0.0	0.0	0.11438
0.0	0.0	0.0	0.16021	0.0	0.0	0.0	0.0	0.0	0.23908000000000001	0.0	0.080363	0.0	0.31649	0.0	0.0	0.0	0.0	0.16021	0.0	0.23908000000000001	0.0	0.080363	0.0	0.0	0.0	0.0	0.16021	0.080363	0.0	0.080363	0.0	0.0	0.080363	0.0	0.0	0.0	0.0	0.080363	0.0	0.0	0.0	0.0	0.0	0.0	0.0	0.0	0.0	0.0	0.080363
0.0	0.0	0.0	0.0	0.0	0.0	0.0	0.0	0.0	0.25427	0.0	0.08557000000000001	0.08557000000000001	0.0	0.0	0.0	0.0	0.0	0.41625	0.0	0.0	0.0	0.0	0.0	0.0	0.0	0.0	0.08557000000000001	0.0	0.0	0.0	0.0	0.08557000000000001	0.41625	0.0	0.0	0.0	0.0	0.0	0.0	0.0	0.0	0.08557000000000001	0.0	0.0	0.0	0.0	0.0	0.0	0.0
0.0	0.14056	0.0	0.070454	0.0	0.0	0.0	0.0	0.0	0.14056	0.0	0.0	0.0	0.20999	0.0	0.0	0.0	0.070454	0.0	0.0	0.20999	0.0	0.0	0.0	0.0	0.0	0.0	0.0	0.070454	0.0	0.070454	0.070454	0.0	0.14056	0.0	0.070454	0.0	0.070454	0.0	0.070454	0.0	0.0	0.0	0.0	0.0	0.0	0.0	0.0	0.0	0.070454
0.026305000000000002	0.10504000000000001	0.0	0.1572	0.0	0.0	0.0	0.026305000000000002	0.0	0.13116	0.0	0.0	0.0	0.10504000000000001	0.0	0.0	0.0	0.05259199999999999	0.07884	0.0	0.13116	0.0	0.05259199999999999	0.026305000000000002	0.0	0.0	0.0	0.07884	0.07884	0.0	0.0	0.05259199999999999	0.0	0.10504000000000001	0.0	0.0	0.0	0.0	0.0	0.05259199999999999	0.0	0.026305000000000002	0.0	0.0	0.0	0.0	0.0	0.0	0.0	0.05259199999999999
0.0	0.0	0.0	0.2977	0.0	0.0	0.0	0.2247	0.0	0.43896999999999997	0.0	0.07546	0.0	0.1505	0.0	0.0	0.07546	0.07546	0.0	0.0	0.0	0.0	0.07546	0.07546	0.0	0.0	0.0	0.2247	0.2977	0.0	0.07546	0.0	0.0	0.0	0.0	0.0	0.0	0.0	0.0	0.0	0.0	0.07546	0.0	0.0	0.0	0.0	0.0	0.0	0.0	0.07546
0.64447	0.0	0.0	0.0	0.0	0.0	0.0	0.0	0.0	0.0	0.0	0.0	0.0	1.1263	0.0	0.0	0.0	0.0	0.0	0.0	0.0	0.0	0.0	0.0	0.0	0.0	0.0	0.64447	0.0	0.0	0.0	0.0	0.0	0.0	0.0	0.0	0.0	0.0	0.0	0.0	0.0	0.0	0.0	0.0	0.0	0.0	0.0	0.0	0.0	0.0
0.0	0.0	0.0	0.0	0.0	0.0	0.0	0.0	0.0	0.26842	0.0	0.0	0.0	0.0	0.0	0.0	0.0	0.26842	0.0	0.0	0.0	0.0	0.0	0.0	0.0	0.0	0.0	0.26842	0.0	0.0	0.0	0.0	0.0	0.5196	0.0	0.0	0.0	0.0	0.0	0.0	0.0	0.0	0.0	0.0	0.0	0.0	0.26842	0.0	0.0	0.0
0.083664	0.083664	0.0	0.083664	0.0	0.0	0.0	0.0	0.0	0.55706	0.0	0.0	0.0	0.24871	0.0	0.0	0.083664	0.0	0.083664	0.0	0.0	0.0	0.16675	0.0	0.0	0.0	0.0	0.24871	0.083664	0.0	0.0	0.083664	0.0	0.24871	0.0	0.0	0.0	0.083664	0.0	0.0	0.083664	0.083664	0.0	0.0	0.0	0.0	0.0	0.0	0.0	0.083664
0.0	0.0	0.11648	0.11648	0.0	0.0	0.0	0.0	0.0	0.11648	0.0	0.0	0.0	0.0	0.0	0.0	0.11648	0.11648	0.11648	0.0	0.11648	0.0	0.0	0.11648	0.0	0.0	0.0	0.11648	0.23141	0.0	0.0	0.0	0.11648	0.11648	0.0	0.0	0.0	0.0	0.0	0.11648	0.0	0.11648	0.0	0.0	0.0	0.0	0.0	0.0	0.11648	0.0
0.0	0.15758	0.0	0.079036	0.0	0.0	0.0	0.079036	0.0	0.23519	0.0	0.0	0.0	0.079036	0.0	0.0	0.0	0.0	0.079036	0.0	0.079036	0.0	0.079036	0.0	0.0	0.0	0.079036	0.15758	0.15758	0.0	0.0	0.0	0.15758	0.15758	0.0	0.0	0.0	0.0	0.0	0.0	0.0	0.0	0.0	0.0	0.0	0.0	0.0	0.0	0.0	0.0
0.0	0.082638	0.082638	0.082638	0.0	0.0	0.0	0.0	0.0	0.32516	0.0	0.082638	0.0	0.082638	0.0	0.0	0.0	0.0	0.0	0.0	0.0	0.0	0.0	0.0	0.0	0.0	0.0	0.24572	0.0	0.0	0.082638	0.0	0.082638	0.16472	0.0	0.082638	0.082638	0.16472	0.0	0.0	0.0	0.0	0.0	0.0	0.0	0.0	0.0	0.0	0.0	0.0
0.0	0.14873	0.0	0.14873	0.0	0.0	0.0	0.074573	0.074573	0.074573	0.0	0.0	0.0	0.22209	0.0	0.0	0.0	0.29429	0.074573	0.0	0.0	0.0	0.0	0.074573	0.0	0.0	0.0	0.074573	0.0	0.0	0.0	0.0	0.14873	0.074573	0.0	0.0	0.0	0.14873	0.0	0.074573	0.074573	0.0	0.0	0.0	0.0	0.0	0.0	0.0	0.074573	0.0
0.0	0.0	0.0	0.0	0.0	0.0	0.0	0.17321	0.0	0.34148	0.0	0.08692799999999999	0.08692799999999999	0.08692799999999999	0.0	0.0	0.0	0.25824	0.0	0.0	0.0	0.0	0.25824	0.0	0.0	0.0	0.0	0.17321	0.0	0.0	0.0	0.08692799999999999	0.08692799999999999	0.08692799999999999	0.0	0.0	0.0	0.0	0.08692799999999999	0.0	0.0	0.08692799999999999	0.0	0.0	0.0	0.0	0.0	0.0	0.0	0.0
0.0	0.0	0.0	0.0	0.0	0.0	0.0	0.0	0.0	0.3131	0.0	0.0	0.0	0.0	0.0	0.0	0.0	0.0	0.0	0.0	0.0	0.0	0.0	0.0	0.0	0.0	0.0	0.0	0.0	0.0	0.0	0.0	0.59985	0.0	0.0	0.0	0.0	0.0	0.0	0.0	0.0	0.3131	0.0	0.0	0.0	0.3131	0.0	0.0	0.3131	0.0
0.0	0.0	0.0	0.0	0.0	0.0	0.0	0.15950999999999999	0.0	0.080009	0.0	0.15950999999999999	0.080009	0.0	0.0	0.0	0.0	0.080009	0.0	0.0	0.0	0.0	0.0	0.0	0.0	0.0	0.0	0.080009	0.0	0.0	0.0	0.0	0.0	0.31514000000000003	0.0	0.0	0.0	0.15950999999999999	0.0	0.080009	0.0	0.0	0.0	0.0	0.0	0.15950999999999999	0.0	0.0	0.0	0.15950999999999999
0.0	0.059177	0.0	0.11815	0.0	0.0	0.0	0.059177	0.0	0.17672000000000002	0.0	0.059177	0.0	0.0	0.0	0.0	0.0	0.0	0.059177	0.0	0.0	0.0	0.40346	0.0	0.0	0.059177	0.0	0.11815	0.059177	0.0	0.059177	0.0	0.11815	0.2919	0.0	0.0	0.0	0.17672000000000002	0.0	0.11815	0.0	0.059177	0.0	0.0	0.0	0.0	0.0	0.0	0.0	0.0
0.0	0.0	0.0	0.0	0.0	0.0	0.0	0.0	0.0	0.0	0.0	0.0	0.0	0.0	0.0	0.0	0.0	0.0	0.86303	0.0	0.0	0.0	0.0	0.86303	0.0	0.0	0.0	0.0	0.0	0.0	0.0	0.0	0.0	0.0	0.0	0.0	0.0	0.0	0.0	0.0	0.0	0.0	0.0	0.0	0.0	0.0	0.0	0.0	0.0	0.0
0.0	0.0	0.0	0.0	0.09945599999999999	0.0	0.0	0.0	0.09945599999999999	0.29458	0.0	0.0	0.09945599999999999	0.19795	0.0	0.09945599999999999	0.0	0.0	0.0	0.0	0.19795	0.0	0.0	0.0	0.0	0.0	0.0	0.09945599999999999	0.0	0.0	0.0	0.0	0.0	0.47951000000000005	0.0	0.0	0.0	0.0	0.0	0.09945599999999999	0.0	0.0	0.29458	0.0	0.0	0.0	0.0	0.0	0.0	0.0
0.044289999999999996	0.088494	0.0	0.088494	0.0	0.0	0.0	0.0	0.0	0.30537	0.0	0.044289999999999996	0.0	0.17631	0.0	0.0	0.088494	0.088494	0.044289999999999996	0.0	0.0	0.0	0.0	0.0	0.0	0.0	0.0	0.044289999999999996	0.044289999999999996	0.0	0.044289999999999996	0.0	0.088494	0.13253	0.0	0.0	0.0	0.044289999999999996	0.0	0.0	0.0	0.0	0.13253	0.0	0.0	0.0	0.0	0.0	0.0	0.044289999999999996
0.0	0.12429000000000001	0.0	0.062264	0.0	0.0	0.0	0.0	0.0	0.42336	0.0	0.18584	0.0	0.0	0.0	0.062264	0.0	0.0	0.0	0.0	0.0	0.0	0.24670999999999998	0.0	0.0	0.0	0.0	0.0	0.062264	0.0	0.12429000000000001	0.0	0.062264	0.18584	0.0	0.0	0.0	0.0	0.0	0.24670999999999998	0.0	0.0	0.0	0.0	0.0	0.0	0.0	0.0	0.0	0.0
0.0	0.053992	0.0	0.053992	0.0	0.053992	0.0	0.0	0.0	0.21441	0.0	0.10782	0.0	0.16135	0.0	0.0	0.0	0.0	0.0	0.0	0.10782	0.0	0.10782	0.0	0.0	0.0	0.0	0.053992	0.21441	0.0	0.0	0.0	0.16135	0.16135	0.0	0.0	0.0	0.16135	0.0	0.0	0.0	0.053992	0.0	0.0	0.0	0.0	0.0	0.0	0.053992	0.0
0.0	0.0	0.0	0.0	0.0	0.0	0.083451	0.0	0.0	0.24809	0.0	0.083451	0.0	0.24809	0.0	0.16633	0.0	0.0	0.083451	0.0	0.083451	0.0	0.16633	0.0	0.0	0.0	0.0	0.32827	0.16633	0.0	0.083451	0.083451	0.0	0.16633	0.0	0.0	0.0	0.083451	0.0	0.083451	0.0	0.0	0.24809	0.0	0.0	0.0	0.083451	0.0	0.0	0.0
0.0	0.11465	0.0	0.0	0.0	0.0	0.0	0.11465	0.0	0.22782	0.0	0.0	0.11465	0.11465	0.0	0.0	0.22782	0.0	0.0	0.0	0.22782	0.0	0.0	0.0	0.0	0.0	0.0	0.33821	0.0	0.0	0.0	0.0	0.0	0.0	0.0	0.0	0.0	0.11465	0.0	0.0	0.11465	0.0	0.0	0.0	0.0	0.0	0.0	0.0	0.0	0.0
0.0	0.081472	0.081472	0.32073	0.0	0.0	0.0	0.0	0.0	0.16241	0.0	0.081472	0.0	0.081472	0.0	0.081472	0.0	0.0	0.0	0.0	0.0	0.0	0.0	0.0	0.0	0.0	0.0	0.0	0.16241	0.0	0.0	0.081472	0.081472	0.081472	0.0	0.0	0.0	0.081472	0.0	0.081472	0.0	0.0	0.0	0.0	0.0	0.0	0.0	0.0	0.0	0.0
0.0	0.1551	0.0	0.0	0.0	0.0	0.0	0.0	0.0	0.1551	0.0	0.1551	0.0	0.1551	0.0	0.0	0.0	0.0	0.0	0.0	0.0	0.0	0.1551	0.0	0.0	0.0	0.0	0.0	0.30661	0.0	0.0	0.0	0.1551	0.0	0.0	0.0	0.0	0.1551	0.0	0.0	0.0	0.0	0.30661	0.0	0.0	0.0	0.0	0.0	0.0	0.0
0.0	0.16454000000000002	0.0	0.0	0.0	0.0	0.0	0.0	0.0	0.08254600000000001	0.0	0.0	0.0	0.08254600000000001	0.0	0.0	0.0	0.0	0.08254600000000001	0.0	0.0	0.0	0.0	0.0	0.0	0.0	0.0	0.0	0.08254600000000001	0.0	0.0	0.0	0.16454000000000002	0.0	0.0	0.0	0.0	0.08254600000000001	0.0	0.08254600000000001	0.0	0.0	0.0	0.0	0.0	0.08254600000000001	0.0	0.0	0.0	0.0
0.0	0.0	0.0	0.0	0.0	0.0	0.0	0.13255	0.0	0.13255	0.0	0.0	0.0	0.0	0.0	0.0	0.0	0.13255	0.13255	0.0	0.0	0.0	0.0	0.0	0.0	0.0	0.0	0.0	0.50942	0.0	0.0	0.0	0.13255	0.13255	0.0	0.0	0.0	0.13255	0.0	0.0	0.0	0.0	0.13255	0.0	0.0	0.13255	0.38894	0.0	0.0	0.0
0.14267	0.0	0.0	0.41727	0.0	0.0	0.0	0.28255	0.0	0.41727	0.0	0.0	0.0	0.41727	0.0	0.14267	0.0	0.0	0.14267	0.0	0.14267	0.0	0.14267	0.0	0.0	0.0	0.14267	0.0	0.14267	0.0	0.0	0.0	0.14267	0.14267	0.0	0.0	0.0	0.14267	0.0	0.0	0.0	0.28255	0.0	0.0	0.0	0.0	0.0	0.0	0.0	0.0
0.0	0.20285	0.0	0.10194	0.0	0.0	0.0	0.0	0.0	0.30176	0.0	0.0	0.0	0.20285	0.0	0.0	0.0	0.0	0.0	0.0	0.0	0.0	0.10194	0.0	0.0	0.0	0.0	0.30176	0.30176	0.0	0.0	0.10194	0.0	0.20285	0.0	0.0	0.0	0.0	0.10194	0.10194	0.0	0.0	0.0	0.0	0.0	0.0	0.0	0.0	0.0	0.0
0.0	0.1327	0.044349	0.044349	0.044349	0.0	0.0	0.0	0.0	0.26313000000000003	0.0	0.1327	0.0	0.044349	0.0	0.0	0.0	0.044349	0.044349	0.0	0.088614	0.0	0.0	0.044349	0.0	0.0	0.0	0.088614	0.26313000000000003	0.0	0.0	0.044349	0.1327	0.17654	0.0	0.0	0.0	0.088614	0.044349	0.044349	0.0	0.044349	0.1327	0.0	0.0	0.0	0.0	0.0	0.0	0.0
0.0	0.0	0.0	0.0	0.0	0.0	0.0	0.0	0.0	0.0	0.0	0.0	0.0	0.44978	0.0	0.0	0.0	0.23051	0.0	0.0	0.0	0.0	0.23051	0.0	0.0	0.0	0.0	0.0	0.23051	0.0	0.23051	0.0	0.0	0.23051	0.0	0.0	0.0	0.0	0.0	0.23051	0.23051	0.0	0.0	0.0	0.0	0.0	0.0	0.0	0.0	0.0
0.0	0.0	0.0	0.072078	0.072078	0.0	0.0	0.2847	0.0	0.2847	0.0	0.072078	0.0	0.21477	0.0	0.0	0.0	0.072078	0.21477	0.0	0.072078	0.0	0.072078	0.0	0.0	0.0	0.0	0.14378	0.14378	0.0	0.0	0.0	0.072078	0.21477	0.072078	0.0	0.0	0.14378	0.0	0.0	0.0	0.0	0.0	0.0	0.0	0.0	0.0	0.0	0.0	0.072078
0.0	0.090395	0.090395	0.0	0.0	0.0	0.0	0.0	0.0	0.18006	0.0	0.0	0.0	0.0	0.0	0.0	0.0	0.0	0.090395	0.0	0.0	0.0	0.0	0.0	0.0	0.0	0.0	0.090395	0.18006	0.0	0.0	0.0	0.090395	0.0	0.0	0.0	0.0	0.090395	0.0	0.0	0.0	0.0	0.0	0.0	0.0	0.0	0.0	0.0	0.0	0.0
0.0	0.08697200000000001	0.0	0.0	0.0	0.0	0.0	0.0	0.0	0.25836	0.0	0.0	0.0	0.17329	0.0	0.0	0.0	0.0	0.0	0.0	0.08697200000000001	0.0	0.0	0.0	0.0	0.0	0.0	0.34164	0.0	0.0	0.08697200000000001	0.0	0.0	0.08697200000000001	0.0	0.0	0.0	0.25836	0.0	0.08697200000000001	0.0	0.0	0.0	0.0	0.0	0.08697200000000001	0.0	0.0	0.0	0.08697200000000001
0.0	0.0	0.0	0.0	0.0	0.0	0.0	0.0	0.0	0.26265	0.0	0.0	0.0	0.26265	0.0	0.0	0.0	0.13245	0.0	0.0	0.0	0.0	0.0	0.0	0.0	0.0	0.0	0.13245	0.0	0.0	0.0	0.0	0.0	0.0	0.0	0.0	0.0	0.13245	0.0	0.13245	0.0	0.0	0.0	0.0	0.0	0.0	0.0	0.0	0.0	0.0
0.0	0.10435	0.0	0.20759	0.0	0.0	0.0	0.0	0.0	0.10435	0.0	0.0	0.0	0.10435	0.0	0.0	0.0	0.10435	0.0	0.0	0.0	0.0	0.0	0.0	0.0	0.0	0.0	0.30869	0.10435	0.0	0.0	0.0	0.0	0.10435	0.0	0.0	0.0	0.10435	0.10435	0.0	0.0	0.0	0.0	0.0	0.0	0.0	0.0	0.0	0.0	0.0
0.0	0.0	0.0	0.0	0.097052	0.0	0.0	0.097052	0.0	0.55438	0.0	0.097052	0.0	0.19321	0.0	0.0	0.0	0.0	0.097052	0.0	0.19321	0.0	0.0	0.0	0.0	0.0	0.0	0.097052	0.28764	0.0	0.0	0.0	0.097052	0.37964000000000003	0.0	0.0	0.0	0.0	0.097052	0.0	0.0	0.0	0.097052	0.0	0.0	0.0	0.0	0.0	0.0	0.0
0.086371	0.086371	0.0	0.0	0.0	0.0	0.0	0.0	0.0	0.33937	0.0	0.0	0.0	0.25661	0.0	0.0	0.0	0.0	0.043227	0.0	0.0	0.0	0.0	0.0	0.0	0.0	0.0	0.086371	0.086371	0.0	0.0	0.0	0.086371	0.12936	0.0	0.0	0.0	0.17210999999999999	0.0	0.086371	0.0	0.0	0.0	0.0	0.0	0.0	0.0	0.0	0.0	0.0
0.0	0.11014000000000002	0.11014000000000002	0.0	0.0	0.0	0.0	0.0	0.0	0.42823	0.0	0.0	0.0	0.42823	0.11014000000000002	0.0	0.21896999999999997	0.0	0.0	0.0	0.0	0.0	0.11014000000000002	0.0	0.0	0.0	0.0	0.32531	0.11014000000000002	0.0	0.11014000000000002	0.0	0.0	0.21896999999999997	0.0	0.0	0.0	0.0	0.0	0.21896999999999997	0.0	0.0	0.11014000000000002	0.0	0.0	0.0	0.11014000000000002	0.0	0.0	0.0
0.0	0.28576999999999997	0.0	0.096413	0.0	0.0	0.0	0.0	0.0	0.0	0.0	0.19194	0.096413	0.096413	0.0	0.0	0.0	0.0	0.19194	0.0	0.0	0.0	0.0	0.0	0.0	0.0	0.0	0.19194	0.0	0.0	0.096413	0.0	0.28576999999999997	0.28576999999999997	0.0	0.0	0.0	0.0	0.0	0.0	0.0	0.0	0.096413	0.0	0.0	0.0	0.0	0.0	0.0	0.0
0.0	0.097557	0.097557	0.097557	0.0	0.097557	0.097557	0.0	0.0	0.1942	0.0	0.0	0.0	0.1942	0.0	0.0	0.0	0.0	0.2891	0.0	0.0	0.0	0.0	0.0	0.0	0.0	0.0	0.2891	0.0	0.0	0.0	0.0	0.0	0.0	0.0	0.0	0.0	0.0	0.0	0.0	0.0	0.0	0.0	0.0	0.0	0.0	0.0	0.0	0.0	0.0
0.0	0.0	0.0	0.0	0.0	0.0	0.0	0.43908	0.0	0.43908	0.0	0.0	0.0	0.0	0.0	0.0	0.0	0.15054	0.0	0.0	0.0	0.0	0.0	0.0	0.0	0.0	0.0	0.0	0.15054	0.0	0.0	0.0	0.0	0.0	0.0	0.2978	0.0	0.0	0.15054	0.0	0.0	0.0	0.0	0.0	0.0	0.0	0.0	0.0	0.0	0.0
0.096464	0.0	0.0	0.0	0.0	0.096464	0.0	0.0	0.0	0.096464	0.0	0.0	0.0	0.0	0.0	0.0	0.0	0.0	0.096464	0.0	0.0	0.0	0.0	0.0	0.0	0.0	0.0	0.0	0.0	0.0	0.0	0.19205	0.0	0.096464	0.0	0.0	0.0	0.096464	0.0	0.37743000000000004	0.0	0.0	0.096464	0.0	0.0	0.0	0.0	0.0	0.0	0.0
0.0	0.0	0.0	0.13873	0.0	0.0	0.0	0.0	0.0	0.13873	0.0	0.0	0.0	0.40625	0.0	0.0	0.0	0.13873	0.0	0.0	0.13873	0.0	0.0	0.0	0.0	0.0	0.0	0.0	0.0	0.0	0.0	0.0	0.0	0.13873	0.0	0.0	0.0	0.0	0.0	0.0	0.0	0.0	0.0	0.0	0.0	0.0	0.0	0.0	0.0	0.0
0.0	0.0	0.0	0.11332	0.0	0.0	0.0	0.0	0.0	0.43991	0.0	0.0	0.11332	0.11332	0.0	0.0	0.0	0.0	0.0	0.0	0.0	0.0	0.0	0.0	0.0	0.0	0.0	0.22521	0.0	0.0	0.0	0.0	0.33441	0.11332	0.0	0.0	0.0	0.11332	0.0	0.11332	0.0	0.0	0.0	0.0	0.0	0.0	0.0	0.0	0.0	0.0
0.0	0.14887999999999998	0.0	0.0	0.0	0.0	0.29458	0.0	0.0	0.0	0.0	0.0	0.0	0.0	0.0	0.0	0.0	0.0	0.14887999999999998	0.0	0.0	0.0	0.0	0.0	0.0	0.0	0.0	0.0	0.0	0.0	0.0	0.0	0.0	0.0	0.0	0.0	0.0	0.14887999999999998	0.0	0.0	0.0	0.0	0.0	0.0	0.0	0.0	0.0	0.0	0.0	0.0
0.0	0.0	0.0	0.10056	0.0	0.0	0.10056	0.0	0.0	0.10056	0.0	0.0	0.0	0.0	0.0	0.0	0.0	0.0	0.0	0.0	0.0	0.0	0.0	0.0	0.0	0.0	0.0	0.29775999999999997	0.0	0.0	0.0	0.10056	0.10056	0.10056	0.0	0.0	0.0	0.29775999999999997	0.0	0.10056	0.0	0.0	0.0	0.0	0.0	0.0	0.0	0.0	0.0	0.0
0.0	0.0	0.13534000000000002	0.0	0.0	0.0	0.0	0.0	0.0	0.0	0.0	0.26827	0.0	0.0	0.0	0.0	0.26827	0.13534000000000002	0.13534000000000002	0.0	0.26827	0.0	0.0	0.0	0.0	0.0	0.0	0.13534000000000002	0.0	0.0	0.0	0.0	0.0	0.26827	0.0	0.0	0.0	0.0	0.0	0.0	0.0	0.0	0.13534000000000002	0.0	0.0	0.0	0.0	0.0	0.0	0.0
0.0	0.0	0.16935	0.0	0.0	0.0	0.0	0.0	0.0	0.33407	0.0	0.49055	0.0	0.63672	0.0	0.0	0.33407	0.0	0.0	0.0	0.0	0.0	0.0	0.0	0.0	0.0	0.0	0.0	0.0	0.0	0.0	0.0	0.0	0.16935	0.16935	0.0	0.0	0.0	0.16935	0.0	0.0	0.0	0.0	0.0	0.0	0.0	0.0	0.0	0.0	0.0
0.14329	0.0	0.0	0.0	0.0	0.0	0.14329	0.14329	0.0	0.5473899999999999	0.0	0.14329	0.0	0.0	0.0	0.0	0.0	0.0	0.0	0.0	0.0	0.0	0.0	0.0	0.0	0.0	0.0	0.0	0.14329	0.0	0.0	0.0	0.14329	0.0	0.0	0.0	0.0	0.0	0.0	0.0	0.0	0.0	0.14329	0.0	0.0	0.0	0.0	0.0	0.0	0.0
0.0	0.36363	0.0	0.12359	0.0	0.0	0.12359	0.0	0.0	0.0	0.0	0.12359	0.0	0.24533000000000002	0.0	0.0	0.0	0.0	0.12359	0.0	0.0	0.0	0.0	0.0	0.0	0.0	0.0	0.36363	0.0	0.0	0.0	0.0	0.12359	0.12359	0.0	0.0	0.0	0.12359	0.0	0.12359	0.0	0.0	0.0	0.0	0.0	0.0	0.0	0.0	0.0	0.0
0.12708	0.0	0.0	0.0	0.0	0.0	0.0	0.0	0.0	0.12708	0.0	0.0	0.0	0.12708	0.12708	0.0	0.0	0.0	0.0	0.0	0.0	0.0	0.12708	0.0	0.0	0.0	0.0	0.48985	0.12708	0.0	0.0	0.0	0.0	0.12708	0.0	0.0	0.0	0.12708	0.12708	0.0	0.0	0.25216	0.0	0.0	0.0	0.12708	0.0	0.0	0.0	0.0
0.090054	0.090054	0.0	0.0	0.0	0.17939000000000002	0.0	0.090054	0.0	0.26734	0.0	0.0	0.0	0.26734	0.0	0.0	0.0	0.0	0.17939000000000002	0.0	0.0	0.0	0.17939000000000002	0.0	0.0	0.0	0.0	0.43685	0.0	0.0	0.0	0.0	0.17939000000000002	0.090054	0.0	0.0	0.0	0.0	0.0	0.0	0.0	0.0	0.0	0.0	0.0	0.0	0.0	0.0	0.0	0.0
0.0	0.07144500000000001	0.07144500000000001	0.0	0.035744	0.0	0.0	0.035744	0.0	0.35031	0.0	0.035744	0.035744	0.10705	0.0	0.0	0.0	0.0	0.10705	0.0	0.035744	0.0	0.035744	0.0	0.0	0.0	0.0	0.17783	0.0	0.0	0.035744	0.0	0.0	0.035744	0.035744	0.0	0.0	0.035744	0.0	0.07144500000000001	0.0	0.07144500000000001	0.0	0.0	0.0	0.0	0.0	0.0	0.0	0.0
0.0	0.064703	0.0	0.064703	0.0	0.0	0.0	0.064703	0.0	0.31834	0.0	0.064703	0.064703	0.064703	0.0	0.0	0.0	0.0	0.12913	0.0	0.19304000000000002	0.0	0.12913	0.0	0.0	0.0	0.0	0.25617	0.25617	0.0	0.0	0.064703	0.12913	0.064703	0.064703	0.064703	0.0	0.064703	0.0	0.064703	0.064703	0.12913	0.0	0.0	0.0	0.0	0.0	0.0	0.0	0.064703
0.0	0.0	0.0	0.0	0.0	0.0	0.0	0.0	0.0	0.23246	0.0	0.11700999999999999	0.0	0.0	0.0	0.0	0.0	0.0	0.0	0.0	0.17502	0.0	0.17502	0.058603999999999996	0.0	0.0	0.0	0.34494	0.11700999999999999	0.0	0.0	0.0	0.058603999999999996	0.17502	0.0	0.0	0.0	0.0	0.058603999999999996	0.0	0.0	0.058603999999999996	0.0	0.0	0.0	0.058603999999999996	0.0	0.0	0.0	0.0
0.0	0.047706	0.0	0.0	0.0	0.0	0.0	0.0	0.0	0.62635	0.0	0.095302	0.14269	0.14269	0.0	0.095302	0.047706	0.095302	0.18975	0.0	0.047706	0.0	0.0	0.0	0.0	0.0	0.0	0.047706	0.047706	0.0	0.0	0.095302	0.047706	0.0	0.047706	0.0	0.0	0.095302	0.0	0.0	0.0	0.0	0.095302	0.0	0.0	0.0	0.0	0.0	0.0	0.047706
0.0	0.0	0.0	0.10073	0.0	0.0	0.0	0.0	0.0	0.0	0.0	0.0	0.0	0.10073	0.0	0.0	0.0	0.10073	0.10073	0.0	0.0	0.0	0.0	0.0	0.0	0.0	0.0	0.10073	0.0	0.0	0.0	0.0	0.0	0.0	0.0	0.0	0.0	0.0	0.0	0.0	0.0	0.0	0.0	0.0	0.0	0.0	0.0	0.0	0.0	0.0
0.080734	0.0	0.0	0.080734	0.0	0.0	0.0	0.0	0.0	0.39384	0.0	0.0	0.080734	0.080734	0.0	0.0	0.0	0.24015	0.0	0.0	0.0	0.0	0.0	0.080734	0.0	0.0	0.0	0.16095	0.080734	0.0	0.0	0.0	0.0	0.080734	0.0	0.0	0.0	0.16095	0.0	0.080734	0.0	0.24015	0.0	0.0	0.0	0.0	0.0	0.0	0.0	0.0
0.0	0.30417	0.0	0.0	0.0	0.0	0.0	0.07714299999999999	0.0	0.15383	0.0	0.0	0.07714299999999999	0.0	0.0	0.0	0.0	0.0	0.15383	0.0	0.0	0.0	0.07714299999999999	0.0	0.0	0.0	0.07714299999999999	0.15383	0.22964	0.0	0.0	0.0	0.0	0.22964	0.07714299999999999	0.0	0.0	0.0	0.0	0.0	0.0	0.0	0.22964	0.0	0.0	0.0	0.0	0.0	0.0	0.0
0.0	0.066868	0.0	0.0	0.066868	0.0	0.0	0.0	0.0	0.19944	0.0	0.0	0.0	0.0	0.0	0.0	0.0	0.0	0.066868	0.0	0.13344	0.0	0.13344	0.0	0.0	0.0	0.0	0.066868	0.0	0.0	0.0	0.0	0.13344	0.0	0.0	0.0	0.0	0.066868	0.0	0.066868	0.0	0.0	0.0	0.0	0.0	0.0	0.0	0.0	0.0	0.066868
0.0	0.0	0.0	0.19118	0.0	0.0	0.0	0.0	0.0	0.0	0.0	0.06407	0.0	0.12788	0.0	0.0	0.06407	0.0	0.06407	0.0	0.19118	0.0	0.0	0.12788	0.0	0.0	0.0	0.25373	0.06407	0.0	0.0	0.0	0.0	0.0	0.0	0.0	0.0	0.0	0.0	0.06407	0.0	0.12788	0.06407	0.0	0.0	0.12788	0.0	0.0	0.06407	0.06407
0.0	0.0	0.13308	0.0	0.0	0.0	0.0	0.13308	0.0	0.26389	0.0	0.13308	0.13308	0.13308	0.0	0.0	0.0	0.0	0.26389	0.0	0.13308	0.0	0.0	0.0	0.0	0.0	0.0	0.62574	0.26389	0.0	0.0	0.0	0.0	0.0	0.0	0.0	0.0	0.13308	0.0	0.0	0.0	0.0	0.0	0.0	0.0	0.0	0.0	0.0	0.0	0.13308
0.048873	0.048873	0.0	0.33589	0.0	0.0	0.0	0.24209	0.0	0.24209	0.0	0.097629	0.048873	0.097629	0.0	0.048873	0.14615999999999998	0.048873	0.0	0.0	0.048873	0.0	0.0	0.0	0.0	0.0	0.0	0.24209	0.048873	0.0	0.0	0.0	0.0	0.0	0.0	0.048873	0.0	0.048873	0.0	0.14615999999999998	0.0	0.0	0.048873	0.0	0.0	0.0	0.0	0.0	0.0	0.0
0.0	0.0	0.0	0.0	0.0	0.085878	0.0	0.085878	0.0	0.0	0.0	0.085878	0.0	0.0	0.0	0.0	0.0	0.085878	0.085878	0.0	0.0	0.0	0.17113	0.0	0.0	0.0	0.0	0.085878	0.085878	0.0	0.0	0.0	0.0	0.0	0.0	0.0	0.0	0.0	0.0	0.085878	0.0	0.0	0.085878	0.0	0.0	0.0	0.0	0.0	0.0	0.0
0.09700800000000001	0.14523	0.0	0.14523	0.0	0.0	0.0	0.09700800000000001	0.0	0.33383	0.0	0.14523	0.0	0.14523	0.0	0.0	0.048561	0.14523	0.09700800000000001	0.0	0.048561	0.0	0.0	0.0	0.0	0.0	0.0	0.42436999999999997	0.09700800000000001	0.0	0.0	0.09700800000000001	0.19312	0.24056999999999998	0.0	0.048561	0.0	0.048561	0.0	0.0	0.0	0.0	0.048561	0.0	0.0	0.0	0.0	0.0	0.0	0.0
0.0	0.0	0.0	0.26427	0.0	0.0	0.0	0.053447	0.0	0.15974000000000002	0.0	0.0	0.0	0.10674000000000002	0.0	0.0	0.0	0.053447	0.10674000000000002	0.0	0.10674000000000002	0.0	0.10674000000000002	0.053447	0.0	0.0	0.0	0.053447	0.0	0.0	0.0	0.10674000000000002	0.10674000000000002	0.2123	0.0	0.0	0.0	0.0	0.0	0.053447	0.0	0.0	0.0	0.0	0.0	0.0	0.0	0.0	0.0	0.0
0.0	0.6644399999999999	0.0	0.0	0.0	0.0	0.17767	0.0	0.0	0.51302	0.0	0.0	0.0	0.0	0.0	0.0	0.0	0.0	0.35003	0.0	0.17767	0.0	0.0	0.0	0.0	0.0	0.0	0.17767	0.0	0.0	0.17767	0.0	0.0	0.0	0.0	0.0	0.0	0.0	0.0	0.0	0.0	0.0	0.0	0.0	0.0	0.0	0.0	0.0	0.0	0.0
0.0	0.0	0.0	0.0	0.0	0.0	0.0	0.0	0.0	0.0	0.0	0.13943	0.0	0.40821	0.0	0.0	0.40821	0.0	0.13943	0.0	0.0	0.0	0.0	0.0	0.27623000000000003	0.0	0.13943	0.27623000000000003	0.0	0.0	0.0	0.0	0.0	0.13943	0.0	0.13943	0.0	0.0	0.0	0.0	0.0	0.0	0.0	0.0	0.0	0.0	0.0	0.0	0.0	0.0
0.0	0.069576	0.0	0.069576	0.0	0.0	0.069576	0.069576	0.0	0.40651	0.0	0.13882	0.069576	0.069576	0.0	0.0	0.0	0.0	0.13882	0.0	0.0	0.0	0.0	0.0	0.0	0.0	0.0	0.20740999999999998	0.069576	0.0	0.069576	0.069576	0.0	0.20740999999999998	0.0	0.0	0.0	0.13882	0.0	0.0	0.0	0.0	0.0	0.0	0.0	0.0	0.0	0.0	0.0	0.0
0.0	0.0	0.0	0.0	0.0	0.084633	0.0	0.0	0.0	0.0	0.0	0.0	0.0	0.16867000000000001	0.0	0.0	0.0	0.0	0.16867000000000001	0.0	0.0	0.0	0.16867000000000001	0.16867000000000001	0.0	0.0	0.0	0.41193	0.084633	0.0	0.084633	0.0	0.084633	0.0	0.0	0.0	0.0	0.16867000000000001	0.0	0.0	0.0	0.16867000000000001	0.0	0.0	0.0	0.0	0.0	0.0	0.0	0.084633
0.0	0.07695199999999999	0.0	0.0	0.0	0.0	0.0	0.0	0.0	0.07695199999999999	0.0	0.0	0.0	0.0	0.0	0.0	0.07695199999999999	0.15345	0.07695199999999999	0.0	0.07695199999999999	0.0	0.0	0.0	0.0	0.0	0.0	0.0	0.0	0.0	0.0	0.0	0.22906999999999997	0.3762	0.07695199999999999	0.0	0.0	0.07695199999999999	0.0	0.0	0.0	0.15345	0.07695199999999999	0.0	0.0	0.0	0.0	0.0	0.0	0.0
0.0	0.068337	0.0	0.068337	0.0	0.0	0.0	0.068337	0.0	0.20377	0.0	0.0	0.13635999999999998	0.068337	0.0	0.0	0.13635999999999998	0.0	0.068337	0.0	0.13635999999999998	0.0	0.0	0.0	0.0	0.0	0.0	0.20377	0.068337	0.0	0.068337	0.0	0.068337	0.20377	0.0	0.0	0.0	0.0	0.0	0.0	0.0	0.0	0.068337	0.0	0.0	0.0	0.068337	0.0	0.0	0.0
0.0	0.0	0.0	0.047501999999999996	0.0	0.0	0.0	0.047501999999999996	0.0	0.23542	0.0	0.0	0.0	0.094898	0.0	0.0	0.094898	0.18896	0.047501999999999996	0.0	0.0	0.0	0.18896	0.0	0.0	0.0	0.047501999999999996	0.28139000000000003	0.0	0.0	0.0	0.0	0.094898	0.18896	0.0	0.047501999999999996	0.094898	0.14207999999999998	0.0	0.094898	0.0	0.0	0.0	0.0	0.0	0.0	0.0	0.0	0.0	0.094898
0.0	0.10151	0.0	0.20198	0.0	0.0	0.0	0.0	0.0	0.0	0.0	0.0	0.0	0.10151	0.0	0.0	0.0	0.0	0.0	0.0	0.0	0.0	0.0	0.10151	0.0	0.0	0.0	0.0	0.30052	0.0	0.0	0.0	0.10151	0.30052	0.0	0.0	0.0	0.10151	0.0	0.10151	0.0	0.0	0.0	0.0	0.0	0.0	0.0	0.0	0.0	0.0
0.0	0.0	0.0	0.0	0.0	0.0	0.0	0.21646999999999997	0.0	0.0	0.0	0.0	0.21646999999999997	0.21646999999999997	0.0	0.0	0.0	0.21646999999999997	0.0	0.0	0.0	0.0	0.0	0.0	0.0	0.0	0.0	0.0	0.42353999999999997	0.0	0.0	0.0	0.0	0.0	0.0	0.0	0.0	0.0	0.0	0.21646999999999997	0.0	0.0	0.0	0.0	0.0	0.0	0.0	0.0	0.0	0.0
0.0	0.0	0.0	0.0	0.0	0.0	0.0	0.0	0.0	0.29265	0.0	0.0	0.0	0.56338	0.0	0.0	0.0	0.0	0.0	0.0	0.0	0.0	0.0	0.0	0.0	0.0	0.0	0.0	0.0	0.0	0.0	0.0	0.29265	0.0	0.0	0.0	0.0	0.29265	0.0	0.0	0.0	0.0	0.0	0.0	0.0	0.0	0.0	0.0	0.0	0.0
0.0	0.0	0.0	0.0	0.0	0.0	0.0	0.11339	0.0	0.22535	0.0	0.0	0.0	0.11339	0.0	0.0	0.0	0.0	0.22535	0.0	0.0	0.0	0.0	0.0	0.0	0.0	0.0	0.22535	0.11339	0.0	0.0	0.0	0.0	0.0	0.0	0.0	0.0	0.22535	0.0	0.0	0.0	0.11339	0.0	0.0	0.0	0.0	0.0	0.0	0.0	0.0
0.0	0.0	0.0	0.15836	0.0	0.0	0.0	0.15836	0.0	0.15836	0.0	0.0	0.0	0.0	0.0	0.0	0.0	0.0	0.0	0.0	0.0	0.0	0.31290999999999997	0.0	0.0	0.0	0.0	0.0	0.0	0.0	0.15836	0.0	0.15836	0.0	0.0	0.0	0.0	0.0	0.0	0.0	0.0	0.0	0.0	0.0	0.0	0.0	0.0	0.0	0.0	0.0
0.0	0.0	0.0	0.0	0.0	0.0	0.0	0.078503	0.0	0.15653	0.0	0.15653	0.0	0.30938000000000004	0.0	0.0	0.078503	0.15653	0.078503	0.0	0.0	0.0	0.078503	0.0	0.0	0.0	0.0	0.15653	0.15653	0.0	0.0	0.0	0.0	0.078503	0.0	0.0	0.0	0.078503	0.0	0.0	0.0	0.15653	0.0	0.0	0.0	0.0	0.0	0.0	0.0	0.0
0.0	0.064196	0.0	0.12813	0.0	0.0	0.0	0.0	0.0	0.37648000000000004	0.0	0.064196	0.064196	0.064196	0.0	0.0	0.0	0.0	0.31592	0.0	0.0	0.0	0.12813	0.064196	0.0	0.0	0.0	0.12813	0.19155	0.0	0.0	0.0	0.0	0.064196	0.0	0.0	0.0	0.064196	0.0	0.064196	0.0	0.0	0.064196	0.0	0.0	0.0	0.064196	0.0	0.0	0.064196
0.0	0.0	0.0	0.0	0.0	0.0	0.0	0.0	0.0	0.21289	0.0	0.10705	0.21289	0.0	0.0	0.0	0.0	0.0	0.0	0.0	0.0	0.0	0.0	0.0	0.0	0.0	0.0	0.21289	0.31645	0.0	0.0	0.0	0.10705	0.10705	0.0	0.0	0.0	0.10705	0.0	0.10705	0.0	0.10705	0.10705	0.0	0.0	0.0	0.0	0.0	0.0	0.0
0.0	0.0	0.0	0.0	0.0	0.0	0.0	0.1231	0.0	0.0	0.0	0.1231	0.1231	0.1231	0.0	0.0	0.0	0.0	0.0	0.0	0.0	0.0	0.0	0.0	0.0	0.0	0.0	0.24438000000000001	0.0	0.0	0.0	0.0	0.1231	0.0	0.0	0.0	0.0	0.0	0.0	0.1231	0.0	0.0	0.1231	0.0	0.0	0.0	0.0	0.0	0.0	0.0
0.0	0.073456	0.0	0.073456	0.0	0.0	0.0	0.14652	0.0	0.29002	0.0	0.0	0.14652	0.0	0.0	0.0	0.073456	0.073456	0.14652	0.0	0.073456	0.0	0.0	0.0	0.0	0.0	0.0	0.14652	0.073456	0.0	0.0	0.073456	0.0	0.29002	0.0	0.0	0.0	0.0	0.0	0.073456	0.0	0.0	0.0	0.0	0.0	0.0	0.0	0.0	0.0	0.0
0.0	0.0	0.0	0.0	0.0	0.0	0.0	0.0	0.0	0.65996	0.0	0.0	0.0	0.20118	0.0	0.0	0.0	0.1011	0.20118	0.0	0.0	0.0	0.1011	0.0	0.0	0.0	0.0	0.1011	0.29933000000000004	0.0	0.0	0.0	0.0	0.0	0.0	0.0	0.0	0.0	0.1011	0.0	0.0	0.0	0.1011	0.0	0.0	0.0	0.1011	0.0	0.1011	0.0
0.0	0.20840999999999998	0.0	0.10477	0.0	0.0	0.0	0.0	0.0	0.3099	0.0	0.10477	0.0	0.20840999999999998	0.0	0.0	0.0	0.0	0.10477	0.0	0.20840999999999998	0.0	0.0	0.0	0.0	0.0	0.0	0.20840999999999998	0.10477	0.0	0.10477	0.0	0.0	0.3099	0.0	0.0	0.0	0.10477	0.0	0.0	0.10477	0.0	0.10477	0.0	0.0	0.0	0.0	0.0	0.0	0.10477
0.0	0.073119	0.073119	0.073119	0.0	0.0	0.0	0.0	0.0	0.42608999999999997	0.0	0.14585	0.0	0.073119	0.0	0.0	0.073119	0.0	0.073119	0.0	0.0	0.0	0.0	0.073119	0.0	0.0	0.0	0.14585	0.073119	0.0	0.0	0.0	0.073119	0.073119	0.0	0.0	0.14585	0.0	0.0	0.0	0.0	0.0	0.0	0.0	0.0	0.0	0.0	0.0	0.0	0.0
0.0	0.0	0.0	0.0	0.0	0.0	0.0	0.0	0.0	0.6702899999999999	0.0	0.0	0.0	0.0	0.0	0.0	0.0	0.23828000000000002	0.23828000000000002	0.0	0.0	0.0	0.0	0.0	0.0	0.0	0.0	0.6702899999999999	0.46423000000000003	0.0	0.0	0.0	0.23828000000000002	0.46423000000000003	0.0	0.0	0.0	0.23828000000000002	0.0	0.0	0.0	0.23828000000000002	0.23828000000000002	0.0	0.0	0.0	0.0	0.0	0.46423000000000003	0.0
0.0	0.054473	0.0	0.16278	0.0	0.054473	0.0	0.0	0.0	0.16278	0.0	0.0	0.0	0.21631	0.0	0.0	0.0	0.21631	0.21631	0.0	0.0	0.0	0.054473	0.0	0.0	0.0	0.0	0.16278	0.054473	0.0	0.0	0.054473	0.10878	0.054473	0.0	0.0	0.0	0.054473	0.0	0.10878	0.0	0.0	0.054473	0.0	0.0	0.0	0.0	0.0	0.0	0.0
0.19149000000000002	0.0	0.0	0.0	0.0	0.0	0.0	0.0	0.0	0.37637	0.0	0.0	0.0	0.096182	0.0	0.0	0.0	0.096182	0.0	0.0	0.0	0.0	0.19149000000000002	0.0	0.0	0.0	0.0	0.37637	0.0	0.0	0.0	0.0	0.0	0.19149000000000002	0.0	0.0	0.0	0.0	0.0	0.0	0.0	0.0	0.096182	0.0	0.0	0.0	0.0	0.0	0.096182	0.096182
0.17693	0.17693	0.0	0.08880700000000001	0.0	0.0	0.0	0.08880700000000001	0.0	0.26371	0.0	0.0	0.08880700000000001	0.3486	0.0	0.0	0.08880700000000001	0.0	0.08880700000000001	0.0	0.0	0.0	0.08880700000000001	0.0	0.0	0.0	0.0	0.26371	0.17693	0.0	0.0	0.0	0.08880700000000001	0.26371	0.0	0.0	0.0	0.17693	0.0	0.0	0.08880700000000001	0.0	0.0	0.0	0.0	0.0	0.0	0.0	0.0	0.0
0.25667	0.0	0.0	0.0	0.0	0.0	0.0	0.12939	0.0	0.0	0.0	0.25667	0.0	0.12939	0.0	0.12939	0.0	0.12939	0.0	0.0	0.0	0.0	0.0	0.0	0.0	0.0	0.0	0.0	0.25667	0.0	0.0	0.0	0.12939	0.25667	0.0	0.0	0.0	0.0	0.0	0.0	0.0	0.12939	0.0	0.0	0.0	0.0	0.0	0.0	0.0	0.0
0.0	0.32715	0.16575	0.0	0.0	0.0	0.0	0.0	0.0	0.32715	0.0	0.0	0.0	0.08316	0.0	0.0	0.0	0.08316	0.08316	0.0	0.0	0.0	0.0	0.0	0.0	0.0	0.0	0.0	0.08316	0.0	0.08316	0.0	0.08316	0.0	0.0	0.0	0.0	0.0	0.0	0.0	0.0	0.0	0.0	0.0	0.0	0.0	0.0	0.0	0.0	0.0
0.10472000000000001	0.10472000000000001	0.0	0.10472000000000001	0.0	0.0	0.0	0.0	0.0	0.30976	0.0	0.10472000000000001	0.0	0.20833000000000002	0.0	0.0	0.0	0.0	0.20833000000000002	0.0	0.10472000000000001	0.0	0.20833000000000002	0.0	0.0	0.0	0.0	0.10472000000000001	0.68062	0.0	0.10472000000000001	0.0	0.0	0.10472000000000001	0.0	0.0	0.0	0.10472000000000001	0.0	0.20833000000000002	0.0	0.0	0.0	0.0	0.0	0.0	0.0	0.0	0.0	0.10472000000000001
0.0	0.0	0.0	0.23112	0.0	0.0	0.0	0.0	0.0	0.23112	0.0	0.0	0.0	0.0	0.0	0.0	0.0	0.0	0.0	0.0	0.0	0.0	0.0	0.0	0.0	0.0	0.0	0.0	0.0	0.0	0.0	0.0	0.23112	0.0	0.0	0.0	0.0	0.0	0.0	0.0	0.0	0.0	0.0	0.0	0.0	0.0	0.0	0.0	0.0	0.0
0.0	0.23324	0.0	0.23324	0.0	0.0	0.0	0.11740999999999999	0.0	0.45488999999999996	0.0	0.23324	0.0	0.23324	0.0	0.0	0.0	0.0	0.0	0.0	0.0	0.0	0.11740999999999999	0.0	0.0	0.0	0.0	0.11740999999999999	0.0	0.0	0.0	0.0	0.0	0.0	0.0	0.0	0.0	0.0	0.0	0.0	0.0	0.0	0.0	0.0	0.0	0.0	0.0	0.0	0.0	0.11740999999999999
0.082586	0.0	0.0	0.082586	0.082586	0.0	0.0	0.0	0.0	0.082586	0.0	0.0	0.0	0.082586	0.0	0.082586	0.0	0.16462000000000002	0.0	0.0	0.082586	0.0	0.0	0.0	0.0	0.0	0.0	0.40245	0.0	0.0	0.0	0.0	0.24556	0.16462000000000002	0.0	0.0	0.0	0.16462000000000002	0.0	0.40245	0.0	0.0	0.0	0.0	0.0	0.0	0.0	0.0	0.0	0.0
0.0	0.12376	0.0	0.0	0.0	0.0	0.0	0.0	0.0	0.24568	0.0	0.0	0.0	0.24568	0.0	0.0	0.0	0.12376	0.0	0.0	0.24568	0.0	0.0	0.12376	0.0	0.0	0.0	0.12376	0.0	0.0	0.0	0.0	0.0	0.36414	0.0	0.0	0.0	0.0	0.0	0.0	0.0	0.0	0.0	0.0	0.0	0.0	0.0	0.0	0.0	0.0
0.0	0.0	0.0	0.0	0.0	0.0	0.0	0.0	0.0	0.14795999999999998	0.0	0.07418200000000001	0.0	0.07418200000000001	0.0	0.0	0.0	0.07418200000000001	0.14795999999999998	0.0	0.14795999999999998	0.0	0.07418200000000001	0.0	0.0	0.0	0.0	0.14795999999999998	0.07418200000000001	0.0	0.0	0.0	0.0	0.36322	0.0	0.14795999999999998	0.0	0.07418200000000001	0.0	0.0	0.0	0.0	0.0	0.0	0.0	0.0	0.0	0.0	0.0	0.0
0.0	0.12705	0.0	0.12705	0.0	0.0	0.0	0.0	0.0	0.12705	0.0	0.0	0.0	0.0	0.0	0.0	0.0	0.0	0.12705	0.0	0.0	0.0	0.0	0.12705	0.0	0.0	0.0	0.2521	0.2521	0.0	0.0	0.0	0.12705	0.37342	0.0	0.0	0.0	0.37342	0.0	0.0	0.0	0.0	0.12705	0.0	0.0	0.0	0.0	0.0	0.0	0.0
0.0	0.0	0.0	0.5797	0.0	0.0	0.0	0.0	0.0	0.0	0.0	0.0	0.0	0.0	0.0	0.0	0.0	0.0	0.0	0.0	0.5797	0.0	0.0	0.0	0.0	0.0	0.0	0.0	0.0	0.0	0.0	0.0	0.0	0.5797	0.0	0.0	0.0	0.0	0.0	0.0	0.0	0.0	0.0	0.0	0.0	0.0	0.0	0.0	0.0	0.0
0.0	0.0	0.0	0.0	0.0	0.0	0.0	0.0	0.0	0.22238000000000002	0.0	0.074667	0.0	0.074667	0.0	0.0	0.0	0.0	0.0	0.0	0.074667	0.0	0.0	0.0	0.0	0.0	0.0	0.074667	0.22238000000000002	0.0	0.074667	0.074667	0.0	0.22238000000000002	0.0	0.0	0.0	0.0	0.0	0.074667	0.0	0.0	0.0	0.0	0.0	0.074667	0.0	0.0	0.0	0.0
0.0	0.062561	0.0	0.062561	0.0	0.0	0.0	0.062561	0.0	0.5372100000000001	0.0	0.062561	0.0	0.18672	0.0	0.062561	0.0	0.0	0.062561	0.0	0.18672	0.0	0.062561	0.062561	0.0	0.0	0.0	0.12487999999999999	0.062561	0.0	0.062561	0.0	0.0	0.18672	0.0	0.0	0.0	0.18672	0.0	0.062561	0.0	0.0	0.0	0.0	0.0	0.0	0.0	0.0	0.0	0.0
0.0	0.1917	0.0	0.0	0.0	0.0	0.0	0.096289	0.0	0.28543	0.0	0.0	0.096289	0.096289	0.0	0.0	0.0	0.096289	0.0	0.0	0.1917	0.0	0.096289	0.0	0.0	0.0	0.0	0.096289	0.096289	0.0	0.0	0.0	0.096289	0.096289	0.0	0.0	0.0	0.0	0.0	0.096289	0.0	0.0	0.0	0.0	0.0	0.0	0.0	0.0	0.0	0.1917
0.0	0.29175999999999996	0.0	0.0	0.0	0.0	0.0	0.0	0.0	0.43046	0.0	0.0	0.0	0.14742	0.0	0.0	0.0	0.14742	0.14742	0.0	0.0	0.0	0.0	0.0	0.0	0.0	0.0	0.68495	0.0	0.0	0.0	0.0	0.14742	0.29175999999999996	0.0	0.14742	0.0	0.14742	0.0	0.0	0.0	0.14742	0.0	0.0	0.0	0.0	0.0	0.0	0.0	0.0
0.0	0.0	0.0	0.16	0.0	0.0	0.0	0.08025399999999999	0.0	0.31606999999999996	0.0	0.0	0.0	0.16	0.0	0.0	0.0	0.08025399999999999	0.0	0.0	0.0	0.0	0.0	0.08025399999999999	0.0	0.0	0.08025399999999999	0.23875	0.0	0.0	0.0	0.0	0.0	0.16	0.0	0.0	0.08025399999999999	0.0	0.0	0.16	0.0	0.08025399999999999	0.0	0.0	0.0	0.0	0.0	0.0	0.0	0.0
0.0	0.0	0.0565	0.0	0.0	0.0	0.0	0.0	0.0	0.22424000000000002	0.0	0.0	0.0	0.0565	0.0	0.0	0.0	0.0565	0.11282	0.0	0.0565	0.0	0.0	0.0	0.0	0.0	0.0	0.11282	0.0565	0.0	0.0	0.0	0.11282	0.22424000000000002	0.0	0.0	0.0	0.0565	0.0	0.11282	0.0	0.11282	0.0	0.0	0.0	0.0	0.0	0.0	0.0	0.0565
0.0	0.0	0.0	0.0	0.0	0.0	0.0	0.0	0.0	0.2618	0.0	0.088152	0.0	0.17563	0.0	0.0	0.0	0.0	0.0	0.0	0.0	0.0	0.088152	0.0	0.0	0.0	0.0	0.2618	0.0	0.0	0.0	0.0	0.088152	0.088152	0.0	0.0	0.0	0.088152	0.0	0.2618	0.0	0.0	0.088152	0.0	0.0	0.0	0.0	0.0	0.0	0.0
0.14968	0.075052	0.0	0.075052	0.0	0.0	0.0	0.0	0.0	0.14968	0.0	0.0	0.0	0.36729	0.0	0.0	0.0	0.075052	0.0	0.0	0.0	0.0	0.0	0.0	0.0	0.0	0.0	0.22349000000000002	0.075052	0.0	0.0	0.0	0.0	0.075052	0.0	0.0	0.0	0.075052	0.0	0.0	0.075052	0.0	0.075052	0.0	0.0	0.0	0.0	0.0	0.0	0.0
0.0	0.0	0.0	0.0	0.0	0.0	0.0	0.0	0.0	0.36674	0.0	0.22316	0.0	0.0	0.0	0.0	0.074934	0.074934	0.14945	0.0	0.0	0.0	0.0	0.074934	0.0	0.0	0.0	0.22316	0.0	0.0	0.0	0.0	0.074934	0.22316	0.0	0.0	0.0	0.0	0.0	0.074934	0.0	0.0	0.0	0.0	0.0	0.0	0.0	0.0	0.0	0.0
0.0	0.18277000000000002	0.0	0.0	0.0	0.0	0.0	0.0	0.0	0.52669	0.0	0.35977	0.0	0.0	0.0	0.0	0.0	0.18277000000000002	0.0	0.0	0.18277000000000002	0.0	0.0	0.0	0.0	0.0	0.0	0.0	0.18277000000000002	0.0	0.18277000000000002	0.0	0.0	0.18277000000000002	0.18277000000000002	0.0	0.0	0.0	0.0	0.18277000000000002	0.0	0.0	0.0	0.0	0.0	0.0	0.0	0.0	0.0	0.0
0.0	0.0	0.091735	0.27223	0.0	0.0	0.0	0.091735	0.0	0.27223	0.0	0.0	0.0	0.091735	0.0	0.0	0.0	0.091735	0.0	0.0	0.0	0.0	0.091735	0.0	0.0	0.0	0.0	0.18270999999999998	0.27223	0.0	0.0	0.0	0.0	0.0	0.0	0.0	0.0	0.0	0.0	0.091735	0.0	0.0	0.0	0.0	0.0	0.0	0.091735	0.0	0.0	0.091735
0.10729000000000001	0.0	0.0	0.0	0.10729000000000001	0.0	0.0	0.0	0.0	0.10729000000000001	0.0	0.10729000000000001	0.0	0.41771	0.0	0.0	0.0	0.0	0.0	0.0	0.0	0.0	0.0	0.0	0.0	0.0	0.0	0.10729000000000001	0.31714000000000003	0.0	0.0	0.0	0.21336	0.21336	0.0	0.0	0.0	0.10729000000000001	0.0	0.10729000000000001	0.0	0.0	0.10729000000000001	0.0	0.0	0.21336	0.0	0.0	0.0	0.0
0.17619	0.0	0.088435	0.0	0.088435	0.0	0.0	0.0	0.0	0.088435	0.0	0.0	0.0	0.088435	0.0	0.0	0.0	0.088435	0.088435	0.0	0.0	0.0	0.088435	0.0	0.0	0.0	0.088435	0.17619	0.0	0.0	0.0	0.0	0.0	0.0	0.088435	0.0	0.0	0.17619	0.0	0.0	0.0	0.0	0.088435	0.0	0.0	0.0	0.0	0.0	0.0	0.0
0.036764	0.036764	0.0	0.036764	0.0	0.0	0.036764	0.036764	0.0	0.11009000000000001	0.0	0.0	0.036764	0.14656	0.0	0.0	0.073478	0.11009000000000001	0.18284	0.0	0.036764	0.0	0.0	0.036764	0.0	0.036764	0.0	0.073478	0.18284	0.0	0.036764	0.0	0.18284	0.18284	0.0	0.0	0.0	0.036764	0.0	0.036764	0.073478	0.0	0.0	0.0	0.0	0.0	0.0	0.0	0.0	0.036764
0.0	0.13827	0.0	0.27398	0.0	0.0	0.0	0.0	0.0	0.27398	0.0	0.0	0.0	0.27398	0.0	0.0	0.0	0.13827	0.069301	0.0	0.13827	0.0	0.069301	0.0	0.0	0.0	0.0	0.0	0.0	0.0	0.069301	0.0	0.20661	0.27398	0.0	0.0	0.0	0.0	0.0	0.0	0.069301	0.069301	0.0	0.0	0.0	0.069301	0.0	0.0	0.0	0.0
0.0	0.0	0.0	0.42436999999999997	0.0	0.0	0.0	0.0	0.0	0.0	0.0	0.0	0.0	0.2169	0.0	0.0	0.0	0.0	0.42436999999999997	0.0	0.0	0.0	0.2169	0.0	0.0	0.0	0.0	0.0	0.0	0.0	0.0	0.0	0.0	0.2169	0.0	0.0	0.0	0.2169	0.0	0.0	0.0	0.2169	0.0	0.0	0.0	0.0	0.0	0.0	0.0	0.0
0.0	0.0	0.0	0.0	0.0	0.0	0.0	0.0	0.0	0.45661	0.0	0.0	0.11789000000000001	0.0	0.0	0.11789000000000001	0.0	0.0	0.0	0.0	0.0	0.0	0.11789000000000001	0.11789000000000001	0.0	0.0	0.0	0.11789000000000001	0.11789000000000001	0.0	0.0	0.11789000000000001	0.0	0.23417	0.0	0.0	0.0	0.0	0.11789000000000001	0.0	0.0	0.11789000000000001	0.0	0.0	0.0	0.0	0.0	0.0	0.0	0.0
0.10563	0.0	0.10563	0.21009	0.0	0.0	0.0	0.10563	0.0	0.0	0.0	0.0	0.0	0.0	0.0	0.0	0.10563	0.0	0.0	0.0	0.0	0.0	0.0	0.10563	0.0	0.0	0.0	0.21009	0.31237	0.0	0.0	0.0	0.0	0.10563	0.0	0.0	0.0	0.10563	0.0	0.10563	0.0	0.0	0.0	0.0	0.0	0.0	0.0	0.0	0.0	0.0
0.0	0.0	0.0	0.98325	0.0	0.0	0.0	0.22791999999999998	0.0	0.44497	0.0	0.0	0.0	0.22791999999999998	0.0	0.0	0.0	0.0	0.0	0.0	0.0	0.0	0.0	0.0	0.0	0.0	0.0	0.44497	0.22791999999999998	0.0	0.0	0.0	0.22791999999999998	0.0	0.0	0.0	0.0	0.0	0.0	0.0	0.0	0.44497	0.0	0.0	0.0	0.0	0.0	0.0	0.0	0.0
0.0	0.10359000000000002	0.0	0.0	0.0	0.0	0.0	0.0	0.0	0.20608	0.0	0.0	0.10359000000000002	0.0	0.0	0.0	0.0	0.0	0.0	0.0	0.0	0.0	0.10359000000000002	0.10359000000000002	0.0	0.0	0.0	0.10359000000000002	0.0	0.0	0.0	0.0	0.10359000000000002	0.20608	0.0	0.0	0.10359000000000002	0.10359000000000002	0.0	0.0	0.0	0.0	0.0	0.0	0.0	0.0	0.0	0.0	0.0	0.0
0.0	0.090817	0.0	0.090817	0.0	0.0	0.0	0.090817	0.090817	0.26954	0.0	0.090817	0.0	0.090817	0.0	0.1809	0.0	0.090817	0.0	0.0	0.090817	0.0	0.0	0.0	0.0	0.0	0.0	0.090817	0.090817	0.0	0.090817	0.0	0.0	0.0	0.0	0.0	0.0	0.0	0.0	0.0	0.0	0.090817	0.090817	0.0	0.0	0.0	0.0	0.0	0.0	0.0
0.0	0.0	0.0	0.21988000000000002	0.0	0.0	0.21988000000000002	0.0	0.0	0.6237199999999999	0.0	0.42993000000000003	0.0	0.0	0.0	0.0	0.0	0.0	0.0	0.0	0.0	0.0	0.0	0.0	0.0	0.0	0.0	0.21988000000000002	0.0	0.0	0.0	0.0	0.0	0.0	0.0	0.0	0.0	0.0	0.0	0.0	0.0	0.0	0.79889	0.0	0.0	0.0	0.0	0.0	0.0	0.0
0.0	0.0	0.0	0.0	0.0	0.0	0.0	0.0	0.0	0.22043000000000001	0.0	0.0	0.0	0.0	0.0	0.0	0.0	0.22043000000000001	0.0	0.0	0.0	0.0	0.0	0.0	0.0	0.0	0.0	0.22043000000000001	0.0	0.0	0.0	0.0	0.0	0.0	0.0	0.0	0.0	0.0	0.0	0.0	0.22043000000000001	0.0	0.0	0.0	0.0	0.0	0.0	0.0	0.0	0.0
0.0	0.12964	0.12964	0.0	0.0	0.0	0.0	0.0	0.0	0.38075	0.0	0.12964	0.0	0.12964	0.0	0.0	0.0	0.0	0.0	0.0	0.0	0.0	0.12964	0.0	0.0	0.0	0.0	0.25718	0.61126	0.0	0.0	0.12964	0.0	0.38075	0.0	0.0	0.0	0.12964	0.0	0.0	0.12964	0.0	0.0	0.0	0.0	0.0	0.0	0.0	0.0	0.25718
0.10815	0.0	0.0	0.0	0.0	0.0	0.0	0.10815	0.0	0.10815	0.0	0.31961	0.0	0.21506	0.0	0.0	0.10815	0.0	0.21506	0.0	0.0	0.0	0.0	0.0	0.0	0.0	0.0	0.10815	0.21506	0.0	0.0	0.0	0.21506	0.21506	0.0	0.10815	0.0	0.21506	0.0	0.10815	0.0	0.0	0.0	0.0	0.0	0.0	0.0	0.0	0.0	0.0
0.0	0.0	0.0	0.25988	0.0	0.0	0.0	0.0	0.0	0.0	0.0	0.25988	0.0	0.9171600000000001	0.25988	0.0	0.0	0.0	0.0	0.0	0.0	0.0	0.0	0.0	0.0	0.0	0.0	0.25988	0.25988	0.0	0.5040100000000001	0.0	0.0	0.0	0.0	0.0	0.0	0.25988	0.25988	0.25988	0.0	0.0	0.0	0.0	0.0	0.0	0.0	0.0	0.0	0.0
0.0	0.0	0.0	0.08430800000000001	0.0	0.0	0.0	0.08430800000000001	0.0	0.16802	0.0	0.08430800000000001	0.0	0.33153	0.0	0.08430800000000001	0.08430800000000001	0.08430800000000001	0.0	0.0	0.0	0.0	0.0	0.0	0.0	0.0	0.0	0.0	0.16802	0.0	0.0	0.0	0.0	0.08430800000000001	0.08430800000000001	0.0	0.0	0.08430800000000001	0.0	0.08430800000000001	0.0	0.0	0.0	0.0	0.0	0.0	0.0	0.0	0.0	0.0
0.15812	0.15812	0.0	0.0	0.0	0.0	0.0	0.0	0.0	0.0	0.0	0.0	0.0	0.45997	0.0	0.0	0.0	0.0	0.0	0.0	0.15812	0.0	0.31245	0.0	0.0	0.0	0.0	0.45997	0.45997	0.0	0.0	0.0	0.0	0.31245	0.15812	0.0	0.0	0.15812	0.0	0.15812	0.0	0.15812	0.0	0.0	0.0	0.0	0.0	0.0	0.0	0.0
0.07354	0.0	0.0	0.0	0.0	0.0	0.0	0.07354	0.0	0.07354	0.0	0.0	0.0	0.07354	0.0	0.0	0.0	0.07354	0.29031999999999997	0.0	0.21906	0.0	0.0	0.0	0.0	0.0	0.0	0.29031999999999997	0.21906	0.0	0.0	0.0	0.07354	0.14668	0.0	0.0	0.0	0.0	0.0	0.14668	0.0	0.0	0.0	0.0	0.0	0.0	0.0	0.0	0.0	0.0
0.35070999999999997	0.0	0.0	0.0	0.0	0.0	0.0	0.0	0.0	0.9326200000000001	0.0	0.0	0.0	0.35070999999999997	0.0	0.0	0.0	0.0	0.35070999999999997	0.0	0.0	0.0	0.0	0.0	0.0	0.0	0.0	0.35070999999999997	0.0	0.0	0.0	0.35070999999999997	0.0	0.35070999999999997	0.0	0.0	0.0	0.0	0.0	0.0	0.0	0.0	0.35070999999999997	0.0	0.0	0.0	0.0	0.0	0.0	0.0
0.0	0.0	0.0	0.0	0.0	0.0	0.0	0.0	0.0	0.42291999999999996	0.0	0.0	0.0	0.0	0.0	0.14470999999999998	0.0	0.2865	0.14470999999999998	0.0	0.14470999999999998	0.0	0.0	0.0	0.0	0.0	0.0	0.14470999999999998	0.0	0.0	0.0	0.0	0.0	0.14470999999999998	0.0	0.0	0.0	0.42291999999999996	0.0	0.0	0.0	0.2865	0.14470999999999998	0.0	0.0	0.0	0.0	0.0	0.0	0.0
0.0	0.0	0.0	0.0	0.0	0.0	0.0	0.0	0.0	0.12835	0.0	0.0	0.0	0.0	0.0	0.0	0.0	0.0	0.0	0.0	0.12835	0.0	0.0	0.0	0.0	0.0	0.0	0.25464000000000003	0.3771	0.0	0.0	0.0	0.25464000000000003	0.12835	0.0	0.0	0.0	0.0	0.0	0.0	0.0	0.0	0.0	0.0	0.0	0.0	0.0	0.0	0.0	0.0
0.0	0.0	0.0	0.22396	0.0	0.0	0.0	0.0	0.0	0.0	0.0	0.0	0.0	0.0	0.0	0.0	0.0	0.22396	0.0	0.0	0.0	0.0	0.0	0.0	0.0	0.0	0.0	0.0	0.0	0.0	0.0	0.0	0.0	0.4376	0.0	0.0	0.0	0.0	0.0	0.0	0.0	0.0	0.0	0.0	0.0	0.0	0.0	0.0	0.0	0.0
0.0	0.0	0.0	0.0	0.0	0.0	0.0	0.0	0.0	0.0	0.0	0.0	0.0	0.0	0.0	0.0	0.0	0.0	0.0	0.0	0.0	0.0	0.0	0.0	0.0	0.0	0.0	0.0	0.0	0.0	0.0	0.0	0.0	1.0259	0.0	0.0	0.0	0.0	0.0	0.0	0.0	0.0	0.0	0.0	0.0	0.0	0.0	0.0	0.0	0.0
0.0	0.0	0.34473000000000004	0.0	0.0	0.0	0.0	0.1749	0.0	0.1749	0.0	0.0	0.0	0.34473000000000004	0.0	0.0	0.0	0.0	0.50557	0.0	0.1749	0.0	0.0	0.0	0.0	0.0	0.0	0.0	0.0	0.0	0.0	0.0	0.0	0.0	0.0	0.0	0.0	0.0	0.0	0.0	0.0	0.0	0.0	0.0	0.0	0.0	0.0	0.0	0.0	0.0
0.0	0.0	0.0	0.0	0.0	0.0	0.0	0.0	0.0	0.30965	0.0	0.0	0.0	0.30965	0.0	0.0	0.0	0.0	0.0	0.0	0.0	0.0	0.0	0.0	0.0	0.0	0.0	0.5937399999999999	0.0	0.0	0.0	0.0	0.0	0.0	0.0	0.0	0.0	0.0	0.0	0.0	0.0	0.30965	0.0	0.0	0.0	0.0	0.0	0.0	0.5937399999999999	0.0
0.0	0.0	0.0	0.0	0.0	0.0	0.0	0.0	0.0	0.0	0.0	0.0	0.0	0.45892	0.0	0.0	0.0	0.0	0.0	0.0	0.45892	0.0	0.0	0.0	0.0	0.0	0.0	0.0	0.0	0.0	0.0	0.0	0.0	0.0	0.0	0.0	0.0	0.45892	0.0	0.45892	0.0	0.0	0.0	0.0	0.0	0.0	0.0	0.0	0.0	0.0
0.0	0.0	0.0	0.0	0.0	0.0	0.0	0.0	0.0	0.11408	0.0	0.0	0.0	0.22671	0.0	0.0	0.0	0.0	0.0	0.0	0.11408	0.0	0.0	0.11408	0.0	0.0	0.0	0.0	0.0	0.0	0.0	0.0	0.0	0.22671	0.11408	0.0	0.0	0.0	0.0	0.11408	0.0	0.0	0.22671	0.0	0.0	0.0	0.0	0.0	0.22671	0.0
0.0	0.0	0.0	0.0	0.0	0.0	0.0	0.0	0.0	0.0	0.0	0.0	0.0	0.0	0.0	0.0	0.0	0.0	0.0	0.0	0.0	0.0	0.0	0.0	0.0	0.0	0.0	0.0	0.0	0.0	0.0	0.0	0.0	0.0	0.0	1.121	0.0	1.121	0.0	0.0	0.0	0.0	0.0	0.0	0.0	0.0	0.0	0.0	0.0	0.0
0.0	0.0	0.0	0.13717000000000001	0.0	0.0	0.0	0.0	0.0	0.20496	0.0	0.0	0.0	0.0	0.0	0.0	0.0	0.068748	0.0	0.0	0.0	0.0	0.0	0.068748	0.0	0.0	0.0	0.068748	0.068748	0.0	0.0	0.068748	0.068748	0.33757	0.0	0.0	0.0	0.0	0.0	0.0	0.0	0.068748	0.0	0.0	0.0	0.0	0.0	0.0	0.0	0.0
0.0	0.0	0.0	0.0	0.0	0.0	0.16180999999999998	0.0	0.0	0.61129	0.0	0.16180999999999998	0.0	0.0	0.0	0.0	0.0	0.0	0.16180999999999998	0.0	0.0	0.0	0.31956999999999997	0.0	0.0	0.0	0.0	0.0	0.47006000000000003	0.0	0.0	0.0	0.0	0.16180999999999998	0.0	0.0	0.0	0.0	0.0	0.0	0.0	0.0	0.0	0.0	0.0	0.0	0.0	0.0	0.0	0.0
0.0	0.092349	0.0	0.0	0.0	0.0	0.0	0.0	0.0	0.36196	0.0	0.0	0.18392	0.36196	0.0	0.0	0.092349	0.0	0.0	0.0	0.18392	0.0	0.0	0.0	0.0	0.0	0.0	0.0	0.092349	0.0	0.0	0.092349	0.0	0.092349	0.0	0.0	0.0	0.27399999999999997	0.18392	0.0	0.0	0.0	0.0	0.0	0.0	0.0	0.0	0.0	0.0	0.0
0.08833099999999999	0.0	0.0	0.17598	0.0	0.0	0.0	0.0	0.0	0.34679	0.0	0.0	0.0	0.17598	0.0	0.08833099999999999	0.0	0.0	0.08833099999999999	0.0	0.0	0.0	0.08833099999999999	0.0	0.0	0.0	0.0	0.08833099999999999	0.0	0.0	0.0	0.0	0.08833099999999999	0.26232	0.0	0.0	0.0	0.0	0.0	0.0	0.0	0.0	0.08833099999999999	0.0	0.0	0.0	0.08833099999999999	0.0	0.0	0.0
0.0	0.0	0.0	0.0	0.0	0.0	0.0	0.0	0.0	0.36603	0.0	0.0	0.0	0.0	0.0	0.0	0.0	0.0	0.36603	0.0	0.36603	0.0	0.0	0.0	0.0	0.0	0.0	0.36603	0.36603	0.0	0.0	0.0	0.0	0.0	0.0	0.0	0.0	0.36603	0.0	0.0	0.36603	0.36603	0.0	0.0	0.0	0.0	0.0	0.0	0.0	0.0
0.0	0.058879999999999995	0.0	0.0	0.0	0.0	0.0	0.058879999999999995	0.0	0.058879999999999995	0.0	0.0	0.058879999999999995	0.058879999999999995	0.0	0.0	0.058879999999999995	0.058879999999999995	0.11756	0.0	0.058879999999999995	0.0	0.0	0.0	0.0	0.0	0.0	0.0	0.29046	0.0	0.0	0.0	0.23353000000000002	0.11756	0.0	0.0	0.0	0.11756	0.058879999999999995	0.058879999999999995	0.0	0.0	0.058879999999999995	0.0	0.0	0.0	0.0	0.0	0.0	0.0
0.0	0.0	0.0	0.0	0.0	0.0	0.0	0.0	0.0	0.7404	0.0	0.0	0.0	0.0	0.0	0.0	0.0	0.0	0.0	0.0	0.0	0.0	0.2668	0.0	0.0	0.0	0.0	0.51665	0.0	0.0	0.0	0.0	0.0	0.0	0.0	0.0	0.0	0.2668	0.0	0.0	0.0	0.0	0.0	0.0	0.0	0.0	0.2668	0.0	0.0	0.0
0.0	0.0	0.0	0.0	0.0	0.0	0.0	0.0	0.0	0.84724	0.0	0.0	0.0	0.0	0.0	0.0	0.0	0.0	0.18933	0.0	0.0	0.0	0.0	0.0	0.0	0.0	0.0	0.0	0.54413	0.0	0.18933	0.0	0.0	0.0	0.0	0.0	0.0	0.0	0.0	0.18933	0.0	0.0	0.0	0.0	0.0	0.0	0.0	0.0	0.0	0.0
0.0	0.1123	0.0	0.33150999999999997	0.0	0.0	0.0	0.0	0.0	0.53656	0.0	0.0	0.0	0.0	0.0	0.0	0.0	0.0	0.1123	0.0	0.1123	0.0	0.1123	0.0	0.0	0.0	0.0	0.22321999999999997	0.22321999999999997	0.0	0.0	0.0	0.1123	0.1123	0.0	0.0	0.0	0.33150999999999997	0.0	0.0	0.0	0.0	0.0	0.0	0.0	0.0	0.0	0.0	0.0	0.0
0.0	0.0	0.0	0.0	0.0	0.0	0.0	0.0	0.0	0.0	0.0	0.0	0.0	0.43233999999999995	0.0	0.0	0.0	0.0	0.0	0.0	0.0	0.0	0.0	0.0	0.0	0.0	0.0	0.0	0.0	0.0	0.0	0.0	0.0	0.0	0.0	0.0	0.0	0.0	0.0	0.22116999999999998	0.0	0.0	0.0	0.0	0.0	0.0	0.0	0.0	0.0	0.0
0.0	0.0	0.0	0.44242	0.0	0.0	0.0	0.0	0.0	0.44242	0.0	0.0	0.0	0.0	0.0	0.0	0.0	0.0	0.0	0.0	0.0	0.0	0.0	0.0	0.0	0.0	0.0	0.44242	0.0	0.0	0.0	0.0	0.0	0.0	0.0	0.0	0.0	0.0	0.0	0.0	0.0	0.0	0.0	0.0	0.0	0.0	0.0	0.0	0.0	0.0
0.0	0.0	0.39282	0.0	0.0	0.0	0.0	0.0	0.0	0.0	0.0	0.0	0.0	0.0	0.0	0.0	0.0	0.0	0.0	0.0	0.0	0.0	0.0	0.0	0.0	0.0	0.0	0.0	0.0	0.0	0.0	0.0	0.0	0.0	0.0	0.0	0.0	0.0	0.0	0.0	0.0	0.0	0.0	0.0	0.0	0.0	0.0	0.0	0.0	0.0
0.0	0.17948	0.0	0.0	0.0	0.0	0.0	0.0	0.0	0.17948	0.0	0.35349	0.0	0.17948	0.0	0.0	0.0	0.17948	0.17948	0.0	0.35349	0.0	0.0	0.17948	0.0	0.0	0.0	0.0	0.17948	0.0	0.0	0.0	0.0	0.35349	0.0	0.0	0.0	0.0	0.0	0.17948	0.0	0.35349	0.0	0.0	0.0	0.0	0.0	0.0	0.0	0.0
0.0	0.0	0.0	0.25687	0.0	0.0	0.0	0.0	0.0	0.0	0.0	0.0	0.0	0.25687	0.0	0.0	0.0	0.0	0.0	0.0	0.0	0.0	0.0	0.0	0.0	0.0	0.0	0.25687	0.0	0.0	0.0	0.0	0.0	0.0	0.0	0.0	0.0	0.0	0.0	0.0	0.0	0.0	0.0	0.0	0.0	0.0	0.0	0.0	0.0	0.0
0.0	0.0	0.0	0.61519	0.0	0.0	0.0	0.0	0.0	0.0	0.0	0.0	0.0	1.0842	0.0	0.0	0.0	0.0	0.0	0.0	0.0	0.0	0.0	0.0	0.0	0.0	0.0	0.0	0.0	0.0	0.0	0.0	0.0	0.0	0.0	0.0	0.0	0.0	0.0	0.0	0.0	0.0	0.0	0.0	0.0	0.0	0.32178	0.0	0.0	0.0
0.0	0.0	0.0	0.11359000000000001	0.0	0.0	0.0	0.0	0.0	0.22574	0.0	0.0	0.11359000000000001	0.22574	0.0	0.0	0.0	0.0	0.0	0.0	0.0	0.0	0.22574	0.0	0.0	0.0	0.0	0.0	0.11359000000000001	0.0	0.0	0.0	0.0	0.22574	0.0	0.0	0.0	0.22574	0.0	0.0	0.0	0.0	0.0	0.0	0.0	0.0	0.0	0.0	0.0	0.0
0.34639000000000003	0.34639000000000003	0.0	0.0	0.0	0.0	0.0	0.0	0.0	0.17578	0.0	0.17578	0.0	0.34639000000000003	0.0	0.0	0.0	0.0	0.0	0.0	0.0	0.0	0.0	0.0	0.0	0.0	0.0	0.17578	0.17578	0.0	0.0	0.17578	0.0	0.17578	0.0	0.0	0.0	0.17578	0.0	0.17578	0.0	0.0	0.0	0.0	0.0	0.0	0.0	0.0	0.0	0.0
0.0	0.50169	0.25861	0.50169	0.0	0.0	0.0	0.0	0.0	0.50169	0.0	0.0	0.0	0.0	0.0	0.0	0.0	0.0	0.25861	0.0	0.0	0.0	0.50169	0.0	0.0	0.0	0.0	0.72053	0.25861	0.0	0.0	0.0	0.0	0.0	0.0	0.0	0.0	0.25861	0.0	0.0	0.0	0.0	0.0	0.0	0.0	0.0	0.0	0.0	0.0	0.0
0.0	0.0	0.0	0.0	0.0	0.0	0.0	0.0	0.0	0.15874000000000002	0.0	0.0	0.15874000000000002	0.0	0.0	0.0	0.31365	0.0	0.15874000000000002	0.0	0.0	0.0	0.0	0.0	0.0	0.0	0.0	0.73037	0.0	0.0	0.0	0.0	0.0	0.15874000000000002	0.0	0.0	0.0	0.0	0.15874000000000002	0.0	0.0	0.15874000000000002	0.0	0.0	0.0	0.0	0.0	0.0	0.0	0.0
0.0	0.0	0.0	0.0	0.0	0.0	0.3668	0.0	0.0	0.0	0.0	0.0	0.0	0.0	0.0	0.0	0.0	0.3668	0.0	0.0	0.18645	0.0	0.0	0.0	0.0	0.0	0.0	0.3668	0.0	0.0	0.18645	0.0	0.0	0.18645	0.0	0.0	0.0	0.0	0.0	0.0	0.0	0.0	0.0	0.0	0.0	0.0	0.0	0.0	0.0	0.0
0.0	0.0	0.0	0.0	0.0	0.0	0.0	0.0	0.0	0.0	0.0	0.0	0.0	0.0	0.0	0.0	0.0	0.0	0.0	0.0	0.0	0.0	0.0	0.0	0.0	0.0	0.0	0.0	0.62139	0.0	0.0	0.0	0.0	0.0	0.0	0.0	0.0	0.0	0.0	0.0	0.0	0.0	0.0	0.0	0.0	0.0	0.0	0.0	0.0	0.0
0.0	0.0	0.0	0.0	0.0	0.0	0.13087000000000001	0.0	0.0	0.25956	0.0	0.0	0.0	0.0	0.0	0.0	0.0	0.0	0.13087000000000001	0.0	0.0	0.0	0.13087000000000001	0.0	0.0	0.0	0.0	0.0	0.0	0.0	0.13087000000000001	0.13087000000000001	0.13087000000000001	0.0	0.0	0.0	0.0	0.0	0.0	0.0	0.0	0.0	0.0	0.0	0.0	0.0	0.0	0.0	0.0	0.0
0.0	0.0	0.0	0.0	0.0	0.0	0.0	0.0	0.0	0.34417	0.0	0.0	0.0	0.0	0.0	0.0	0.17461	0.0	0.0	0.0	0.0	0.0	0.17461	0.0	0.0	0.0	0.0	0.17461	0.34417	0.0	0.0	0.0	0.0	0.0	0.0	0.0	0.0	0.17461	0.0	0.0	0.0	0.17461	0.17461	0.0	0.0	0.0	0.0	0.0	0.0	0.0
0.0	0.053215	0.053215	0.10628	0.0	0.0	0.0	0.053215	0.0	0.21138	0.0	0.053215	0.0	0.053215	0.0	0.0	0.0	0.21138	0.31424	0.0	0.10628	0.0	0.0	0.0	0.0	0.0	0.0	0.15905	0.21138	0.0	0.0	0.053215	0.10628	0.21138	0.0	0.0	0.0	0.15905	0.053215	0.053215	0.0	0.0	0.21138	0.0	0.0	0.0	0.0	0.0	0.0	0.0
0.0	0.6179399999999999	0.0	0.0	0.0	0.0	0.0	0.6179399999999999	0.0	0.6179399999999999	0.0	0.0	0.0	0.6179399999999999	0.0	0.0	0.0	0.0	0.0	0.0	0.0	0.0	0.6179399999999999	0.0	0.0	0.0	0.0	0.6179399999999999	0.6179399999999999	0.0	0.0	0.0	0.0	0.0	0.0	0.0	0.0	0.0	0.0	0.6179399999999999	0.0	0.0	0.0	0.0	0.0	0.0	0.0	0.0	0.0	0.0
0.0	0.32336	0.0	0.0	0.0	0.0	0.0	0.0	0.0	0.6179399999999999	0.0	0.0	0.0	0.0	0.0	0.0	0.0	0.0	0.0	0.0	0.0	0.0	0.0	0.0	0.0	0.0	0.0	0.0	0.32336	0.0	0.32336	0.32336	0.32336	0.0	0.0	0.0	0.0	0.0	0.6179399999999999	0.0	0.0	0.0	0.0	0.0	0.0	0.0	0.0	0.0	0.0	0.0
0.0	0.0	0.0	0.0	0.0	0.0	0.0	0.0	0.0	0.0	0.0	0.0	0.0	0.0	0.0	0.0	0.0	0.0	0.0	0.0	0.0	0.0	0.0	0.0	0.0	0.0	0.0	0.0	0.0	0.0	0.0	0.0	0.0	0.0	0.0	0.0	0.0	0.0	0.0	0.0	0.0	0.0	0.0	0.0	0.0	0.0	0.0	0.0	0.0	0.0
0.0	0.0	0.10186	0.0	0.0	0.0	0.0	0.0	0.0	0.0	0.0	0.10186	0.0	0.10186	0.0	0.0	0.0	0.20269	0.10186	0.0	0.0	0.0	0.10186	0.0	0.0	0.0	0.10186	0.0	0.0	0.0	0.0	0.0	0.10186	0.30153	0.0	0.0	0.0	0.0	0.10186	0.0	0.0	0.0	0.0	0.0	0.0	0.10186	0.10186	0.0	0.0	0.0
0.0	0.0	0.0	0.0	0.0	0.0	0.0	0.0	0.0	0.0	0.0	0.0	0.0	0.0	0.34775	0.0	0.0	0.0	0.0	0.0	0.0	0.0	0.0	0.0	0.0	0.0	0.0	0.0	0.34775	0.0	0.0	0.66051	0.0	0.34775	0.0	0.0	0.0	0.34775	0.34775	0.0	0.0	0.0	0.0	0.0	0.0	0.0	0.0	0.0	0.0	0.0
0.0	0.0	0.11298	0.0	0.0	0.0	0.0	0.33345	0.0	0.33345	0.0	0.0	0.0	0.0	0.0	0.0	0.0	0.0	0.0	0.0	0.0	0.0	0.11298	0.0	0.0	0.0	0.0	0.11298	0.0	0.0	0.0	0.0	0.0	0.0	0.0	0.0	0.0	0.0	0.0	0.22455	0.0	0.0	0.0	0.0	0.0	0.0	0.0	0.0	0.0	0.0
0.0	0.23151	0.0	0.0	0.0	0.0	0.0	0.0	0.0	0.45166999999999996	0.0	0.0	0.0	0.23151	0.0	0.0	0.0	0.0	0.0	0.0	0.0	0.0	0.0	0.0	0.0	0.0	0.0	0.23151	0.23151	0.0	0.0	0.0	0.0	0.0	0.0	0.0	0.0	0.0	0.0	0.0	0.0	0.0	0.0	0.0	0.0	0.0	0.0	0.0	0.0	0.0
0.0	0.0	0.0	0.0	0.0	0.0	0.0	0.0	0.0	0.51254	0.0	0.0	0.0	0.51254	0.0	0.0	0.0	0.0	0.0	0.0	0.0	0.0	0.0	0.0	0.0	0.0	0.0	0.9303799999999999	0.0	0.0	0.0	0.0	0.0	0.51254	0.0	0.0	0.0	0.0	0.0	0.0	0.0	0.0	0.0	0.0	0.0	0.0	0.0	0.0	0.0	0.0
0.0	0.0	0.0	0.0	0.0	0.0	0.0	0.0	0.0	0.0	0.0	0.0	0.0	0.0	0.0	0.0	0.0	0.0	0.0	0.0	0.0	0.0	0.0	0.0	0.0	0.0	0.0	1.0223	0.0	0.0	0.0	0.0	0.0	0.0	0.0	0.0	0.0	0.0	0.0	0.0	0.0	0.0	0.0	0.0	0.0	0.0	1.0223	0.0	0.0	0.0
0.0601	0.0	0.0	0.0601	0.0	0.0	0.0	0.0601	0.0601	0.17944000000000002	0.0	0.0	0.0	0.0601	0.0	0.0	0.0	0.11997999999999999	0.0	0.0	0.0601	0.0	0.0	0.11997999999999999	0.0	0.0	0.0	0.11997999999999999	0.17944000000000002	0.0	0.0	0.0601	0.11997999999999999	0.11997999999999999	0.0	0.0601	0.0	0.0	0.0	0.0	0.0	0.0	0.0601	0.0	0.0	0.0	0.0	0.0	0.0	0.0
0.0	0.0	0.0	0.0	0.0	0.0	0.0	0.0	0.0	0.0	0.0	0.0	0.20307999999999998	0.0	0.0	0.0	0.0	0.20307999999999998	0.0	0.0	0.0	0.0	0.20307999999999998	0.0	0.0	0.0	0.0	0.39834	0.20307999999999998	0.0	0.0	0.0	0.0	0.0	0.0	0.0	0.0	0.0	0.0	0.0	0.0	0.0	0.0	0.0	0.0	0.20307999999999998	0.0	0.0	0.0	0.0
0.0	0.0	0.0	0.0	0.0	0.0	0.0	0.0	0.0	0.0	0.0	0.0	0.0	0.0	0.0	0.0	0.0	0.0	0.0	0.0	0.0	0.0	0.0	0.0	0.0	0.0	0.0	0.0	0.0	0.0	0.0	0.0	0.0	0.0	0.0	0.0	0.0	0.0	0.0	0.0	0.0	0.0	0.0	0.0	0.0	0.0	0.0	0.0	0.74364	0.0
0.0	0.23563	0.0	0.0	0.0	0.0	0.0	0.0	0.0	0.45932	0.0	0.0	0.0	0.0	0.0	0.0	0.0	0.23563	0.0	0.0	0.0	0.0	0.0	0.0	0.0	0.0	0.0	0.45932	0.0	0.0	0.0	0.0	0.0	0.23563	0.0	0.0	0.0	0.0	0.23563	0.0	0.0	0.23563	0.0	0.0	0.0	0.23563	0.0	0.0	0.0	0.0
0.22593000000000002	0.11367999999999999	0.0	0.0	0.0	0.0	0.0	0.0	0.0	0.33545	0.0	0.0	0.0	0.0	0.0	0.0	0.0	0.0	0.11367999999999999	0.0	0.11367999999999999	0.0	0.11367999999999999	0.0	0.0	0.0	0.0	0.0	0.33545	0.0	0.0	0.0	0.11367999999999999	0.22593000000000002	0.0	0.0	0.0	0.0	0.0	0.0	0.0	0.11367999999999999	0.0	0.0	0.0	0.0	0.0	0.0	0.0	0.0
0.0	0.0	0.0	0.0	0.0	0.0	0.0	0.0	0.0	0.39011	0.0	0.0	0.0	0.19873	0.0	0.0	0.0	0.0	0.0	0.0	0.0	0.0	0.19873	0.0	0.0	0.0	0.0	0.39011	0.0	0.0	0.0	0.0	0.0	0.56893	0.0	0.0	0.0	0.0	0.0	0.0	0.0	0.0	0.0	0.0	0.0	0.0	0.0	0.0	0.0	0.0
0.0	0.0	0.0	0.0	0.0	0.0	0.77204	0.0	0.0	0.0	0.0	0.0	0.0	0.0	0.0	0.0	0.0	0.0	0.0	0.0	0.0	0.0	0.0	0.0	0.0	0.0	0.0	0.0	0.0	0.0	0.0	0.0	0.0	0.0	0.0	0.0	0.0	0.0	0.0	0.0	0.0	0.0	0.0	0.0	0.0	0.0	0.0	0.0	0.0	0.0
0.0	0.0	0.12114000000000001	0.0	0.0	0.0	0.0	0.0	0.0	0.12114000000000001	0.0	0.0	0.0	0.24055	0.0	0.0	0.0	0.0	0.0	0.0	0.0	0.0	0.0	0.12114000000000001	0.0	0.0	0.0	0.12114000000000001	0.24055	0.0	0.0	0.0	0.0	0.0	0.0	0.0	0.0	0.86108	0.0	0.0	0.0	0.0	0.0	0.0	0.0	0.12114000000000001	0.0	0.0	0.0	0.0
0.0	0.080118	0.0	0.0	0.0	0.0	0.0	0.0	0.0	0.39098	0.0	0.080118	0.0	0.0	0.0	0.0	0.0	0.080118	0.080118	0.0	0.0	0.0	0.0	0.080118	0.0	0.0	0.0	0.15972999999999998	0.080118	0.0	0.0	0.0	0.31556	0.15972999999999998	0.0	0.0	0.0	0.0	0.0	0.23836	0.0	0.080118	0.15972999999999998	0.0	0.0	0.0	0.0	0.0	0.0	0.0
0.0	0.0	0.0	0.0	0.0	0.0	0.0	0.0	0.0	1.2785	0.0	0.75457	0.0	0.0	0.0	0.0	0.0	0.0	0.75457	0.0	0.75457	0.0	0.0	0.0	0.0	0.0	0.0	0.0	0.0	0.0	0.0	0.0	0.0	0.75457	0.0	0.0	0.0	0.0	0.0	0.0	0.0	0.0	0.0	0.0	0.0	0.0	0.0	0.0	0.0	0.0
0.0	0.13829	0.0	0.13829	0.0	0.0	0.0	0.0	0.0	0.64746	0.0	0.0	0.0	0.27402	0.0	0.0	0.0	0.0	0.0	0.0	0.0	0.0	0.0	0.0	0.0	0.0	0.0	0.0	0.13829	0.0	0.0	0.0	0.0	0.27402	0.0	0.0	0.0	0.0	0.0	0.27402	0.0	0.0	0.0	0.0	0.0	0.0	0.0	0.0	0.0	0.0
0.0	0.0	0.0	0.27943	0.0	0.0	0.0	0.0	0.0	0.9719	0.0	0.0	0.0	0.0	0.0	0.0	0.0	0.0	0.0	0.0	0.0	0.0	0.0	0.0	0.0	0.0	0.0	0.0	0.27943	0.0	0.0	0.0	0.0	0.27943	0.0	0.0	0.0	0.0	0.0	0.0	0.0	0.0	0.0	0.0	0.0	0.0	0.0	0.0	0.0	0.0
0.0	0.0	0.0	0.71533	0.0	0.0	0.0	0.0	0.0	0.0	0.0	0.0	0.71533	0.0	0.0	0.0	0.0	0.0	0.0	0.0	0.0	0.0	0.0	0.0	0.0	0.0	0.0	0.71533	0.0	0.0	0.0	0.0	0.0	0.0	0.0	0.0	0.0	0.0	0.0	0.0	0.0	0.0	0.0	0.0	0.0	0.0	0.0	0.0	0.0	0.0
0.0	0.10764000000000001	0.0	0.071836	0.0	0.0	0.0	0.071836	0.03594	0.35216	0.0	0.0	0.0	0.28376	0.0	0.0	0.071836	0.0	0.03594	0.0	0.10764000000000001	0.0	0.1433	0.03594	0.0	0.0	0.0	0.1433	0.1433	0.03594	0.0	0.0	0.071836	0.17879	0.0	0.0	0.0	0.0	0.0	0.071836	0.03594	0.0	0.0	0.0	0.0	0.0	0.03594	0.0	0.0	0.0
0.0	0.0	0.0	0.15574000000000002	0.0	0.0	0.0	0.0	0.0	0.30785	0.0	0.0	0.0	0.30785	0.0	0.0	0.0	0.0	0.0	0.0	0.0	0.0	0.0	0.0	0.0	0.0	0.0	0.30785	0.15574000000000002	0.0	0.0	0.0	0.15574000000000002	0.0	0.0	0.0	0.0	0.0	0.0	0.0	0.0	0.15574000000000002	0.0	0.0	0.0	0.0	0.0	0.0	0.0	0.0
0.0	0.18489	0.0	0.0	0.0	0.0	0.0	0.0	0.0	0.3638	0.0	0.18489	0.0	0.0	0.0	0.0	0.0	0.0	0.0	0.0	0.0	0.0	0.18489	0.0	0.0	0.0	0.0	0.18489	0.53232	0.0	0.0	0.0	0.0	0.3638	0.0	0.0	0.0	0.0	0.0	0.18489	0.0	0.0	0.0	0.0	0.0	0.0	0.0	0.0	0.0	0.0
0.17531	0.0	0.0	0.0	0.0	0.0	0.0	0.0	0.0	0.17531	0.0	0.17531	0.0	0.0	0.0	0.0	0.0	0.17531	0.0	0.0	0.0	0.0	0.0	0.0	0.0	0.0	0.0	0.0	0.17531	0.0	0.0	0.17531	0.0	0.17531	0.0	0.0	0.0	0.0	0.0	0.0	0.0	0.0	0.0	0.0	0.0	0.0	0.0	0.0	0.0	0.0
0.0	0.0	0.0	0.0	0.0	0.0	0.0	0.13696	0.0	0.13696	0.0	0.13696	0.0	0.0	0.0	0.0	0.0	0.0	0.0	0.0	0.0	0.0	0.0	0.0	0.0	0.0	0.0	0.4013	0.13696	0.0	0.0	0.0	0.0	0.13696	0.0	0.0	0.0	0.13696	0.0	0.27143	0.0	0.0	0.0	0.0	0.0	0.0	0.0	0.0	0.0	0.0
0.0	0.0	0.0	0.0	0.0	0.0	0.0	0.0	0.0	0.0	0.0	0.37816	0.0	0.0	0.0	0.0	0.37816	0.0	0.37816	0.0	0.0	0.0	0.0	0.0	0.0	0.0	0.0	0.0	0.0	0.0	0.0	0.0	0.37816	0.0	0.0	0.0	0.0	0.0	0.0	0.0	0.0	0.0	0.0	0.0	0.0	0.0	0.0	0.0	0.0	0.0
0.0	0.0	0.0	0.0	0.0	0.0	0.0	0.0	0.0	0.0	0.0	0.0	0.0	0.0	0.0	0.0	0.0	0.4392	0.0	0.0	0.0	0.0	0.0	0.0	0.0	0.0	0.0	0.0	0.0	0.0	0.0	0.0	0.0	0.81399	0.0	0.0	0.0	0.0	0.0	0.4392	0.0	0.0	0.0	0.0	0.0	0.0	0.0	0.0	0.0	0.0
0.0	0.0	0.0	0.0	0.0	0.0	0.0	0.0	0.0	0.42722	0.0	0.0	0.0	0.42722	0.0	0.0	0.0	0.0	0.0	0.0	0.0	0.0	0.0	0.0	0.0	0.0	0.0	0.0	0.0	0.0	0.0	0.0	0.0	0.21841999999999998	0.0	0.0	0.0	0.0	0.0	0.0	0.0	0.0	0.0	0.0	0.0	0.0	0.0	0.0	0.0	0.0
0.0	0.0	0.0	0.0	0.0	0.0	0.0	0.0	0.0	0.76579	0.0	0.76579	0.0	0.76579	0.0	0.0	0.0	0.0	0.0	0.0	0.0	0.0	0.0	0.0	0.0	0.0	0.0	0.0	0.0	0.0	0.0	0.0	0.0	0.76579	0.0	0.0	0.0	0.0	0.0	0.0	0.0	0.0	0.0	0.0	0.0	0.0	0.0	0.0	0.0	0.0
0.0	0.65779	0.0	0.0	0.0	0.0	0.0	0.0	0.0	0.0	0.0	0.0	0.0	0.0	0.0	0.0	0.0	0.0	0.0	0.0	0.0	0.0	0.0	0.0	0.0	0.0	0.0	0.0	0.0	0.0	0.0	0.0	0.0	0.0	0.0	0.0	0.0	0.0	0.0	0.0	0.0	0.0	0.0	0.0	0.0	0.0	0.0	0.0	0.0	0.0
0.0	0.0	0.0	0.0	0.0	0.0	0.0	0.0	0.0	0.0	0.0	0.0	0.0	0.0	0.0	0.0	0.0	0.0	0.0	0.0	0.0	0.0	0.0	0.0	0.0	0.0	0.0	0.0	0.0	0.0	0.0	0.0	0.0	0.30839	0.0	0.0	0.0	0.0	0.0	0.30839	0.0	0.0	0.0	0.0	0.0	0.0	0.0	0.0	0.0	0.0
0.0	0.088989	0.088989	0.088989	0.0	0.0	0.0	0.0	0.0	0.088989	0.0	0.17728	0.0	0.17728	0.0	0.088989	0.0	0.0	0.0	0.0	0.0	0.0	0.088989	0.0	0.0	0.0	0.0	0.088989	0.0	0.0	0.0	0.0	0.0	0.0	0.0	0.0	0.0	0.0	0.0	0.0	0.0	0.0	0.088989	0.0	0.0	0.0	0.0	0.0	0.0	0.0
0.0	0.0	0.0	0.33532	0.0	0.0	0.0	0.6389199999999999	0.0	0.33532	0.0	0.0	0.0	0.33532	0.0	0.0	0.0	0.33532	0.0	0.0	0.0	0.0	0.0	0.0	0.0	0.0	0.0	0.33532	0.6389199999999999	0.0	0.0	0.0	0.0	0.0	0.0	0.0	0.0	0.0	0.0	0.0	0.0	0.0	0.0	0.0	0.0	0.0	0.0	0.0	0.0	0.0
0.0	0.0	0.0	0.14995999999999998	0.0	0.0	0.075191	0.0	0.0	0.29667	0.0	0.0	0.0	0.14995999999999998	0.0	0.0	0.0	0.14995999999999998	0.0	0.0	0.0	0.0	0.0	0.0	0.0	0.0	0.0	0.14995999999999998	0.29667	0.0	0.0	0.14995999999999998	0.0	0.2239	0.0	0.0	0.0	0.0	0.0	0.14995999999999998	0.075191	0.075191	0.0	0.0	0.0	0.0	0.0	0.0	0.0	0.0
0.0	0.0	0.0	0.0	0.0	0.0	0.0	0.0	0.0	0.0	0.0	0.0	0.41553999999999996	0.0	0.0	0.0	0.0	0.0	0.0	0.0	0.0	0.0	0.0	0.0	0.0	0.0	0.0	0.0	0.0	0.0	0.0	0.0	0.0	0.41553999999999996	0.0	0.0	0.0	0.0	0.0	0.0	0.0	0.0	0.0	0.0	0.0	0.0	0.0	0.0	0.0	0.0
0.1529	0.1529	0.0	0.30235	0.0	0.0	0.0	0.0	0.0	0.1529	0.0	0.30235	0.0	0.1529	0.0	0.0	0.0	0.0	0.0	0.0	0.0	0.0	0.1529	0.0	0.0	0.0	0.0	0.1529	0.0	0.0	0.0	0.0	0.1529	0.1529	0.0	0.0	0.0	0.0	0.0	0.0	0.0	0.0	0.0	0.0	0.0	0.0	0.0	0.0	0.0	0.0
0.0	0.0	0.0	0.0	0.0	0.0	0.0	0.0	0.0	0.0	0.0	0.0	0.0	0.0	0.0	0.0	0.0	0.0	0.21506	0.0	0.0	0.0	0.0	0.21506	0.0	0.0	0.0	0.42088000000000003	0.0	0.0	0.0	0.0	0.0	0.21506	0.0	0.0	0.0	0.0	0.0	0.21506	0.21506	0.0	0.0	0.0	0.0	0.0	0.0	0.0	0.0	0.0
0.0	0.0	0.0	0.0	0.0	0.0	0.0	0.0	0.0	0.0	0.0	0.0	0.0	0.22901	0.0	0.0	0.0	0.0	0.0	0.0	0.0	0.0	0.0	0.0	0.0	0.0	0.0	0.22901	0.0	0.0	0.0	0.0	0.0	0.22901	0.0	0.0	0.0	0.0	0.0	0.22901	0.0	0.0	0.0	0.0	0.0	0.0	0.0	0.0	0.0	0.0
0.08697200000000001	0.08697200000000001	0.0	0.08697200000000001	0.0	0.0	0.0	0.25836	0.0	0.0	0.0	0.08697200000000001	0.0	0.0	0.0	0.0	0.0	0.0	0.25836	0.0	0.17329	0.0	0.0	0.0	0.0	0.0	0.0	0.0	0.08697200000000001	0.0	0.0	0.0	0.17329	0.08697200000000001	0.0	0.08697200000000001	0.0	0.08697200000000001	0.0	0.17329	0.0	0.17329	0.0	0.0	0.0	0.0	0.0	0.0	0.0	0.0
0.0	0.0	0.0	0.0	0.0	0.0	0.0	0.1299	0.0	0.25768	0.0	0.0	0.25768	0.0	0.0	0.0	0.0	0.0	0.1299	0.0	0.0	0.0	0.0	0.0	0.0	0.0	0.0	0.0	0.1299	0.0	0.0	0.0	0.1299	0.0	0.0	0.0	0.0	0.0	0.0	0.1299	0.0	0.0	0.0	0.0	0.0	0.0	0.0	0.0	0.0	0.0
0.0	0.0	0.0	0.0	0.0	0.0	0.0	0.0	0.0	0.0	0.0	0.0	0.0	0.38005	0.0	0.0	0.0	0.0	0.0	0.0	0.0	0.0	0.38005	0.0	0.0	0.0	0.0	0.0	0.0	0.0	0.0	0.0	0.0	0.0	0.0	0.0	0.0	0.0	0.0	0.0	0.0	0.0	0.0	0.0	0.0	0.0	0.0	0.0	0.0	0.0
0.0	0.0	0.0	0.0	0.0	0.0	0.0	0.0	0.0	0.0	0.0	0.0	0.58586	0.0	0.0	0.0	0.0	0.0	0.58586	0.0	0.0	0.0	0.0	0.0	0.0	0.0	0.0	1.0413	0.0	0.0	0.0	0.0	0.0	0.58586	0.0	0.0	0.0	0.58586	0.0	0.0	0.0	0.0	0.0	0.0	0.0	0.0	0.0	0.0	0.0	0.0
0.0	0.0	0.0	0.0	0.0	0.0	0.0	0.0	0.0	0.55909	0.0	0.0	0.0	0.0	0.0	0.0	0.0	0.0	0.0	0.0	0.0	0.0	0.0	0.0	0.0	0.0	0.0	0.0	0.0	0.0	0.0	0.0	0.0	0.55909	0.0	0.55909	0.0	0.0	0.0	0.0	0.0	0.0	0.0	0.0	0.0	0.0	0.0	0.0	0.0	0.0
0.0	0.0	0.0	0.21979	0.0	0.0	0.0	0.0	0.0	0.11055	0.0	0.0	0.0	0.11055	0.0	0.0	0.0	0.11055	0.11055	0.0	0.11055	0.0	0.11055	0.0	0.0	0.0	0.0	0.52889	0.11055	0.0	0.0	0.0	0.11055	0.11055	0.0	0.0	0.0	0.11055	0.0	0.11055	0.0	0.0	0.0	0.0	0.0	0.0	0.0	0.0	0.0	0.0
0.0	0.0	0.0	0.18152000000000001	0.0	0.0	0.0	0.0	0.0	0.35738000000000003	0.0	0.18152000000000001	0.0	0.18152000000000001	0.0	0.0	0.18152000000000001	0.0	0.52332	0.0	0.0	0.0	0.0	0.0	0.0	0.0	0.0	0.35738000000000003	0.18152000000000001	0.0	0.0	0.0	0.0	0.0	0.0	0.0	0.0	0.0	0.0	0.0	0.0	0.0	0.0	0.0	0.0	0.0	0.0	0.0	0.0	0.0
0.0	0.082885	0.0	0.082885	0.0	0.0	0.082885	0.0	0.0	0.0	0.0	0.16521	0.0	0.082885	0.0	0.0	0.0	0.082885	0.082885	0.0	0.0	0.0	0.082885	0.0	0.0	0.0	0.0	0.082885	0.0	0.0	0.0	0.0	0.082885	0.16521	0.0	0.0	0.0	0.082885	0.082885	0.0	0.0	0.0	0.082885	0.0	0.0	0.0	0.0	0.0	0.0	0.0
0.0	0.0	0.0	0.0	0.0	0.0	0.0	0.0	0.0	0.44515	0.0	0.0	0.0	0.0	0.0	0.0	0.0	0.0	0.44515	0.0	0.0	0.0	0.22801999999999997	0.0	0.0	0.0	0.0	0.22801999999999997	0.22801999999999997	0.0	0.0	0.0	0.0	0.0	0.0	0.0	0.0	0.0	0.0	0.0	0.0	0.0	0.0	0.0	0.0	0.0	0.0	0.0	0.0	0.22801999999999997
0.0	0.0	0.0	0.49973999999999996	0.0	0.0	0.0	0.0	0.0	0.12983	0.0	0.0	0.0	0.12983	0.0	0.0	0.0	0.12983	0.38129	0.0	0.12983	0.0	0.0	0.0	0.0	0.0	0.0	0.12983	0.12983	0.0	0.0	0.0	0.12983	0.25754	0.0	0.0	0.0	0.0	0.0	0.0	0.0	0.12983	0.0	0.0	0.0	0.0	0.0	0.0	0.0	0.0
0.0	0.14737	0.0	0.09844299999999999	0.0	0.0	0.0	0.0	0.0	0.14737	0.0	0.14737	0.0	0.19595	0.0	0.0	0.049280000000000004	0.14737	0.0	0.0	0.33859	0.0	0.049280000000000004	0.0	0.0	0.0	0.0	0.29165	0.0	0.0	0.0	0.0	0.24406999999999998	0.24406999999999998	0.0	0.0	0.0	0.33859	0.0	0.0	0.049280000000000004	0.0	0.0	0.0	0.0	0.0	0.0	0.0	0.0	0.0
0.0	0.0	0.0	0.10169	0.0	0.0	0.0	0.0	0.0	0.66332	0.0	0.0	0.0	0.0	0.0	0.0	0.0	0.0	0.0	0.0	0.0	0.0	0.20234000000000002	0.0	0.0	0.0	0.0	0.0	0.10169	0.0	0.0	0.0	0.0	0.0	0.20234000000000002	0.0	0.0	0.0	0.0	0.0	0.0	0.0	0.0	0.0	0.0	0.0	0.0	0.0	0.0	0.0
0.0	0.089626	0.0	0.0	0.0	0.0	0.0	0.089626	0.0	0.17854	0.0	0.089626	0.0	0.17854	0.0	0.0	0.0	0.0	0.22252	0.0	0.089626	0.0	0.0	0.0	0.0	0.0	0.0	0.044857	0.13421	0.0	0.0	0.0	0.13421	0.22252	0.044857	0.0	0.0	0.044857	0.0	0.0	0.0	0.044857	0.0	0.0	0.0	0.0	0.0	0.0	0.0	0.22252
0.092058	0.092058	0.0	0.092058	0.0	0.0	0.0	0.092058	0.0	0.18335	0.0	0.18335	0.0	0.0	0.0	0.0	0.0	0.0	0.18335	0.0	0.0	0.0	0.0	0.0	0.0	0.0	0.0	0.36088000000000003	0.092058	0.0	0.0	0.0	0.0	0.0	0.0	0.0	0.0	0.0	0.0	0.0	0.0	0.0	0.0	0.0	0.0	0.0	0.0	0.0	0.0	0.0
0.0	0.0	0.0	0.29144000000000003	0.0	0.0	0.0	0.0	0.0	0.14726	0.0	0.0	0.0	0.0	0.0	0.0	0.0	0.0	0.14726	0.0	0.14726	0.0	0.0	0.14726	0.0	0.0	0.0	0.0	0.29144000000000003	0.0	0.0	0.0	0.14726	0.14726	0.0	0.0	0.0	0.29144000000000003	0.0	0.0	0.0	0.0	0.0	0.0	0.0	0.0	0.0	0.0	0.0	0.0
0.0	0.0	0.0	0.0	0.0	0.0	0.0	0.0	0.22991	0.0	0.0	0.22991	0.22991	0.0	0.0	0.0	0.0	0.0	0.44866000000000006	0.0	0.22991	0.0	0.0	0.0	0.0	0.0	0.0	0.0	0.0	0.0	0.22991	0.0	0.0	0.22991	0.0	0.0	0.0	0.0	0.0	0.22991	0.0	0.0	0.0	0.0	0.0	0.0	0.0	0.0	0.0	0.0
0.0	0.0	0.0	0.38329	0.0	0.0	0.0	0.0	0.0	0.0	0.0	0.0	0.0	0.0	0.0	0.0	0.0	0.0	0.13054000000000002	0.0	0.25892	0.0	0.0	0.0	0.0	0.0	0.0	0.13054000000000002	0.0	0.0	0.0	0.0	0.0	0.0	0.0	0.0	0.0	0.13054000000000002	0.25892	0.0	0.0	0.0	0.0	0.0	0.0	0.0	0.0	0.0	0.0	0.0
0.0	0.0	0.0	0.14345	0.0	0.0	0.0	0.0	0.0	0.14345	0.0	0.0	0.0	0.41941000000000006	0.0	0.0	0.0	0.0	0.0	0.0	0.0	0.0	0.0	0.14345	0.14345	0.0	0.0	0.14345	0.0	0.0	0.0	0.0	0.0	0.0	0.0	0.0	0.0	0.0	0.0	0.0	0.0	0.0	0.14345	0.0	0.0	0.0	0.0	0.0	0.0	0.0
0.0	0.051028	0.0	0.10192000000000001	0.0	0.0	0.0	0.0	0.0	0.10192000000000001	0.0	0.0	0.0	0.15256	0.0	0.0	0.0	0.051028	0.051028	0.0	0.15256	0.0	0.0	0.051028	0.0	0.0	0.051028	0.051028	0.15256	0.0	0.10192000000000001	0.0	0.051028	0.10192000000000001	0.0	0.051028	0.0	0.051028	0.0	0.051028	0.051028	0.0	0.051028	0.0	0.0	0.0	0.051028	0.0	0.0	0.051028
0.0	0.0	0.0	0.0	0.0	0.0	0.0	0.0	0.0	0.38703000000000004	0.0	0.0	0.0	0.1971	0.0	0.0	0.0	0.29334	0.099026	0.0	0.099026	0.0	0.099026	0.0	0.0	0.0	0.0	0.0	0.099026	0.0	0.0	0.099026	0.099026	0.1971	0.0	0.0	0.0	0.0	0.0	0.099026	0.0	0.0	0.1971	0.0	0.0	0.0	0.0	0.0	0.0	0.0
0.0	0.0	0.0	0.0	0.0	0.0	0.0	0.0	0.0	0.0	0.0	0.0	0.0	0.0	0.0	0.0	0.0	0.0	0.9348700000000001	0.0	0.0	0.0	0.0	0.0	0.0	0.0	0.0	0.51543	0.0	0.0	0.0	0.0	0.0	0.0	0.0	0.0	0.0	0.51543	0.0	0.0	0.0	0.0	0.0	0.0	0.0	0.0	0.0	0.0	0.0	0.0
0.0	0.0	0.0	0.0	0.0	0.0	0.0	0.0	0.0	0.0	0.0	0.0	0.0	0.0	0.0	0.0	0.0	0.0	0.0	0.0	0.66366	0.0	0.0	0.0	0.0	0.0	0.0	0.0	0.0	0.0	0.0	0.0	0.0	0.0	0.0	0.0	0.0	0.0	0.0	0.0	0.0	0.0	0.0	0.0	0.0	0.0	1.1535	0.0	0.0	0.0
0.0	0.0	0.0	0.0	0.0	0.0	0.0	0.0	0.0	0.31661999999999996	0.0	0.0	0.0	0.31661999999999996	0.0	0.0	0.31661999999999996	0.0	0.0	0.0	0.31661999999999996	0.0	0.0	0.31661999999999996	0.0	0.0	0.0	0.6061	0.0	0.0	0.0	0.0	0.0	0.6061	0.0	0.0	0.0	0.0	0.0	0.0	0.0	0.0	0.0	0.0	0.0	0.0	0.0	0.0	0.0	0.0
0.0	0.0	0.0	0.0	0.0	0.0	0.0	0.0	0.0	0.28558	0.0	0.0	0.0	0.28558	0.0	0.0	0.0	0.14424	0.0	0.0	0.0	0.0	0.0	0.0	0.0	0.0	0.0	0.28558	0.0	0.0	0.0	0.14424	0.0	0.14424	0.0	0.0	0.0	0.14424	0.0	0.0	0.0	0.0	0.0	0.0	0.0	0.0	0.0	0.0	0.0	0.0
0.0	0.16305999999999998	0.16305999999999998	0.0	0.0	0.0	0.0	0.0	0.0	0.32199	0.0	0.0	0.0	0.32199	0.0	0.0	0.0	0.0	0.0	0.0	0.0	0.0	0.0	0.0	0.0	0.0	0.0	0.47347	0.32199	0.0	0.16305999999999998	0.16305999999999998	0.16305999999999998	0.0	0.0	0.0	0.0	0.0	0.0	0.32199	0.0	0.16305999999999998	0.16305999999999998	0.0	0.0	0.0	0.0	0.0	0.0	0.0
0.0	0.0	0.0	0.1312	0.0	0.0	0.0	0.0	0.0	0.1312	0.0	0.0	0.0	0.0	0.0	0.0	0.0	0.0	0.0	0.0	0.0	0.0	0.1312	0.1312	0.0	0.0	0.0	0.1312	0.26019000000000003	0.0	0.0	0.0	0.1312	0.1312	0.0	0.0	0.0	0.0	0.0	0.0	0.0	0.0	0.0	0.0	0.0	0.0	0.1312	0.0	0.0	0.0
0.0	0.0	0.0	0.0	0.0	0.0	0.0	0.0	0.0	0.24465	0.0	0.0	0.0	0.0	0.0	0.0	0.0	0.0	0.0	0.0	0.0	0.0	0.0	0.0	0.0	0.0	0.0	0.24465	0.36266	0.0	0.0	0.0	0.0	0.36266	0.0	0.0	0.0	0.0	0.0	0.0	0.24465	0.12324	0.0	0.0	0.0	0.0	0.0	0.0	0.0	0.0
0.0	0.09221900000000001	0.0	0.09221900000000001	0.0	0.0	0.0	0.09221900000000001	0.0	0.27360999999999996	0.0	0.0	0.09221900000000001	0.09221900000000001	0.0	0.0	0.0	0.09221900000000001	0.0	0.0	0.09221900000000001	0.0	0.18367	0.0	0.0	0.0	0.0	0.0	0.27360999999999996	0.0	0.0	0.0	0.09221900000000001	0.18367	0.0	0.0	0.0	0.09221900000000001	0.0	0.0	0.0	0.0	0.18367	0.0	0.0	0.18367	0.0	0.0	0.0	0.0
0.0	0.0	0.0	0.10744000000000001	0.0	0.0	0.0	0.0	0.0	0.0	0.0	0.10744000000000001	0.10744000000000001	0.10744000000000001	0.0	0.0	0.0	0.0	0.0	0.0	0.21366999999999997	0.0	0.0	0.0	0.0	0.0	0.0	0.51515	0.10744000000000001	0.0	0.10744000000000001	0.0	0.10744000000000001	0.10744000000000001	0.0	0.0	0.0	0.10744000000000001	0.0	0.0	0.0	0.0	0.0	0.0	0.0	0.0	0.0	0.0	0.0	0.0
0.0	0.27566	0.0	0.0	0.0	0.0	0.0	0.0	0.0	0.13913	0.0	0.27566	0.0	0.13913	0.0	0.0	0.0	0.0	0.0	0.0	0.0	0.0	0.0	0.13913	0.0	0.0	0.0	0.27566	0.0	0.0	0.0	0.0	0.27566	0.13913	0.0	0.0	0.0	0.13913	0.0	0.0	0.0	0.0	0.0	0.0	0.0	0.0	0.0	0.0	0.0	0.0
0.0	0.42841	0.0	0.0	0.0	0.0	0.0	0.0	0.0	1.0935	0.0	0.0	0.0	0.0	0.0	0.0	0.0	0.0	0.0	0.0	0.0	0.0	0.0	0.0	0.0	0.0	0.0	0.42841	0.42841	0.0	0.0	0.0	0.0	0.0	0.0	0.0	0.0	0.0	0.0	0.0	0.0	0.0	0.0	0.0	0.0	0.0	0.0	0.0	0.0	0.0
1.4681	0.0	0.0	0.0	0.0	0.0	0.0	0.0	0.0	0.0	0.0	0.0	0.0	0.90076	0.0	0.0	0.0	0.90076	0.0	0.0	0.0	0.0	0.0	0.90076	0.0	0.0	0.0	0.0	0.0	0.0	0.0	0.0	0.0	0.0	0.0	0.0	0.0	0.0	0.0	0.0	0.0	0.90076	0.0	0.0	0.0	0.0	0.0	0.0	0.0	0.0
0.0	0.0	0.0	0.17589000000000002	0.0	0.0	0.0	0.17589000000000002	0.0	0.17589000000000002	0.0	0.0	0.17589000000000002	0.17589000000000002	0.0	0.0	0.0	0.0	0.17589000000000002	0.0	0.0	0.0	0.17589000000000002	0.0	0.0	0.0	0.0	0.0	0.17589000000000002	0.0	0.0	0.0	0.17589000000000002	0.0	0.0	0.0	0.0	0.0	0.34662	0.0	0.0	0.0	0.17589000000000002	0.0	0.0	0.0	0.0	0.0	0.0	0.0
0.0	0.0	0.0	0.11952	0.0	0.0	0.0	0.11952	0.0	0.11952	0.0	0.0	0.0	0.11952	0.0	0.0	0.0	0.0	0.0	0.0	0.11952	0.0	0.0	0.0	0.0	0.0	0.0	0.0	0.56798	0.0	0.0	0.0	0.0	0.11952	0.0	0.0	0.0	0.0	0.0	0.0	0.0	0.0	0.0	0.0	0.0	0.0	0.0	0.0	0.0	0.0
0.0	0.0	0.0	0.0	0.0	0.0	0.0	0.0	0.0	0.52585	0.0	0.0	0.0	0.52585	0.0	0.52585	0.0	0.0	0.0	0.0	0.0	0.0	0.0	0.0	0.0	0.0	0.0	0.0	0.0	0.0	0.0	0.0	0.0	0.0	0.0	0.0	0.0	0.0	0.0	0.52585	0.0	0.0	0.0	0.0	0.0	0.0	0.0	0.0	0.0	0.0
0.0	0.0	0.0	0.0	0.0	0.0	0.0	0.0	0.0	0.42105	0.0	0.0	0.0	0.0	0.0	0.0	0.0	0.0	0.0	0.0	0.0	0.0	0.42105	0.0	0.0	0.0	0.0	0.42105	0.0	0.0	0.0	0.0	0.0	0.0	0.0	0.0	0.0	0.42105	0.0	0.0	0.0	0.42105	0.0	0.0	0.0	0.0	0.0	0.0	0.0	0.0
0.21941999999999998	0.0	0.0	0.0	0.0	0.0	0.0	0.0	0.0	0.21941999999999998	0.0	0.11037000000000001	0.0	0.11037000000000001	0.0	0.0	0.0	0.0	0.11037000000000001	0.0	0.11037000000000001	0.0	0.11037000000000001	0.0	0.0	0.0	0.0	0.32598	0.0	0.0	0.0	0.11037000000000001	0.0	0.0	0.0	0.11037000000000001	0.0	0.0	0.0	0.0	0.0	0.0	0.0	0.0	0.0	0.0	0.0	0.0	0.0	0.0
0.0	0.0	0.0	0.0	0.0	0.0	0.0	0.0	0.0	0.0	0.0	0.0	0.0	0.0	0.0	0.0	0.0	0.0	0.0	0.0	0.0	0.0	0.0	0.0	0.0	0.0	0.0	0.9063899999999999	0.0	0.0	0.49713	0.0	0.0	0.49713	0.0	0.0	0.0	0.0	0.0	0.0	0.0	0.0	0.0	0.0	0.0	0.0	0.0	0.0	0.0	0.0
0.0	0.0	0.0	0.0	0.0	0.0	0.0	0.0	0.0	0.0	0.0	0.0	0.0	0.0	0.0	0.0	0.0	0.0	0.0	0.0	0.0	0.0	0.0	0.0	0.0	0.0	0.0	0.0	0.0	0.0	0.0	0.0	0.0	0.46925	0.0	0.0	0.0	0.0	0.0	0.46925	0.0	0.0	0.0	0.0	0.0	0.0	0.0	0.0	0.0	0.0
0.0	0.0	0.0	0.0	0.0	0.0	0.0	0.0	0.0	0.44442	0.0	0.0	0.0	0.0	0.0	0.0	0.0	0.0	0.0	0.0	0.0	0.0	0.0	0.0	0.0	0.0	0.0	0.0	0.0	0.0	0.0	0.0	0.0	0.0	0.0	0.22763000000000003	0.0	0.0	0.0	0.0	0.0	0.0	0.0	0.0	0.0	0.0	0.0	0.0	0.0	0.0
0.48602	0.0	0.0	0.0	0.0	0.0	0.0	0.0	0.0	0.48602	0.0	0.0	0.0	0.0	0.0	0.0	0.0	0.0	0.0	0.0	0.0	0.0	0.0	0.0	0.0	0.0	0.0	0.0	0.0	0.0	0.0	0.0	0.0	0.0	0.0	0.0	0.0	0.0	0.0	0.0	0.0	0.0	0.0	0.0	0.0	0.0	0.0	0.0	0.0	0.0
0.09539700000000001	0.09539700000000001	0.0	0.0	0.0	0.0	0.0	0.0	0.0	0.28283	0.0	0.0	0.0	0.18994	0.0	0.0	0.0	0.18994	0.09539700000000001	0.0	0.0	0.0	0.0	0.0	0.0	0.0	0.0	0.09539700000000001	0.28283	0.0	0.0	0.0	0.09539700000000001	0.09539700000000001	0.0	0.0	0.0	0.0	0.0	0.09539700000000001	0.0	0.0	0.09539700000000001	0.0	0.0	0.0	0.0	0.0	0.0	0.0
0.0	0.0	0.0	0.0	0.0	0.0	0.0	0.0	0.0	0.0	0.0	0.0	0.0	0.0	0.0	0.0	0.0	0.0	0.0	0.0	0.0	0.0	0.0	0.0	0.0	0.0	0.0	0.0	0.0	0.0	0.0	0.0	0.0	0.0	0.0	0.0	0.0	0.56311	0.0	0.0	0.0	0.0	0.0	0.0	0.0	0.0	0.0	0.0	0.0	0.0
0.0	0.69412	0.0	0.0	0.0	0.0	0.0	0.0	0.0	0.0	0.0	0.0	0.0	0.0	0.0	0.0	0.0	0.0	0.0	0.0	0.0	0.0	0.0	0.0	0.0	0.0	0.0	0.0	0.0	0.0	0.0	0.69412	0.0	0.0	0.0	0.0	0.0	0.0	0.0	0.0	0.0	0.0	0.0	0.0	0.0	0.0	0.0	0.0	0.0	0.0
0.0	0.0	0.0	0.0	0.0	0.0	0.0	0.0	0.0	0.43849	0.0	0.0	0.0	0.43849	0.0	0.0	0.0	0.0	0.0	0.0	0.0	0.0	0.0	0.0	0.0	0.0	0.0	0.57188	0.0	0.0	0.0	0.0	0.0	0.15032	0.0	0.0	0.0	0.15032	0.0	0.0	0.0	0.0	0.15032	0.0	0.0	0.0	0.0	0.0	0.0	0.0
0.0	0.0	0.0	0.0	0.0	0.0	0.0	0.0	0.0	0.20640999999999998	0.0	0.0	0.0	0.0	0.0	0.0	0.0	0.0	0.0	0.0	0.0	0.0	0.20640999999999998	0.0	0.0	0.0	0.0	0.0	0.0	0.0	0.0	0.0	0.0	0.20640999999999998	0.0	0.0	0.0	0.58899	0.0	0.0	0.0	0.0	0.0	0.0	0.0	0.0	0.0	0.0	0.0	0.40463000000000005
0.0	0.0	0.0	0.26116	0.0	0.0	0.0	0.0	0.0	0.0	0.0	0.0	0.0	0.0	0.0	0.0	0.0	0.0	0.26116	0.0	0.0	0.0	0.0	0.0	0.0	0.0	0.0	0.0	0.26116	0.0	0.0	0.0	0.0	0.0	0.0	0.26116	0.0	0.0	0.0	0.0	0.0	0.0	0.0	0.0	0.0	0.0	0.0	0.0	0.0	0.0
0.0	0.0	0.0	0.0	0.0	0.0	0.0	0.0	0.0	0.0	0.0	0.0	0.0	0.0	0.0	0.0	0.0	0.0	0.0	0.0	0.0	0.0	0.0	0.0	0.0	0.0	0.0	0.0	0.0	0.0	0.0	0.0	0.0	0.0	0.0	0.0	0.0	0.0	0.0	0.0	0.0	0.0	0.0	0.0	0.0	0.0	0.0	0.0	0.0	0.0
0.0	0.0	0.0	0.0	0.0	0.0	0.0	0.0	0.0	0.0	0.0	0.0	0.0	0.0	0.0	0.0	0.0	0.0	0.0	0.0	0.0	0.0	0.0	0.6349	0.0	0.0	0.6349	0.0	0.0	0.0	0.0	0.0	0.0	0.0	0.0	0.0	0.0	0.0	0.0	0.0	0.0	0.0	0.0	0.0	0.0	0.0	0.0	0.0	0.0	0.0
0.0	0.0	0.0	0.16261	0.0	0.0	0.0	0.0	0.0	0.47223000000000004	0.0	0.0	0.0	0.6140100000000001	0.0	0.0	0.0	0.0	0.16261	0.0	0.0	0.0	0.0	0.16261	0.0	0.0	0.16261	0.16261	0.0	0.0	0.16261	0.0	0.0	0.0	0.0	0.0	0.0	0.0	0.0	0.0	0.0	0.0	0.0	0.0	0.0	0.0	0.0	0.0	0.0	0.0
0.0	0.0	0.0	0.0	0.0	0.0	0.0	0.0	0.0	0.27296	0.0	0.27296	0.0	0.27296	0.0	0.0	0.0	0.0	0.0	0.0	0.0	0.0	0.0	0.0	0.0	0.0	0.0	0.52788	0.27296	0.0	0.0	0.0	0.0	0.0	0.0	0.0	0.0	0.0	0.27296	0.0	0.0	0.0	0.27296	0.0	0.0	0.0	0.0	0.0	0.0	0.27296
0.0	0.0	0.0	0.0	0.0	0.0	0.0	0.36307	0.0	0.0	0.0	0.0	0.0	0.0	0.0	0.0	0.0	0.0	0.0	0.0	0.0	0.0	0.0	0.0	0.0	0.0	0.0	0.0	0.36307	0.0	0.0	0.0	0.0	0.0	0.0	0.0	0.0	0.0	0.0	0.0	0.0	0.0	0.0	0.0	0.0	0.0	0.0	0.0	0.0	0.0
0.0	0.0	0.0	0.13998	0.0	0.0	0.0	0.0	0.0	0.40976	0.0	0.0	0.0	0.0	0.0	0.0	0.0	0.0	0.0	0.0	0.0	0.0	0.0	0.0	0.0	0.0	0.0	0.40976	0.13998	0.0	0.0	0.0	0.13998	0.13998	0.0	0.0	0.0	0.0	0.0	0.0	0.0	0.27731	0.0	0.0	0.0	0.0	0.0	0.0	0.0	0.0
0.0	0.0	0.0	0.0	0.0	0.0	0.0	0.0	0.0	0.62561	0.0	0.0	0.0	1.0993	0.0	0.0	0.0	0.0	0.0	0.0	0.0	0.0	0.62561	0.0	0.0	0.0	0.0	0.0	0.0	0.0	0.0	0.0	0.0	0.0	0.0	0.0	0.0	0.0	0.0	0.0	0.0	0.0	0.0	0.0	0.0	0.0	0.0	0.0	0.0	0.0
0.304	0.0	0.0	0.0	0.0	0.0	0.0	0.0	0.0	0.82814	0.0	0.0	0.0	0.5836899999999999	0.0	0.0	0.0	0.0	0.304	0.0	0.0	0.0	0.0	0.0	0.0	0.0	0.0	0.0	0.0	0.0	0.0	0.0	0.0	0.0	0.0	0.0	0.0	0.0	0.304	0.0	0.0	0.0	0.0	0.0	0.0	0.0	0.0	0.0	0.0	0.0
0.0	0.0	0.0	0.0	0.0	0.0	0.0	0.0	0.0	0.0	0.0	0.0	0.0	0.0	0.0	0.0	0.0	0.0	0.0	0.0	0.0	0.0	0.36356	0.0	0.0	0.0	0.0	0.0	0.0	0.0	0.0	0.0	0.0	0.0	0.0	0.0	0.0	0.0	0.0	0.0	0.0	0.0	0.0	0.0	0.0	0.0	0.0	0.0	0.0	0.0
0.0	0.0	0.0	0.0	0.0	0.0	0.0	0.0	0.0	0.19492	0.0	0.0	0.0	0.0	0.0	0.0	0.0	0.0	0.0	0.0	0.38288	0.0	0.0	0.0	0.0	0.0	0.0	0.19492	0.0	0.0	0.0	0.0	0.0	0.0	0.0	0.0	0.0	0.0	0.0	0.0	0.0	0.0	0.19492	0.0	0.0	0.0	0.19492	0.0	0.0	0.0
0.0	0.0	0.15170999999999998	0.0	0.0	0.0	0.0	0.15170999999999998	0.0	0.30006	0.0	0.0	0.0	0.0	0.0	0.0	0.0	0.0	0.0	0.0	0.0	0.0	0.15170999999999998	0.0	0.0	0.0	0.0	0.0	0.15170999999999998	0.0	0.0	0.30006	0.0	0.15170999999999998	0.0	0.15170999999999998	0.15170999999999998	0.0	0.0	0.0	0.0	0.0	0.0	0.0	0.0	0.0	0.0	0.0	0.0	0.0
0.0	0.0	0.0	0.0	0.0	0.0	0.0	0.34417	0.0	0.0	0.0	0.0	0.0	0.34417	0.0	0.0	0.0	0.34417	0.0	0.0	0.0	0.0	0.34417	0.0	0.0	0.0	0.0	0.34417	0.0	0.0	0.0	0.34417	0.0	0.34417	0.0	0.0	0.0	0.0	0.34417	0.34417	0.0	0.0	0.0	0.0	0.0	0.0	0.0	0.0	0.0	0.0
0.0	0.0	0.0	0.084497	0.084497	0.0	0.0	0.084497	0.0	0.084497	0.0	0.0	0.0	0.1684	0.0	0.1684	0.0	0.0	0.0	0.0	0.084497	0.0	0.0	0.0	0.0	0.0	0.0	0.0	0.1684	0.0	0.0	0.0	0.0	0.084497	0.0	0.0	0.0	0.084497	0.0	0.0	0.0	0.0	0.0	0.0	0.0	0.0	0.0	0.0	0.0	0.0
0.0	0.14451	0.0	0.0	0.0	0.0	0.0	0.0	0.0	0.55165	0.0	0.0	0.0	0.0	0.0	0.0	0.0	0.0	0.0	0.0	0.0	0.0	0.0	0.0	0.0	0.0	0.0	0.0	0.0	0.0	0.0	0.14451	0.28612	0.28612	0.0	0.0	0.0	0.67309	0.0	0.14451	0.0	0.0	0.0	0.0	0.0	0.0	0.0	0.0	0.0	0.0
0.14447000000000002	0.0	0.0	0.14447000000000002	0.0	0.0	0.0	0.14447000000000002	0.0	0.42226	0.0	0.0	0.0	0.28604	0.0	0.0	0.0	0.0	0.0	0.0	0.0	0.0	0.0	0.0	0.0	0.0	0.0	0.0	0.0	0.0	0.0	0.0	0.0	0.0	0.0	0.0	0.0	0.0	0.14447000000000002	0.0	0.0	0.0	0.0	0.0	0.0	0.0	0.0	0.0	0.0	0.0
0.0	0.0	0.0	0.0	0.0	0.0	0.0	0.0	0.0	0.0	0.0	0.0	0.0	0.22209	0.0	0.22209	0.22209	0.0	0.0	0.0	0.0	0.0	0.0	0.0	0.0	0.0	0.0	0.0	0.22209	0.0	0.22209	0.22209	0.0	0.22209	0.0	0.0	0.0	0.0	0.0	0.0	0.0	0.22209	0.0	0.0	0.0	0.0	0.0	0.0	0.0	0.0
0.0	0.0	0.0	0.13003	0.0	0.0	0.0	0.0	0.0	0.0	0.0	0.13003	0.13003	0.25791	0.0	0.0	0.0	0.0	0.0	0.0	0.0	0.0	0.13003	0.0	0.0	0.0	0.0	0.13003	0.0	0.0	0.13003	0.0	0.0	0.0	0.0	0.0	0.0	0.0	0.0	0.0	0.0	0.0	0.0	0.0	0.0	0.0	0.0	0.0	0.0	0.0
0.17827	0.089489	0.089489	0.089489	0.0	0.0	0.0	0.0	0.0	0.17827	0.0	0.089489	0.0	0.35118	0.0	0.0	0.0	0.17827	0.0	0.0	0.0	0.0	0.0	0.0	0.0	0.0	0.0	0.089489	0.0	0.0	0.0	0.089489	0.17827	0.089489	0.0	0.0	0.0	0.0	0.0	0.0	0.0	0.0	0.0	0.0	0.0	0.0	0.0	0.0	0.0	0.089489
0.12592	0.0	0.0	0.0	0.0	0.0	0.0	0.0	0.0	0.4857	0.0	0.12592	0.12592	0.24991	0.0	0.0	0.0	0.12592	0.12592	0.0	0.0	0.0	0.0	0.0	0.0	0.0	0.0	0.4857	0.0	0.0	0.0	0.0	0.0	0.12592	0.0	0.0	0.0	0.0	0.0	0.12592	0.0	0.12592	0.12592	0.0	0.0	0.0	0.0	0.0	0.0	0.0
0.17601	0.0	0.0	0.088345	0.0	0.0	0.088345	0.0	0.0	0.17601	0.0	0.088345	0.0	0.26236	0.0	0.17601	0.0	0.088345	0.088345	0.0	0.26236	0.0	0.0	0.0	0.0	0.0	0.0	0.17601	0.0	0.0	0.0	0.0	0.088345	0.0	0.0	0.0	0.0	0.088345	0.0	0.0	0.0	0.17601	0.0	0.0	0.0	0.088345	0.0	0.0	0.0	0.0
0.0	0.0	0.0	0.15789	0.0	0.0	0.0	0.0	0.0	0.23563	0.0	0.0	0.0	0.31199	0.0	0.079189	0.15789	0.0	0.0	0.0	0.0	0.0	0.0	0.0	0.0	0.0	0.079189	0.15789	0.15789	0.0	0.0	0.0	0.15789	0.23563	0.0	0.0	0.0	0.079189	0.0	0.079189	0.0	0.0	0.0	0.0	0.0	0.0	0.0	0.0	0.0	0.0
0.0	0.0	0.0	0.15985	0.0	0.0	0.0	0.46468999999999994	0.15985	0.96621	0.0	0.0	0.0	0.15985	0.0	0.0	0.15985	0.0	0.0	0.0	0.0	0.0	0.15985	0.0	0.0	0.0	0.0	0.15985	0.15985	0.0	0.0	0.0	0.0	0.15985	0.0	0.0	0.0	0.0	0.0	0.0	0.0	0.0	0.0	0.0	0.0	0.0	0.0	0.0	0.0	0.0
0.0	0.0	0.0	0.0	0.0	0.0	0.0	0.0	0.0	0.14252	0.0	0.0	0.0	0.0	0.0	0.0	0.0	0.0	0.0	0.0	0.0	0.0	0.0	0.0	0.0	0.0	0.0	0.41681999999999997	0.28224	0.0	0.0	0.0	0.14252	0.0	0.0	0.0	0.0	0.0	0.0	0.0	0.0	0.28224	0.14252	0.0	0.0	0.0	0.0	0.0	0.0	0.0
0.0	0.0	0.0	0.0	0.0	0.0	0.0	0.0	0.0	0.35093	0.0	0.0	0.0	0.46107	0.0	0.0	0.0	0.0	0.11911	0.0	0.0	0.0	0.0	0.0	0.0	0.0	0.0	0.23659000000000002	0.23659000000000002	0.0	0.0	0.0	0.0	0.0	0.0	0.0	0.0	0.11911	0.0	0.0	0.0	0.0	0.0	0.0	0.0	0.11911	0.0	0.0	0.0	0.0
0.0	0.0	0.0	0.18489	0.0	0.0	0.0	0.0	0.0	0.18489	0.0	0.0	0.0	0.68815	0.0	0.0	0.0	0.0	0.0	0.0	0.18489	0.0	0.0	0.0	0.0	0.0	0.0	0.18489	0.18489	0.0	0.0	0.0	0.0	0.3638	0.0	0.0	0.0	0.0	0.0	0.0	0.0	0.18489	0.18489	0.0	0.0	0.0	0.0	0.0	0.0	0.0
0.0	0.0	0.0	0.28852	0.0	0.0	0.0	0.0	0.0	0.19380999999999998	0.0	0.19380999999999998	0.0	0.19380999999999998	0.0	0.0	0.0	0.0	0.097358	0.0	0.0	0.0	0.0	0.097358	0.0	0.0	0.0	0.28852	0.0	0.0	0.0	0.0	0.097358	0.097358	0.097358	0.0	0.0	0.0	0.0	0.0	0.0	0.0	0.0	0.0	0.0	0.0	0.097358	0.0	0.0	0.0
0.0	0.0	0.0	0.0	0.0	0.0	0.46147	0.0	0.0	0.0	0.0	0.0	0.0	0.0	0.0	0.0	0.0	0.0	0.0	0.0	0.0	0.0	0.23678000000000002	0.0	0.0	0.0	0.0	0.46147	0.0	0.0	0.0	0.0	0.46147	0.0	0.0	0.0	0.0	0.23678000000000002	0.0	0.0	0.0	0.0	0.0	0.0	0.0	0.0	0.0	0.0	0.0	0.0
0.0	0.21144000000000002	0.0	0.10630999999999999	0.0	0.0	0.0	0.0	0.0	0.6020300000000001	0.0	0.0	0.0	0.10630999999999999	0.0	0.0	0.0	0.0	0.0	0.0	0.10630999999999999	0.0	0.0	0.0	0.0	0.0	0.0	0.5101399999999999	0.10630999999999999	0.0	0.10630999999999999	0.0	0.21144000000000002	0.10630999999999999	0.0	0.0	0.0	0.10630999999999999	0.0	0.10630999999999999	0.10630999999999999	0.0	0.0	0.0	0.0	0.21144000000000002	0.0	0.0	0.0	0.0
0.4392	0.0	0.0	0.4392	0.0	0.0	0.0	0.0	0.0	0.0	0.0	0.4392	0.0	0.4392	0.0	0.0	0.0	0.0	0.4392	0.0	0.0	0.0	0.0	0.0	0.0	0.0	0.0	0.4392	0.0	0.0	0.0	0.0	0.0	0.0	0.0	0.0	0.0	0.4392	0.0	0.0	0.0	0.0	0.0	0.0	0.0	0.0	0.0	0.0	0.0	0.4392
0.0	0.0	0.0	0.091528	0.091528	0.0	0.1823	0.0	0.0	0.091528	0.0	0.0	0.0	0.27161	0.0	0.0	0.0	0.0	0.091528	0.0	0.0	0.0	0.0	0.0	0.0	0.0	0.0	0.1823	0.1823	0.0	0.0	0.0	0.091528	0.091528	0.0	0.0	0.0	0.091528	0.0	0.0	0.0	0.091528	0.0	0.0	0.0	0.091528	0.0	0.0	0.0	0.0
0.0	0.1749	0.0	0.087785	0.0	0.0	0.1749	0.0	0.0	0.0	0.0	0.0	0.0	0.087785	0.0	0.0	0.0	0.26074	0.0	0.0	0.087785	0.0	0.087785	0.087785	0.0	0.0	0.0	0.26074	0.087785	0.0	0.0	0.0	0.087785	0.087785	0.0	0.0	0.0	0.087785	0.0	0.0	0.0	0.0	0.087785	0.0	0.0	0.0	0.087785	0.0	0.0	0.0
0.0	0.12244000000000001	0.0	0.0	0.0	0.0	0.0	0.0	0.0	0.24308000000000002	0.0	0.0	0.0	0.24308000000000002	0.0	0.12244000000000001	0.0	0.0	0.12244000000000001	0.0	0.12244000000000001	0.0	0.0	0.0	0.0	0.0	0.0	0.24308000000000002	0.0	0.0	0.0	0.0	0.12244000000000001	0.12244000000000001	0.0	0.0	0.0	0.24308000000000002	0.0	0.12244000000000001	0.12244000000000001	0.0	0.0	0.0	0.0	0.0	0.0	0.0	0.0	0.0
0.0	0.0	0.0	0.0	0.0	0.0	0.35796999999999995	0.0	0.0	0.0	0.0	0.35796999999999995	0.0	0.0	0.0	0.0	0.0	0.0	0.0	0.0	0.0	0.0	0.0	0.0	0.0	0.0	0.0	0.0	0.0	0.0	0.0	0.0	0.0	0.67815	0.0	0.0	0.0	0.0	0.0	0.35796999999999995	0.0	0.0	0.0	0.0	0.0	0.0	0.0	0.0	0.0	0.0
0.0	0.0	0.0	0.38005	0.0	0.0	0.0	0.0	0.0	0.19342	0.0	0.0	0.0	0.0	0.0	0.0	0.0	0.0	0.0	0.0	0.19342	0.0	0.0	0.0	0.0	0.0	0.0	0.38005	0.19342	0.0	0.0	0.0	0.0	0.0	0.0	0.0	0.0	0.19342	0.0	0.0	0.0	0.19342	0.0	0.0	0.0	0.19342	0.0	0.0	0.0	0.0
0.0	0.0	0.0	0.0	0.0	0.0	0.0	0.0	0.0	0.5452100000000001	0.0	0.0	0.0	0.0	0.0	0.0	0.0	0.0	0.0	0.0	0.28255	0.0	0.0	0.0	0.0	0.0	0.0	0.77803	0.0	0.0	0.0	0.0	0.28255	0.0	0.0	0.0	0.0	0.0	0.0	0.0	0.0	0.0	0.0	0.0	0.0	0.0	0.0	0.0	0.0	0.0
0.0	0.0	0.0	0.0	0.0	0.0	0.0	0.0	0.0	0.0	0.0	0.0	0.0	0.0	0.0	0.0	0.0	0.0	0.0	0.0	0.0	0.0	0.0	0.0	0.0	0.0	0.0	0.0	0.0	0.0	0.0	0.0	0.6907	0.6907	0.0	0.0	0.0	0.0	0.0	0.0	0.0	0.0	0.0	0.0	0.0	0.0	0.0	0.0	0.0	0.0
0.0	0.41953	0.0	0.0	0.0	0.0	0.0	0.0	0.0	0.0	0.0	0.0	0.0	0.14349	0.0	0.0	0.0	0.0	0.14349	0.0	0.14349	0.0	0.0	0.14349	0.0	0.0	0.0	0.0	0.14349	0.0	0.0	0.0	0.41953	0.41953	0.0	0.14349	0.0	0.0	0.0	0.14349	0.0	0.0	0.0	0.0	0.0	0.0	0.0	0.0	0.0	0.0
0.0	0.0	0.0	0.33428	0.0	0.0	0.0	0.0	0.0	0.0	0.0	0.0	0.0	0.16945	0.0	0.0	0.0	0.0	0.33428	0.0	0.0	0.0	0.0	0.0	0.0	0.0	0.0	0.0	0.16945	0.0	0.0	0.16945	0.0	0.16945	0.0	0.0	0.0	0.0	0.0	0.0	0.0	0.33428	0.16945	0.0	0.0	0.0	0.0	0.0	0.0	0.0
0.2687	0.2687	0.0	0.0	0.0	0.0	0.0	0.0	0.0	0.0	0.0	0.0	0.0	0.0	0.0	0.0	0.0	0.0	0.0	0.0	0.0	0.0	0.0	0.2687	0.0	0.0	0.0	0.0	0.0	0.0	0.0	0.0	0.0	0.0	0.0	0.0	0.0	0.2687	0.0	0.0	0.0	0.0	0.0	0.0	0.0	0.0	0.0	0.0	0.0	0.0
0.0	0.0	0.0	0.09613	0.0	0.0	0.0	0.0	0.0	0.09613	0.0	0.09613	0.0	0.09613	0.0	0.0	0.0	0.0	0.0	0.0	0.09613	0.0	0.0	0.09613	0.0	0.0	0.0	0.0	0.0	0.0	0.0	0.0	0.19139	0.19139	0.0	0.0	0.0	0.0	0.0	0.0	0.0	0.0	0.09613	0.0	0.0	0.0	0.0	0.0	0.0	0.0
0.0	0.0	0.0	0.0	0.0	0.0	0.0	0.28389000000000003	0.0	0.0	0.0	0.0	0.0	0.28389000000000003	0.0	0.0	0.0	0.0	0.0	0.0	0.0	0.0	0.0	0.0	0.0	0.0	0.0	0.0	0.28389000000000003	0.0	0.0	0.0	0.0	0.0	0.0	0.0	0.0	0.0	0.0	0.0	0.0	0.0	0.0	0.0	0.0	0.0	0.0	0.0	0.0	0.0
0.0	0.0	0.0	0.0	0.0	0.0	0.2771	0.2771	0.0	0.5353600000000001	0.0	0.0	0.2771	0.0	0.0	0.0	0.0	0.0	0.0	0.0	0.2771	0.0	0.0	0.0	0.0	0.0	0.0	0.5353600000000001	0.0	0.0	0.0	0.0	0.0	0.0	0.0	0.0	0.2771	0.0	0.0	0.0	0.0	0.0	0.0	0.0	0.0	0.2771	0.0	0.0	0.0	0.0
0.0	0.16155999999999998	0.0	0.0	0.0	0.3191	0.16155999999999998	0.16155999999999998	0.0	0.0	0.0	0.16155999999999998	0.0	0.0	0.0	0.0	0.0	0.0	0.0	0.0	0.0	0.0	0.0	0.0	0.0	0.0	0.0	0.16155999999999998	0.0	0.0	0.0	0.0	0.0	0.16155999999999998	0.0	0.0	0.0	0.16155999999999998	0.0	0.0	0.0	0.0	0.0	0.0	0.0	0.0	0.0	0.0	0.0	0.0
0.0	0.35821	0.0	0.0	0.0	0.0	0.0	0.0	0.0	0.0	0.0	0.0	0.0	0.35821	0.0	0.0	0.35821	0.0	0.0	0.0	0.0	0.0	0.0	0.0	0.0	0.0	0.0	0.0	0.0	0.0	0.0	0.0	0.0	0.0	0.0	0.0	0.0	0.35821	0.0	0.0	0.0	0.0	0.0	0.0	0.0	0.0	0.35821	0.0	0.0	0.0
0.0	0.0	0.0	0.0	0.0	0.0	0.0	0.0	0.0	0.0	0.0	0.0	0.0	0.0	0.0	0.0	0.0	0.0	0.0	0.0	0.0	0.0	0.0	0.11731	0.0	0.0	0.0	0.11731	0.23304	0.0	0.11731	0.0	0.0	0.0	0.0	0.0	0.0	0.23304	0.0	0.0	0.0	0.0	0.0	0.0	0.0	0.0	0.23304	0.0	0.11731	0.0
0.061917999999999994	0.0	0.0	0.1236	0.0	0.0	0.0	0.0	0.0	0.42116000000000003	0.0	0.061917999999999994	0.0	0.061917999999999994	0.0	0.0	0.0	0.0	0.0	0.0	0.061917999999999994	0.0	0.0	0.061917999999999994	0.0	0.0	0.0	0.47733000000000003	0.0	0.0	0.061917999999999994	0.0	0.0	0.0	0.0	0.0	0.0	0.24536999999999998	0.0	0.061917999999999994	0.0	0.1236	0.0	0.0	0.0	0.0	0.0	0.0	0.0	0.0
0.071006	0.0	0.0	0.21161999999999997	0.0	0.0	0.0	0.14165999999999998	0.0	0.0	0.0	0.14165999999999998	0.0	0.14165999999999998	0.0	0.0	0.0	0.071006	0.0	0.0	0.14165999999999998	0.0	0.0	0.0	0.0	0.0	0.071006	0.41443	0.21161999999999997	0.0	0.0	0.071006	0.0	0.14165999999999998	0.0	0.0	0.0	0.071006	0.0	0.0	0.0	0.0	0.0	0.0	0.0	0.0	0.071006	0.0	0.0	0.0
0.0	0.36517	0.0	0.0	0.0	0.0	0.0	0.0	0.0	0.1856	0.0	0.0	0.0	0.0	0.0	0.0	0.0	0.0	0.0	0.0	0.0	0.0	0.0	0.0	0.0	0.0	0.0	0.0	0.1856	0.0	0.0	0.0	0.1856	0.1856	0.0	0.0	0.0	0.0	0.0	0.0	0.0	0.0	0.0	0.0	0.0	0.0	0.0	0.0	0.0	0.0
0.0	0.0	0.0	0.0	0.0	0.0	0.0	0.0	0.0	0.0	0.0	0.0	0.0	0.94936	0.0	0.0	0.0	0.0	0.0	0.0	0.0	0.0	0.52483	0.0	0.0	0.0	0.0	0.0	0.0	0.0	0.0	0.0	0.0	0.0	0.0	0.0	0.0	0.0	0.0	0.0	0.0	0.0	0.0	0.0	0.0	0.0	0.0	0.0	0.0	0.0
0.0	0.0	0.0	0.0	0.0	0.0	0.0	0.0	0.0	1.0152	0.0	0.0	0.0	0.0	0.0	0.0	0.0	0.0	0.0	0.0	0.0	0.0	0.0	0.0	0.0	0.0	0.0	0.56833	0.0	0.0	0.0	0.0	0.0	0.0	0.0	0.0	0.0	0.0	0.0	0.0	0.0	0.0	0.0	0.0	0.0	0.0	0.0	0.0	0.0	0.0
0.0	0.0	0.0	0.0	0.0	0.0	0.0	0.0	0.0	0.0	0.0	0.0	0.0	0.0	0.0	0.0	0.0	0.0	0.0	0.0	0.0	0.0	0.0	0.0	0.0	0.0	0.0	0.0	0.0	0.0	0.0	0.0	0.0	0.0	0.0	0.0	0.0	0.0	0.0	0.0	0.50776	0.0	0.0	0.0	0.0	0.0	0.0	0.0	0.0	0.0
0.0	0.0	0.0	0.0	0.0	0.0	0.0	0.0	0.0	0.32393	0.0	0.0	0.0	0.0	0.0	0.0	0.0	0.0	0.0	0.0	0.0	0.0	0.0	0.0	0.0	0.0	0.0	0.0	0.0	0.0	0.32393	0.0	0.0	0.0	0.0	0.0	0.0	0.0	0.0	0.0	0.0	0.0	0.0	0.0	0.0	0.61897	0.0	0.0	0.32393	0.0
0.0	0.0	0.0	0.0	0.0	0.0	0.0	0.0	0.0	0.0	0.0	0.32811999999999997	0.0	0.0	0.0	0.0	0.0	0.0	0.0	0.0	0.32811999999999997	0.0	0.0	0.0	0.0	0.0	0.0	0.0	0.0	0.0	0.0	0.0	0.0	0.32811999999999997	0.0	0.0	0.0	0.0	0.0	0.32811999999999997	0.0	0.0	0.0	0.0	0.0	0.0	0.0	0.0	0.0	0.0
0.0	0.0	0.0	0.0	0.22199000000000002	0.0	0.0	0.22199000000000002	0.0	0.0	0.0	0.22199000000000002	0.22199000000000002	0.22199000000000002	0.0	0.0	0.0	0.0	0.0	0.0	0.0	0.0	0.0	0.0	0.0	0.0	0.0	0.0	0.0	0.0	0.0	0.0	0.0	0.62915	0.0	0.0	0.0	0.0	0.0	0.0	0.0	0.0	0.0	0.0	0.0	0.0	0.0	0.0	0.0	0.0
0.0	0.096042	0.0	0.0	0.0	0.0	0.0	0.0	0.0	0.19121	0.0	0.0	0.0	0.096042	0.0	0.0	0.0	0.096042	0.0	0.0	0.0	0.0	0.0	0.0	0.0	0.0	0.0	0.2847	0.0	0.0	0.0	0.096042	0.19121	0.19121	0.0	0.0	0.0	0.19121	0.0	0.096042	0.0	0.096042	0.096042	0.0	0.0	0.0	0.096042	0.0	0.0	0.0
0.0	0.0	0.0	0.0	0.0	0.0	0.0	0.0	0.0	0.4191	0.0	0.0	0.0	0.0	0.0	0.0	0.0	0.0	0.0	0.0	0.0	0.0	0.4191	0.0	0.0	0.0	0.0	0.0	0.7810699999999999	0.0	0.0	0.0	0.0	0.0	0.0	0.0	0.0	0.0	0.4191	0.0	0.0	0.0	0.0	0.0	0.0	0.0	0.0	0.0	0.0	0.0
0.0	0.32432	0.0	0.0	0.0	0.0	0.0	0.0	0.0	0.61966	0.0	0.0	0.0	0.0	0.0	0.0	0.0	0.0	0.0	0.0	0.0	0.0	0.0	0.0	0.0	0.0	0.0	0.0	0.32432	0.0	0.0	0.0	0.0	0.0	0.0	0.0	0.0	0.0	0.0	0.0	0.0	0.0	0.0	0.0	0.0	0.0	0.0	0.0	0.0	0.0
0.0	0.0	0.0	0.0	0.0	0.0	0.0	0.0	0.0	0.5007699999999999	0.0	0.0	0.0	0.5007699999999999	0.0	0.0	0.0	0.0	0.9121100000000001	0.0	0.0	0.0	0.0	0.0	0.0	0.0	0.0	0.0	0.0	0.0	0.0	0.5007699999999999	0.0	0.0	0.0	0.0	0.0	0.0	0.0	0.0	0.0	0.0	0.0	0.0	0.0	0.0	0.0	0.0	0.0	0.0
0.0	0.0	0.0	0.33765	0.0	0.0	0.0	0.0	0.0	0.33765	0.0	0.0	0.0	0.33765	0.0	0.0	0.0	0.33765	0.33765	0.0	0.0	0.0	0.0	0.0	0.0	0.0	0.0	0.0	0.33765	0.0	0.0	0.0	0.0	0.33765	0.0	0.0	0.0	0.0	0.33765	0.0	0.0	0.0	0.0	0.0	0.0	0.0	0.0	0.0	0.0	0.0
0.28001	0.0	0.0	0.28001	0.0	0.0	0.0	0.0	0.0	0.0	0.0	0.0	0.0	0.28001	0.0	0.0	0.0	0.0	0.0	0.0	0.0	0.0	0.0	0.0	0.0	0.0	0.0	0.28001	0.0	0.0	0.0	0.28001	0.0	0.28001	0.0	0.0	0.0	0.0	0.0	0.0	0.0	0.0	0.0	0.0	0.0	0.0	0.28001	0.0	0.0	0.0
0.0	0.0	0.0	0.0	0.0	0.0	0.26694	0.0	0.0	0.26694	0.0	0.0	0.0	0.26694	0.0	0.0	0.0	0.0	0.0	0.0	0.0	0.0	0.26694	0.0	0.26694	0.0	0.0	0.0	0.26694	0.0	0.0	0.0	0.26694	0.0	0.0	0.0	0.0	0.0	0.0	0.0	0.26694	0.0	0.0	0.0	0.0	0.0	0.0	0.0	0.0	0.0
0.0	0.0	0.0	0.0	0.0	0.0	0.0	0.0	0.0	0.0	0.0	0.0	0.0	0.0	0.0	0.0	0.0	0.0	0.0	0.0	0.0	0.0	0.0	0.0	0.0	0.0	0.0	0.47168999999999994	0.47168999999999994	0.0	0.0	0.0	0.0	0.0	0.0	0.0	0.0	0.0	0.0	0.0	0.0	0.0	0.0	0.0	0.0	0.0	0.0	0.0	0.0	0.0
0.0	0.0	0.0	0.0	0.0	0.0	0.0	0.0	0.0	0.36629	0.0	0.0	0.0	0.0	0.0	0.0	0.36629	0.0	0.6924100000000001	0.0	0.0	0.0	0.0	0.0	0.0	0.0	0.0	0.0	0.36629	0.0	0.0	0.0	0.0	0.0	0.0	0.0	0.0	0.0	0.0	0.0	0.0	0.0	0.0	0.0	0.0	0.0	0.0	0.0	0.0	0.0
0.0	0.0	0.0	0.0	0.0	0.0	0.0	0.0	0.0	0.9747299999999999	0.0	0.0	0.0	0.0	0.0	0.0	0.0	0.0	0.0	0.0	1.3033	0.0	0.0	0.0	0.0	0.0	0.0	0.0	0.54145	0.0	0.0	0.0	0.0	0.0	0.0	0.54145	0.0	0.0	0.54145	0.0	0.0	0.0	0.0	0.0	0.0	0.0	0.0	0.0	0.0	0.0
0.0	0.0	0.0	0.68395	0.0	0.0	0.0	0.0	0.0	0.0	0.0	0.0	0.0	0.0	0.0	0.0	0.0	0.36135	0.36135	0.0	0.0	0.0	0.0	0.0	0.0	0.0	0.0	0.0	0.36135	0.0	0.0	0.0	0.0	0.0	0.0	0.0	0.0	0.0	0.0	0.0	0.0	0.0	0.0	0.0	0.0	0.0	0.0	0.0	0.0	0.0
0.18189	0.0	0.0	0.0	0.0	0.0	0.0	0.0	0.0	0.3581	0.0	0.0	0.0	0.5243399999999999	0.0	0.0	0.0	0.18189	0.0	0.0	0.0	0.0	0.0	0.0	0.0	0.0	0.0	0.3581	0.18189	0.0	0.18189	0.0	0.18189	0.18189	0.0	0.0	0.0	0.0	0.18189	0.18189	0.0	0.3581	0.0	0.0	0.0	0.0	0.0	0.0	0.0	0.0
0.38056999999999996	0.0	0.0	0.0	0.0	0.0	0.38056999999999996	0.0	0.0	0.0	0.0	0.0	0.0	0.0	0.0	0.0	0.0	0.0	0.0	0.0	0.0	0.0	0.0	0.0	0.0	0.0	0.38056999999999996	0.0	0.0	0.0	0.0	0.0	0.7167100000000001	0.0	0.0	0.0	0.0	0.0	0.0	0.38056999999999996	0.0	0.0	0.0	0.0	0.0	0.0	0.7167100000000001	0.0	0.0	0.38056999999999996
0.0	0.0	0.0	0.25911	0.0	0.0	0.0	0.0	0.0	0.50263	0.0	0.0	0.0	0.50263	0.0	0.0	0.0	0.0	0.25911	0.0	0.0	0.0	0.0	0.0	0.0	0.0	0.0	0.25911	0.0	0.0	0.0	0.0	0.0	0.0	0.0	0.0	0.0	0.0	0.0	0.0	0.0	0.0	0.0	0.0	0.0	0.0	0.0	0.0	0.25911	0.0
0.0	0.0	0.0	0.0	0.0	0.0	0.0	0.0	0.0	0.093364	0.0	0.0	0.0	0.0	0.0	0.0	0.0	0.0	0.27695	0.0	0.0	0.0	0.18592999999999998	0.093364	0.0	0.0	0.0	0.27695	0.0	0.0	0.093364	0.0	0.0	0.0	0.0	0.0	0.0	0.18592999999999998	0.0	0.093364	0.0	0.093364	0.0	0.0	0.0	0.0	0.0	0.0	0.093364	0.093364
0.0	0.0	0.0	0.19042	0.0	0.0	0.0	0.0	0.0	0.37434	0.0	0.0	0.0	0.0	0.0	0.0	0.0	0.0	0.0	0.0	0.0	0.0	0.0	0.0	0.0	0.0	0.0	0.19042	0.0	0.0	0.0	0.0	0.0	0.54703	0.0	0.0	0.0	0.85126	0.37434	0.0	0.0	0.0	0.0	0.0	0.0	0.0	0.0	0.0	0.0	0.0
0.0	0.0	0.0	0.0	0.0	0.0	0.22255999999999998	0.0	0.0	0.43496	0.0	0.0	0.0	0.22255999999999998	0.0	0.0	0.0	0.0	0.22255999999999998	0.0	0.0	0.0	0.0	0.0	0.0	0.0	0.0	0.11197	0.0	0.0	0.0	0.0	0.11197	0.11197	0.0	0.0	0.0	0.0	0.0	0.11197	0.0	0.0	0.11197	0.0	0.0	0.0	0.0	0.0	0.0	0.0
0.0	0.0	0.0	0.22445	0.0	0.0	0.0	0.0	0.0	0.43849	0.0	0.0	0.0	0.22445	0.0	0.0	0.0	0.0	0.0	0.0	0.0	0.0	0.22445	0.0	0.0	0.0	0.0	0.22445	0.0	0.0	0.0	0.0	0.0	0.0	0.0	0.0	0.0	0.22445	0.22445	0.0	0.0	0.22445	0.0	0.0	0.0	0.0	0.0	0.0	0.0	0.0
0.0	0.0	0.0	0.0	0.0	0.0	0.0	0.0	0.0	0.0	0.0	0.0	0.0	0.75255	0.0	0.0	0.0	0.27184	0.52585	0.0	0.0	0.0	0.27184	0.0	0.0	0.0	0.0	0.0	0.27184	0.0	0.0	0.0	0.0	0.0	0.0	0.0	0.0	0.0	0.0	0.0	0.0	0.0	0.0	0.0	0.0	0.0	0.0	0.0	0.0	0.0
0.0	0.0	0.0	0.10397999999999999	0.0	0.0	0.0	0.0	0.0	0.20686	0.0	0.0	0.0	0.20686	0.0	0.0	0.0	0.0	0.10397999999999999	0.0	0.0	0.0	0.10397999999999999	0.0	0.0	0.0	0.10397999999999999	0.40546	0.40546	0.0	0.0	0.0	0.10397999999999999	0.0	0.0	0.0	0.0	0.0	0.0	0.0	0.0	0.0	0.0	0.0	0.0	0.0	0.0	0.0	0.0	0.0
0.0	0.0	0.0	0.18152000000000001	0.0	0.0	0.0	0.0	0.0	0.0	0.0	0.18152000000000001	0.18152000000000001	0.18152000000000001	0.0	0.18152000000000001	0.0	0.0	0.0	0.0	0.0	0.0	0.0	0.0	0.0	0.0	0.0	0.0	0.0	0.0	0.0	0.0	0.0	0.35738000000000003	0.0	0.0	0.0	0.18152000000000001	0.0	0.35738000000000003	0.0	0.0	0.0	0.0	0.0	0.0	0.0	0.0	0.0	0.0
0.0	0.0	0.0	0.0	0.0	0.0	0.0	0.0	0.0	0.33532	0.0	0.0	0.0	0.0	0.0	0.0	0.33532	0.0	0.6389199999999999	0.0	0.0	0.0	0.6389199999999999	0.0	0.0	0.0	0.0	0.0	0.0	0.0	0.0	0.0	0.0	0.0	0.0	0.0	0.0	0.6389199999999999	0.0	0.0	0.0	0.0	0.0	0.0	0.0	0.6389199999999999	0.0	0.0	0.0	0.33532
0.0	0.12844	0.0	0.12844	0.0	0.0	0.0	0.12844	0.0	0.37736	0.0	0.0	0.0	0.12844	0.0	0.0	0.25483	0.0	0.25483	0.0	0.0	0.0	0.12844	0.0	0.0	0.0	0.0	0.0	0.12844	0.0	0.0	0.0	0.12844	0.0	0.0	0.0	0.0	0.0	0.0	0.0	0.0	0.0	0.0	0.0	0.0	0.0	0.0	0.0	0.0	0.0
0.0	0.0	0.0	0.0	0.0	0.0	0.0	0.0	0.0	1.1284	0.0	0.0	0.0	0.0	0.0	0.0	0.0	0.0	0.0	0.0	0.0	0.0	0.0	0.0	0.0	0.0	0.0	0.0	0.0	0.0	0.0	0.0	0.0	0.0	0.0	0.0	0.0	0.0	0.0	0.0	0.0	0.0	0.0	0.0	0.0	0.0	0.0	0.0	0.0	0.0
0.0	0.0	0.0	0.0	0.0	0.0	0.0	0.6550699999999999	0.0	0.0	0.0	0.0	0.0	0.0	0.0	0.0	0.0	0.0	0.0	0.0	0.0	0.0	0.0	0.0	0.0	0.0	0.0	0.0	0.0	0.0	0.0	0.6550699999999999	0.0	0.0	0.0	0.0	0.0	0.0	0.0	0.0	0.0	0.0	0.0	0.0	0.0	0.0	0.0	0.0	0.0	0.0
0.0	0.0	0.0	0.0	0.0	0.0	0.0	0.0	0.0	0.097322	0.0	0.0	0.0	0.0	0.0	0.0	0.0	0.28841	0.097322	0.0	0.0	0.0	0.0	0.0	0.0	0.0	0.0	0.19374	0.0	0.0	0.0	0.0	0.0	0.28841	0.0	0.0	0.0	0.0	0.097322	0.0	0.0	0.0	0.0	0.0	0.0	0.0	0.0	0.0	0.0	0.097322
0.0	0.0	0.0	0.0	0.0	0.0	0.0	0.0	0.0	0.0	0.0	0.0	0.0	0.0	0.0	0.0	0.0	0.0	0.0	0.0	1.0952	0.0	0.0	0.0	0.0	0.0	0.0	0.0	0.0	0.0	0.0	0.0	0.0	0.0	0.0	0.0	0.0	0.0	0.0	0.0	0.0	0.0	0.0	0.0	0.0	0.0	0.0	0.0	0.0	0.0
0.0	0.0	1.0048	0.0	0.0	0.0	0.0	0.0	0.0	0.0	0.0	0.0	0.0	0.0	0.0	0.0	0.0	0.0	0.0	0.0	0.0	0.0	0.0	0.0	0.0	0.0	0.0	0.0	0.0	0.0	0.0	0.0	0.0	0.0	0.0	0.0	0.0	0.0	0.0	0.0	0.0	0.0	0.0	0.0	0.0	0.0	0.0	0.0	0.0	0.0
0.0	0.063262	0.0	0.0	0.0	0.0	0.0	0.063262	0.0	0.18879	0.0	0.0	0.0	0.12627	0.0	0.063262	0.0	0.0	0.063262	0.0	0.12627	0.0	0.12627	0.063262	0.0	0.0	0.0	0.25059000000000003	0.063262	0.0	0.0	0.0	0.0	0.25059000000000003	0.0	0.0	0.0	0.12627	0.0	0.0	0.0	0.12627	0.063262	0.0	0.0	0.0	0.0	0.0	0.0	0.0
0.0	0.0	0.0	0.0	0.0	0.0	0.0	0.0	0.0	0.0	0.0	0.0	0.0	0.0	0.0	0.0	0.25574	0.0	0.0	0.0	0.0	0.0	0.0	0.0	0.25574	0.0	0.0	0.0	0.0	0.0	0.0	0.0	0.0	0.0	0.0	0.0	0.25574	0.25574	0.0	0.25574	0.0	0.0	0.0	0.0	0.0	0.0	0.0	0.0	0.0	0.0
0.17411	0.1164	0.058299000000000004	0.1164	0.0	0.0	0.058299000000000004	0.0	0.0	0.23125	0.0	0.0	0.0	0.17411	0.0	0.0	0.0	0.058299000000000004	0.058299000000000004	0.0	0.058299000000000004	0.0	0.058299000000000004	0.0	0.1164	0.0	0.0	0.058299000000000004	0.0	0.0	0.058299000000000004	0.0	0.23125	0.058299000000000004	0.0	0.0	0.0	0.17411	0.0	0.0	0.0	0.058299000000000004	0.1164	0.0	0.0	0.0	0.0	0.0	0.0	0.0
0.0	0.0	0.06285299999999999	0.06285299999999999	0.0	0.0	0.0	0.12546	0.06285299999999999	0.48403999999999997	0.0	0.0	0.0	0.18758	0.0	0.0	0.249	0.0	0.0	0.0	0.06285299999999999	0.0	0.0	0.0	0.06285299999999999	0.0	0.0	0.12546	0.0	0.0	0.0	0.0	0.06285299999999999	0.0	0.0	0.0	0.0	0.12546	0.0	0.0	0.06285299999999999	0.06285299999999999	0.0	0.0	0.0	0.0	0.0	0.0	0.0	0.0
0.0	0.14648	0.0	0.073436	0.0	0.0	0.073436	0.0	0.0	0.0	0.0	0.0	0.0	0.073436	0.0	0.0	0.073436	0.0	0.14648	0.0	0.14648	0.0	0.14648	0.0	0.14648	0.0	0.0	0.14648	0.14648	0.0	0.0	0.0	0.073436	0.073436	0.0	0.0	0.0	0.073436	0.0	0.073436	0.0	0.0	0.0	0.0	0.0	0.0	0.0	0.0	0.0	0.0
0.0	0.0	0.0	0.11535	0.0	0.11535	0.11535	0.11535	0.0	0.22921	0.0	0.11535	0.0	0.11535	0.0	0.0	0.0	0.0	0.0	0.0	0.11535	0.0	0.0	0.0	0.0	0.0	0.0	0.34021999999999997	0.22921	0.0	0.0	0.11535	0.0	0.0	0.0	0.0	0.0	0.0	0.0	0.0	0.0	0.0	0.11535	0.0	0.0	0.0	0.0	0.0	0.0	0.0
0.17226	0.0	0.043265	0.043265	0.0	0.0	0.0	0.043265	0.0	0.12947	0.0	0.08645	0.08645	0.0	0.0	0.0	0.0	0.0	0.17226	0.0	0.0	0.0	0.043265	0.0	0.0	0.0	0.0	0.08645	0.17226	0.0	0.043265	0.12947	0.0	0.38027	0.0	0.043265	0.0	0.08645	0.043265	0.12947	0.0	0.0	0.043265	0.0	0.0	0.0	0.0	0.0	0.0	0.0
0.0	0.094234	0.047171	0.18765	0.047171	0.047171	0.094234	0.047171	0.0	0.18765	0.0	0.14109000000000002	0.0	0.14109000000000002	0.0	0.0	0.047171	0.047171	0.14109000000000002	0.0	0.0	0.0	0.14109000000000002	0.0	0.047171	0.0	0.0	0.094234	0.094234	0.0	0.0	0.0	0.0	0.18765	0.0	0.0	0.0	0.27947	0.0	0.047171	0.0	0.047171	0.18765	0.0	0.0	0.0	0.0	0.0	0.0	0.0
0.0	0.10305	0.051595	0.15424000000000002	0.0	0.0	0.2553	0.051595	0.0	0.30495	0.0	0.10305	0.0	0.15424000000000002	0.0	0.0	0.051595	0.0	0.051595	0.0	0.15424000000000002	0.0	0.051595	0.0	0.051595	0.0	0.0	0.051595	0.10305	0.0	0.0	0.0	0.0	0.30495	0.0	0.0	0.0	0.051595	0.0	0.20501999999999998	0.0	0.0	0.0	0.0	0.0	0.0	0.0	0.0	0.0	0.0
0.0	0.12582000000000002	0.0	0.0	0.0	0.12582000000000002	0.0	0.0	0.0	0.31037	0.0	0.063034	0.12582000000000002	0.063034	0.0	0.063034	0.0	0.0	0.12582000000000002	0.0	0.18811	0.0	0.0	0.0	0.063034	0.0	0.0	0.0	0.063034	0.0	0.0	0.0	0.0	0.0	0.0	0.0	0.0	0.18811	0.0	0.0	0.0	0.0	0.063034	0.0	0.0	0.0	0.0	0.0	0.0	0.0
0.0	0.0	0.0	0.0	0.0	0.0	0.0	0.0	0.07449700000000001	0.29401	0.0	0.07449700000000001	0.0	0.14859	0.0	0.0	0.0	0.07449700000000001	0.07449700000000001	0.0	0.14859	0.0	0.0	0.0	0.0	0.0	0.0	0.07449700000000001	0.07449700000000001	0.0	0.0	0.0	0.22188000000000002	0.22188000000000002	0.0	0.0	0.0	0.0	0.0	0.14859	0.14859	0.07449700000000001	0.0	0.0	0.0	0.0	0.0	0.0	0.0	0.0
0.0	0.0	0.0	0.0	0.0	0.0	0.0	0.12394000000000001	0.0	0.24600999999999998	0.0	0.0	0.0	0.12394000000000001	0.0	0.0	0.0	0.12394000000000001	0.0	0.0	0.12394000000000001	0.0	0.0	0.0	0.0	0.0	0.0	0.0	0.0	0.0	0.0	0.0	0.36463	0.0	0.0	0.0	0.0	0.47853999999999997	0.0	0.0	0.0	0.0	0.0	0.0	0.0	0.0	0.0	0.0	0.0	0.0
0.0	0.0	0.0	0.10828	0.0	0.0	0.0	0.10828	0.0	0.31999	0.0	0.0	0.0	0.42138000000000003	0.0	0.0	0.0	0.42138000000000003	0.10828	0.0	0.0	0.0	0.0	0.0	0.10828	0.0	0.0	0.42138000000000003	0.21531	0.0	0.0	0.0	0.0	0.0	0.0	0.0	0.0	0.0	0.21531	0.0	0.0	0.0	0.0	0.0	0.0	0.0	0.0	0.0	0.0	0.0
0.049743	0.049743	0.0	0.0	0.0	0.0	0.0	0.049743	0.0	0.29431	0.0	0.14874	0.0	0.29431	0.0	0.0	0.0	0.0	0.0	0.0	0.14874	0.0	0.0	0.0	0.049743	0.0	0.0	0.049743	0.24631999999999998	0.0	0.0	0.0	0.049743	0.19776	0.0	0.0	0.0	0.099362	0.0	0.0	0.0	0.0	0.0	0.0	0.0	0.0	0.0	0.0	0.0	0.099362
0.10563	0.0	0.0	0.21009	0.0	0.0	0.0	0.0	0.0	0.0	0.0	0.10563	0.0	0.10563	0.0	0.0	0.0	0.0	0.0	0.0	0.10563	0.0	0.0	0.0	0.10563	0.0	0.0	0.0	0.0	0.0	0.0	0.31237	0.21009	0.0	0.0	0.0	0.0	0.10563	0.0	0.10563	0.0	0.0	0.0	0.0	0.0	0.0	0.0	0.0	0.0	0.0
0.0	0.11245999999999999	0.037557	0.075061	0.0	0.0	0.037557	0.037557	0.0	0.22353	0.0	0.075061	0.0	0.0	0.0	0.0	0.0	0.075061	0.0	0.0	0.11245999999999999	0.0	0.0	0.0	0.0	0.0	0.0	0.037557	0.11245999999999999	0.0	0.075061	0.0	0.037557	0.075061	0.0	0.037557	0.0	0.0	0.0	0.0	0.0	0.0	0.0	0.0	0.0	0.0	0.0	0.0	0.0	0.11245999999999999
0.17531	0.0	0.0	0.058702	0.0	0.0	0.0	0.0	0.0	0.058702	0.0	0.0	0.0	0.1172	0.0	0.0	0.17531	0.1172	0.058702	0.0	0.0	0.0	0.058702	0.1172	0.0	0.0	0.0	0.1172	0.1172	0.0	0.058702	0.0	0.0	0.3455	0.0	0.0	0.0	0.058702	0.0	0.1172	0.0	0.0	0.0	0.0	0.0	0.058702	0.0	0.0	0.0	0.058702
0.0	0.0	0.0	0.0	0.0	0.0	0.0	0.0	0.0	0.0	0.0	0.0	0.0	0.0	0.0	0.0	0.0	0.0	0.0	0.0	0.85915	0.0	0.0	0.0	0.0	0.0	0.0	0.0	0.0	0.0	0.0	0.0	0.0	0.0	0.0	0.0	0.0	0.0	0.0	0.0	0.0	0.0	0.0	0.0	0.0	0.0	0.0	0.0	0.0	0.0
0.0	0.0	0.0	0.0	0.0	0.0	0.0	0.0	0.0	0.35093	0.0	0.0	0.0	0.0	0.0	0.0	0.0	0.0	0.0	0.0	0.0	0.0	0.35093	0.0	0.0	0.0	0.0	0.0	0.0	0.0	0.0	0.0	0.0	0.0	0.0	0.0	0.0	0.35093	0.0	0.0	0.0	0.0	0.0	0.0	0.0	0.35093	0.0	0.0	0.0	0.35093
0.0	0.11462	0.0	0.11462	0.0	0.0	0.0	0.0	0.0	0.22779000000000002	0.0	0.0	0.0	0.11462	0.0	0.0	0.0	0.11462	0.0	0.0	0.0	0.0	0.0	0.0	0.0	0.0	0.0	0.22779000000000002	0.0	0.0	0.0	0.0	0.0	0.22779000000000002	0.0	0.0	0.0	0.0	0.0	0.0	0.0	0.0	0.0	0.0	0.0	0.0	0.0	0.0	0.0	0.0
0.0	0.0	0.0	0.27438	0.0	0.0	0.0	0.0	0.0	0.5304300000000001	0.0	0.0	0.0	0.0	0.0	0.0	0.0	0.0	0.0	0.0	0.0	0.0	0.0	0.0	0.0	0.0	0.0	0.0	0.0	0.0	0.0	0.0	0.0	0.27438	0.0	0.0	0.0	0.5304300000000001	0.75861	0.27438	0.0	0.0	0.0	0.0	0.0	0.0	0.0	0.0	0.0	0.0
0.0	0.0	0.0	0.0	0.0	0.0	0.0	0.0	0.0	0.0	0.0	0.9878899999999999	0.0	0.0	0.0	0.0	0.0	0.0	0.0	0.0	0.0	0.0	0.0	0.0	0.0	0.0	0.0	0.0	0.0	0.0	0.0	0.0	0.9878899999999999	0.9878899999999999	0.0	0.0	0.0	0.9878899999999999	0.0	0.0	0.0	0.0	0.0	0.0	0.0	0.0	0.0	0.0	0.0	0.0
0.0	0.0	0.0	0.1577	0.0	0.0	0.0	0.0	0.0	0.31163	0.0	0.0	0.0	0.1577	0.0	0.0	0.0	0.0	0.0	0.0	0.0	0.0	0.0	0.0	0.0	0.0	0.0	0.31163	0.1577	0.0	0.1577	0.0	0.0	0.0	0.0	0.0	0.0	0.0	0.0	0.1577	0.0	0.0	0.0	0.0	0.0	0.0	0.1577	0.0	0.1577	0.0
0.3455	0.0	0.0	0.3455	0.0	0.0	0.0	0.0	0.0	0.3455	0.0	0.0	0.0	0.0	0.0	0.0	0.0	0.3455	0.3455	0.0	0.0	0.0	0.0	0.0	0.0	0.0	0.0	0.65663	0.0	0.0	0.0	0.0	0.0	0.0	0.0	0.0	0.0	0.3455	0.0	0.0	0.0	0.0	0.0	0.0	0.0	0.0	0.0	0.0	0.0	0.0
0.0	0.0	0.0	0.0	0.0	0.0	0.0	0.18567	0.0	0.18567	0.0	0.18567	0.0	0.0	0.0	0.0	0.0	0.0	0.3653	0.0	0.3653	0.0	0.0	0.18567	0.0	0.0	0.0	0.5344	0.0	0.0	0.0	0.0	0.18567	0.0	0.0	0.0	0.0	0.18567	0.3653	0.18567	0.0	0.18567	0.18567	0.0	0.0	0.0	0.0	0.0	0.0	0.0
0.0	0.0	0.0	0.0	0.0	0.0	0.0	0.0	0.0	0.0	0.0	0.0	0.0	0.99629	0.0	0.0	0.0	0.0	0.0	0.0	0.0	0.0	0.0	0.0	0.0	0.0	0.0	0.0	0.0	0.0	0.0	0.0	0.0	0.0	0.0	0.0	0.0	0.0	0.0	0.0	0.0	0.0	0.0	0.0	0.0	0.0	0.99629	0.0	0.0	0.0
0.0	0.2588	0.0	0.2588	0.0	0.0	0.0	0.0	0.0	0.2588	0.0	0.0	0.0	0.13047999999999998	0.0	0.0	0.13047999999999998	0.0	0.13047999999999998	0.0	0.0	0.0	0.0	0.0	0.0	0.0	0.0	0.8206700000000001	0.13047999999999998	0.0	0.0	0.0	0.13047999999999998	0.13047999999999998	0.0	0.0	0.0	0.0	0.0	0.13047999999999998	0.0	0.0	0.13047999999999998	0.0	0.0	0.0	0.0	0.0	0.0	0.0
0.0	0.0	0.0	0.0	0.0	0.0	0.0	0.078551	0.0	0.15662	0.0	0.078551	0.0	0.15662	0.0	0.0	0.078551	0.0	0.078551	0.0	0.078551	0.0	0.078551	0.0	0.0	0.0	0.0	0.078551	0.30955	0.0	0.0	0.0	0.078551	0.23376999999999998	0.0	0.0	0.0	0.0	0.0	0.23376999999999998	0.0	0.078551	0.078551	0.0	0.0	0.0	0.0	0.0	0.0	0.078551
0.0	0.11027999999999999	0.0	0.0	0.0	0.0	0.0	0.0	0.0	0.21924000000000002	0.0	0.21924000000000002	0.0	0.11027999999999999	0.0	0.0	0.0	0.0	0.0	0.0	0.0	0.0	0.0	0.0	0.0	0.0	0.0	0.11027999999999999	0.21924000000000002	0.0	0.11027999999999999	0.0	0.0	0.0	0.0	0.0	0.0	0.21924000000000002	0.0	0.11027999999999999	0.0	0.0	0.11027999999999999	0.0	0.0	0.0	0.0	0.0	0.0	0.0
0.0	0.0	0.055761	0.055761	0.0	0.0	0.0	0.22135	0.0	0.1666	0.0	0.055761	0.0	0.11135	0.0	0.0	0.0	0.11135	0.1666	0.0	0.11135	0.0	0.1666	0.0	0.0	0.0	0.0	0.27546	0.11135	0.0	0.055761	0.055761	0.11135	0.0	0.0	0.0	0.055761	0.11135	0.0	0.22135	0.0	0.055761	0.0	0.0	0.0	0.0	0.0	0.0	0.0	0.0
0.0	0.051931	0.051931	0.051931	0.0	0.0	0.0	0.0	0.0	0.25694	0.0	0.0	0.0	0.10372	0.0	0.0	0.0	0.10372	0.0	0.0	0.051931	0.0	0.0	0.0	0.0	0.0	0.0	0.30688000000000004	0.051931	0.0	0.051931	0.0	0.10372	0.15524000000000002	0.10372	0.0	0.0	0.15524000000000002	0.0	0.051931	0.10372	0.051931	0.0	0.0	0.0	0.0	0.0	0.0	0.0	0.0
0.0	0.0	0.0	0.0	0.0	0.0	0.0	0.0	0.0	0.46363000000000004	0.0	0.0	0.0	0.46363000000000004	0.0	0.46363000000000004	0.0	0.0	0.0	0.0	0.46363000000000004	0.0	0.0	0.0	0.0	0.0	0.0	0.0	0.46363000000000004	0.0	0.0	0.0	0.46363000000000004	0.0	0.0	0.0	0.0	0.0	0.0	0.0	0.0	0.0	0.0	0.0	0.0	0.0	0.0	0.0	0.0	0.0
0.0	0.062591	0.0	0.062591	0.0	0.0	0.0	0.062591	0.0	0.30825	0.0	0.0	0.0	0.062591	0.0	0.0	0.0	0.12494000000000001	0.0	0.0	0.0	0.0	0.062591	0.0	0.0	0.0	0.0	0.062591	0.18681	0.0	0.062591	0.0	0.12494000000000001	0.18681	0.0	0.0	0.0	0.18681	0.062591	0.12494000000000001	0.0	0.0	0.062591	0.0	0.0	0.0	0.0	0.0	0.0	0.0
0.0	0.0	0.0	0.0	0.0	0.0	0.0	0.0	0.0	0.0	0.0	0.0	0.0	0.0	0.0	0.0	0.0	0.0	0.0	0.0	0.0	0.0	0.88421	0.0	0.0	0.0	0.0	0.0	0.0	0.0	0.0	0.0	0.0	0.0	0.0	0.0	0.0	0.0	0.0	0.0	0.0	0.0	0.0	0.0	0.0	0.0	0.0	0.0	0.0	0.0
0.0	0.0	0.0	0.0	0.0	0.0	0.0	0.22125	0.0	0.43253	0.0	0.0	0.0	0.0	0.0	0.0	0.0	0.0	0.22125	0.0	0.0	0.0	0.0	0.0	0.0	0.0	0.0	0.22125	0.0	0.0	0.0	0.22125	0.43253	0.22125	0.0	0.0	0.0	0.22125	0.0	0.0	0.0	0.0	0.0	0.0	0.0	0.0	0.22125	0.0	0.0	0.0
0.0	0.0	0.0	0.0	0.0	0.0	0.0	0.0	0.91354	0.0	0.0	0.0	0.0	0.0	0.0	0.0	0.0	0.0	0.0	0.0	0.0	0.0	0.91354	0.0	0.0	0.0	0.0	0.91354	0.0	0.0	0.0	0.0	0.0	0.0	0.0	0.0	0.0	0.0	0.0	0.0	0.0	0.0	0.0	0.0	0.0	0.0	0.0	0.0	0.0	0.0
0.0	0.0	0.65973	0.0	0.0	0.0	0.0	0.0	0.0	0.0	0.0	0.0	0.0	0.3473	0.0	0.0	0.0	0.0	0.0	0.0	0.0	0.0	0.0	0.0	0.0	0.0	0.0	0.0	0.0	0.0	0.0	0.0	0.0	0.3473	0.0	0.0	0.0	0.0	0.0	0.0	0.0	0.0	0.0	0.0	0.0	0.0	0.0	0.0	0.0	0.0
0.0	0.31815	0.0	0.31815	0.0	0.0	0.0	0.0	0.0	0.31815	0.0	0.0	0.0	0.0	0.0	0.0	0.0	0.0	0.31815	0.0	0.0	0.0	0.0	0.0	0.0	0.0	0.0	0.0	0.0	0.0	0.31815	0.31815	0.31815	0.0	0.0	0.0	0.0	0.0	0.0	0.0	0.0	0.0	0.0	0.0	0.0	0.31815	0.60877	0.0	0.0	0.0
0.0	0.0	0.0	0.0	0.0	0.0	0.0	0.0	0.0	0.34417	0.0	0.34417	0.0	0.34417	0.0	0.0	0.0	0.0	0.0	0.0	0.0	0.0	0.0	0.0	0.0	0.0	0.0	0.0	0.0	0.0	0.0	0.34417	0.0	0.34417	0.0	0.0	0.0	0.0	0.0	0.6543	0.0	0.0	0.0	0.0	0.0	0.0	0.0	0.0	0.0	0.0
0.0	0.0	0.0	0.0	0.0	0.0	0.0	0.0	0.0	0.22238000000000002	0.0	0.0	0.0	0.0	0.0	0.0	0.0	0.0	0.0	0.0	0.0	0.0	0.0	0.0	0.0	0.0	0.0	0.0	0.0	0.0	0.0	0.0	0.0	0.0	0.0	0.0	0.0	0.0	0.0	0.0	0.0	0.0	0.0	0.0	0.0	0.0	0.0	0.0	0.0	0.0
0.0	0.0	0.0	0.0	0.0	0.0	0.0	0.0	0.0	0.54793	0.0	0.0	0.0	0.54793	0.0	0.0	0.0	0.0	0.0	0.0	0.0	0.0	0.0	0.0	0.0	0.0	0.0	0.0	0.0	0.0	0.0	0.0	0.0	0.0	0.0	0.0	0.0	0.0	0.0	0.0	0.0	0.0	0.0	0.0	0.0	0.54793	0.0	0.0	0.0	0.0
0.0	0.0	0.0	0.0	0.0	0.0	0.0	0.24670999999999998	0.0	0.47981999999999997	0.0	0.0	0.0	0.0	0.0	0.0	0.0	0.0	0.0	0.0	0.0	0.0	0.0	0.0	0.0	0.0	0.0	0.0	0.0	0.0	0.0	0.0	0.0	0.47981999999999997	0.0	0.0	0.0	0.0	0.0	0.47981999999999997	0.0	0.0	0.0	0.0	0.0	0.0	0.47981999999999997	0.0	0.0	0.24670999999999998
0.0	0.0	0.51302	0.51302	0.0	0.0	0.0	0.0	0.0	0.0	0.0	0.0	0.0	0.9311299999999999	0.0	0.0	0.0	0.0	0.0	0.0	0.0	0.0	0.0	0.0	0.0	0.0	0.0	0.0	0.0	0.0	0.0	0.0	0.0	0.51302	0.0	0.0	0.0	0.0	0.0	0.0	0.0	0.0	0.0	0.0	0.0	0.0	0.0	0.0	0.0	0.0
0.0	0.0	0.0	0.0	0.0	0.0	0.0	0.0	0.0	0.0	0.0	0.0	0.0	0.0	0.0	0.0	0.0	0.0	0.0	0.0	0.0	0.0	0.0	0.0	0.0	0.0	0.0	0.7259399999999999	0.0	0.0	0.0	0.38604	0.0	0.38604	0.0	0.0	0.0	0.0	0.0	0.0	0.38604	0.0	0.0	0.0	0.0	0.0	0.0	0.0	0.0	0.0
0.0	0.0	0.0	0.0	0.0	0.0	0.0	0.0	0.0	0.0	0.0	0.0	0.0	0.34241	0.0	0.0	0.0	0.0	0.0	0.0	0.0	0.0	0.0	0.0	0.0	0.0	0.34241	0.0	0.0	0.0	0.34241	0.0	0.0	0.0	0.0	0.0	0.0	0.0	0.0	0.0	0.0	0.0	0.0	0.0	0.0	0.0	0.0	0.0	0.0	0.0
0.0	0.0	0.0	0.12772999999999998	0.0	0.0	0.0	0.0	0.0	0.12772999999999998	0.0	0.0	0.0	0.12772999999999998	0.0	0.0	0.0	0.0	0.0	0.0	0.12772999999999998	0.0	0.12772999999999998	0.0	0.0	0.0	0.0	0.12772999999999998	0.0	0.0	0.0	0.0	0.12772999999999998	0.12772999999999998	0.0	0.0	0.0	0.0	0.0	0.0	0.0	0.0	0.0	0.0	0.0	0.0	0.0	0.0	0.0	0.0
0.0	0.87218	0.0	0.0	0.0	0.0	0.0	0.0	0.0	1.432	0.0	0.0	0.0	0.0	0.0	0.0	0.0	0.87218	0.0	0.0	0.87218	0.0	0.0	0.0	0.0	0.0	0.0	0.0	0.0	0.0	0.0	0.0	0.0	0.87218	0.0	0.0	0.87218	0.0	0.0	0.0	0.0	0.0	0.0	0.0	0.0	0.0	0.0	0.0	0.0	0.0
0.0	0.0	0.0	0.52332	0.0	0.0	0.0	0.0	0.0	0.0	0.0	0.0	0.0	0.0	0.0	0.0	0.0	0.0	0.0	0.0	0.0	0.0	0.0	0.0	0.0	0.0	0.0	0.0	0.52332	0.0	0.0	0.0	0.0	0.0	0.0	0.0	0.0	0.0	0.0	0.0	0.0	0.0	0.0	0.0	0.0	0.0	0.0	0.0	0.0	0.0
0.0	0.0	0.0	0.0	0.0	0.0	0.0	0.0	0.0	1.2254	0.0	0.0	0.0	0.0	0.37977	0.0	0.0	0.0	0.0	0.0	0.0	0.0	0.0	0.0	0.0	0.0	0.0	0.71533	0.0	0.0	0.0	0.37977	0.0	0.37977	0.0	0.37977	0.0	0.0	0.0	0.0	0.0	0.0	0.0	0.0	0.0	0.0	0.0	0.0	0.0	0.0
0.0	0.0	0.0	0.0	0.0	0.0	0.0	0.0	0.0	0.20402	0.0	0.0	0.0	0.0	0.0	0.0	0.20402	0.0	0.0	0.0	0.0	0.0	0.0	0.0	0.0	0.0	0.0	0.0	0.0	0.0	0.0	0.0	0.58277	0.40012	0.0	0.0	0.0	0.0	0.0	0.0	0.0	0.0	0.20402	0.0	0.0	0.0	0.0	0.0	0.0	0.0
0.0	0.33574	0.0	0.0	0.0	0.0	0.0	0.0	0.0	0.0	0.0	0.0	0.0	0.0	0.0	0.0	0.0	0.0	0.0	0.0	0.0	0.0	0.0	0.0	0.0	0.0	0.0	0.33574	0.33574	0.0	0.0	0.33574	0.0	0.0	0.0	0.0	0.0	0.0	0.0	0.0	0.0	0.33574	0.0	0.0	0.0	0.0	0.0	0.0	0.0	0.0
0.0	0.0	0.0	0.0	0.0	0.0	0.0	0.0	0.0	0.0	0.0	0.0	0.0	0.0	0.0	0.0	0.0	0.0	0.0	0.0	0.0	0.0	0.43636	0.0	0.0	0.0	0.0	0.0	0.0	0.0	0.0	0.0	0.0	0.0	0.0	0.0	0.0	0.0	0.0	0.0	0.0	0.0	0.0	0.0	0.0	0.0	0.80937	0.0	0.0	0.0
0.0	0.64973	0.0	0.0	0.0	0.0	0.0	0.0	0.0	0.0	0.0	0.0	0.0	0.0	0.0	0.0	0.0	0.0	0.0	0.0	0.0	0.0	0.0	0.0	0.0	0.0	0.0	0.0	0.64973	0.0	0.0	0.0	0.0	0.0	0.0	0.0	0.0	0.0	0.0	0.0	0.0	0.0	0.0	0.0	0.0	0.0	0.0	0.0	0.0	0.0
0.0	0.0	0.0	0.0	0.0	0.0	0.19021	0.0	0.0	0.19021	0.0	0.0	0.0	0.0	0.0	0.0	0.0	0.0	0.19021	0.0	0.0	0.0	0.0	0.0	0.0	0.0	0.0	0.19021	0.0	0.0	0.0	0.0	0.0	0.0	0.0	0.0	0.0	0.0	0.0	0.0	0.0	0.0	0.0	0.0	0.0	0.0	0.0	0.0	0.0	0.0
0.0	0.0	0.0	0.11752	0.0	0.0	0.0	0.0	0.0	0.0	0.0	0.0	0.0	0.5593199999999999	0.0	0.0	0.0	0.0	0.0	0.0	0.0	0.0	0.0	0.0	0.0	0.0	0.0	0.45527	0.45527	0.0	0.0	0.11752	0.0	0.11752	0.0	0.0	0.0	0.11752	0.0	0.34639000000000003	0.0	0.0	0.0	0.0	0.0	0.0	0.0	0.0	0.0	0.0
0.0	0.16989	0.0	0.0	0.0	0.0	0.0	0.16989	0.0	0.16989	0.0	0.0	0.49203	0.33510999999999996	0.0	0.0	0.0	0.0	0.0	0.0	0.0	0.0	0.0	0.0	0.0	0.0	0.0	0.0	0.16989	0.0	0.0	0.0	0.0	0.0	0.0	0.0	0.0	0.16989	0.0	0.16989	0.0	0.0	0.0	0.0	0.0	0.0	0.0	0.0	0.0	0.0
0.0	0.0	0.0	0.0	0.0	0.0	0.0	0.53096	0.0	0.0	0.0	0.0	0.0	0.0	0.0	0.0	0.0	0.0	0.0	0.0	0.0	0.0	0.0	0.0	0.0	0.0	0.0	0.53096	0.95873	0.0	0.0	0.0	0.0	0.0	0.0	0.0	0.0	0.0	0.0	0.0	0.0	0.0	0.0	0.0	0.0	0.0	0.0	0.0	0.0	0.0
0.0	0.0	0.0	0.0	0.0	0.21383000000000002	0.0	0.0	0.0	0.21383000000000002	0.0	0.0	0.0	0.0	0.0	0.0	0.0	0.0	0.0	0.0	0.21383000000000002	0.0	0.0	0.0	0.0	0.0	0.0	0.0	0.0	0.0	0.21383000000000002	0.0	0.0	0.0	0.0	0.0	0.0	0.21383000000000002	0.0	0.0	0.0	0.0	0.0	0.0	0.0	0.0	0.0	0.0	0.0	0.0
0.0	0.0	0.0	0.0	0.0	0.0	0.0	0.0	0.0	0.0	0.0	0.0	0.0	0.28681	0.0	0.0	0.0	0.0	0.0	0.0	0.0	0.0	0.0	0.0	0.0	0.0	0.0	0.28681	0.0	0.0	0.0	0.0	0.0	0.0	0.0	0.0	0.0	0.0	0.0	0.0	0.0	0.0	0.28681	0.0	0.0	0.0	0.0	0.0	0.0	0.0
0.0	0.0	0.0	0.0	0.0	0.0	0.0	0.0	0.0	0.0	0.0	0.0	0.0	0.0	0.0	0.0	0.0	0.0	0.0	0.0	0.0	0.0	0.0	0.0	0.0	0.0	0.0	0.0	0.0	0.0	0.0	0.0	0.0	0.0	0.0	0.0	0.0	0.0	0.0	0.0	0.0	0.0	0.57849	0.0	0.0	0.0	0.0	0.0	0.0	0.0
0.0	0.0	0.0	0.0	0.0	0.0	0.0	0.0	0.0	0.0	0.0	0.0	0.0	1.0422	0.0	0.0	0.0	0.0	0.0	0.0	0.0	0.0	0.0	0.0	0.0	0.0	0.0	0.0	0.0	0.0	0.0	0.0	0.0	0.0	0.0	0.0	0.0	0.0	0.0	0.0	0.0	0.0	0.0	0.0	0.0	0.0	0.0	0.0	0.0	0.0
0.0	0.0	0.0	0.0	0.0	0.0	0.0	0.0	0.0	0.0	0.0	0.0	0.0	0.0	0.0	0.0	0.0	0.0	0.0	0.0	0.0	0.0	0.0	0.0	0.0	0.0	0.0	0.0	0.0	0.0	0.0	0.0	0.0	0.0	0.0	0.0	0.0	0.0	0.0	0.0	0.0	0.0	0.0	0.0	0.0	0.0	0.70281	0.0	0.0	0.0
0.0	0.0	0.0	0.46481999999999996	0.0	0.0	0.0	0.0	0.0	0.0	0.0	0.46481999999999996	0.0	0.0	0.0	0.0	0.0	0.0	0.0	0.0	0.0	0.0	0.46481999999999996	0.0	0.0	0.0	0.0	0.0	0.46481999999999996	0.0	0.0	0.0	0.0	0.46481999999999996	0.0	0.0	0.0	0.0	0.0	0.0	0.0	0.46481999999999996	0.0	0.0	0.0	0.0	0.0	0.0	0.0	0.0
0.0	0.3581	0.0	0.0	0.0	0.0	0.0	0.0	0.0	0.5243399999999999	0.0	0.0	0.0	0.0	0.0	0.0	0.0	0.0	0.18189	0.0	0.0	0.0	0.0	0.0	0.0	0.0	0.0	0.0	0.0	0.0	0.5243399999999999	0.0	0.18189	0.0	0.0	0.0	0.0	0.0	0.0	0.0	0.0	0.0	0.0	0.0	0.0	0.0	0.18189	0.0	0.18189	0.0
0.0	0.0	0.0	0.0	0.0	0.0	0.0	0.0	0.0	1.7311	0.0	0.0	0.0	0.0	0.0	0.0	0.0	0.0	0.0	0.0	0.0	0.0	0.0	0.0	0.0	0.0	0.0	0.0	0.0	0.0	0.0	0.0	0.0	0.0	0.0	0.0	0.0	0.0	0.0	0.0	0.0	0.0	0.0	0.0	0.0	0.0	0.0	0.0	0.0	0.0
0.0	0.0	0.0	0.0	0.0	0.0	0.0	0.0	0.0	0.62915	0.0	0.0	0.0	0.0	0.0	0.0	0.0	0.0	0.32973	0.0	0.32973	0.0	0.0	0.32973	0.0	0.0	0.0	0.0	0.32973	0.0	0.0	0.0	0.0	0.32973	0.0	0.0	0.0	0.0	0.0	0.0	0.0	0.0	0.0	0.0	0.0	0.0	0.0	0.0	0.0	0.0
0.59597	0.0	0.0	0.0	0.0	0.0	0.0	0.0	0.0	1.0562	0.0	0.0	0.0	0.0	0.0	0.0	0.59597	0.0	0.0	0.0	0.0	0.0	0.0	0.0	0.0	0.0	0.0	0.0	0.0	0.0	0.0	0.0	0.0	0.0	0.0	0.0	0.0	0.0	0.0	0.0	0.0	0.0	0.0	0.0	0.0	0.0	0.0	0.0	0.0	0.0
0.0	0.0	0.0	0.33386	0.0	0.0	0.0	0.0	0.0	0.63635	0.0	0.0	0.0	0.0	0.0	0.0	0.0	0.0	0.0	0.0	0.0	0.0	0.0	0.0	0.0	0.0	0.0	0.0	0.0	0.0	0.0	0.0	0.0	0.63635	0.0	0.0	0.0	0.0	0.0	0.0	0.0	0.0	0.0	0.0	0.0	0.0	0.0	0.0	0.0	0.0
0.0	0.0	0.0	0.0	0.0	0.0	0.0	0.66286	0.0	0.0	0.0	0.0	0.0	0.0	0.0	0.0	0.0	0.0	0.0	0.0	0.0	0.0	0.0	0.0	0.0	0.0	0.0	0.0	0.0	0.0	0.0	0.0	0.0	0.0	0.0	0.0	0.0	0.0	0.0	0.0	0.0	0.0	0.0	0.0	0.0	0.0	0.0	0.0	0.0	0.0
0.0	0.0	0.0	0.0	0.0	0.0	0.0	0.0	0.0	0.85659	0.0	0.0	0.0	0.0	0.0	0.0	0.0	0.0	0.85659	0.0	0.0	0.0	0.0	0.0	0.0	0.0	0.0	0.0	0.0	0.0	0.0	0.0	0.0	0.0	0.0	0.0	0.0	0.0	0.0	0.0	0.0	0.0	0.0	0.0	0.0	0.0	0.0	0.0	0.0	0.0
0.0	0.0	0.0	0.55179	0.0	0.0	0.0	0.0	0.0	0.0	0.0	0.0	0.55179	0.0	0.0	0.0	0.0	0.0	0.0	0.0	0.0	0.0	0.0	0.0	0.0	0.0	0.0	0.0	0.55179	0.0	0.0	0.0	0.0	0.0	0.0	0.0	0.0	0.0	0.0	0.0	0.0	0.0	0.0	0.0	0.0	0.0	0.0	0.0	0.0	0.0
0.0	0.0	0.0	0.81399	0.0	0.0	0.0	0.0	0.0	0.0	0.0	0.0	0.0	0.0	0.0	0.0	0.0	0.81399	0.0	0.0	0.0	0.0	0.0	0.0	0.81399	0.0	0.0	0.0	0.0	0.0	0.0	0.0	0.0	0.0	0.0	0.0	0.0	0.0	0.0	0.0	0.0	0.0	0.0	0.0	0.0	0.0	0.0	0.0	0.0	0.0
0.0	0.0	0.0	0.0	0.0	0.0	0.0	0.0	0.0	0.0	0.0	0.0	0.0	0.0	0.0	0.0	1.0188	0.0	0.0	0.0	0.0	0.0	0.0	0.0	0.0	0.0	0.0	0.0	0.0	0.0	0.0	0.0	0.0	0.0	0.0	0.0	0.0	0.0	0.0	0.0	0.0	0.0	0.0	0.0	0.0	0.0	0.0	0.0	0.0	0.0
0.0	0.62349	0.0	0.0	0.0	0.0	0.62349	0.0	0.0	0.62349	0.0	0.0	0.0	0.0	0.0	0.0	0.0	0.0	0.0	0.0	0.0	0.0	0.0	0.0	0.0	0.0	0.0	0.62349	0.62349	0.0	0.0	0.0	0.0	1.4409999999999998	0.0	0.0	0.0	0.0	0.0	0.62349	0.0	0.0	0.0	0.0	0.0	0.0	0.0	0.0	0.0	0.0
0.0	0.0	0.0	0.0	0.0	0.0	0.0	0.34956	0.0	0.0	0.0	0.0	0.0	0.0	0.0	0.0	0.0	0.0	0.0	0.0	0.0	0.0	0.0	0.0	0.0	0.0	0.0	0.0	0.51237	0.0	0.0	0.0	0.17743	0.17743	0.0	0.0	0.0	0.0	0.0	0.0	0.0	0.0	0.0	0.0	0.0	0.0	0.0	0.0	0.0	0.0
0.0	0.0	0.0	0.0	0.0	0.0	0.0	0.0	0.0	0.0	0.0	0.0	0.0	0.0	0.0	0.0	0.49667	0.0	0.49667	0.0	0.0	0.0	0.0	0.0	0.0	0.0	0.0	0.0	0.49667	0.0	0.0	0.0	0.0	0.0	0.0	0.0	0.0	0.0	0.0	0.0	0.0	0.0	0.0	0.0	0.0	0.0	0.0	0.0	0.0	0.0
0.0	0.0	0.0	0.0	0.0	0.0	0.0	0.0	0.0	0.0	0.0	0.78376	0.0	0.0	0.0	0.0	1.6836	0.0	0.0	0.0	0.0	0.0	0.0	0.0	0.0	0.0	0.0	0.0	0.0	0.0	0.0	0.0	0.0	0.0	0.0	0.0	0.0	0.0	0.0	0.0	0.0	0.0	0.0	0.0	0.0	0.0	0.0	0.0	0.0	0.0
0.0	0.30124	0.0	0.0	0.0	0.0	0.0	0.0	0.0	0.0	0.0	0.30124	0.0	0.0	0.0	0.0	0.5787800000000001	0.0	0.0	0.0	0.0	0.0	0.30124	0.0	0.0	0.0	0.0	0.5787800000000001	0.0	0.0	0.0	0.30124	0.30124	0.0	0.5787800000000001	0.0	0.0	0.30124	0.0	0.0	0.0	0.0	0.0	0.0	0.0	0.30124	0.0	0.0	0.0	0.0
0.0	0.0	0.0	0.30348	0.0	0.0	0.0	0.30348	0.0	0.30348	0.0	0.0	0.0	0.0	0.0	0.0	0.0	0.0	0.30348	0.0	0.0	0.0	0.30348	0.0	0.0	0.0	0.0	0.30348	0.0	0.0	0.0	0.0	0.30348	0.30348	0.0	0.0	0.0	0.0	0.0	0.0	0.0	0.0	0.0	0.0	0.0	0.0	0.30348	0.0	0.0	0.0
0.0	0.0	0.0	0.0	0.0	0.0	0.0	0.0	0.0	0.42105	0.0	0.0	0.0	0.0	0.0	0.0	0.0	0.0	0.0	0.0	0.0	0.0	0.0	0.0	0.0	0.0	0.0	0.42105	0.0	0.0	0.0	0.0	0.0	0.42105	0.0	0.0	0.0	0.0	0.0	0.0	0.0	0.0	0.0	0.0	0.0	0.0	0.0	0.0	0.0	0.0
0.0	0.0	0.0	0.0	0.0	0.15742	0.0	0.0	0.15742	0.3111	0.0	0.0	0.0	0.15742	0.0	0.0	0.0	0.0	0.15742	0.0	0.0	0.0	0.15742	0.0	0.0	0.0	0.0	0.84441	0.15742	0.0	0.0	0.0	0.0	0.0	0.0	0.0	0.0	0.0	0.0	0.0	0.0	0.0	0.0	0.0	0.0	0.0	0.0	0.0	0.0	0.0
0.0	0.0	0.0	0.0	0.0	0.0	0.0	0.0	0.0	0.62808	0.0	0.0	0.0	0.32913000000000003	0.0	0.0	0.0	0.0	0.0	0.0	0.0	0.0	0.0	0.0	0.0	0.0	0.0	0.0	0.32913000000000003	0.0	0.0	0.32913000000000003	0.0	0.0	0.0	0.0	0.0	0.0	0.0	0.0	0.0	0.62808	0.0	0.0	0.0	0.0	0.0	0.0	0.0	0.0
0.0	0.0	0.0	0.39982	0.0	0.39982	0.0	0.0	0.0	0.0	0.0	0.0	0.39982	0.0	0.0	0.0	0.0	0.0	0.0	0.0	0.0	0.0	0.0	0.0	0.0	0.0	0.0	0.0	0.0	0.0	0.0	0.0	1.0361	0.0	0.0	0.0	0.0	0.0	0.39982	0.0	0.0	0.0	0.0	0.0	0.0	0.0	0.0	0.0	0.0	0.0
0.0	0.0	0.0	0.32711	0.0	0.0	0.0	0.0	0.0	0.62454	0.0	0.0	0.0	0.0	0.0	0.0	0.16573	0.16573	0.16573	0.0	0.0	0.0	0.16573	0.0	0.0	0.0	0.0	0.16573	0.0	0.0	0.0	0.0	0.0	0.16573	0.0	0.0	0.0	0.16573	0.0	0.0	0.0	0.0	0.0	0.0	0.0	0.0	0.0	0.0	0.0	0.0
0.0	0.0	0.0	0.24343	0.0	0.0	0.0	0.24343	0.0	0.24343	0.0	0.47373999999999994	0.0	0.24343	0.0	0.0	0.0	0.0	0.0	0.0	0.0	0.0	0.0	0.0	0.0	0.0	0.0	0.0	0.24343	0.0	0.0	0.0	0.0	0.47373999999999994	0.0	0.0	0.0	0.0	0.0	0.0	0.0	0.0	0.0	0.0	0.0	0.0	0.0	0.0	0.0	0.0
0.0	0.0	0.0	0.0	0.0	0.0	0.0	0.0	0.0	0.0	0.0	0.0	0.0	0.0	0.0	0.0	0.0	0.0	0.0	0.0	0.0	0.0	0.0	0.0	0.0	0.0	0.3587	0.0	0.0	0.0	0.0	0.0	0.0	0.3587	0.0	0.0	0.0	0.3587	0.0	0.0	0.0	0.0	0.3587	0.0	0.0	0.0	0.0	0.0	0.0	0.0
0.0	0.0	0.0	0.0	0.0	0.0	0.0	0.0	0.0	0.0	0.0	0.0	0.0	0.0	0.0	0.0	0.0	0.0	0.0	0.0	0.38996	0.0	0.0	0.0	0.0	0.0	0.0	0.38996	0.0	0.0	0.0	0.0	0.0	0.0	0.0	0.0	0.0	0.0	0.0	0.0	0.0	0.0	0.0	0.0	0.0	0.0	0.0	0.0	0.0	0.0
0.0	0.0	0.0	0.0	0.0	0.0	0.0	0.0	0.0	0.55457	0.0	0.0	0.0	0.55457	0.0	0.0	0.0	0.0	0.9946	0.0	0.0	0.0	0.0	0.0	0.0	0.0	0.0	0.0	0.0	0.0	0.0	0.0	0.0	0.0	0.0	0.0	0.0	0.0	0.0	0.0	0.0	0.0	0.0	0.0	0.0	0.0	0.0	0.0	0.0	0.55457
0.0	0.0	0.0	0.48646000000000006	0.0	0.0	0.0	0.0	0.0	0.0	0.0	0.0	0.0	0.0	0.0	0.0	0.0	0.0	0.48646000000000006	0.0	0.0	0.0	0.0	0.0	0.0	0.0	0.0	0.48646000000000006	0.88966	0.0	0.48646000000000006	0.0	0.0	0.0	0.0	0.0	0.0	0.0	0.0	0.0	0.0	0.0	0.0	0.0	0.0	0.0	0.48646000000000006	0.0	0.0	0.0
0.0	0.0	0.0	0.0	0.0	0.0	0.0	0.0	0.0	0.9971399999999999	0.0	0.0	0.0	0.5562699999999999	0.0	0.0	0.0	0.5562699999999999	0.0	0.0	0.0	0.0	0.0	0.0	0.0	0.0	0.0	0.0	0.0	0.0	0.0	0.0	0.0	0.0	0.0	0.0	0.0	0.0	0.0	0.0	0.0	0.0	0.0	0.0	0.0	0.0	0.0	0.0	0.0	0.0
0.0	0.0	0.0	0.0	0.0	0.0	0.0	0.14862999999999998	0.0	0.2941	0.0	0.0	0.0	0.2941	0.0	0.0	0.0	0.14862999999999998	0.0	0.0	0.0	0.0	0.0	0.0	0.0	0.0	0.0	0.68985	0.0	0.0	0.0	0.0	0.0	0.14862999999999998	0.0	0.0	0.0	0.2941	0.0	0.0	0.0	0.0	0.0	0.0	0.0	0.0	0.14862999999999998	0.0	0.0	0.14862999999999998
0.0	0.0	0.0	0.0	0.0	0.0	0.0	0.0	0.0	1.2341	0.0	0.0	0.0	0.0	0.0	0.0	0.0	0.0	0.0	0.0	1.2341	0.0	0.7217600000000001	0.0	0.0	0.0	0.0	0.7217600000000001	0.0	0.0	0.0	0.0	0.0	0.0	0.0	0.0	0.0	0.0	0.0	0.0	0.7217600000000001	0.0	0.0	0.0	0.0	0.0	0.0	0.0	0.0	0.0
0.0	0.0	0.0	0.0	0.0	0.0	0.0	0.0	0.0	0.6676300000000001	0.0	0.0	0.0	0.6676300000000001	0.0	0.0	0.0	0.0	0.0	0.0	0.0	0.0	0.0	0.0	0.0	0.0	0.0	0.0	0.0	0.0	0.0	0.0	0.0	0.0	0.0	0.0	0.0	0.0	0.6676300000000001	0.0	0.0	0.0	0.0	0.0	0.0	0.0	0.0	0.0	0.0	0.0
0.0	0.0	0.0	0.0	0.084458	0.0	0.0	0.0	0.0	0.25104	0.0	0.0	0.084458	0.0	0.0	0.0	0.0	0.084458	0.0	0.0	0.0	0.0	0.084458	0.0	0.0	0.0	0.0	0.7678699999999999	0.33208000000000004	0.0	0.0	0.084458	0.0	0.0	0.0	0.0	0.0	0.0	0.0	0.084458	0.0	0.0	0.0	0.0	0.0	0.0	0.0	0.0	0.0	0.084458
0.0	0.0	0.0	0.0	0.0	0.0	0.0	0.0	0.0	0.0	0.0	0.0	0.0	1.0609	0.0	0.0	0.0	0.0	0.0	0.0	0.0	0.0	0.0	0.0	0.0	0.0	0.0	0.0	0.0	0.0	0.0	0.0	0.0	0.0	0.0	0.0	0.0	0.0	0.0	0.0	0.0	0.0	0.0	0.0	0.0	0.0	0.0	0.0	0.0	0.0
0.0	0.0	0.0	0.0	0.0	0.0	0.0	0.0	0.0	0.0	0.0	0.0	0.0	0.0	0.0	0.0	0.0	0.0	1.663	0.0	0.0	0.0	0.0	0.0	0.0	0.0	0.0	0.0	0.0	0.0	0.0	0.0	0.0	1.0609	0.0	0.0	0.0	0.0	0.0	0.0	0.0	0.0	0.0	0.0	0.0	0.0	0.0	0.0	0.0	0.0
0.0	0.0	0.0	0.0	0.0	0.0	0.0	0.0	0.0	0.45757	0.0	0.0	0.0	0.3482	0.0	0.0	0.0	0.0	0.0	0.0	0.11815	0.0	0.0	0.0	0.0	0.0	0.0	0.2347	0.0	0.0	0.11815	0.0	0.45757	0.2347	0.0	0.0	0.0	0.0	0.0	0.0	0.0	0.0	0.3482	0.0	0.0	0.0	0.0	0.0	0.0	0.0
0.0	0.0	0.0	0.0	0.0	0.0	0.0	0.0	0.0	0.0	0.0	0.0	0.0	0.0	0.0	0.0	0.0	0.0	0.0	0.0	0.0	0.0	0.0	0.0	0.0	0.0	0.0	0.48003	0.0	0.0	0.0	0.0	0.0	0.0	0.0	0.0	0.0	0.0	0.0	0.0	0.0	0.48003	0.0	0.0	0.0	0.0	0.0	0.0	0.0	0.0
0.0	0.0	0.0	0.0	0.0	0.0	0.0	0.0	0.0	0.0	0.0	0.0	0.0	0.0	0.0	0.0	0.0	0.0	0.71533	0.0	0.0	0.0	0.0	0.71533	0.0	0.0	0.0	0.0	0.0	0.0	0.0	0.0	0.0	0.0	0.0	0.0	0.0	0.0	0.0	0.0	0.0	0.71533	0.0	0.0	0.0	0.71533	0.0	0.0	0.0	0.0
0.0	0.0	0.22321999999999997	0.0	0.0	0.0	0.0	0.0	0.0	0.22321999999999997	0.0	0.0	0.0	0.0	0.0	0.0	0.0	0.22321999999999997	0.0	0.0	0.0	0.0	0.0	0.0	0.0	0.0	0.0	0.0	0.0	0.0	0.0	0.22321999999999997	0.0	0.63225	0.0	0.0	0.0	0.0	0.0	0.0	0.0	0.0	0.0	0.0	0.0	0.22321999999999997	0.0	0.0	0.0	0.0
0.0	0.0	0.0	0.0	0.0	0.0	0.0	0.0	0.0	0.6452100000000001	0.0	0.0	0.0	0.0	0.0	0.0	0.0	0.0	0.0	0.0	0.0	0.0	0.0	0.0	0.0	0.0	0.0	0.0	0.0	0.0	0.0	0.0	0.0	0.0	0.0	0.0	0.0	0.0	0.0	0.0	0.0	0.0	0.0	0.0	0.0	1.1274	0.0	0.0	0.0	0.0
0.0	0.24055	0.0	0.24055	0.0	0.0	0.0	0.0	0.0	0.0	0.0	0.0	0.0	0.24055	0.0	0.0	0.0	0.0	0.24055	0.0	0.0	0.0	0.0	0.0	0.0	0.0	0.0	0.24055	0.46843999999999997	0.0	0.0	0.0	0.0	0.0	0.0	0.0	0.0	0.0	0.0	0.24055	0.0	0.0	0.24055	0.0	0.0	0.0	0.0	0.0	0.0	0.0
0.0	0.0	0.0	0.18379	0.0	0.0	0.0	0.0	0.0	0.18379	0.0	0.0	0.0	0.0	0.0	0.0	0.0	0.0	0.0	0.0	0.0	0.0	0.0	0.0	0.0	0.0	0.0	0.36172	0.0	0.0	0.0	0.0	0.18379	0.0	0.0	0.0	0.0	0.0	0.0	0.0	0.18379	0.0	0.0	0.0	0.0	0.0	0.18379	0.0	0.0	0.36172
0.0	0.0	0.0	0.0	0.0	0.0	0.0	0.0	0.0	0.56562	0.0	0.0	0.0	0.0	0.0	0.0	0.0	0.0	0.0	0.0	0.0	0.0	0.0	0.0	0.0	0.0	0.0	0.19746	0.19746	0.0	0.0	0.0	0.0	0.0	0.0	0.0	0.0	0.0	0.0	0.0	0.0	0.0	0.0	0.0	0.0	0.0	0.0	0.0	0.0	0.0
0.0	0.0	0.0	0.0	0.0	0.0	0.0	0.0	0.0	1.0505	0.0	0.0	0.0	0.0	0.0	0.0	0.0	0.0	0.0	0.0	0.0	0.0	0.0	0.0	0.0	0.0	0.0	0.0	0.0	0.0	0.0	0.0	0.0	0.0	0.0	0.0	0.0	0.0	0.0	0.59214	0.0	0.0	0.0	0.0	0.0	0.0	0.0	0.0	0.0	0.0
0.0	0.0	0.0	0.0	0.0	0.0	0.0	0.0	0.0	0.43991	0.0	0.0	0.0	0.43991	0.0	0.0	0.0	0.0	0.0	0.0	0.0	0.0	0.43991	0.0	0.0	0.0	0.0	0.0	0.0	0.0	0.0	0.0	0.0	0.43991	0.0	0.0	0.0	0.0	0.0	0.0	0.0	0.0	0.0	0.0	0.0	0.0	0.0	0.0	0.0	0.0
0.0	0.0	0.0	0.0	0.0	0.0	0.0	0.0	0.0	1.0312	0.0	0.0	0.0	0.0	0.0	0.0	0.0	0.0	0.57909	0.0	0.0	0.0	0.0	0.0	0.0	0.0	0.0	0.57909	0.0	0.0	0.0	0.0	0.0	0.0	0.0	0.0	0.0	0.0	0.0	0.0	0.0	0.0	0.0	0.0	0.0	0.0	0.57909	0.0	0.0	0.0
0.0	0.0	0.0	0.0	0.0	0.0	0.0	0.0	0.0	0.39366999999999996	0.0	0.0	0.0	0.0	0.0	0.0	0.0	0.0	0.0	0.0	0.39366999999999996	0.0	0.0	0.0	0.0	0.0	0.0	0.73878	0.0	0.0	0.0	0.0	0.0	0.0	0.39366999999999996	0.0	0.0	0.0	0.0	0.0	0.0	0.0	0.0	0.0	0.0	0.0	0.0	0.0	0.0	0.0
0.0	0.13097	0.0	0.0	0.0	0.0	0.0	0.0	0.0	0.13097	0.0	0.0	0.0	0.13097	0.0	0.0	0.0	0.0	0.0	0.0	0.13097	0.0	0.0	0.0	0.0	0.0	0.0	0.25975	0.38448000000000004	0.0	0.0	0.0	0.0	0.13097	0.0	0.0	0.0	0.0	0.0	0.0	0.0	0.0	0.13097	0.0	0.0	0.0	0.0	0.0	0.0	0.0
0.0	0.0	0.0	0.0	0.0	0.0	0.0	0.0	0.0	0.44406	0.0	0.22743000000000002	0.0	0.44406	0.0	0.0	0.0	0.22743000000000002	0.22743000000000002	0.0	0.0	0.0	0.22743000000000002	0.0	0.0	0.0	0.0	0.22743000000000002	0.44406	0.0	0.0	0.0	0.0	0.44406	0.0	0.0	0.0	0.0	0.0	0.0	0.0	0.0	0.0	0.0	0.0	0.0	0.0	0.0	0.0	0.0
0.0	0.0	0.0	0.0	0.0	0.0	0.0	0.0	0.0	0.32711	0.0	0.0	0.0	0.0	0.0	0.0	0.0	0.0	0.0	0.0	0.0	0.0	0.62454	0.0	0.0	0.0	0.0	0.0	0.0	0.0	0.0	0.0	0.0	0.0	0.0	0.0	0.0	0.0	0.0	0.32711	0.0	0.0	0.0	0.0	0.0	0.0	0.0	0.0	0.0	0.0
0.0	0.0	0.0	0.0	0.0	0.0	0.0	0.0	0.0	0.48386	0.0	0.0	0.0	0.0	0.0	0.0	0.48386	0.0	0.0	0.0	0.0	0.0	0.0	0.0	0.0	0.0	0.0	0.0	0.0	0.0	0.0	0.48386	0.0	0.0	0.0	0.0	0.0	0.0	0.0	0.0	0.0	0.0	0.0	0.0	0.0	0.0	0.48386	0.0	0.0	0.0
0.0	0.0	0.0	0.14895999999999998	0.0	0.0	0.0	0.0	0.0	0.14895999999999998	0.0	0.0	0.0	0.0	0.0	0.0	0.0	0.0	0.0	0.0	0.0	0.0	0.14895999999999998	0.0	0.0	0.0	0.0	0.14895999999999998	0.29475	0.0	0.0	0.56716	0.0	0.0	0.0	0.0	0.0	0.14895999999999998	0.0	0.29475	0.0	0.0	0.0	0.0	0.0	0.0	0.0	0.0	0.0	0.0
0.0	0.0	0.0	0.0	0.0	0.0	0.0	0.0	0.0	0.0	0.0	0.0	0.0	0.0	0.0	0.37525	0.0	0.37525	0.0	0.0	0.0	0.0	0.0	0.0	0.0	0.0	0.0	0.0	0.0	0.0	0.0	0.0	0.98513	0.0	0.0	0.0	0.0	0.0	0.0	0.0	0.0	0.0	0.0	0.0	0.0	0.0	0.0	0.0	0.0	0.0
0.0	0.0	0.0	0.0	0.0	0.0	0.0	0.0	0.0	0.0	0.0	0.0	0.0	0.0	0.0	0.0	0.0	0.0	0.0	0.0	0.0	0.0	0.0	0.0	0.0	0.0	0.0	0.0	0.0	0.0	0.0	0.0	0.0	0.0	0.0	0.0	0.0	0.0	0.0	0.0	0.0	0.0	0.0	0.0	0.0	0.0	0.0	0.0	0.0	0.0
0.0	0.0	0.0	0.0	0.0	0.0	0.0	0.0	0.0	0.0	0.0	0.37499	0.0	0.70725	0.0	0.0	0.0	0.0	0.0	0.0	0.0	0.0	0.37499	0.0	0.37499	0.0	0.0	0.9845799999999999	0.37499	0.0	0.0	0.0	0.0	0.0	0.0	0.37499	0.0	0.0	0.0	0.0	0.0	0.0	0.0	0.0	0.0	0.0	0.0	0.0	0.0	0.0
0.0	0.0	0.0	0.23489000000000002	0.0	0.0	0.0	0.0	0.0	0.0	0.0	0.0	0.0	0.0	0.0	0.0	0.0	0.0	0.0	0.0	0.0	0.0	0.23489000000000002	0.0	0.0	0.0	0.0	0.0	0.45796000000000003	0.0	0.0	0.0	0.0	0.0	0.0	0.0	0.0	0.0	0.0	0.0	0.0	0.0	0.0	0.0	0.0	0.0	0.0	0.0	0.0	0.0
0.0	0.0	0.0	0.0	0.0	0.0	0.0	0.0	0.0	0.31163	0.0	0.0	0.0	0.0	0.0	0.0	0.0	0.0	0.0	0.0	0.0	0.0	0.0	0.0	0.0	0.0	0.0	0.0	0.59727	0.0	0.31163	0.0	0.0	0.59727	0.0	0.0	0.0	0.0	0.0	0.0	0.0	0.0	0.0	0.0	0.0	0.0	0.0	0.0	0.0	0.0
0.2123	0.0	0.0	0.2123	0.0	0.0	0.0	0.31558	0.0	0.2123	0.0	0.0	0.0	0.10674000000000002	0.0	0.0	0.10674000000000002	0.10674000000000002	0.10674000000000002	0.0	0.10674000000000002	0.0	0.0	0.0	0.0	0.0	0.0	0.10674000000000002	0.2123	0.0	0.0	0.0	0.10674000000000002	0.10674000000000002	0.0	0.0	0.0	0.0	0.0	0.10674000000000002	0.0	0.0	0.0	0.0	0.0	0.0	0.10674000000000002	0.0	0.0	0.0
0.0	0.0	0.0	0.0	0.0	0.0	0.0	0.12145	0.0	0.46955	0.0	0.0	0.0	0.0	0.0	0.0	0.0	0.12145	0.24115999999999999	0.0	0.0	0.0	0.12145	0.0	0.0	0.0	0.0	0.24115999999999999	0.12145	0.0	0.0	0.0	0.24115999999999999	0.12145	0.0	0.0	0.0	0.24115999999999999	0.12145	0.0	0.0	0.0	0.0	0.0	0.0	0.0	0.0	0.0	0.0	0.0
[truncated: 5,000 more columns]
