# Supplementary material for: Quantitative assessment of cell population diversity in single-cell landscapes
Source: PLoS Biol. 2018 Oct 22;16(10):e2006687. doi: 10.1371/journal.pbio.2006687 (PMC6211764; doi:10.1371/journal.pbio.2006687)
Supplement: S3 Data — (CSV) [file pbio.2006687.s014.csv]

0610007C21RIK	0610007L01RIK	0610007P08RIK	0610007P14RIK	0610007P22RIK	0610009B22RIK	0610009D07RIK	0610009O20RIK	0610010F05RIK	0610010K14RIK	0610010O12RIK	0610011F06RIK	0610011L14RIK	0610012G03RIK	0610012H03RIK	0610030E20RIK	0610031J06RIK	0610037L13RIK	0610037P05RIK	0610038B21RIK	SDHAF2	0610040J01RIK	0910001L09RIK	100039707	1100001G20RIK	1110001A07RIK	1110001A16RIK	1110001J03RIK	MIR1892	1110002L01RIK	1110002N22RIK	1110003E01RIK	1110004E09RIK	1110004F10RIK	1110005A03RIK	SARNP	1110006O24RIK	MCMBP	1110007C09RIK	1110008F13RIK	1110008J03RIK	1110008L16RIK	1110008P14RIK	1110012D08RIK	1110012J17RIK	1110012L19RIK	FAM189B	1110017D15RIK	1110017F19RIK	1110018G07RIK
0.0	0.0	0.0	0.24275	0.0	0.0	0.0	0.0	0.0	0.0	0.0	0.24275	0.0	0.0	0.0	0.24275	0.0	0.0	0.0	0.0	0.0	0.0	0.4725	0.0	0.0	0.0	0.0	0.24275	0.24275	0.0	0.0	0.24275	0.0	0.24275	0.0	0.0	0.0	0.0	0.0	0.0	0.0	0.0	0.0	0.0	0.0	0.0	0.4725	0.0	0.0	0.0
0.0	0.0	0.0	0.0	0.0	0.0	0.0	0.0	0.0	0.0	0.0	0.0	0.0	0.0	0.0	0.0	0.39195	0.0	0.0	0.0	0.0	0.0	0.0	0.0	0.0	0.0	0.0	0.39195	0.0	0.0	0.0	0.0	0.0	0.0	0.0	0.0	0.0	0.0	0.0	0.0	0.0	0.0	0.0	0.0	0.0	0.0	0.0	0.0	0.0	0.0
0.0	0.0	0.0	0.0	0.0	0.0	0.0	0.0	0.0	0.0	0.0	0.0	0.0	0.0	0.0	0.0	0.0	0.0	0.0	0.0	0.0	0.0	0.0	0.0	0.0	0.0	0.0	0.0	0.0	0.0	0.0	0.0	0.0	0.0	0.0	0.0	0.0	0.0	0.0	0.0	0.0	0.0	0.0	0.0	0.0	0.0	0.0	0.0	0.0	0.0
0.0	0.0	0.0	0.0	0.0	0.0	0.0	0.0	0.0	0.0	0.0	0.0	0.0	0.5927899999999999	0.0	0.0	0.0	0.0	0.0	0.0	0.0	0.0	0.0	0.0	0.0	0.0	0.0	0.0	0.0	0.0	0.0	0.0	0.0	0.0	0.0	0.0	0.0	0.0	0.0	0.0	0.0	0.0	0.0	0.0	0.0	0.0	0.0	0.0	0.0	0.0
0.0	0.0	0.0	0.22321999999999997	0.0	0.0	0.0	0.0	0.0	0.0	0.0	0.0	0.0	0.22321999999999997	0.0	0.0	0.0	0.0	0.0	0.0	0.0	0.22321999999999997	0.22321999999999997	0.0	0.0	0.0	0.0	0.0	0.0	0.0	0.0	0.0	0.0	0.22321999999999997	0.0	0.0	0.0	0.4362	0.0	0.0	0.0	0.0	0.0	0.0	0.0	0.0	0.0	0.0	0.0	0.0
0.0	0.1341	0.0	0.0	0.0	0.0	0.0	0.0	0.0	0.5149600000000001	0.0	0.26586	0.1341	0.0	0.0	0.0	0.1341	0.1341	0.0	0.0	0.0	0.1341	0.1341	0.0	0.0	0.0	0.0	0.1341	0.39328	0.0	0.0	0.0	0.0	0.1341	0.0	0.0	0.0	0.1341	0.0	0.0	0.0	0.0	0.0	0.0	0.0	0.0	0.0	0.0	0.0	0.1341
0.0	0.0	0.0	0.20681999999999998	0.0	0.0	0.0	0.0	0.0	0.0	0.0	0.0	0.0	0.0	0.0	0.0	0.20681999999999998	0.0	0.20681999999999998	0.0	0.20681999999999998	0.0	0.20681999999999998	0.0	0.0	0.0	0.0	0.40539000000000003	0.0	0.0	0.0	0.20681999999999998	0.20681999999999998	0.0	0.0	0.0	0.0	0.20681999999999998	0.20681999999999998	0.20681999999999998	0.20681999999999998	0.0	0.0	0.0	0.0	0.0	0.0	0.0	0.0	0.20681999999999998
0.0	0.0	0.0	0.0	0.0	0.0	0.0	0.0	0.0	0.0	0.0	0.0	0.0	0.47748999999999997	0.0	0.0	0.0	0.0	0.0	0.0	0.0	0.0	0.0	0.0	0.0	0.0	0.0	0.0	0.0	0.0	0.0	0.0	0.0	0.0	0.0	0.0	0.0	0.47748999999999997	0.0	0.0	0.0	0.0	0.0	0.0	0.0	0.0	0.0	0.0	0.0	0.0
0.37434	0.0	0.0	0.0	0.0	0.0	0.0	0.19042	0.0	0.19042	0.0	0.0	0.0	0.0	0.0	0.0	0.0	0.0	0.0	0.0	0.0	0.0	0.0	0.0	0.0	0.0	0.0	0.19042	0.37434	0.0	0.0	0.19042	0.19042	0.19042	0.0	0.0	0.0	0.0	0.0	0.19042	0.0	0.0	0.0	0.0	0.0	0.0	0.0	0.0	0.0	0.0
0.4279	0.21879	0.0	0.21879	0.0	0.0	0.0	0.21879	0.0	0.21879	0.0	0.0	0.0	0.21879	0.0	0.0	0.21879	0.0	0.0	0.0	0.0	0.0	0.0	0.0	0.0	0.0	0.0	0.0	0.0	0.0	0.0	0.21879	0.0	0.21879	0.0	0.0	0.0	0.21879	0.0	0.21879	0.0	0.0	0.0	0.0	0.21879	0.0	0.0	0.0	0.0	0.0
0.0	0.0	0.0	0.0	0.0	0.0	0.0	0.0	0.0	0.0	0.0	0.0	0.0	0.15961	0.0	0.0	0.31533	0.0	0.0	0.0	0.0	0.0	0.0	0.0	0.0	0.0	0.0	0.15961	0.15961	0.0	0.0	0.8540399999999999	0.0	0.15961	0.0	0.0	0.0	0.15961	0.0	0.15961	0.0	0.0	0.0	0.0	0.0	0.0	0.0	0.0	0.0	0.0
0.0	0.0	0.0	0.0	0.0	0.0	0.0	0.0	0.0	0.0	0.0	0.0	0.0	0.0	0.0	0.0	0.0	0.0	0.0	0.0	0.0	0.0	0.29491	0.0	0.0	0.0	0.0	0.29491	0.0	0.0	0.0	0.0	0.0	0.0	0.0	0.0	0.0	0.56745	0.0	0.0	0.29491	0.0	0.0	0.0	0.0	0.0	0.0	0.0	0.0	0.0
0.0	0.12084	0.0	0.23995	0.0	0.0	0.0	0.23995	0.12084	0.12084	0.0	0.0	0.0	0.12084	0.0	0.12084	0.0	0.0	0.0	0.0	0.0	0.0	0.12084	0.0	0.0	0.0	0.0	0.35584	0.23995	0.0	0.0	0.23995	0.0	0.0	0.0	0.0	0.0	0.0	0.0	0.12084	0.0	0.0	0.0	0.0	0.0	0.0	0.12084	0.0	0.0	0.0
0.0	0.0	0.0	0.2432	0.0	0.0	0.0	0.0	0.0	0.2432	0.0	0.2432	0.0	0.2432	0.0	0.0	0.0	0.0	0.0	0.0	0.0	0.0	0.0	0.0	0.0	0.0	0.0	0.2432	0.0	0.0	0.0	0.47333000000000003	0.2432	0.0	0.0	0.0	0.0	0.0	0.0	0.0	0.0	0.0	0.0	0.0	0.0	0.0	0.0	0.0	0.0	0.0
0.0	0.21852	0.0	0.0	0.0	0.0	0.0	0.0	0.0	0.62024	0.0	0.21852	0.0	0.21852	0.0	0.0	0.0	0.0	0.0	0.0	0.0	0.0	0.21852	0.0	0.0	0.0	0.0	0.0	0.79471	0.0	0.0	0.42738999999999994	0.0	0.0	0.0	0.0	0.0	0.0	0.0	0.0	0.0	0.0	0.0	0.0	0.0	0.0	0.0	0.0	0.0	0.0
0.0	0.0	0.0	0.0	0.0	0.0	0.0	0.34021999999999997	0.0	0.34021999999999997	0.0	0.0	0.0	0.0	0.0	0.0	0.0	0.0	0.0	0.0	0.0	0.0	0.34021999999999997	0.0	0.0	0.0	0.0	0.0	0.34021999999999997	0.0	0.0	0.34021999999999997	0.0	0.0	0.0	0.0	0.0	0.0	0.0	0.0	0.0	0.0	0.0	0.0	0.0	0.0	0.0	0.0	0.0	0.0
0.0	0.10595	0.0	0.0	0.0	0.0	0.0	0.0	0.0	0.50852	0.0	0.10595	0.0	0.10595	0.0	0.0	0.10595	0.0	0.0	0.0	0.0	0.0	0.41276	0.0	0.0	0.0	0.0	0.50852	0.21074	0.0	0.0	0.0	0.0	0.0	0.0	0.0	0.0	0.0	0.0	0.0	0.0	0.0	0.0	0.0	0.0	0.0	0.0	0.0	0.0	0.0
0.0	0.0	0.0	0.0	0.0	0.0	0.0	0.0	0.0	0.35881	0.0	0.0	0.0	0.0	0.0	0.0	0.0	0.0	0.0	0.0	0.0	0.0	0.18227000000000002	0.0	0.0	0.0	0.0	0.35881	0.18227000000000002	0.0	0.0	0.35881	0.0	0.5253399999999999	0.0	0.0	0.0	0.0	0.35881	0.18227000000000002	0.0	0.0	0.0	0.0	0.0	0.0	0.0	0.0	0.0	0.0
0.30875	0.0	0.0	0.0	0.0	0.0	0.0	0.0	0.0	0.0	0.0	0.30875	0.0	0.0	0.0	0.0	0.30875	0.0	0.0	0.0	0.0	0.0	0.0	0.0	0.0	0.0	0.0	0.0	0.0	0.0	0.0	0.30875	0.0	0.0	0.0	0.0	0.0	0.30875	0.0	0.0	0.0	0.0	0.0	0.0	0.0	0.0	0.0	0.0	0.0	0.0
0.0	0.0	0.0	0.0	0.0	0.0	0.16641	0.0	0.0	0.16641	0.0	0.0	0.0	0.16641	0.16641	0.16641	0.16641	0.0	0.32842	0.0	0.0	0.0	0.0	0.0	0.0	0.0	0.0	0.0	0.0	0.0	0.0	0.48257	0.0	0.32842	0.0	0.0	0.0	0.16641	0.0	0.16641	0.0	0.0	0.0	0.0	0.0	0.0	0.0	0.0	0.0	0.0
0.0	0.0	0.0	0.0	0.0	0.0	0.0	0.0	0.0	0.45335	0.0	0.0	0.0	0.0	0.0	0.0	0.45335	0.0	0.23242	0.0	0.0	0.0	0.0	0.0	0.0	0.0	0.0	0.0	0.23242	0.0	0.0	0.45335	0.0	0.0	0.0	0.0	0.0	0.0	0.0	0.23242	0.0	0.0	0.0	0.0	0.0	0.0	0.0	0.0	0.0	0.0
0.19008	0.0	0.0	0.0	0.0	0.0	0.0	0.0	0.0	0.0	0.0	0.19008	0.0	0.19008	0.0	0.0	0.0	0.0	0.0	0.0	0.0	0.19008	0.19008	0.0	0.0	0.0	0.0	0.37368	0.19008	0.0	0.0	0.37368	0.0	0.0	0.0	0.0	0.0	0.0	0.37368	0.37368	0.19008	0.0	0.0	0.0	0.0	0.0	0.0	0.0	0.0	0.0
0.0	0.0	0.0	0.0	0.0	0.0	0.0	0.0	0.0	0.26883	0.0	0.0	0.0	0.0	0.0	0.0	0.0	0.0	0.0	0.0	0.0	0.0	0.26883	0.0	0.0	0.0	0.0	0.0	0.74528	0.0	0.0	0.26883	0.0	0.0	0.0	0.0	0.0	0.0	0.0	0.0	0.0	0.0	0.0	0.0	0.0	0.0	0.0	0.0	0.0	0.0
0.4858	0.0	0.0	0.0	0.0	0.0	0.0	0.24996999999999997	0.0	0.24996999999999997	0.0	0.0	0.0	0.0	0.0	0.0	0.0	0.0	0.0	0.0	0.0	0.0	0.0	0.0	0.0	0.0	0.0	0.4858	0.0	0.0	0.0	0.24996999999999997	0.0	0.24996999999999997	0.0	0.0	0.0	0.0	0.0	0.24996999999999997	0.0	0.0	0.0	0.0	0.0	0.0	0.0	0.0	0.0	0.0
0.0	0.22471999999999998	0.0	0.0	0.0	0.0	0.0	0.22471999999999998	0.0	0.22471999999999998	0.0	0.22471999999999998	0.0	0.22471999999999998	0.0	0.0	0.22471999999999998	0.0	0.0	0.0	0.0	0.0	0.0	0.0	0.0	0.0	0.0	0.22471999999999998	0.81371	0.0	0.0	0.0	0.22471999999999998	0.0	0.0	0.0	0.0	0.0	0.0	0.81371	0.0	0.0	0.22471999999999998	0.0	0.0	0.0	0.0	0.0	0.0	0.0
0.0	0.0	0.0	0.17467	0.0	0.0	0.0	0.0	0.0	0.17467	0.0	0.0	0.0	0.0	0.0	0.0	0.17467	0.0	0.0	0.0	0.0	0.0	0.50495	0.17467	0.0	0.0	0.0	0.17467	0.17467	0.0	0.0	0.0	0.0	0.0	0.0	0.0	0.0	0.0	0.0	0.17467	0.0	0.0	0.0	0.0	0.0	0.0	0.0	0.0	0.0	0.0
0.0	0.0	0.0	0.0	0.0	0.0	0.0	0.0	0.0	0.0	0.0	0.0	0.0	0.0	0.0	0.0	0.19932	0.0	0.0	0.0	0.0	0.0	0.39124000000000003	0.0	0.0	0.0	0.0	0.0	0.19932	0.0	0.0	0.0	0.19932	0.0	0.0	0.0	0.0	0.0	0.0	0.0	0.0	0.0	0.0	0.0	0.0	0.0	0.0	0.0	0.0	0.0
0.0	0.0	0.0	0.0	0.0	0.0	0.0	0.0	0.0	0.28665999999999997	0.0	0.0	0.0	0.28665999999999997	0.0	0.0	0.28665999999999997	0.0	0.0	0.0	0.0	0.0	0.28665999999999997	0.0	0.0	0.0	0.0	0.28665999999999997	0.0	0.0	0.0	0.55262	0.0	0.28665999999999997	0.0	0.0	0.0	0.0	0.0	0.28665999999999997	0.0	0.0	0.0	0.0	0.0	0.0	0.0	0.0	0.0	0.0
0.0	0.0	0.0	0.0	0.0	0.0	0.0	0.0	0.0	0.25476	0.0	0.0	0.0	0.25476	0.0	0.0	0.0	0.0	0.0	0.0	0.25476	0.0	0.25476	0.0	0.0	0.0	0.0	0.0	0.0	0.0	0.0	0.90251	0.0	0.49463999999999997	0.0	0.0	0.0	0.49463999999999997	0.0	0.0	0.0	0.0	0.0	0.0	0.0	0.0	0.0	0.0	0.0	0.0
0.0	0.14787999999999998	0.0	0.29265	0.0	0.0	0.0	0.0	0.0	0.29265	0.0	0.0	0.0	0.0	0.0	0.0	0.0	0.29265	0.14787999999999998	0.0	0.14787999999999998	0.0	0.0	0.0	0.0	0.0	0.0	0.0	0.14787999999999998	0.0	0.0	0.56338	0.0	0.0	0.0	0.0	0.0	0.0	0.0	0.0	0.0	0.0	0.0	0.0	0.0	0.0	0.0	0.0	0.0	0.0
0.29144000000000003	0.0	0.0	0.29144000000000003	0.0	0.0	0.0	0.14726	0.0	0.14726	0.0	0.0	0.0	0.14726	0.0	0.14726	0.0	0.0	0.29144000000000003	0.0	0.0	0.0	0.29144000000000003	0.0	0.0	0.0	0.0	0.0	0.29144000000000003	0.0	0.0	0.68429	0.14726	0.43001000000000006	0.0	0.0	0.0	0.0	0.0	0.0	0.0	0.0	0.0	0.0	0.0	0.0	0.0	0.0	0.0	0.0
0.14587	0.14587	0.0	0.14587	0.0	0.0	0.0	0.14587	0.0	0.42613999999999996	0.0	0.0	0.0	0.0	0.0	0.0	0.0	0.14587	0.0	0.0	0.0	0.0	0.28875	0.0	0.0	0.0	0.0	0.5564	0.14587	0.0	0.0	0.0	0.0	0.0	0.0	0.0	0.0	0.14587	0.0	0.0	0.0	0.0	0.0	0.0	0.0	0.0	0.0	0.0	0.0	0.0
0.0	0.0	0.0	0.13610999999999998	0.0	0.0	0.0	0.0	0.0	0.26978	0.0	0.0	0.0	0.26978	0.0	0.0	0.0	0.0	0.0	0.0	0.0	0.0	0.0	0.0	0.0	0.0	0.0	0.0	0.13610999999999998	0.0	0.13610999999999998	0.13610999999999998	0.13610999999999998	0.0	0.0	0.0	0.0	0.13610999999999998	0.0	0.13610999999999998	0.0	0.0	0.13610999999999998	0.0	0.0	0.0	0.0	0.0	0.0	0.0
0.0	0.0	0.0	0.0	0.0	0.0	0.16151	0.0	0.0	0.61029	0.0	0.0	0.0	0.16151	0.0	0.0	0.0	0.0	0.0	0.0	0.0	0.0	0.16151	0.0	0.0	0.0	0.0	0.319	0.319	0.0	0.0	0.0	0.16151	0.16151	0.0	0.0	0.0	0.319	0.0	0.0	0.16151	0.0	0.0	0.0	0.0	0.0	0.0	0.0	0.0	0.0
0.0	0.24831999999999999	0.0	0.0	0.0	0.0	0.0	0.0	0.0	0.48278999999999994	0.0	0.0	0.0	0.48278999999999994	0.0	0.0	0.0	0.0	0.0	0.0	0.0	0.0	0.24831999999999999	0.0	0.0	0.0	0.0	0.0	0.88387	0.0	0.0	0.0	0.0	0.0	0.0	0.0	0.0	0.0	0.0	0.24831999999999999	0.0	0.0	0.0	0.0	0.0	0.0	0.0	0.0	0.0	0.0
0.0	0.0	0.0	0.15272	0.0	0.15272	0.0	0.0	0.0	0.30201	0.0	0.15272	0.0	0.30201	0.0	0.0	0.0	0.0	0.0	0.0	0.15272	0.0	0.15272	0.0	0.0	0.0	0.0	0.15272	0.15272	0.0	0.0	0.0	0.15272	0.0	0.0	0.0	0.0	0.0	0.0	0.15272	0.0	0.0	0.0	0.0	0.0	0.0	0.0	0.0	0.0	0.0
0.0	0.0	0.0	0.32472	0.0	0.0	0.0	0.0	0.0	0.32472	0.0	0.0	0.0	0.0	0.0	0.0	0.62036	0.0	0.0	0.0	0.32472	0.0	0.0	0.0	0.0	0.0	0.0	0.0	0.32472	0.0	0.0	0.62036	0.32472	0.0	0.0	0.0	0.0	0.32472	0.0	0.0	0.0	0.0	0.0	0.0	0.0	0.0	0.0	0.0	0.0	0.0
0.20488	0.0	0.20488	0.20488	0.0	0.0	0.0	0.0	0.0	0.40176	0.0	0.0	0.0	0.0	0.0	0.0	0.20488	0.0	0.0	0.0	0.0	0.0	0.40176	0.0	0.0	0.0	0.0	0.0	0.0	0.0	0.0	0.20488	0.0	0.40176	0.0	0.0	0.0	0.0	0.0	0.0	0.0	0.0	0.0	0.0	0.0	0.0	0.0	0.0	0.0	0.0
0.0	0.0	0.0	0.0	0.0	0.0	0.0	0.0	0.0	0.0	0.0	0.0	0.0	0.0	0.0	0.0	0.20093	0.0	0.0	0.0	0.0	0.0	0.0	0.0	0.0	0.0	0.0	0.0	0.20093	0.0	0.0	0.0	0.39425	0.20093	0.0	0.0	0.0	0.0	0.0	0.0	0.0	0.0	0.0	0.0	0.0	0.0	0.0	0.0	0.0	0.0
0.0	0.0	0.0	0.35025	0.0	0.0	0.0	0.0	0.0	0.35025	0.0	0.0	0.35025	0.0	0.0	0.0	0.35025	0.0	0.0	0.0	0.0	0.0	0.35025	0.0	0.0	0.0	0.0	0.0	0.35025	0.0	0.0	0.35025	0.0	0.0	0.0	0.0	0.0	0.0	0.0	0.35025	0.0	0.0	0.0	0.0	0.0	0.0	0.0	0.0	0.0	0.35025
0.0	0.0	0.0	0.0	0.0	0.0	0.0	0.0	0.0	0.77169	0.0	0.0	0.0	0.0	0.0	0.0	0.0	0.0	0.0	0.0	0.0	0.0	0.0	0.0	0.0	0.0	0.0	0.0	0.27987	0.0	0.0	0.0	0.0	0.0	0.0	0.0	0.0	0.0	0.0	0.0	0.0	0.0	0.0	0.0	0.0	0.0	0.0	0.0	0.0	0.0
0.0	0.0	0.0	0.0	0.0	0.0	0.0	0.0	0.0	0.29217	0.0	0.0	0.0	0.0	0.0	0.0	0.0	0.0	0.0	0.0	0.29217	0.0	0.0	0.0	0.0	0.0	0.0	0.0	0.0	0.0	0.0	0.29217	0.0	0.56252	0.29217	0.0	0.0	0.29217	0.0	0.0	0.0	0.0	0.0	0.0	0.0	0.0	0.0	0.0	0.0	0.0
0.0	0.0	0.0	0.0	0.0	0.0	0.0	0.0	0.0	0.0	0.0	0.0	0.0	0.0	0.0	0.0	0.0	0.0	0.0	0.0	0.0	0.0	0.44497	0.0	0.0	0.0	0.0	0.0	0.0	0.0	0.0	0.44497	0.0	0.44497	0.0	0.0	0.0	0.0	0.0	0.0	0.0	0.0	0.0	0.0	0.0	0.0	0.0	0.0	0.0	0.0
0.0	0.0	0.0	0.19754000000000002	0.0	0.0	0.0	0.0	0.0	0.5658	0.0	0.0	0.0	0.0	0.0	0.0	0.19754000000000002	0.0	0.0	0.0	0.0	0.0	0.0	0.0	0.0	0.0	0.0	0.38786	0.5658	0.0	0.0	0.38786	0.0	0.0	0.0	0.0	0.0	0.0	0.19754000000000002	0.0	0.0	0.0	0.19754000000000002	0.0	0.0	0.0	0.0	0.0	0.0	0.0
0.0	0.0	0.0	0.0	0.0	0.0	0.0	0.20245	0.0	0.39716	0.0	0.0	0.0	0.20245	0.0	0.0	0.0	0.20245	0.0	0.0	0.0	0.0	0.20245	0.0	0.0	0.0	0.0	0.0	0.20245	0.0	0.0	0.20245	0.0	0.0	0.0	0.0	0.0	0.0	0.0	0.0	0.0	0.0	0.0	0.0	0.0	0.0	0.0	0.0	0.0	0.0
0.0	0.0	0.0	0.0	0.0	0.0	0.0	0.23060999999999998	0.0	0.44996	0.0	0.0	0.0	0.44996	0.0	0.0	0.44996	0.0	0.23060999999999998	0.0	0.0	0.0	0.0	0.0	0.0	0.0	0.0	0.0	0.23060999999999998	0.0	0.0	0.23060999999999998	0.0	0.0	0.0	0.0	0.0	0.0	0.0	0.23060999999999998	0.0	0.0	0.0	0.0	0.0	0.0	0.0	0.0	0.0	0.0
0.0	0.13379000000000002	0.0	0.26526	0.0	0.0	0.13379000000000002	0.0	0.0	0.13379000000000002	0.0	0.13379000000000002	0.0	0.13379000000000002	0.0	0.0	0.0	0.13379000000000002	0.13379000000000002	0.0	0.0	0.0	0.13379000000000002	0.0	0.0	0.0	0.0	0.13379000000000002	0.39243	0.0	0.0	0.13379000000000002	0.0	0.0	0.0	0.0	0.0	0.13379000000000002	0.0	0.26526	0.0	0.0	0.0	0.0	0.0	0.0	0.0	0.0	0.0	0.0
0.18745	0.18745	0.0	0.0	0.0	0.0	0.0	0.0	0.0	0.18745	0.0	0.0	0.0	0.18745	0.0	0.0	0.0	0.0	0.18745	0.0	0.0	0.0	0.0	0.0	0.0	0.0	0.0	0.0	0.18745	0.0	0.0	0.18745	0.0	0.0	0.0	0.0	0.0	0.0	0.0	0.36869	0.0	0.0	0.0	0.0	0.0	0.0	0.0	0.0	0.0	0.0
0.0	0.0	0.0	0.0	0.0	0.0	0.0	0.0	0.0	0.0	0.0	0.0	0.0	0.0	0.0	0.11192	0.11192	0.0	0.0	0.0	0.0	0.0	0.43478999999999995	0.0	0.0	0.0	0.0	0.22246	0.22246	0.0	0.0	0.33041	0.0	0.0	0.0	0.0	0.0	0.11192	0.0	0.11192	0.0	0.0	0.0	0.0	0.0	0.0	0.0	0.0	0.0	0.22246
0.0	0.0	0.0	0.27310999999999996	0.0	0.0	0.0	0.0	0.0	0.75557	0.0	0.0	0.0	0.27310999999999996	0.0	0.0	0.52812	0.0	0.0	0.0	0.0	0.0	0.27310999999999996	0.0	0.0	0.0	0.0	0.0	0.0	0.0	0.0	0.0	0.0	0.0	0.0	0.0	0.0	0.0	0.0	0.27310999999999996	0.0	0.0	0.0	0.0	0.0	0.0	0.0	0.0	0.0	0.0
0.13876	0.0	0.0	0.13876	0.0	0.0	0.0	0.0	0.0	0.13876	0.0	0.0	0.0	0.13876	0.0	0.0	0.0	0.0	0.0	0.0	0.0	0.0	0.64942	0.0	0.0	0.0	0.0	0.27494	0.13876	0.0	0.0	0.27494	0.0	0.0	0.0	0.13876	0.0	0.0	0.0	0.13876	0.0	0.0	0.0	0.0	0.0	0.0	0.13876	0.0	0.0	0.0
0.0	0.0	0.0	0.20804	0.0	0.0	0.0	0.0	0.0	0.0	0.0	0.20804	0.0	0.0	0.0	0.20804	0.0	0.0	0.20804	0.0	0.20804	0.0	0.0	0.0	0.0	0.0	0.0	0.20804	0.0	0.0	0.0	0.91469	0.0	0.0	0.0	0.0	0.0	0.0	0.0	0.40769	0.0	0.0	0.0	0.0	0.0	0.0	0.0	0.0	0.0	0.20804
0.0	0.0	0.0	0.0	0.3277	0.0	0.0	0.0	0.0	0.88195	0.0	0.0	0.0	0.0	0.0	0.0	0.0	0.0	0.0	0.0	0.0	0.0	0.3277	0.0	0.0	0.0	0.0	0.0	0.3277	0.0	0.0	0.88195	0.0	0.0	0.0	0.0	0.3277	0.0	0.3277	0.0	0.0	0.0	0.0	0.0	0.0	0.0	0.0	0.0	0.0	0.0
0.18259	0.18259	0.0	0.18259	0.0	0.0	0.0	0.0	0.0	0.52618	0.0	0.0	0.0	0.0	0.0	0.0	0.18259	0.0	0.0	0.0	0.0	0.0	0.0	0.0	0.0	0.0	0.0	0.0	0.35941	0.0	0.0	0.18259	0.18259	0.18259	0.0	0.0	0.0	0.35941	0.18259	0.18259	0.0	0.0	0.0	0.0	0.0	0.0	0.0	0.0	0.0	0.0
0.0	0.0	0.0	0.0	0.0	0.0	0.0	0.0	0.0	0.0	0.0	0.0	0.0	0.23355	0.0	0.0	0.0	0.23355	0.23355	0.0	0.0	0.0	0.23355	0.0	0.0	0.0	0.0	0.23355	0.45545	0.0	0.0	0.0	0.23355	0.0	0.0	0.0	0.0	0.0	0.23355	0.23355	0.0	0.0	0.0	0.0	0.0	0.0	0.0	0.0	0.0	0.0
0.0	0.0	0.0	0.2818	0.0	0.0	0.0	0.0	0.0	0.2818	0.0	0.0	0.0	0.0	0.0	0.0	0.0	0.0	0.0	0.0	0.0	0.0	0.0	0.0	0.0	0.0	0.0	0.0	0.0	0.0	0.0	0.0	0.0	0.0	0.0	0.0	0.0	0.2818	0.0	0.0	0.0	0.0	0.0	0.0	0.0	0.0	0.0	0.0	0.0	0.0
0.20465	0.20465	0.0	0.0	0.0	0.0	0.0	0.0	0.0	0.0	0.0	0.0	0.20465	0.0	0.0	0.0	0.0	0.0	0.0	0.0	0.0	0.0	0.0	0.0	0.0	0.0	0.0	0.0	0.20465	0.0	0.0	0.4013	0.0	0.20465	0.0	0.20465	0.0	0.0	0.0	0.0	0.0	0.0	0.0	0.0	0.0	0.0	0.20465	0.0	0.0	0.0
0.0	0.34933000000000003	0.0	0.0	0.34933000000000003	0.0	0.0	0.0	0.0	0.0	0.0	0.0	0.0	0.0	0.0	0.0	0.0	0.0	0.0	0.0	0.0	0.0	0.0	0.0	0.0	0.0	0.0	0.0	0.0	0.0	0.0	0.0	0.0	0.66325	0.0	0.0	0.0	0.0	0.0	0.34933000000000003	0.0	0.0	0.0	0.0	0.0	0.0	0.34933000000000003	0.0	0.0	0.34933000000000003
0.0	0.0	0.0	0.3482	0.0	0.0	0.0	0.0	0.0	0.6613	0.0	0.0	0.0	0.0	0.0	0.0	0.0	0.0	0.0	0.0	0.0	0.0	0.0	0.0	0.0	0.0	0.0	0.0	0.0	0.0	0.0	0.3482	0.0	0.0	0.0	0.0	0.0	0.0	0.0	0.0	0.0	0.0	0.0	0.0	0.0	0.0	0.0	0.0	0.0	0.0
0.0	0.0	0.0	0.16935	0.0	0.0	0.0	0.0	0.0	0.49055	0.0	0.16935	0.0	0.16935	0.0	0.0	0.0	0.0	0.0	0.0	0.0	0.0	0.16935	0.0	0.0	0.0	0.0	0.33407	0.16935	0.0	0.0	0.16935	0.16935	0.0	0.0	0.0	0.0	0.16935	0.0	0.16935	0.0	0.0	0.0	0.0	0.0	0.0	0.0	0.0	0.0	0.0
0.34517	0.17513	0.0	0.17513	0.0	0.0	0.0	0.0	0.0	0.65604	0.0	0.17513	0.0	0.17513	0.0	0.0	0.17513	0.0	0.0	0.0	0.0	0.0	0.17513	0.0	0.0	0.0	0.0	0.0	0.17513	0.0	0.0	0.0	0.0	0.0	0.0	0.0	0.0	0.0	0.17513	0.0	0.0	0.0	0.0	0.0	0.0	0.0	0.0	0.0	0.0	0.0
0.0	0.0	0.0	0.0	0.0	0.0	0.0	0.0	0.0	0.0	0.0	0.0	0.0	0.24420999999999998	0.0	0.0	0.0	0.0	0.0	0.0	0.0	0.0	0.24420999999999998	0.0	0.0	0.0	0.0	0.24420999999999998	0.24420999999999998	0.0	0.0	0.47518999999999995	0.24420999999999998	0.0	0.0	0.0	0.0	0.0	0.24420999999999998	0.24420999999999998	0.0	0.0	0.0	0.0	0.0	0.0	0.0	0.0	0.0	0.0
0.58001	0.0	0.30193000000000003	0.0	0.0	0.0	0.0	0.0	0.0	0.30193000000000003	0.0	0.30193000000000003	0.0	0.0	0.0	0.0	0.0	0.0	0.0	0.0	0.0	0.0	1.507	0.0	0.0	0.0	0.0	0.30193000000000003	0.30193000000000003	0.0	0.0	0.0	0.0	0.0	0.0	0.0	0.0	0.0	0.0	0.0	0.0	0.0	0.0	0.0	0.0	0.0	0.0	0.0	0.0	0.0
0.0	0.0	0.0	0.0	0.0	0.0	0.0	0.0	0.0	0.24844000000000002	0.0	0.0	0.0	0.0	0.0	0.0	0.24844000000000002	0.0	0.0	0.0	0.0	0.0	0.483	0.0	0.0	0.0	0.0	0.24844000000000002	0.0	0.0	0.0	0.0	0.0	0.24844000000000002	0.0	0.0	0.0	0.6955600000000001	0.0	0.24844000000000002	0.0	0.0	0.0	0.0	0.0	0.0	0.0	0.0	0.0	0.0
0.37342	0.0	0.0	0.18994	0.0	0.0	0.0	0.0	0.0	0.54576	0.0	0.0	0.0	0.18994	0.0	0.0	0.0	0.0	0.0	0.0	0.0	0.0	0.18994	0.0	0.0	0.0	0.0	0.0	0.37342	0.0	0.0	0.0	0.0	0.37342	0.0	0.0	0.0	0.0	0.0	0.18994	0.0	0.0	0.0	0.0	0.0	0.0	0.0	0.0	0.0	0.0
0.0	0.0	0.0	0.0	0.0	0.0	0.0	0.0	0.0	0.42773999999999995	0.0	0.0	0.0	0.0	0.0	0.0	0.42773999999999995	0.0	0.0	0.0	0.0	0.0	0.0	0.0	0.0	0.0	0.0	0.0	0.0	0.0	0.0	0.0	0.0	0.0	0.0	0.0	0.0	0.0	0.0	0.42773999999999995	0.0	0.0	0.0	0.0	0.0	0.0	0.0	0.0	0.0	0.0
0.0	0.0	0.0	0.0	0.0	0.0	0.0	0.0	0.0	0.34405	0.0	0.0	0.0	0.0	0.0	0.0	0.0	0.0	0.0	0.0	0.0	0.0	0.0	0.0	0.0	0.0	0.0	0.0	0.34405	0.0	0.0	0.0	0.0	0.0	0.0	0.0	0.0	0.17455	0.0	0.65412	0.0	0.0	0.0	0.0	0.0	0.0	0.34405	0.0	0.0	0.0
0.0	0.0	0.0	0.0	0.0	0.0	0.0	0.0	0.0	0.0	0.0	0.0	0.0	0.0	0.0	0.2865	0.0	0.0	0.2865	0.0	0.0	0.0	0.5523399999999999	0.0	0.0	0.0	0.0	0.2865	0.0	0.0	0.0	0.0	0.2865	0.2865	0.0	0.0	0.0	0.2865	0.0	0.0	0.0	0.0	0.0	0.0	0.0	0.0	0.0	0.0	0.0	0.0
0.14834	0.0	0.0	0.29353	0.0	0.0	0.0	0.0	0.0	0.29353	0.0	0.0	0.0	0.0	0.0	0.0	0.14834	0.0	0.0	0.0	0.0	0.0	0.29353	0.0	0.0	0.0	0.0	0.14834	0.0	0.0	0.0	0.29353	0.0	0.0	0.0	0.0	0.0	0.0	0.0	0.0	0.0	0.0	0.0	0.0	0.0	0.0	0.0	0.0	0.0	0.0
0.0	0.0	0.0	0.1419	0.0	0.0	0.0	0.0	0.0	0.28105	0.0	0.0	0.0	0.0	0.0	0.0	0.0	0.0	0.0	0.0	0.0	0.0	0.54251	0.0	0.0	0.0	0.0	0.0	0.1419	0.0	0.0	0.28105	0.0	0.0	0.0	0.0	0.0	0.1419	0.0	0.28105	0.0	0.0	0.0	0.0	0.0	0.0	0.0	0.0	0.0	0.0
0.0	0.1673	0.0	0.33015	0.0	0.0	0.0	0.0	0.0	0.7639199999999999	0.0	0.0	0.0	0.1673	0.0	0.0	0.33015	0.0	0.0	0.0	0.0	0.0	0.1673	0.0	0.0	0.0	0.0	0.0	0.33015	0.0	0.0	0.1673	0.0	0.0	0.0	0.0	0.0	0.0	0.0	0.1673	0.0	0.0	0.0	0.0	0.0	0.0	0.0	0.0	0.0	0.1673
0.0	0.13325	0.0	0.0	0.0	0.0	0.0	0.0	0.0	0.26421999999999995	0.0	0.26421999999999995	0.0	0.13325	0.0	0.0	0.0	0.0	0.26421999999999995	0.0	0.0	0.0	0.0	0.0	0.0	0.0	0.0	0.0	0.26421999999999995	0.0	0.0	0.26421999999999995	0.0	0.13325	0.0	0.0	0.0	0.13325	0.0	0.13325	0.0	0.0	0.0	0.0	0.0	0.0	0.0	0.0	0.0	0.0
0.0	0.0	0.0	0.15084	0.0	0.0	0.0	0.0	0.0	0.29836999999999997	0.0	0.15084	0.0	0.0	0.0	0.0	0.15084	0.0	0.0	0.0	0.0	0.0	0.29836999999999997	0.0	0.0	0.0	0.0	0.15084	0.29836999999999997	0.0	0.0	0.15084	0.0	0.0	0.0	0.0	0.0	0.0	0.15084	0.29836999999999997	0.0	0.15084	0.0	0.0	0.0	0.0	0.15084	0.0	0.0	0.0
0.15542	0.0	0.0	0.15542	0.0	0.0	0.0	0.15542	0.0	0.15542	0.0	0.0	0.0	0.0	0.0	0.0	0.0	0.0	0.0	0.0	0.0	0.0	0.0	0.0	0.0	0.0	0.0	0.15542	0.30724	0.0	0.0	0.45253999999999994	0.0	0.15542	0.0	0.0	0.0	0.15542	0.15542	0.0	0.15542	0.0	0.0	0.0	0.0	0.0	0.0	0.0	0.0	0.0
0.33723000000000003	0.0	0.0	0.0	0.0	0.0	0.0	0.0	0.0	0.64223	0.0	0.17099	0.0	0.0	0.0	0.0	0.33723000000000003	0.0	0.0	0.0	0.0	0.0	0.33723000000000003	0.0	0.0	0.0	0.0	0.33723000000000003	0.33723000000000003	0.0	0.0	0.49501000000000006	0.0	0.0	0.0	0.0	0.0	0.0	0.0	0.0	0.0	0.0	0.33723000000000003	0.0	0.0	0.0	0.17099	0.0	0.0	0.0
0.0	0.0	0.0	0.0	0.61112	0.0	0.0	0.0	0.0	0.0	0.0	0.0	0.0	0.0	0.0	0.0	0.0	0.0	0.0	0.0	0.0	0.0	0.61112	0.0	0.0	0.0	0.0	0.0	0.0	0.0	0.0	0.0	0.0	0.0	0.0	0.0	0.0	0.0	0.0	0.61112	0.0	0.0	0.0	0.0	0.0	0.0	0.0	0.0	0.0	0.0
0.0	0.0	0.0	0.24718	0.0	0.0	0.0	0.0	0.0	0.24718	0.0	0.0	0.0	0.48066000000000003	0.0	0.0	0.0	0.0	0.0	0.0	0.0	0.0	0.6924100000000001	0.0	0.0	0.0	0.0	0.48066000000000003	0.24718	0.0	0.0	0.24718	0.24718	0.24718	0.0	0.0	0.0	0.0	0.0	0.0	0.0	0.0	0.0	0.0	0.0	0.0	0.0	0.0	0.0	0.0
0.0	0.0	0.0	0.0	0.0	0.0	0.0	0.0	0.0	0.41426999999999997	0.0	0.0	0.0	0.7731	0.0	0.0	0.0	0.0	0.0	0.0	0.0	0.0	0.41426999999999997	0.0	0.0	0.0	0.0	0.0	0.0	0.0	0.0	0.0	0.0	0.0	0.0	0.0	0.0	0.0	0.0	0.0	0.0	0.0	0.0	0.0	0.0	0.0	0.0	0.0	0.0	0.0
0.0	0.0	0.0	0.14035	0.0	0.0	0.0	0.0	0.0	0.14035	0.0	0.14035	0.0	0.14035	0.0	0.0	0.14035	0.0	0.0	0.0	0.0	0.0	0.27804	0.0	0.0	0.0	0.0	0.27804	0.0	0.0	0.0	0.0	0.0	0.14035	0.0	0.0	0.0	0.14035	0.0	0.14035	0.0	0.0	0.0	0.0	0.0	0.0	0.14035	0.0	0.0	0.0
0.0	0.0	0.0	0.0	0.0	0.0	0.0	0.0	0.0	0.40614	0.0	0.0	0.0	0.0	0.0	0.0	0.0	0.0	0.0	0.0	0.0	0.0	0.75963	0.0	0.0	0.0	0.0	0.40614	0.40614	0.0	0.0	0.0	0.0	0.0	0.0	0.0	0.0	0.0	0.40614	0.40614	0.0	0.0	0.0	0.0	0.0	0.0	0.0	0.0	0.0	0.0
0.7810699999999999	0.0	0.0	0.4191	0.0	0.0	0.0	0.0	0.0	0.0	0.0	0.7810699999999999	0.0	0.0	0.0	0.0	0.4191	0.0	0.0	0.0	0.0	0.0	0.4191	0.0	0.0	0.0	0.0	0.0	0.0	0.0	0.0	0.4191	0.0	0.0	0.0	0.0	0.0	0.0	0.0	0.4191	0.0	0.0	0.0	0.0	0.0	0.0	0.0	0.0	0.0	0.0
0.0	0.0	0.0	0.0	0.0	0.0	0.0	0.0	0.0	0.0	0.0	0.0	0.0	0.0	0.0	0.0	0.0	0.0	0.0	0.0	0.0	0.0	0.0	0.0	0.0	0.0	0.0	0.38799	0.38799	0.0	0.0	0.38799	0.0	0.0	0.0	0.0	0.0	0.0	0.38799	0.38799	0.0	0.0	0.0	0.0	0.0	0.0	0.38799	0.0	0.0	0.0
0.0	0.0	0.0	0.30262	0.0	0.0	0.0	0.0	0.0	0.44595	0.0	0.0	0.0	0.15303	0.0	0.0	0.0	0.0	0.0	0.0	0.0	0.0	0.44595	0.0	0.0	0.0	0.0	0.0	0.30262	0.0	0.0	0.15303	0.0	0.0	0.0	0.0	0.0	0.44595	0.0	0.30262	0.0	0.0	0.0	0.0	0.0	0.0	0.0	0.0	0.0	0.0
0.0	0.0	0.0	0.0	0.0	0.0	0.0	0.0	0.0	0.6912699999999999	0.0	0.0	0.0	0.24670999999999998	0.0	0.0	0.0	0.0	0.0	0.0	0.0	0.0	0.24670999999999998	0.0	0.0	0.0	0.0	0.0	0.24670999999999998	0.0	0.0	0.47981999999999997	0.0	0.0	0.0	0.0	0.0	0.0	0.0	0.0	0.0	0.0	0.0	0.0	0.0	0.0	0.0	0.0	0.0	0.0
0.16230999999999998	0.16230999999999998	0.0	0.0	0.0	0.0	0.0	0.0	0.0	0.16230999999999998	0.0	0.16230999999999998	0.0	0.16230999999999998	0.0	0.0	0.0	0.0	0.0	0.0	0.0	0.0	0.0	0.0	0.0	0.0	0.0	0.0	0.0	0.0	0.0	0.0	0.0	0.32051999999999997	0.0	0.0	0.0	0.16230999999999998	0.0	0.16230999999999998	0.0	0.0	0.0	0.0	0.0	0.0	0.16230999999999998	0.0	0.0	0.0
0.0	0.0	0.0	0.0	0.0	0.0	0.0	0.0	0.0	0.0	0.0	0.0	0.0	0.0	0.0	0.0	0.36088000000000003	0.0	0.0	0.0	0.0	0.0	0.68312	0.0	0.0	0.0	0.0	0.0	0.0	0.0	0.0	0.36088000000000003	0.0	0.0	0.0	0.0	0.0	0.0	0.0	0.68312	0.0	0.0	0.0	0.0	0.0	0.0	0.0	0.0	0.0	0.0
0.33585	0.0	0.0	0.0	0.0	0.0	0.0	0.0	0.0	0.0	0.0	0.17027	0.0	0.33585	0.0	0.0	0.0	0.0	0.17027	0.0	0.0	0.0	0.49308	0.0	0.0	0.0	0.0	0.17027	0.33585	0.0	0.0	0.0	0.17027	0.0	0.0	0.0	0.0	0.17027	0.0	0.0	0.0	0.0	0.0	0.0	0.0	0.0	0.33585	0.0	0.0	0.0
0.0	0.0	0.0	0.30124	0.0	0.0	0.0	0.15232	0.0	0.30124	0.0	0.0	0.0	0.30124	0.0	0.0	0.0	0.0	0.30124	0.0	0.0	0.0	0.0	0.0	0.0	0.0	0.0	0.0	0.15232	0.0	0.0	0.0	0.0	0.0	0.0	0.0	0.0	0.15232	0.15232	0.15232	0.0	0.0	0.0	0.0	0.0	0.0	0.15232	0.0	0.0	0.0
0.0	0.0	0.0	0.0	0.0	0.0	0.0	0.0	0.0	0.15469000000000002	0.0	0.0	0.0	0.0	0.0	0.0	0.0	0.0	0.30583	0.0	0.0	0.0	0.0	0.0	0.0	0.0	0.0	0.0	0.0	0.0	0.0	0.0	0.0	0.0	0.0	0.0	0.0	0.0	0.0	0.0	0.0	0.0	0.0	0.0	0.0	0.0	0.0	0.0	0.0	0.0
0.13319	0.0	0.0	0.0	0.0	0.0	0.0	0.13319	0.0	0.5117	0.0	0.0	0.0	0.0	0.0	0.0	0.13319	0.0	0.0	0.0	0.0	0.0	0.39071999999999996	0.13319	0.0	0.0	0.13319	0.13319	0.26408000000000004	0.0	0.0	0.39071999999999996	0.0	0.0	0.0	0.0	0.13319	0.0	0.13319	0.5117	0.0	0.0	0.0	0.0	0.0	0.0	0.13319	0.0	0.0	0.0
0.17743	0.17743	0.0	0.0	0.17743	0.0	0.0	0.0	0.0	0.51237	0.0	0.0	0.0	0.0	0.0	0.0	0.0	0.0	0.0	0.0	0.0	0.0	0.34956	0.0	0.0	0.0	0.0	0.0	0.17743	0.0	0.0	0.51237	0.0	0.17743	0.0	0.0	0.0	0.0	0.17743	0.17743	0.0	0.0	0.0	0.0	0.0	0.0	0.0	0.0	0.0	0.0
0.0	0.0	0.0	0.35821	0.0	0.0	0.0	0.0	0.0	0.0	0.0	0.0	0.0	0.35821	0.0	0.0	0.0	0.0	0.0	0.0	0.0	0.0	0.35821	0.0	0.0	0.0	0.0	0.0	0.35821	0.0	0.0	0.35821	0.0	0.0	0.0	0.0	0.0	0.0	0.0	0.0	0.0	0.0	0.0	0.0	0.0	0.0	0.35821	0.0	0.0	0.0
0.12736	0.12736	0.0	0.0	0.0	0.0	0.0	0.12736	0.0	0.2527	0.0	0.0	0.0	0.12736	0.0	0.0	0.12736	0.0	0.12736	0.0	0.0	0.0	0.2527	0.0	0.0	0.0	0.0	0.12736	0.2527	0.0	0.0	0.0	0.0	0.12736	0.0	0.0	0.0	0.0	0.0	0.3743	0.0	0.0	0.0	0.0	0.0	0.0	0.0	0.0	0.0	0.0
0.0	0.0	0.0	0.35513	0.0	0.0	0.0	0.0	0.0	0.0	0.0	0.0	0.0	0.67325	0.0	0.0	0.0	0.0	0.0	0.0	0.0	0.0	0.0	0.0	0.0	0.0	0.0	0.0	0.9422	0.0	0.0	0.0	0.0	0.35513	0.0	0.0	0.0	0.0	0.0	0.35513	0.0	0.0	0.0	0.0	0.0	0.0	0.0	0.0	0.0	0.0
0.0	0.0	0.0	0.0	0.0	0.0	0.0	0.0	0.0	0.31690999999999997	0.0	0.31690999999999997	0.0	0.0	0.0	0.0	0.16043	0.16043	0.16043	0.0	0.0	0.0	0.46628000000000003	0.0	0.0	0.0	0.0	0.16043	0.16043	0.0	0.0	0.0	0.16043	0.16043	0.0	0.0	0.0	0.0	0.0	0.16043	0.0	0.0	0.0	0.0	0.0	0.0	0.0	0.0	0.0	0.0
0.0	0.46642	0.0	0.0	0.0	0.0	0.0	0.0	0.0	0.46642	0.0	0.0	0.0	0.0	0.0	0.0	0.0	0.0	0.0	0.0	0.0	0.0	0.0	0.0	0.0	0.0	0.0	0.0	0.0	0.0	0.0	0.0	0.0	0.0	0.0	0.0	0.0	0.0	0.0	0.0	0.0	0.0	0.0	0.0	0.0	0.0	0.0	0.0	0.0	0.0
0.0	0.22714	0.0	0.0	0.0	0.0	0.0	0.0	0.0	0.22714	0.0	0.0	0.22714	0.0	0.0	0.0	0.0	0.0	0.0	0.0	0.0	0.0	0.22714	0.0	0.0	0.0	0.0	0.22714	0.0	0.0	0.0	0.82101	0.0	0.0	0.0	0.0	0.0	0.44351999999999997	0.0	0.0	0.0	0.0	0.0	0.0	0.0	0.0	0.0	0.0	0.0	0.0
0.0	0.0	0.0	0.0	0.0	0.0	0.0	0.0	0.0	0.35654	0.0	0.0	0.0	0.18108	0.0	0.0	0.0	0.0	0.0	0.0	0.0	0.0	0.0	0.0	0.0	0.0	0.0	0.18108	0.18108	0.0	0.0	0.0	0.0	0.0	0.0	0.0	0.0	0.18108	0.0	0.35654	0.0	0.0	0.0	0.0	0.0	0.0	0.18108	0.0	0.0	0.0
0.14947	0.14947	0.0	0.0	0.0	0.0	0.0	0.0	0.14947	0.43612	0.0	0.0	0.0	0.0	0.0	0.14947	0.0	0.14947	0.0	0.0	0.14947	0.0	0.43612	0.0	0.0	0.0	0.0	0.14947	0.14947	0.0	0.0	0.29573	0.0	0.0	0.0	0.0	0.0	0.43612	0.0	0.0	0.0	0.0	0.0	0.0	0.0	0.0	0.0	0.0	0.0	0.0
0.20315999999999998	0.39849	0.0	0.0	0.0	0.0	0.0	0.0	0.0	0.58052	0.0	0.0	0.0	0.0	0.0	0.20315999999999998	0.20315999999999998	0.0	0.0	0.0	0.0	0.0	0.20315999999999998	0.0	0.0	0.0	0.0	0.20315999999999998	0.74685	0.0	0.0	0.20315999999999998	0.20315999999999998	0.20315999999999998	0.0	0.0	0.0	0.39849	0.0	0.0	0.0	0.0	0.0	0.0	0.0	0.0	0.20315999999999998	0.0	0.0	0.0
0.0	0.0	0.0	0.2256	0.0	0.0	0.0	0.0	0.0	0.44061999999999996	0.0	0.2256	0.0	0.2256	0.0	0.0	0.6383	0.0	0.0	0.0	0.0	0.0	0.0	0.0	0.0	0.0	0.0	0.2256	0.0	0.0	0.0	0.44061999999999996	0.0	0.0	0.0	0.0	0.0	0.44061999999999996	0.2256	0.2256	0.0	0.0	0.0	0.0	0.0	0.0	0.0	0.0	0.0	0.0
0.0	0.0	0.0	0.0	0.0	0.0	0.0	0.0	0.0	0.0	0.0	0.0	0.0	0.0	0.0	0.0	0.33553	0.0	0.0	0.0	0.0	0.0	0.33553	0.0	0.0	0.0	0.0	0.0	0.0	0.0	0.0	0.33553	0.0	0.33553	0.0	0.0	0.0	0.0	0.0	0.0	0.0	0.0	0.0	0.0	0.0	0.0	0.0	0.0	0.0	0.0
0.0	0.27608	0.0	0.0	0.27608	0.0	0.0	0.0	0.0	0.27608	0.0	0.27608	0.0	0.27608	0.0	0.0	0.0	0.0	0.0	0.0	0.0	0.0	0.27608	0.0	0.0	0.0	0.0	0.0	0.0	0.0	0.0	0.27608	0.0	0.0	0.0	0.0	0.0	0.27608	0.0	0.0	0.0	0.0	0.0	0.0	0.0	0.0	0.0	0.0	0.0	0.0
0.34594	0.0	0.0	0.0	0.0	0.0	0.0	0.0	0.0	0.92225	0.0	0.0	0.0	0.34594	0.0	0.0	0.0	0.0	0.0	0.0	0.0	0.0	0.0	0.0	0.0	0.0	0.0	0.0	0.0	0.0	0.0	0.92225	0.0	0.0	0.0	0.0	0.0	0.0	0.34594	0.92225	0.0	0.0	0.0	0.0	0.0	0.0	0.34594	0.0	0.0	0.0
0.0	0.28681	0.0	0.0	0.0	0.0	0.0	0.0	0.0	0.0	0.0	0.0	0.0	0.0	0.0	0.0	0.28681	0.28681	0.0	0.0	0.28681	0.0	0.0	0.0	0.0	0.0	0.0	0.0	0.7881100000000001	0.0	0.0	0.0	0.0	0.0	0.0	0.0	0.0	0.0	0.0	0.0	0.0	0.0	0.0	0.0	0.0	0.0	0.0	0.0	0.0	0.28681
0.16896	0.0	0.0	0.0	0.0	0.0	0.0	0.16896	0.0	0.48953	0.0	0.0	0.0	0.0	0.0	0.0	0.0	0.0	0.0	0.0	0.0	0.0	0.16896	0.0	0.0	0.0	0.0	0.16896	0.16896	0.0	0.0	0.16896	0.0	0.16896	0.0	0.0	0.0	0.48953	0.16896	0.0	0.0	0.0	0.16896	0.0	0.0	0.0	0.0	0.0	0.0	0.0
0.0	0.20496	0.0	0.0	0.0	0.0	0.0	0.0	0.0	0.40191	0.0	0.0	0.0	0.20496	0.0	0.0	0.20496	0.0	0.0	0.0	0.0	0.0	0.0	0.0	0.0	0.0	0.0	0.20496	0.0	0.0	0.0	0.20496	0.0	0.0	0.0	0.0	0.0	0.20496	0.0	0.0	0.0	0.0	0.0	0.0	0.0	0.0	0.0	0.0	0.0	0.0
0.0	0.0	0.0	0.0	0.0	0.0	0.0	0.0	0.0	0.30434	0.0	0.0	0.0	0.0	0.0	0.0	0.0	0.0	0.0	0.0	0.0	0.0	0.0	0.0	0.0	0.0	0.0	0.0	0.0	0.0	0.0	0.0	0.0	0.0	0.0	0.0	0.0	0.30434	0.0	0.30434	0.0	0.0	0.0	0.0	0.0	0.0	0.0	0.0	0.0	0.0
0.0	0.0	0.0	0.0	0.0	0.0	0.0	0.0	0.0	0.31872	0.0	0.0	0.0	0.0	0.0	0.0	0.31872	0.0	0.0	0.0	0.0	0.0	0.0	0.0	0.0	0.0	0.0	0.0	0.31872	0.0	0.0	0.31872	0.0	0.0	0.0	0.0	0.0	0.0	0.0	0.0	0.0	0.0	0.0	0.0	0.0	0.0	0.0	0.0	0.0	0.0
0.0	0.0	0.0	0.28105	0.0	0.0	0.0	0.0	0.0	0.54251	0.0	0.0	0.28105	0.0	0.0	0.0	0.0	0.0	0.0	0.0	0.0	0.0	0.28105	0.0	0.0	0.0	0.0	0.28105	0.28105	0.0	0.0	0.0	0.0	0.0	0.0	0.0	0.0	0.28105	0.0	0.28105	0.0	0.0	0.0	0.0	0.0	0.0	0.0	0.0	0.0	0.0
0.32432	0.0	0.0	0.0	0.0	0.0	0.0	0.0	0.0	0.0	0.0	0.32432	0.0	0.0	0.0	0.0	0.0	0.0	0.0	0.0	0.0	0.0	0.0	0.0	0.0	0.0	0.0	0.32432	0.32432	0.0	0.0	0.61966	0.0	0.0	0.0	0.0	0.0	0.8743799999999999	0.0	0.32432	0.0	0.0	0.0	0.0	0.0	0.0	0.0	0.0	0.0	0.0
0.0	0.0	0.0	0.0	0.0	0.0	0.0	0.2806	0.0	0.2806	0.0	0.0	0.0	0.0	0.0	0.0	0.0	0.0	0.0	0.0	0.0	0.0	0.2806	0.0	0.0	0.0	0.0	0.0	0.0	0.0	0.0	0.54171	0.0	0.0	0.0	0.0	0.0	0.2806	0.0	0.0	0.0	0.2806	0.0	0.0	0.0	0.0	0.0	0.0	0.0	0.0
0.0	0.19314	0.0	0.19314	0.0	0.0	0.0	0.19314	0.0	0.19314	0.0	0.0	0.19314	0.0	0.0	0.0	0.0	0.0	0.0	0.0	0.0	0.0	0.19314	0.0	0.0	0.0	0.0	0.19314	0.5542100000000001	0.0	0.0	0.19314	0.0	0.19314	0.0	0.0	0.0	0.0	0.3795	0.0	0.0	0.0	0.0	0.0	0.0	0.0	0.0	0.0	0.0	0.0
0.0	0.0	0.0	0.0	0.0	0.0	0.0	0.0	0.0	0.23828000000000002	0.0	0.23828000000000002	0.0	0.0	0.0	0.0	0.0	0.0	0.0	0.0	0.0	0.0	0.0	0.0	0.0	0.0	0.0	0.0	0.0	0.0	0.0	0.0	0.23828000000000002	0.23828000000000002	0.0	0.0	0.0	0.46423000000000003	0.0	0.23828000000000002	0.0	0.0	0.0	0.0	0.0	0.0	0.0	0.0	0.0	0.0
0.0	0.0	0.0	0.0	0.0	0.0	0.0	0.0	0.0	0.60709	0.0	0.2134	0.2134	0.0	0.0	0.0	0.0	0.0	0.0	0.0	0.0	0.0	0.2134	0.0	0.0	0.0	0.0	0.2134	0.2134	0.0	0.0	0.4178	0.0	0.0	0.0	0.0	0.0	0.0	0.0	0.0	0.0	0.0	0.0	0.0	0.0	0.0	0.0	0.0	0.0	0.0
0.0	0.0	0.0	0.0	0.0	0.0	0.0	0.0	0.0	0.53372	0.0	0.18541	0.0	0.0	0.0	0.0	0.0	0.0	0.0	0.0	0.0	0.0	0.3648	0.0	0.0	0.0	0.0	0.3648	0.18541	0.0	0.0	0.0	0.0	0.0	0.0	0.0	0.0	0.0	0.18541	0.18541	0.0	0.0	0.0	0.0	0.0	0.0	0.0	0.0	0.0	0.0
0.0	0.22199000000000002	0.0	0.43391	0.0	0.0	0.0	0.0	0.0	0.22199000000000002	0.0	0.0	0.0	0.0	0.0	0.0	0.0	0.0	0.22199000000000002	0.0	0.0	0.0	0.22199000000000002	0.0	0.0	0.0	0.0	0.22199000000000002	0.43391	0.0	0.0	0.43391	0.0	0.0	0.0	0.0	0.0	0.0	0.22199000000000002	0.0	0.0	0.0	0.0	0.0	0.0	0.0	0.0	0.0	0.0	0.0
0.0	0.0	0.0	0.22501999999999997	0.0	0.0	0.0	0.0	0.0	0.0	0.0	0.0	0.0	0.0	0.0	0.0	0.0	0.0	0.22501999999999997	0.0	0.0	0.0	0.43955	0.0	0.0	0.0	0.0	0.0	0.22501999999999997	0.0	0.0	0.43955	0.0	0.0	0.0	0.0	0.0	0.0	0.0	0.0	0.0	0.0	0.0	0.0	0.0	0.0	0.0	0.0	0.0	0.0
0.0	0.36135	0.0	0.0	0.0	0.0	0.0	0.0	0.0	0.0	0.0	0.68395	0.0	0.0	0.0	0.0	0.0	0.0	0.0	0.0	0.0	0.0	0.68395	0.0	0.0	0.0	0.0	0.36135	0.36135	0.0	0.0	0.68395	0.0	0.0	0.0	0.0	0.0	0.0	0.0	0.0	0.0	0.0	0.0	0.0	0.0	0.0	0.0	0.0	0.0	0.0
0.0	0.0	0.0	0.0	0.0	0.0	0.0	0.0	0.0	0.0	0.0	0.0	0.0	0.0	0.0	0.0	0.28164	0.0	0.0	0.0	0.0	0.0	0.0	0.0	0.0	0.0	0.0	0.0	0.0	0.0	0.0	0.28164	0.0	0.0	0.0	0.0	0.0	0.54359	0.0	0.0	0.0	0.28164	0.0	0.0	0.0	0.0	0.0	0.0	0.0	0.0
0.0	0.0	0.0	0.0	0.0	0.0	0.0	0.0	0.0	0.32552	0.0	0.0	0.0	0.0	0.0	0.0	0.0	0.0	0.0	0.0	0.0	0.0	0.32552	0.0	0.0	0.0	0.0	0.0	0.0	0.0	0.0	0.32552	0.0	0.0	0.0	0.0	0.0	0.0	0.0	0.0	0.0	0.0	0.0	0.0	0.0	0.0	0.0	0.0	0.0	0.0
0.0	0.0	0.0	0.30982	0.30982	0.0	0.0	0.0	0.0	0.59406	0.0	0.0	0.0	0.0	0.0	0.0	0.0	0.0	0.0	0.0	0.0	0.0	0.30982	0.0	0.0	0.0	0.0	0.0	0.59406	0.0	0.0	0.30982	0.0	0.0	0.0	0.0	0.0	0.30982	0.0	0.0	0.0	0.0	0.0	0.0	0.0	0.0	0.0	0.0	0.0	0.0
0.0	0.0	0.0	0.26304	0.0	0.0	0.0	0.13265	0.0	0.26304	0.0	0.13265	0.0	0.13265	0.0	0.0	0.13265	0.13265	0.13265	0.0	0.0	0.0	0.6239100000000001	0.0	0.0	0.0	0.0	0.13265	0.0	0.0	0.0	0.0	0.13265	0.13265	0.0	0.0	0.0	0.0	0.0	0.13265	0.0	0.0	0.0	0.0	0.0	0.0	0.0	0.0	0.0	0.13265
0.0	0.0	0.0	0.0	0.0	0.0	0.0	0.0	0.0	0.0	0.0	0.49396999999999996	0.0	0.49396999999999996	0.0	0.0	0.0	0.0	0.0	0.0	0.0	0.0	0.0	0.0	0.0	0.0	0.0	0.49396999999999996	0.0	0.0	0.0	0.49396999999999996	0.0	0.0	0.49396999999999996	0.0	0.0	0.0	0.0	0.0	0.0	0.0	0.0	0.0	0.0	0.0	0.0	0.0	0.0	0.0
0.0	0.0	0.0	0.0	0.0	0.0	0.0	0.0	0.0	0.0	0.0	0.3349	0.0	0.3349	0.0	0.0	0.6381899999999999	0.0	0.0	0.0	0.0	0.0	0.3349	0.0	0.0	0.0	0.0	0.0	0.3349	0.0	0.0	0.0	0.3349	0.0	0.0	0.0	0.0	0.0	0.0	0.0	0.0	0.0	0.0	0.0	0.0	0.0	0.0	0.0	0.0	0.0
0.0	0.0	0.0	0.0	0.0	0.0	0.0	0.0	0.0	0.0	0.0	0.0	0.0	0.0	0.0	0.0	0.0	0.0	0.0	0.0	0.0	0.0	0.43636	0.0	0.0	0.0	0.0	0.0	0.22332	0.0	0.0	0.43636	0.0	0.0	0.0	0.0	0.0	0.43636	0.0	0.22332	0.0	0.0	0.0	0.0	0.0	0.0	0.0	0.0	0.0	0.0
0.0	0.0	0.0	0.0	0.0	0.0	0.0	0.0	0.0	0.20016	0.0	0.20016	0.0	0.20016	0.0	0.0	0.20016	0.0	0.0	0.0	0.0	0.0	0.0	0.0	0.0	0.0	0.0	0.0	0.39282	0.0	0.0	0.0	0.0	0.0	0.0	0.0	0.0	0.0	0.0	0.5726600000000001	0.0	0.0	0.0	0.0	0.0	0.0	0.0	0.0	0.0	0.0
0.0	0.0	0.0	0.0	0.0	0.0	0.0	0.24600999999999998	0.0	0.47853999999999997	0.0	0.0	0.0	0.0	0.0	0.0	0.0	0.0	0.0	0.0	0.0	0.0	0.24600999999999998	0.24600999999999998	0.0	0.0	0.0	0.24600999999999998	0.0	0.0	0.0	0.0	0.0	0.0	0.0	0.0	0.0	0.0	0.24600999999999998	0.0	0.0	0.0	0.0	0.0	0.0	0.0	0.0	0.0	0.0	0.0
0.0	0.6358699999999999	0.0	0.22465	0.0	0.0	0.0	0.0	0.0	0.22465	0.0	0.0	0.0	0.0	0.0	0.0	0.0	0.0	0.22465	0.0	0.0	0.0	0.0	0.0	0.0	0.0	0.0	0.22465	0.43883999999999995	0.0	0.0	0.0	0.0	0.0	0.0	0.0	0.0	0.0	0.0	0.0	0.0	0.0	0.0	0.0	0.0	0.0	0.0	0.0	0.0	0.0
0.0	0.2787	0.0	0.0	0.0	0.0	0.0	0.0	0.0	0.0	0.0	0.0	0.0	0.0	0.0	0.0	0.2787	0.0	0.0	0.0	0.0	0.0	0.2787	0.0	0.0	0.0	0.0	0.2787	0.0	0.0	0.0	0.0	0.0	0.0	0.0	0.0	0.0	0.2787	0.0	0.0	0.0	0.0	0.2787	0.0	0.0	0.0	0.0	0.0	0.0	0.0
0.29889	0.0	0.0	0.29889	0.0	0.0	0.0	0.0	0.0	0.0	0.0	0.29889	0.0	0.29889	0.0	0.0	0.0	0.0	0.0	0.0	0.0	0.0	0.5745600000000001	0.0	0.0	0.0	0.0	0.29889	0.0	0.0	0.0	0.29889	0.0	0.0	0.0	0.0	0.0	0.0	0.0	0.5745600000000001	0.0	0.0	0.0	0.0	0.0	0.0	0.0	0.0	0.0	0.0
0.31853000000000004	0.31853000000000004	0.0	0.0	0.0	0.0	0.0	0.0	0.0	0.60945	0.0	0.0	0.0	0.0	0.0	0.0	0.0	0.0	0.0	0.0	0.0	0.0	0.0	0.0	0.0	0.0	0.0	0.0	0.0	0.0	0.0	0.0	0.0	0.60945	0.0	0.0	0.0	0.0	0.0	0.31853000000000004	0.0	0.0	0.0	0.0	0.0	0.0	0.0	0.0	0.0	0.31853000000000004
0.0	0.0	0.0	0.0	0.0	0.0	0.0	0.0	0.0	0.0	0.0	0.0	0.0	0.0	0.0	0.0	0.47896000000000005	0.0	0.24624000000000001	0.0	0.0	0.0	0.24624000000000001	0.0	0.0	0.0	0.0	0.0	0.47896000000000005	0.0	0.0	0.24624000000000001	0.0	0.0	0.0	0.0	0.0	0.24624000000000001	0.0	0.0	0.0	0.0	0.0	0.0	0.0	0.0	0.0	0.0	0.0	0.0
0.24533000000000002	0.24533000000000002	0.0	0.0	0.0	0.0	0.0	0.0	0.0	0.47728999999999994	0.0	0.0	0.0	0.0	0.0	0.0	0.0	0.0	0.0	0.0	0.0	0.0	0.0	0.0	0.0	0.0	0.0	0.0	0.0	0.0	0.0	0.24533000000000002	0.0	0.24533000000000002	0.0	0.0	0.0	0.0	0.0	0.0	0.0	0.0	0.0	0.0	0.0	0.0	0.24533000000000002	0.0	0.0	0.0
0.0	0.0	0.0	0.0	0.24761999999999998	0.0	0.0	0.0	0.0	0.48152	0.0	0.0	0.0	0.0	0.0	0.0	0.0	0.0	0.0	0.0	0.0	0.0	0.24761999999999998	0.0	0.0	0.0	0.0	0.48152	0.48152	0.0	0.0	0.24761999999999998	0.24761999999999998	0.24761999999999998	0.0	0.0	0.0	0.0	0.48152	0.48152	0.0	0.0	0.0	0.0	0.0	0.0	0.0	0.0	0.0	0.0
0.0	0.0	0.0	0.0	0.0	0.0	0.0	0.0	0.0	0.61897	0.0	0.0	0.0	0.47623000000000004	0.0	0.0	0.16408	0.16408	0.16408	0.0	0.0	0.0	0.0	0.0	0.0	0.0	0.0	0.16408	0.0	0.0	0.0	0.32393	0.0	0.0	0.0	0.0	0.0	0.0	0.16408	0.32393	0.0	0.0	0.16408	0.0	0.0	0.0	0.0	0.0	0.0	0.0
0.0	0.0	0.0	0.25661	0.0	0.0	0.0	0.0	0.0	0.0	0.0	0.25661	0.0	0.71565	0.0	0.0	0.0	0.0	0.0	0.0	0.0	0.0	0.25661	0.0	0.0	0.0	0.0	0.0	0.25661	0.0	0.0	0.0	0.0	0.49803000000000003	0.0	0.0	0.0	0.0	0.0	0.0	0.0	0.0	0.0	0.0	0.0	0.0	0.0	0.0	0.0	0.0
0.0	0.13548	0.0	0.0	0.0	0.0	0.0	0.0	0.0	0.13548	0.0	0.0	0.0	0.13548	0.0	0.0	0.0	0.0	0.0	0.0	0.0	0.0	0.13548	0.0	0.0	0.0	0.0	0.13548	0.26855999999999997	0.0	0.0	0.13548	0.0	0.13548	0.0	0.0	0.0	0.13548	0.13548	0.0	0.0	0.0	0.0	0.0	0.0	0.0	0.13548	0.0	0.0	0.0
0.0	0.13208	0.0	0.0	0.0	0.0	0.0	0.0	0.0	0.50776	0.0	0.0	0.0	0.13208	0.0	0.0	0.26193	0.13208	0.0	0.0	0.0	0.0	0.26193	0.0	0.0	0.0	0.0	0.13208	0.13208	0.0	0.0	0.0	0.0	0.0	0.0	0.0	0.0	0.38761999999999996	0.0	0.13208	0.0	0.0	0.0	0.0	0.0	0.0	0.0	0.0	0.0	0.0
0.0	0.21531	0.0	0.0	0.21531	0.0	0.0	0.0	0.0	0.21531	0.0	0.0	0.0	0.21531	0.0	0.0	0.0	0.21531	0.21531	0.0	0.0	0.0	0.21531	0.0	0.0	0.0	0.0	0.42138000000000003	0.42138000000000003	0.0	0.0	0.42138000000000003	0.21531	0.0	0.0	0.0	0.0	0.0	0.0	0.42138000000000003	0.0	0.0	0.0	0.0	0.0	0.0	0.0	0.0	0.0	0.0
0.23806	0.0	0.0	0.0	0.0	0.0	0.0	0.0	0.0	0.0	0.0	0.0	0.0	0.0	0.0	0.0	0.0	0.0	0.0	0.0	0.0	0.0	0.0	0.0	0.0	0.0	0.0	0.23806	0.0	0.0	0.0	0.0	0.0	0.0	0.0	0.0	0.0	0.0	0.0	0.23806	0.0	0.0	0.0	0.0	0.0	0.0	0.0	0.0	0.0	0.0
0.0	0.0	0.0	0.0	0.0	0.0	0.0	0.0	0.0	0.30751	0.0	0.0	0.0	0.0	0.0	0.0	0.30751	0.0	0.0	0.0	0.0	0.0	0.0	0.0	0.0	0.0	0.0	0.30751	0.30751	0.0	0.0	0.0	0.0	0.0	0.0	0.0	0.0	0.8362	0.30751	0.0	0.0	0.0	0.0	0.0	0.0	0.0	0.0	0.0	0.0	0.0
0.0	0.0	0.0	0.0	0.0	0.0	0.0	0.0	0.0	0.0	0.0	0.0	0.0	0.0	0.0	0.0	0.0	0.0	0.0	0.0	0.0	0.0	0.0	0.0	0.0	0.0	0.0	0.0	0.0	0.0	0.0	0.0	0.0	0.0	0.0	0.0	0.0	0.0	0.0	0.0	0.0	0.0	0.0	0.0	0.0	0.0	0.0	0.0	0.0	0.0
0.08273	0.0	0.0	0.1649	0.0	0.0	0.0	0.0	0.0	0.08273	0.0	0.08273	0.0	0.08273	0.0	0.1649	0.32552	0.0	0.0	0.0	0.0	0.0	0.24599000000000001	0.08273	0.0	0.0	0.0	0.24599000000000001	0.24599000000000001	0.0	0.0	0.08273	0.0	0.1649	0.0	0.0	0.0	0.1649	0.0	0.0	0.0	0.0	0.0	0.0	0.0	0.0	0.1649	0.0	0.0	0.0
0.0	0.11209000000000001	0.0	0.33089	0.0	0.0	0.0	0.0	0.0	0.33089	0.0	0.0	0.0	0.11209000000000001	0.0	0.0	0.0	0.0	0.0	0.0	0.0	0.0	0.11209000000000001	0.22279000000000002	0.0	0.0	0.0	0.0	0.22279000000000002	0.0	0.0	0.22279000000000002	0.0	0.33089	0.0	0.0	0.0	0.0	0.0	0.33089	0.0	0.0	0.0	0.0	0.0	0.0	0.0	0.0	0.0	0.0
0.0	0.0	0.0	0.0	0.0	0.0	0.0	0.0	0.0	0.15062	0.0	0.0	0.0	0.0	0.0	0.0	0.0	0.15062	0.0	0.0	0.0	0.0	0.57292	0.15062	0.0	0.0	0.0	0.29795	0.29795	0.0	0.0	0.15062	0.0	0.15062	0.0	0.0	0.0	0.0	0.15062	0.0	0.0	0.0	0.0	0.0	0.0	0.0	0.0	0.0	0.0	0.0
0.0	0.0	0.0	0.0	0.0	0.0	0.0	0.0	0.0	0.66051	0.0	0.0	0.0	0.0	0.0	0.0	0.0	0.0	0.34775	0.0	0.0	0.0	0.66051	0.0	0.0	0.0	0.0	0.0	0.0	0.0	0.0	0.34775	0.0	0.0	0.0	0.0	0.0	0.34775	0.0	0.0	0.0	0.0	0.0	0.0	0.0	0.0	0.0	0.0	0.0	0.34775
0.0	0.0	0.0	0.0	0.0	0.0	0.0	0.0	0.0	0.55711	0.0	0.0	0.0	0.0	0.0	0.0	0.0	0.0	0.0	0.0	0.55711	0.0	0.0	0.0	0.0	0.0	0.0	0.0	0.0	0.0	0.0	0.9984200000000001	0.0	0.0	0.0	0.0	0.0	0.0	0.0	0.0	0.0	0.0	0.0	0.0	0.0	0.0	0.0	0.0	0.0	0.0
0.0	0.0	0.0	0.0	0.0	0.0	0.0	0.0	0.0	0.0	0.0	0.18547	0.0	0.0	0.0	0.0	0.0	0.0	0.0	0.0	0.0	0.0	0.0	0.0	0.0	0.0	0.0	0.36493000000000003	0.0	0.0	0.0	0.0	0.18547	0.18547	0.0	0.0	0.0	0.0	0.0	0.0	0.0	0.0	0.0	0.0	0.0	0.0	0.0	0.0	0.0	0.0
0.0	0.0	0.0	0.0	0.0	0.0	0.0	0.0	0.0	0.35255	0.0	0.0	0.35255	0.0	0.0	0.0	0.17899	0.0	0.0	0.0	0.0	0.0	0.0	0.0	0.0	0.0	0.0	0.0	0.66881	0.0	0.0	0.0	0.0	0.0	0.0	0.0	0.0	0.51658	0.0	0.0	0.0	0.0	0.0	0.0	0.0	0.0	0.0	0.0	0.0	0.0
0.0	0.6392800000000001	0.0	0.33553	0.0	0.0	0.0	0.0	0.0	0.0	0.0	0.0	0.0	0.33553	0.0	0.0	0.33553	0.0	0.0	0.0	0.0	0.0	0.6392800000000001	0.0	0.0	0.0	0.0	0.33553	0.33553	0.0	0.0	0.0	0.0	0.0	0.0	0.0	0.0	0.33553	0.0	0.0	0.0	0.33553	0.0	0.0	0.0	0.0	0.0	0.0	0.0	0.0
0.0	0.23131	0.0	0.23131	0.0	0.0	0.0	0.23131	0.0	0.0	0.0	0.0	0.0	0.0	0.0	0.0	0.23131	0.0	0.0	0.0	0.0	0.0	0.0	0.23131	0.0	0.0	0.0	0.0	0.0	0.0	0.23131	0.23131	0.23131	0.23131	0.0	0.0	0.0	0.0	0.0	0.0	0.0	0.0	0.0	0.0	0.0	0.0	0.0	0.0	0.0	0.0
0.0	0.0	0.0	0.0	0.0	0.0	0.0	0.0	0.0	0.60709	0.0	0.0	0.0	0.4178	0.0	0.0	0.0	0.0	0.0	0.0	0.0	0.0	0.0	0.0	0.0	0.0	0.0	0.0	0.0	0.0	0.0	0.0	0.0	0.2134	0.0	0.0	0.0	0.4178	0.0	0.0	0.0	0.2134	0.0	0.0	0.0	0.0	0.0	0.0	0.0	0.0
0.0	0.0	0.0	0.0	0.0	0.0	0.0	0.0	0.0	0.0	0.0	0.0	0.0	0.0	0.0	0.0	0.0	0.0	0.0	0.0	0.0	0.0	0.0	0.0	0.0	0.0	0.0	0.0	0.80766	0.0	0.0	0.4353	0.4353	0.0	0.0	0.0	0.0	0.80766	0.0	0.0	0.0	0.0	0.0	0.0	0.0	0.0	0.0	0.0	0.4353	0.4353
0.0	0.23870999999999998	0.0	0.0	0.0	0.0	0.0	0.0	0.0	0.46502	0.0	0.23870999999999998	0.0	0.0	0.0	0.0	0.0	0.0	0.23870999999999998	0.0	0.6713600000000001	0.0	0.0	0.0	0.0	0.0	0.0	0.0	0.0	0.0	0.0	0.0	0.23870999999999998	0.46502	0.0	0.0	0.0	0.23870999999999998	0.0	0.0	0.0	0.0	0.0	0.0	0.0	0.0	0.0	0.0	0.0	0.0
0.0	0.0	0.0	0.0	0.0	0.0	0.0	0.0	0.0	0.0	0.0	0.0	0.0	0.0	0.0	0.0	0.0	0.0	0.0	0.0	0.0	0.0	0.0	0.0	0.0	0.0	0.0	0.57697	0.0	0.0	0.0	0.0	0.0	0.0	0.0	0.0	0.0	0.0	0.0	0.30023	0.0	0.0	0.0	0.0	0.0	0.0	0.0	0.0	0.0	0.57697
0.0	0.0	0.0	0.0	0.0	0.0	0.0	0.0	0.0	0.40753	0.0	0.0	0.0	0.0	0.0	0.0	0.0	0.0	0.0	0.0	0.0	0.0	0.20795999999999998	0.0	0.0	0.0	0.0	0.0	0.59299	0.0	0.0	0.0	0.0	0.20795999999999998	0.0	0.0	0.0	0.0	0.0	0.20795999999999998	0.0	0.0	0.0	0.0	0.0	0.0	0.0	0.0	0.0	0.0
0.0	0.0	0.15846	0.15846	0.0	0.0	0.0	0.0	0.0	0.15846	0.0	0.0	0.0	0.0	0.0	0.0	0.15846	0.0	0.15846	0.0	0.0	0.0	0.3131	0.0	0.0	0.0	0.0	0.15846	0.0	0.0	0.0	0.0	0.0	0.3131	0.0	0.0	0.0	0.0	0.0	0.15846	0.0	0.0	0.0	0.0	0.0	0.0	0.15846	0.0	0.0	0.0
0.0	0.0	0.0	0.37895999999999996	0.0	0.37895999999999996	0.0	0.0	0.0	0.0	0.0	0.0	0.0	0.0	0.0	0.0	0.0	0.0	0.0	0.0	0.0	0.0	0.37895999999999996	0.0	0.0	0.0	0.0	0.0	0.0	0.0	0.0	0.37895999999999996	0.0	0.0	0.0	0.0	0.0	0.0	0.0	0.0	0.0	0.0	0.0	0.0	0.0	0.0	0.0	0.0	0.0	0.0
0.0	0.0	0.0	0.0	0.0	0.0	0.0	0.0	0.0	0.0	0.0	0.0	0.0	0.77662	0.0	0.0	0.0	0.0	0.0	0.0	0.0	0.0	0.0	0.0	0.0	0.0	0.0	0.0	0.0	0.0	0.0	0.54413	0.0	0.0	0.0	0.0	0.0	0.0	0.0	0.0	0.0	0.0	0.0	0.0	0.0	0.0	0.0	0.0	0.0	0.28195
0.0	0.0	0.0	0.0	0.0	0.0	0.0	0.0	0.0	0.0	0.0	0.0	0.0	0.0	0.0	0.0	0.0	0.0	0.0	0.0	0.0	0.0	0.82814	0.0	0.0	0.0	0.0	0.0	0.0	0.0	0.0	0.44793	0.44793	0.0	0.0	0.0	0.0	0.0	0.0	0.0	0.0	0.0	0.0	0.0	0.0	0.0	0.0	0.0	0.0	0.0
0.0	0.24727	0.88084	0.0	0.0	0.0	0.0	0.24727	0.0	0.24727	0.0	0.0	0.0	0.0	0.24727	0.0	0.0	0.0	0.0	0.0	0.88084	0.0	0.48086999999999996	0.0	0.0	0.0	0.0	0.0	0.6926800000000001	0.0	0.0	0.24727	0.0	0.0	0.0	0.0	0.0	0.24727	0.0	0.24727	0.0	0.0	0.0	0.0	0.0	0.0	0.0	0.0	0.0	0.0
0.0	0.0	0.0	0.0	0.0	0.0	0.0	0.0	0.0	0.0	0.0	0.0	0.0	0.0	0.0	0.0	0.0	0.0	0.0	0.0	0.0	0.0	0.0	0.0	0.0	0.0	0.0	0.48908999999999997	0.0	0.0	0.0	0.0	0.0	0.0	0.0	0.0	0.0	0.48908999999999997	0.0	0.0	0.48908999999999997	0.0	0.0	0.0	0.0	0.0	0.0	0.0	0.0	0.0
0.0	0.88775	0.0	0.20045	0.0	0.0	0.0	0.0	0.0	0.7383	0.0	0.20045	0.0	0.0	0.0	0.0	0.0	0.0	0.0	0.0	0.0	0.0	0.20045	0.0	0.0	0.0	0.0	0.0	0.20045	0.0	0.0	0.57347	0.0	0.0	0.0	0.0	0.0	0.20045	0.20045	0.0	0.0	0.0	0.0	0.0	0.0	0.0	0.0	0.0	0.0	0.0
0.0	0.0	0.0	0.0	0.0	0.0	0.0	0.0	0.0	0.0	0.0	0.0	0.0	0.43795	0.0	0.0	0.0	0.0	0.0	0.0	0.0	0.0	0.0	0.0	0.0	0.0	0.0	0.0	0.0	0.0	0.0	0.0	0.0	0.0	0.0	0.0	0.0	0.0	0.22416	0.0	0.0	0.0	0.0	0.0	0.0	0.0	0.0	0.0	0.0	0.0
0.18659	0.0	0.0	0.0	0.0	0.0	0.0	0.0	0.0	0.0	0.0	0.0	0.0	0.36704000000000003	0.0	0.0	0.0	0.0	0.18659	0.0	0.0	0.0	0.0	0.0	0.0	0.0	0.0	0.18659	0.36704000000000003	0.0	0.0	0.6936899999999999	0.0	0.0	0.0	0.0	0.0	0.53684	0.0	0.18659	0.0	0.0	0.0	0.0	0.0	0.0	0.0	0.0	0.0	0.0
0.0	0.0	0.0	0.0	0.0	0.0	0.0	0.0	0.0	0.0	0.0	0.36405	0.0	0.0	0.0	0.0	0.0	0.0	0.0	0.0	0.0	0.0	0.68858	0.0	0.0	0.0	0.0	0.36405	0.0	0.0	0.0	0.0	0.0	0.0	0.0	0.0	0.0	0.36405	0.0	0.0	0.0	0.0	0.0	0.0	0.0	0.0	0.0	0.0	0.0	0.0
0.0	0.0	0.0	0.0	0.0	0.0	0.0	0.0	0.0	0.0	0.0	0.0	0.0	0.0	0.0	0.0	0.0	0.0	0.0	0.0	0.0	0.0	0.0	0.0	0.0	0.0	0.0	0.0	0.0	0.0	0.0	0.0	0.0	0.30715	0.0	0.0	0.5893	0.0	0.0	0.0	0.0	0.0	0.0	0.0	0.0	0.0	0.0	0.0	0.0	0.0
0.24286999999999997	0.0	0.0	0.0	0.0	0.0	0.0	0.0	0.24286999999999997	0.24286999999999997	0.0	0.0	0.0	0.0	0.0	0.0	0.0	0.0	0.0	0.0	0.0	0.0	0.24286999999999997	0.0	0.0	0.0	0.0	0.24286999999999997	0.24286999999999997	0.0	0.0	0.0	0.0	0.24286999999999997	0.0	0.0	0.0	0.0	0.0	0.47272	0.0	0.0	0.0	0.0	0.0	0.0	0.0	0.0	0.0	0.0
0.0	0.0	0.0	0.0	0.0	0.0	0.0	0.0	0.0	0.55682	0.0	0.0	0.0	0.0	0.0	0.0	0.0	0.28898	0.0	0.0	0.0	0.0	0.0	0.0	0.0	0.0	0.0	0.0	0.0	0.0	0.0	0.28898	0.0	0.0	0.0	0.0	0.0	0.0	0.0	0.28898	0.0	0.0	0.0	0.0	0.0	0.0	0.0	0.0	0.0	0.0
0.0	0.0	0.0	0.1829	0.0	0.0	0.0	0.0	0.0	0.68167	0.0	0.0	0.0	0.0	0.0	0.0	0.1829	0.0	0.0	0.0	0.0	0.0	0.36001	0.0	0.0	0.0	0.0	0.1829	0.0	0.0	0.0	0.36001	0.0	0.0	0.0	0.0	0.0	0.0	0.0	0.1829	0.0	0.0	0.0	0.0	0.0	0.0	0.0	0.0	0.0	0.0
0.19993	0.0	0.0	0.19993	0.0	0.0	0.0	0.0	0.0	0.57208	0.0	0.0	0.0	0.0	0.0	0.0	0.0	0.19993	0.0	0.0	0.0	0.0	0.39237	0.0	0.0	0.0	0.0	0.57208	0.19993	0.0	0.19993	0.39237	0.0	0.0	0.0	0.0	0.0	0.0	0.0	0.0	0.0	0.0	0.0	0.0	0.0	0.0	0.0	0.0	0.0	0.0
0.0	0.0	0.0	0.0	0.0	0.0	0.0	0.0	0.0	0.0	0.0	0.0	0.0	0.0	0.0	0.0	0.39252	0.0	0.0	0.0	0.0	0.0	0.39252	0.0	0.0	0.0	0.0	0.0	0.39252	0.0	0.0	0.0	0.0	0.73685	0.0	0.0	0.0	0.0	0.0	0.73685	0.0	0.0	0.0	0.0	0.0	0.0	0.0	0.0	0.0	0.0
0.0	0.3027	0.0	0.0	0.0	0.0	0.0	0.0	0.0	0.15307	0.0	0.15307	0.0	0.0	0.0	0.0	0.0	0.0	0.0	0.0	0.0	0.0	0.15307	0.0	0.0	0.0	0.0	0.15307	0.0	0.0	0.0	0.0	0.3027	0.3027	0.0	0.0	0.0	0.3027	0.0	0.15307	0.0	0.0	0.0	0.0	0.0	0.0	0.44608000000000003	0.0	0.0	0.0
0.0	0.0	0.0	0.0	0.0	0.0	0.0	0.0	0.0	0.0	0.0	0.0	0.0	0.0	0.0	0.0	0.0	0.0	0.0	0.0	0.0	0.0	0.0	0.0	0.0	0.0	0.0	0.0	0.0	0.0	0.0	0.3894	0.0	0.0	0.0	0.0	0.0	0.3894	0.0	0.0	0.0	0.0	0.0	0.0	0.0	0.0	0.0	0.0	0.0	0.0
0.24600999999999998	0.0	0.0	0.0	0.0	0.0	0.0	0.24600999999999998	0.0	0.6895600000000001	0.0	0.0	0.0	0.24600999999999998	0.0	0.0	0.0	0.24600999999999998	0.0	0.0	0.0	0.0	0.24600999999999998	0.0	0.0	0.0	0.0	0.0	0.24600999999999998	0.0	0.0	0.24600999999999998	0.0	0.0	0.0	0.0	0.0	0.0	0.0	0.0	0.0	0.0	0.0	0.0	0.0	0.0	0.0	0.0	0.0	0.0
0.0	0.0	0.0	0.35545	0.0	0.0	0.0	0.1207	0.0	0.46681999999999996	0.0	0.0	0.0	0.0	0.0	0.0	0.1207	0.0	0.0	0.0	0.0	0.0	0.1207	0.0	0.0	0.0	0.0	0.1207	0.1207	0.0	0.0	0.23968000000000003	0.0	0.0	0.0	0.0	0.0	0.23968000000000003	0.0	0.1207	0.0	0.0	0.0	0.0	0.0	0.0	0.0	0.0	0.0	0.0
0.0	0.0	0.0	0.0	0.0	0.0	0.0	0.0	0.0	0.30141999999999997	0.0	0.0	0.0	0.0	0.0	0.0	0.30141999999999997	0.0	0.0	0.0	0.0	0.0	0.0	0.0	0.0	0.0	0.0	0.0	0.30141999999999997	0.0	0.0	0.57909	0.0	0.0	0.0	0.0	0.0	1.2113	0.30141999999999997	0.0	0.0	0.0	0.0	0.0	0.0	0.0	0.0	0.0	0.0	0.0
0.0	0.0	0.0	0.3976	0.0	0.0	0.20269	0.0	0.0	0.3976	0.0	0.0	0.0	0.20269	0.0	0.0	0.3976	0.0	0.0	0.0	0.20269	0.0	0.3976	0.0	0.0	0.0	0.0	0.20269	0.0	0.0	0.0	0.0	0.0	0.0	0.0	0.0	0.0	0.57929	0.0	0.20269	0.0	0.0	0.57929	0.0	0.0	0.0	0.0	0.0	0.0	0.0
0.0	0.16176	0.0	0.0	0.0	0.0	0.0	0.0	0.0	0.16176	0.0	0.0	0.0	0.0	0.0	0.0	0.31948000000000004	0.0	0.0	0.0	0.0	0.0	0.16176	0.0	0.0	0.0	0.0	0.16176	0.0	0.0	0.0	0.61112	0.0	0.16176	0.0	0.0	0.0	0.46991000000000005	0.0	0.0	0.0	0.0	0.0	0.0	0.0	0.0	0.0	0.0	0.0	0.0
0.0	0.0	0.0	0.0	0.0	0.0	0.0	0.0	0.0	0.0	0.0	0.0	0.0	0.0	0.0	0.0	0.0	0.0	0.0	0.0	0.0	0.0	0.0	0.0	0.0	0.0	0.0	0.33055	0.33055	0.0	0.0	0.33055	0.0	0.0	0.0	0.0	0.0	0.0	0.33055	0.0	0.0	0.0	0.0	0.0	0.0	0.0	0.0	0.0	0.0	0.0
0.26454	0.0	0.0	0.0	0.0	0.0	0.0	0.0	0.0	0.51254	0.0	0.0	0.0	0.0	0.0	0.0	0.26454	0.0	0.0	0.0	0.0	0.0	0.26454	0.0	0.0	0.0	0.0	0.51254	0.51254	0.0	0.0	0.0	0.0	0.0	0.0	0.0	0.0	0.26454	0.0	0.26454	0.0	0.0	0.0	0.0	0.0	0.0	0.0	0.0	0.0	0.0
0.22161999999999998	0.0	0.0	0.0	0.0	0.0	0.0	0.0	0.0	0.0	0.0	0.0	0.0	0.43322	0.0	0.0	0.43322	0.0	0.0	0.0	0.0	0.0	0.80424	0.0	0.0	0.0	0.0	0.43322	0.0	0.0	0.0	0.6282	0.0	0.0	0.0	0.0	0.0	0.0	0.0	0.22161999999999998	0.0	0.0	0.0	0.0	0.0	0.0	0.0	0.0	0.0	0.0
0.0	0.0	0.0	0.0	0.0	0.0	0.0	0.0	0.0	0.0	0.0	0.0	0.0	0.20122	0.0	0.0	0.0	0.0	0.0	0.0	0.0	0.0	0.0	0.0	0.0	0.0	0.0	0.0	0.20122	0.0	0.0	0.20122	0.0	0.0	0.0	0.0	0.0	0.0	0.0	0.39482	0.0	0.0	0.0	0.0	0.0	0.0	0.0	0.0	0.0	0.0
0.0	0.0	0.0	0.0	0.0	0.0	0.0	0.0	0.0	0.1829	0.0	0.0	0.0	0.0	0.0	0.0	0.1829	0.0	0.0	0.0	0.0	0.0	0.5270199999999999	0.0	0.0	0.0	0.0	0.0	0.5270199999999999	0.0	0.0	0.1829	0.1829	0.0	0.0	0.0	0.0	0.0	0.1829	0.0	0.0	0.0	0.0	0.0	0.0	0.0	0.0	0.0	0.0	0.0
0.0	0.0	0.0	0.21391999999999997	0.0	0.0	0.0	0.0	0.0	0.0	0.0	0.0	0.0	0.0	0.0	0.0	0.0	0.21391999999999997	0.0	0.0	0.0	0.0	0.0	0.0	0.0	0.0	0.0	0.0	0.0	0.0	0.0	0.0	0.0	0.0	0.0	0.0	0.0	0.0	0.0	0.21391999999999997	0.0	0.0	0.0	0.0	0.0	0.0	0.21391999999999997	0.0	0.0	0.0
0.0	0.0	0.0	0.0	0.0	0.0	0.0	0.0	0.0	1.2027	0.0	0.0	0.0	0.0	0.0	0.0	0.0	0.0	0.0	0.0	0.0	0.0	0.0	0.0	0.0	0.0	0.0	0.0	0.0	0.0	0.0	0.0	0.0	0.0	0.0	0.0	0.0	0.0	0.37006999999999995	0.0	0.0	0.0	0.0	0.0	0.0	0.0	0.37006999999999995	0.0	0.0	0.0
0.0	0.32083	0.0	0.0	0.0	0.0	0.0	0.0	0.0	0.0	0.0	0.0	0.0	0.61349	0.0	0.0	0.61349	0.0	0.0	0.0	0.0	0.0	0.0	0.0	0.0	0.0	0.0	0.0	0.0	0.0	0.0	0.61349	0.0	0.0	0.0	0.0	0.0	0.0	0.0	0.32083	0.0	0.0	0.0	0.0	0.0	0.0	0.0	0.0	0.0	0.0
0.16945	0.0	0.0	0.0	0.0	0.0	0.0	0.0	0.0	0.0	0.0	0.0	0.33428	0.0	0.0	0.0	0.0	0.0	0.0	0.0	0.0	0.16945	0.33428	0.0	0.0	0.0	0.0	0.33428	0.33428	0.0	0.0	0.0	0.0	0.33428	0.0	0.0	0.0	0.16945	0.0	0.0	0.0	0.33428	0.49085	0.0	0.0	0.0	0.0	0.0	0.0	0.0
0.0	0.0	0.0	0.0	0.0	0.0	0.0	0.0	0.0	0.26479	0.0	0.0	0.0	0.0	0.0	0.26479	0.26479	0.0	0.0	0.0	0.0	0.0	0.0	0.0	0.0	0.0	0.0	0.0	0.26479	0.0	0.0	0.0	0.0	0.0	0.0	0.0	0.0	0.73557	0.0	0.0	0.0	0.0	0.0	0.0	0.0	0.0	0.51302	0.0	0.0	0.0
0.32994	0.62951	0.0	0.0	0.0	0.0	0.0	0.0	0.0	0.62951	0.0	0.0	0.0	0.32994	0.0	0.0	0.32994	0.0	0.0	0.0	0.0	0.0	0.0	0.0	0.0	0.0	0.0	0.0	0.0	0.0	0.0	0.0	0.0	0.0	0.0	0.0	0.0	0.32994	0.0	0.0	0.0	0.0	0.0	0.0	0.0	0.0	0.0	0.0	0.0	0.0
0.0	0.0	0.0	0.26978	0.0	0.0	0.0	0.0	0.0	0.52208	0.0	0.0	0.0	0.0	0.0	0.0	0.0	0.26978	0.0	0.0	0.0	0.0	0.26978	0.0	0.0	0.0	0.0	0.0	0.26978	0.0	0.0	0.26978	0.0	0.0	0.0	0.0	0.0	0.0	0.0	0.26978	0.0	0.0	0.0	0.0	0.0	0.0	0.0	0.0	0.0	0.0
0.15241	0.0	0.0	0.0	0.0	0.0	0.0	0.0	0.0	0.15241	0.0	0.0	0.0	0.30141999999999997	0.0	0.0	0.0	0.0	0.0	0.0	0.0	0.0	0.0	0.0	0.0	0.0	0.0	0.30141999999999997	0.0	0.0	0.0	0.15241	0.0	0.0	0.0	0.0	0.0	0.0	0.0	0.0	0.0	0.0	0.0	0.0	0.0	0.0	0.0	0.0	0.0	0.0
0.0	0.0	0.0	0.0	0.0	0.0	0.0	0.0	0.0	0.71778	0.0	0.0	0.0	0.25749	0.0	0.0	0.0	0.0	0.0	0.0	0.0	0.0	0.0	0.0	0.0	0.0	0.0	0.25749	0.0	0.0	0.0	0.0	0.0	0.0	0.0	0.0	0.0	0.0	0.0	0.0	0.0	0.0	0.0	0.0	0.0	0.0	0.0	0.0	0.0	0.0
0.2618	0.2618	0.0	0.0	0.0	0.0	0.0	0.0	0.0	0.2618	0.0	0.0	0.0	0.0	0.0	0.0	0.0	0.0	0.0	0.0	0.0	0.0	0.0	0.0	0.0	0.0	0.0	0.2618	0.2618	0.0	0.0	0.0	0.0	0.0	0.0	0.0	0.0	0.2618	0.0	0.0	0.0	0.0	0.0	0.0	0.0	0.0	0.0	0.0	0.0	0.0
0.0	0.0	0.0	0.13208	0.0	0.0	0.0	0.0	0.0	0.13208	0.0	0.0	0.26193	0.0	0.0	0.0	0.0	0.0	0.0	0.0	0.0	0.0	0.13208	0.0	0.0	0.0	0.0	0.13208	0.0	0.0	0.0	0.13208	0.13208	0.0	0.0	0.0	0.0	0.0	0.0	0.13208	0.0	0.0	0.0	0.0	0.0	0.0	0.0	0.0	0.0	0.0
0.0	0.0	0.0	0.29738000000000003	0.0	0.0	0.0	0.0	0.0	0.0	0.0	0.0	0.0	0.0	0.0	0.0	0.29738000000000003	0.0	0.0	0.0	0.0	0.0	0.0	0.0	0.0	0.0	0.0	0.0	0.0	0.0	0.0	0.29738000000000003	0.0	0.29738000000000003	0.0	0.0	0.0	0.0	0.0	0.0	0.0	0.0	0.0	0.0	0.0	0.0	0.29738000000000003	0.0	0.0	0.0
0.0	0.0	0.0	0.0	0.0	0.0	0.0	0.0	0.0	0.19285	0.0	0.0	0.0	0.0	0.0	0.0	0.0	0.19285	0.0	0.0	0.0	0.0	0.0	0.0	0.0	0.0	0.0	0.19285	0.0	0.0	0.0	0.55347	0.0	0.0	0.0	0.0	0.0	0.0	0.0	0.0	0.0	0.0	0.0	0.0	0.0	0.0	0.0	0.0	0.0	0.0
0.0	0.0	0.0	0.0	0.0	0.21356999999999998	0.0	0.0	0.0	0.77946	0.0	0.77946	0.21356999999999998	0.21356999999999998	0.0	0.0	0.60755	0.0	0.0	0.0	0.0	0.0	0.21356999999999998	0.0	0.0	0.0	0.0	0.41811000000000004	0.60755	0.0	0.0	0.0	0.0	0.0	0.0	0.0	0.0	0.41811000000000004	0.0	0.0	0.0	0.0	0.0	0.0	0.0	0.0	0.0	0.0	0.0	0.0
0.0	0.0	0.0	0.15388	0.0	0.0	0.0	0.0	0.0	0.15388	0.0	0.0	0.0	0.0	0.0	0.0	0.15388	0.0	0.0	0.0	0.0	0.0	0.44828999999999997	0.0	0.0	0.0	0.0	0.15388	0.0	0.0	0.0	0.30426	0.0	0.0	0.0	0.0	0.0	0.30426	0.0	0.0	0.0	0.0	0.0	0.0	0.0	0.0	0.0	0.0	0.0	0.0
0.0	0.0	0.0	0.13534000000000002	0.0	0.0	0.0	0.0	0.0	0.51936	0.0	0.0	0.0	0.0	0.0	0.0	0.0	0.0	0.0	0.0	0.0	0.0	0.13534000000000002	0.0	0.0	0.0	0.0	0.13534000000000002	0.0	0.0	0.0	0.13534000000000002	0.26827	0.0	0.0	0.0	0.0	0.0	0.0	0.0	0.0	0.0	0.0	0.0	0.0	0.0	0.0	0.0	0.0	0.0
0.0	0.0	0.0	0.0	0.0	0.0	0.0	0.0	0.0	0.43548000000000003	0.0	0.0	0.0	0.0	0.0	0.0	0.63129	0.0	0.22283000000000003	0.0	0.0	0.0	0.0	0.0	0.0	0.0	0.0	0.0	0.22283000000000003	0.0	0.0	0.0	0.0	0.0	0.0	0.0	0.0	0.22283000000000003	0.0	0.22283000000000003	0.0	0.0	0.0	0.0	0.0	0.0	0.0	0.0	0.0	0.0
0.0	0.18252000000000002	0.0	0.0	0.0	0.0	0.0	0.0	0.0	0.5260199999999999	0.0	0.0	0.0	0.18252000000000002	0.0	0.0	0.18252000000000002	0.0	0.0	0.0	0.18252000000000002	0.0	0.3593	0.0	0.0	0.0	0.0	0.3593	0.0	0.0	0.0	0.0	0.0	0.0	0.0	0.0	0.0	0.3593	0.0	0.0	0.0	0.0	0.0	0.0	0.0	0.0	0.3593	0.0	0.0	0.0
0.0	0.0	0.0	0.0	0.0	0.0	0.0	0.0	0.0	0.20845	0.0	0.40847	0.0	0.20845	0.0	0.0	0.0	0.20845	0.0	0.0	0.0	0.0	0.0	0.0	0.0	0.0	0.0	0.40847	0.0	0.0	0.0	0.40847	0.0	0.76346	0.0	0.0	0.0	0.20845	0.0	0.0	0.0	0.0	0.0	0.0	0.0	0.0	0.0	0.0	0.0	0.0
0.0	0.0	0.0	0.0	0.0	0.0	0.0	0.0	0.0	0.37842	0.0	0.19257	0.0	0.0	0.0	0.0	0.0	0.0	0.0	0.0	0.0	0.0	0.37842	0.19257	0.0	0.0	0.0	0.37842	0.19257	0.0	0.0	0.0	0.0	0.0	0.0	0.0	0.0	0.0	0.0	0.19257	0.0	0.0	0.19257	0.0	0.0	0.0	0.0	0.0	0.0	0.0
0.18158	0.3575	0.0	0.0	0.0	0.0	0.0	0.18158	0.0	0.18158	0.0	0.18158	0.0	0.0	0.0	0.0	0.0	0.18158	0.0	0.0	0.0	0.0	0.0	0.0	0.0	0.0	0.0	0.3575	0.0	0.0	0.3575	0.0	0.5235	0.0	0.0	0.0	0.0	0.18158	0.0	0.0	0.0	0.0	0.0	0.0	0.0	0.0	0.0	0.0	0.0	0.0
0.26361999999999997	0.26361999999999997	0.0	0.0	0.0	0.0	0.0	0.0	0.0	0.0	0.0	0.51085	0.0	0.0	0.0	0.0	0.7327199999999999	0.0	0.0	0.0	0.0	0.0	0.0	0.0	0.0	0.0	0.0	0.92779	0.0	0.0	0.0	0.0	0.0	0.0	0.0	0.0	0.0	0.0	0.0	0.0	0.0	0.0	0.0	0.0	0.0	0.0	0.0	0.0	0.0	0.0
0.0	0.0	0.0	0.17542	0.0	0.0	0.0	0.0	0.0	0.34573000000000004	0.0	0.0	0.0	0.0	0.0	0.0	0.0	0.17542	0.17542	0.0	0.0	0.0	0.17542	0.0	0.0	0.0	0.0	0.0	0.17542	0.0	0.0	0.0	0.0	0.0	0.0	0.0	0.0	0.0	0.34573000000000004	0.34573000000000004	0.0	0.0	0.0	0.0	0.0	0.0	0.0	0.0	0.0	0.0
0.0	0.0	0.0	0.0	0.0	0.0	0.0	0.0	0.0	0.0	0.0	0.0	0.0	0.0	0.0	0.0	0.0	0.0	0.0	0.0	0.0	0.0	0.0	0.0	0.0	0.0	0.0	0.0	0.0	0.0	0.0	0.0	0.0	0.42336	0.0	0.0	0.0	0.42336	0.0	0.0	0.0	0.0	0.0	0.0	0.0	0.0	0.0	0.0	0.0	0.0
0.0	0.0	0.0	0.0	0.0	0.11596	0.0	0.0	0.11596	0.0	0.0	0.0	0.0	0.0	0.0	0.0	0.0	0.0	0.11596	0.0	0.0	0.0	0.2304	0.0	0.0	0.0	0.0	0.11596	0.11596	0.0	0.0	0.11596	0.0	0.2304	0.0	0.0	0.0	0.11596	0.0	0.0	0.0	0.0	0.11596	0.0	0.0	0.0	0.11596	0.0	0.0	0.0
0.0	0.0	0.0	0.0	0.0	0.0	0.0	0.0	0.0	0.4353	0.0	0.0	0.0	0.0	0.0	0.0	0.80766	0.0	0.0	0.0	0.0	0.0	0.4353	0.0	0.0	0.0	0.0	0.0	0.0	0.0	0.0	0.0	0.0	0.0	0.0	0.0	0.0	0.0	0.0	0.0	0.0	0.0	0.0	0.0	0.0	0.0	0.0	0.0	0.0	0.4353
0.0	0.0	0.0	0.0	0.0	0.0	0.0	0.21699000000000002	0.0	0.79002	0.0	0.0	0.0	0.0	0.0	0.0	0.0	0.0	0.0	0.0	0.0	0.0	0.0	0.0	0.0	0.0	0.0	0.21699000000000002	0.21699000000000002	0.0	0.0	0.0	0.0	0.0	0.0	0.0	0.0	0.42453	0.0	0.0	0.0	0.0	0.0	0.0	0.0	0.0	0.0	0.0	0.0	0.0
0.13103	0.13103	0.0	0.13103	0.0	0.0	0.0	0.25988	0.0	0.0	0.0	0.0	0.13103	0.13103	0.0	0.0	0.0	0.0	0.0	0.0	0.13103	0.0	0.0	0.0	0.0	0.0	0.0	0.13103	0.0	0.0	0.0	0.38466	0.0	0.25988	0.0	0.0	0.0	0.0	0.0	0.13103	0.0	0.0	0.0	0.0	0.0	0.0	0.0	0.0	0.0	0.0
0.0	0.0	0.0	0.17082999999999998	0.0	0.0	0.0	0.0	0.0	0.17082999999999998	0.0	0.0	0.0	0.17082999999999998	0.0	0.0	0.0	0.0	0.17082999999999998	0.0	0.0	0.0	0.33691	0.0	0.0	0.0	0.0	0.17082999999999998	0.0	0.0	0.0	0.0	0.0	0.0	0.0	0.0	0.0	0.33691	0.0	0.0	0.0	0.0	0.0	0.0	0.0	0.0	0.33691	0.0	0.0	0.0
0.0	0.0	0.0	0.0	0.0	0.0	0.0	0.0	0.0	0.59087	0.0	0.0	0.0	0.0	0.0	0.0	0.0	0.0	0.0	0.0	0.0	0.0	0.0	0.0	0.0	0.0	0.0	0.30805	0.0	0.0	0.0	0.0	0.0	0.30805	0.0	0.0	0.0	0.0	0.0	0.0	0.0	0.0	0.0	0.0	0.0	0.0	0.0	0.0	0.0	0.0
0.0	0.0	0.0	0.0	0.0	0.0	0.0	0.0	0.0	0.2207	0.0	0.2207	0.0	0.0	0.0	0.0	0.2207	0.0	0.0	0.0	0.0	0.0	0.0	0.2207	0.0	0.0	0.0	0.0	0.0	0.0	0.0	0.0	0.0	0.0	0.0	0.0	0.0	0.43149	0.0	0.0	0.0	0.0	0.0	0.0	0.0	0.0	0.0	0.0	0.0	0.0
0.0	0.0	0.0	0.2652	0.0	0.0	0.0	0.0	0.0	0.0	0.0	0.2652	0.0	0.0	0.0	0.51374	0.0	0.0	0.0	0.0	0.0	0.0	0.0	0.0	0.0	0.0	0.0	0.2652	0.2652	0.0	0.0	0.51374	0.2652	0.0	0.0	0.0	0.0	0.0	0.0	0.2652	0.0	0.0	0.0	0.0	0.0	0.0	0.0	0.0	0.0	0.0
0.0	0.0	0.0	0.43046	0.0	0.0	0.0	0.0	0.0	0.43046	0.0	0.0	0.0	0.0	0.0	0.0	0.0	0.0	0.0	0.0	0.0	0.0	0.43046	0.0	0.0	0.0	0.0	0.0	0.0	0.0	0.0	0.0	0.0	0.0	0.0	0.0	0.0	0.0	0.43046	0.0	0.0	0.0	0.0	0.0	0.0	0.0	0.0	0.0	0.0	0.0
0.0	0.0	0.0	0.34843	0.0	0.0	0.0	0.0	0.0	1.1507	0.0	0.0	0.0	0.0	0.0	0.0	0.0	0.0	0.0	0.0	0.0	0.0	0.0	0.34843	0.0	0.0	0.0	0.34843	0.0	0.0	0.0	0.34843	0.0	0.0	0.0	0.0	0.34843	0.0	0.0	0.0	0.0	0.0	0.0	0.0	0.0	0.0	0.0	0.0	0.0	0.0
0.0	0.0	0.0	0.0	0.0	0.0	0.0	0.0	0.0	0.34198	0.0	0.0	0.0	0.50169	0.0	0.0	0.0	0.0	0.17346	0.0	0.0	0.0	0.34198	0.0	0.0	0.0	0.0	0.0	0.65049	0.0	0.0	0.17346	0.0	0.17346	0.0	0.0	0.0	0.0	0.0	0.0	0.0	0.0	0.0	0.0	0.0	0.0	0.0	0.0	0.0	0.0
0.43588999999999994	0.0	0.0	0.43588999999999994	0.0	0.0	0.0	0.0	0.0	0.69292	0.0	0.0	0.0	0.29556	0.0	0.0	0.0	0.0	0.14939000000000002	0.0	0.0	0.0	0.29556	0.29556	0.0	0.0	0.0	0.14939000000000002	0.0	0.0	0.0	0.14939000000000002	0.0	0.0	0.0	0.0	0.0	0.14939000000000002	0.0	0.29556	0.0	0.0	0.0	0.0	0.0	0.0	0.0	0.0	0.0	0.0
0.0	0.0	0.0	0.0	0.0	0.0	0.0	0.23223000000000002	0.0	0.23223000000000002	0.0	0.83631	0.0	0.0	0.0	0.0	0.0	0.0	0.0	0.0	0.0	0.0	0.23223000000000002	0.0	0.0	0.0	0.0	0.23223000000000002	0.23223000000000002	0.0	0.0	0.23223000000000002	0.0	0.0	0.0	0.0	0.0	0.23223000000000002	0.0	0.23223000000000002	0.0	0.0	0.0	0.0	0.0	0.0	0.0	0.0	0.0	0.0
0.0	0.0	0.0	0.27088	0.0	0.0	0.0	0.0	0.0	0.52408	0.0	0.27088	0.0	0.0	0.0	0.0	0.0	0.0	0.0	0.0	0.0	0.0	0.52408	0.0	0.0	0.0	0.0	0.0	0.0	0.0	0.0	0.27088	0.0	0.27088	0.0	0.0	0.0	0.0	0.0	0.27088	0.0	0.0	0.0	0.0	0.0	0.0	0.0	0.0	0.0	0.0
0.0	0.0	0.0	0.0	0.0	0.0	0.0	0.0	0.0	0.5557	0.0	0.0	0.0	0.0	0.0	0.0	0.0	0.0	0.0	0.0	0.0	0.0	0.79176	0.0	0.0	0.0	0.0	0.0	0.0	0.0	0.0	0.28836999999999996	0.0	0.5557	0.0	0.0	0.0	0.0	0.0	0.28836999999999996	0.0	0.0	0.0	0.0	0.0	0.0	0.0	0.0	0.0	0.0
0.0	0.0	0.0	0.0	0.0	0.0	0.0	0.0	0.0	0.0	0.0	0.18885	0.0	0.0	0.0	0.0	0.0	0.0	0.18885	0.0	0.0	0.0	0.37135999999999997	0.0	0.0	0.0	0.0	0.0	0.18885	0.0	0.0	0.18885	0.0	0.0	0.0	0.0	0.0	0.0	0.0	0.0	0.0	0.0	0.0	0.0	0.0	0.0	0.0	0.0	0.0	0.0
0.0	0.0	0.0	0.37777	0.0	0.0	0.0	0.0	0.0	0.55179	0.0	0.0	0.19222	0.19222	0.0	0.0	0.0	0.0	0.37777	0.0	0.0	0.0	0.55179	0.0	0.0	0.0	0.0	0.19222	0.19222	0.0	0.0	0.37777	0.0	0.0	0.0	0.0	0.0	0.0	0.0	0.0	0.0	0.0	0.0	0.0	0.0	0.0	0.0	0.0	0.0	0.19222
0.70902	0.0	0.0	0.37605	0.0	0.0	0.0	0.0	0.0	0.0	0.0	0.0	0.0	0.0	0.0	0.0	0.0	0.0	0.37605	0.0	0.0	0.0	0.0	0.0	0.0	0.0	0.0	0.37605	0.37605	0.0	0.0	0.0	0.0	0.0	0.0	0.0	0.0	0.0	0.0	0.0	0.0	0.0	0.0	0.0	0.0	0.0	0.0	0.0	0.0	0.0
0.0	0.0	0.30805	0.0	0.0	0.0	0.0	0.0	0.0	0.30805	0.0	0.0	0.0	0.0	0.0	0.0	0.8374299999999999	0.0	0.0	0.0	0.0	0.0	0.30805	0.0	0.0	0.0	0.0	0.30805	0.0	0.0	0.0	0.30805	0.0	0.0	0.0	0.0	0.0	0.0	0.30805	0.0	0.0	0.0	0.0	0.0	0.0	0.0	0.30805	0.0	0.0	0.0
0.0	0.0	0.0	0.0	0.0	0.0	0.0	0.0	0.0	0.0	0.0	0.7784	0.0	0.0	0.0	0.0	0.0	0.0	0.0	0.0	0.0	0.0	0.7784	0.0	0.0	0.0	0.0	0.7784	0.0	0.0	0.0	0.0	0.0	0.0	0.0	0.0	0.0	0.0	0.0	0.0	0.0	0.0	0.0	0.0	0.0	0.0	0.0	0.0	0.0	0.0
0.19979	0.0	0.0	0.0	0.0	0.0	0.0	0.0	0.0	0.7361300000000001	0.0	0.0	0.0	0.5716899999999999	0.0	0.0	0.0	0.0	0.0	0.0	0.0	0.0	0.19979	0.0	0.0	0.0	0.0	0.0	0.0	0.0	0.0	0.0	0.0	0.3921	0.0	0.0	0.0	0.0	0.0	0.0	0.0	0.0	0.0	0.0	0.0	0.0	0.0	0.0	0.0	0.0
0.0	0.0	0.0	0.0	0.0	0.0	0.0	0.0	0.0	0.0	0.0	0.0	0.0	0.53773	0.0	0.0	0.0	0.0	0.0	0.0	0.0	0.0	0.0	0.0	0.0	0.0	0.0	0.0	0.53773	0.0	0.0	0.0	0.0	0.0	0.0	0.0	0.0	0.0	0.0	0.0	0.0	0.0	0.0	0.0	0.0	0.0	0.0	0.0	0.0	0.0
0.0	0.0	0.0	0.0	0.0	0.0	0.0	0.0	0.0	0.0	0.0	0.77256	0.0	0.0	0.0	0.0	0.0	0.41396000000000005	0.0	0.0	0.0	0.0	0.0	0.0	0.0	0.0	0.0	0.41396000000000005	0.0	0.0	0.0	0.0	0.0	0.0	0.0	0.0	0.0	0.0	0.0	0.0	0.0	0.0	0.0	0.0	0.0	0.0	0.0	0.0	0.0	0.0
0.0	0.0	0.0	0.0	0.0	0.0	0.0	0.0	0.0	0.63708	0.0	0.0	0.0	0.0	0.0	0.0	0.0	0.0	0.0	0.0	0.0	0.0	0.89656	0.0	0.0	0.0	0.0	0.0	0.0	0.0	0.0	0.89656	0.0	0.33428	0.0	0.0	0.0	0.33428	0.0	0.33428	0.0	0.0	0.0	0.0	0.0	0.0	0.0	0.0	0.0	0.0
0.0	0.0	0.0	0.0	0.0	0.0	0.0	0.0	0.0	0.27579000000000004	0.0	0.0	0.0	0.0	0.0	0.0	0.0	0.0	0.5330199999999999	0.0	0.0	0.0	0.27579000000000004	0.27579000000000004	0.0	0.0	0.0	0.0	0.7620100000000001	0.0	0.0	0.0	0.27579000000000004	0.0	0.0	0.0	0.0	0.0	0.0	0.0	0.0	0.0	0.0	0.0	0.0	0.0	0.0	0.0	0.0	0.0
0.0	0.0	0.0	0.0	0.0	0.0	0.0	0.0	0.0	0.61862	0.0	0.0	0.0	0.0	0.0	0.0	0.0	0.0	0.0	0.0	0.0	0.0	0.61862	0.0	0.0	0.0	0.0	0.0	0.0	0.0	0.0	0.61862	0.0	0.0	0.0	0.0	0.0	0.0	0.0	0.0	0.0	0.0	0.0	0.0	0.0	0.0	0.0	0.0	0.0	0.0
0.0	0.0	0.0	0.21001	0.0	0.0	0.21001	0.0	0.0	0.59833	0.0	0.59833	0.0	0.0	0.0	0.0	0.0	0.0	0.0	0.0	0.0	0.0	0.21001	0.0	0.0	0.0	0.0	0.21001	0.0	0.0	0.0	0.21001	0.0	0.0	0.0	0.0	0.0	0.0	0.0	0.0	0.0	0.0	0.0	0.0	0.0	0.0	0.0	0.0	0.0	0.0
0.0	0.22782	0.0	0.22782	0.22782	0.0	0.0	0.0	0.0	0.44478999999999996	0.0	0.0	0.0	0.0	0.0	0.0	0.44478999999999996	0.22782	0.0	0.0	0.0	0.0	0.0	0.0	0.0	0.0	0.0	0.0	0.44478999999999996	0.0	0.0	0.0	0.22782	0.0	0.0	0.0	0.0	0.0	0.0	0.0	0.0	0.0	0.0	0.0	0.0	0.0	0.0	0.0	0.0	0.0
0.0	0.0	0.0	0.0	0.0	0.0	0.0	0.0	0.0	0.0	0.0	0.4725	0.0	0.0	0.0	0.0	0.0	0.0	0.0	0.0	0.0	0.0	0.0	0.0	0.0	0.0	0.0	0.0	0.4725	0.0	0.0	0.0	0.0	0.0	0.0	0.0	0.0	0.0	0.0	0.0	0.0	0.0	0.4725	0.0	0.0	0.0	0.0	0.0	0.0	0.0
0.0	0.0	0.0	0.0	0.0	0.0	0.0	0.0	0.0	0.61112	0.0	0.0	0.0	0.0	0.0	0.0	0.0	0.0	0.0	0.0	0.0	0.0	0.31948000000000004	0.0	0.0	0.0	0.0	0.0	0.31948000000000004	0.0	0.0	0.61112	0.0	0.0	0.0	0.0	0.0	0.31948000000000004	0.0	0.0	0.0	0.0	0.0	0.0	0.0	0.0	0.0	0.0	0.0	0.0
0.0	0.46243999999999996	0.0	0.23733	0.0	0.0	0.0	0.0	0.0	0.0	0.0	0.0	0.0	0.23733	0.0	0.0	0.0	0.0	0.0	0.0	0.0	0.0	0.23733	0.0	0.0	0.0	0.0	0.0	0.23733	0.0	0.0	0.0	0.0	0.23733	0.0	0.0	0.0	0.66789	0.0	0.0	0.0	0.0	0.0	0.0	0.0	0.0	0.0	0.0	0.0	0.0
0.0	0.0	0.0	0.0	0.0	0.0	0.0	0.0	0.0	0.41651000000000005	0.0	0.0	0.0	0.0	0.0	0.0	0.0	0.0	0.0	0.0	0.0	0.0	0.0	0.0	0.0	0.0	0.0	0.41651000000000005	0.0	0.0	0.0	1.0699	0.0	0.0	0.0	0.41651000000000005	0.0	0.41651000000000005	0.0	0.0	0.0	0.0	0.0	0.0	0.0	0.0	0.0	0.0	0.0	0.0
0.0	0.0	0.0	0.0	0.0	0.0	0.0	0.0	0.0	0.59192	0.0	0.0	0.0	0.0	0.0	0.0	0.0	0.0	0.0	0.0	0.0	0.0	0.20755	0.40676999999999996	0.0	0.0	0.0	0.40676999999999996	0.20755	0.0	0.0	0.0	0.0	0.20755	0.0	0.0	0.0	0.0	0.0	0.0	0.0	0.0	0.0	0.0	0.0	0.0	0.0	0.0	0.0	0.0
0.0	0.0	0.0	0.30141999999999997	0.0	0.0	0.0	0.0	0.0	0.0	0.0	0.0	0.0	0.0	0.0	0.0	0.0	0.0	0.0	0.0	0.0	0.0	0.30141999999999997	0.0	0.0	0.0	0.0	0.0	0.0	0.0	0.0	0.0	0.0	0.57909	0.0	0.0	0.0	0.0	0.0	0.0	0.0	0.0	0.0	0.0	0.0	0.0	0.0	0.0	0.0	0.0
0.0	0.0	0.0	0.0	0.0	0.0	0.0	0.35118	0.0	0.0	0.0	0.0	0.0	0.0	0.0	0.0	0.0	0.0	0.0	0.0	0.0	0.0	0.35118	0.35118	0.0	0.0	0.0	0.0	0.0	0.0	0.0	0.0	0.0	0.0	0.0	0.0	0.0	0.0	0.0	0.0	0.0	0.0	0.0	0.0	0.0	0.0	0.0	0.0	0.0	0.0
0.0	0.0	0.0	0.0	0.0	0.0	0.0	0.0	0.0	0.0	0.0	0.0	0.0	0.0	0.0	0.0	0.0	0.0	0.0	0.0	0.0	0.0	0.0	0.0	0.0	0.0	0.0	0.0	0.0	0.0	0.0	0.51936	0.0	0.0	0.0	0.0	0.0	0.9409200000000001	0.0	0.0	0.0	0.0	0.0	0.0	0.0	0.0	0.0	0.0	0.0	0.0
0.0	0.0	0.0	0.37826	0.0	0.0	0.12875999999999999	0.0	0.0	0.25543000000000005	0.0	0.25543000000000005	0.0	0.0	0.0	0.0	0.12875999999999999	0.0	0.12875999999999999	0.0	0.0	0.0	0.49587	0.0	0.0	0.0	0.12875999999999999	0.37826	0.0	0.0	0.0	0.25543000000000005	0.12875999999999999	0.25543000000000005	0.0	0.0	0.0	0.12875999999999999	0.0	0.37826	0.0	0.0	0.0	0.0	0.0	0.0	0.0	0.0	0.0	0.0
0.0	0.0	0.0	0.0	0.0	0.0	0.0	0.0	0.0	0.43866000000000005	0.0	0.0	0.0	0.0	0.0	0.0	0.0	0.0	0.0	0.0	0.0	0.0	0.0	0.0	0.0	0.0	0.0	0.0	0.0	0.0	0.0	0.22455	0.0	0.0	0.0	0.0	0.0	0.0	0.0	0.0	0.0	0.0	0.0	0.0	0.0	0.0	0.0	0.0	0.0	0.0
0.0	0.0	0.0	0.73493	0.0	0.0	0.0	0.0	0.0	0.0	0.0	0.0	0.0	0.0	0.0	0.0	0.0	0.0	0.39139	0.0	0.0	0.0	0.0	0.0	0.0	0.0	0.0	0.0	0.0	0.0	0.0	0.0	0.0	0.0	0.0	0.0	0.0	0.0	0.0	0.0	0.0	0.0	0.0	0.0	0.0	0.0	0.0	0.0	0.0	0.0
0.0	0.0	0.0	0.0	0.0	0.0	0.0	0.0	0.0	0.20245	0.0	0.20245	0.0	0.0	0.0	0.0	0.0	0.0	0.57868	0.0	0.0	0.0	0.20245	0.20245	0.0	0.0	0.0	0.57868	0.0	0.0	0.0	0.20245	0.20245	0.0	0.0	0.0	0.0	0.57868	0.0	0.0	0.0	0.0	0.0	0.0	0.0	0.0	0.0	0.0	0.0	0.0
0.0	0.0	0.0	0.0	0.0	0.0	0.0	0.0	0.0	0.20052999999999999	0.0	0.0	0.0	0.0	0.0	0.0	0.0	0.0	0.0	0.0	0.0	0.0	0.20052999999999999	0.0	0.0	0.0	0.0	0.0	0.0	0.0	0.0	0.57367	0.0	0.73855	0.0	0.0	0.0	0.73855	0.0	0.0	0.0	0.0	0.39352	0.0	0.0	0.0	0.0	0.0	0.0	0.0
0.0	0.0	0.0	0.46843999999999997	0.0	0.0	0.0	0.0	0.0	0.0	0.0	0.0	0.0	0.46843999999999997	0.0	0.0	0.0	0.0	0.0	0.0	0.0	0.0	0.86108	0.0	0.0	0.0	0.0	0.0	0.86108	0.0	0.0	0.0	0.0	0.0	0.0	0.0	0.0	0.46843999999999997	0.0	0.0	0.0	0.0	0.86108	0.0	0.0	0.0	0.0	0.0	0.0	0.0
0.0	0.0	0.0	0.0	0.0	0.0	0.0	0.0	0.0	0.8623700000000001	0.0	0.0	0.0	0.0	0.0	0.0	0.0	0.0	0.0	0.0	0.0	0.0	0.0	0.0	0.0	0.0	0.0	0.0	0.0	0.0	0.0	0.0	0.0	0.0	0.0	0.0	0.0	0.0	0.46925	0.0	0.0	0.0	0.0	0.0	0.0	0.0	0.0	0.0	0.0	0.0
0.0	0.0	0.0	0.32831	0.0	0.0	0.0	0.0	0.0	0.32831	0.0	0.0	0.0	0.0	0.0	0.0	0.88331	0.0	0.0	0.0	0.0	0.0	0.32831	0.0	0.0	0.0	0.0	0.32831	0.32831	0.0	0.0	0.62667	0.0	0.0	0.0	0.0	0.0	0.0	0.0	0.0	0.0	0.0	0.0	0.0	0.0	0.0	0.0	0.0	0.88331	0.0
0.0	0.0	0.0	0.0	0.0	0.0	0.0	0.0	0.0	0.0	0.0	0.0	0.0	0.77204	0.0	0.0	0.0	0.0	0.0	0.0	0.0	0.0	0.77204	0.0	0.0	0.0	0.0	0.0	0.0	0.0	0.0	0.0	0.0	0.0	0.0	0.0	0.0	0.0	0.0	0.0	0.0	0.0	0.0	0.0	0.0	0.0	0.0	0.0	0.0	0.0
0.0	0.0	0.0	0.0	0.0	0.0	0.28435	0.0	0.0	0.28435	0.0	0.0	0.0	0.0	0.0	0.54848	0.0	0.0	0.0	0.0	0.0	0.0	0.28435	0.0	0.0	0.0	0.0	0.28435	0.0	0.0	0.0	0.0	0.0	0.0	0.0	0.0	0.0	0.28435	0.0	0.0	0.0	0.0	0.0	0.0	0.0	0.0	0.0	0.0	0.0	0.0
0.0	0.16112	0.0	0.31824	0.0	0.0	0.0	0.0	0.0	0.0	0.0	0.0	0.0	0.0	0.0	0.0	0.0	0.0	0.31824	0.0	0.0	0.0	0.16112	0.0	0.0	0.0	0.0	0.0	0.31824	0.0	0.0	0.16112	0.0	0.16112	0.0	0.0	0.0	0.0	0.0	0.0	0.0	0.0	0.0	0.0	0.0	0.0	0.0	0.0	0.0	0.16112
0.0	0.0	0.0	0.0	0.0	0.0	0.0	0.0	0.0	0.21044000000000002	0.0	0.0	0.0	0.41221	0.0	0.0	0.0	0.21044000000000002	0.0	0.0	0.0	0.0	0.0	0.0	0.0	0.0	0.0	0.41221	0.21044000000000002	0.0	0.0	0.0	0.0	0.0	0.0	0.0	0.0	0.0	0.21044000000000002	0.0	0.0	0.0	0.0	0.0	0.0	0.0	0.0	0.0	0.0	0.21044000000000002
0.0	0.36307	0.0	0.0	0.0	0.0	0.0	0.0	0.0	0.0	0.0	0.0	0.0	0.0	0.0	0.0	0.0	0.0	0.36307	0.0	0.0	0.0	0.0	0.0	0.0	0.0	0.0	0.0	0.36307	0.0	0.0	0.0	0.0	0.0	0.0	0.0	0.0	0.0	0.6869	0.0	0.0	0.0	0.0	0.0	0.0	0.0	0.0	0.0	0.0	0.0
0.0	0.0	0.0	0.0	0.0	0.0	0.0	0.0	0.0	0.0	0.0	0.0	0.0	0.0	0.0	0.0	0.0	0.0	0.0	0.0	0.0	0.0	0.0	0.0	0.0	0.0	0.0	0.0	0.0	0.0	0.0	0.36504000000000003	0.36504000000000003	0.69028	0.0	0.0	0.0	0.36504000000000003	0.0	0.0	0.0	0.0	0.0	0.0	0.0	0.0	0.0	0.0	0.0	0.0
0.0	0.0	0.0	0.0	0.0	0.0	0.0	0.0	0.0	0.22882	0.0	0.0	0.0	0.0	0.0	0.0	0.22882	0.0	0.0	0.0	0.0	0.0	0.0	0.0	0.0	0.0	0.0	0.0	0.22882	0.0	0.0	0.22882	0.22882	0.0	0.0	0.0	0.0	0.0	0.0	0.0	0.0	0.0	0.0	0.0	0.0	0.0	0.0	0.0	0.0	0.0
0.0	0.0	0.0	0.0	0.0	0.0	0.0	0.0	0.0	0.0	0.0	0.0	0.0	0.0	0.0	0.0	0.0	0.0	0.0	0.0	0.0	0.0	0.0	0.0	0.0	0.0	0.0	0.0	0.0	0.0	0.0	0.6452100000000001	0.0	0.0	0.0	0.0	0.0	0.0	0.0	0.0	0.0	0.0	0.0	0.0	0.0	0.0	0.0	0.0	0.0	0.0
0.0	0.0	0.0	0.0	0.0	0.0	0.0	0.0	0.0	0.82934	0.0	0.30451	0.0	0.0	0.0	0.0	0.0	0.0	0.0	0.0	0.0	0.0	0.30451	0.0	0.0	0.0	0.0	0.0	0.30451	0.0	0.0	0.0	0.0	0.0	0.0	0.0	0.0	0.0	0.0	0.0	0.0	0.0	0.0	0.0	0.0	0.0	0.0	0.0	0.0	0.0
0.0	0.0	0.0	0.31401	0.0	0.0	0.0	0.0	0.0	0.15893	0.0	0.0	0.0	0.0	0.0	0.0	0.0	0.0	0.0	0.0	0.0	0.0	0.0	0.0	0.0	0.0	0.0	0.0	0.0	0.0	0.0	0.0	0.0	0.15893	0.0	0.0	0.0	0.31401	0.0	0.0	0.0	0.0	0.0	0.0	0.0	0.0	0.0	0.0	0.0	0.0
0.0	0.0	0.0	0.0	0.0	0.0	0.0	0.0	0.0	0.0	0.0	0.4025	0.0	0.0	0.0	0.0	0.4025	0.0	0.0	0.0	0.0	0.0	0.75355	0.4025	0.0	0.0	0.0	0.0	0.4025	0.0	0.0	0.4025	0.0	0.75355	0.0	0.0	0.0	0.0	0.4025	0.4025	0.0	0.0	0.0	0.0	0.0	0.0	0.0	0.0	0.0	0.0
0.0	0.0	0.0	0.0	0.0	0.0	0.0	0.0	0.0	0.0	0.0	0.0	0.0	0.15219000000000002	0.0	0.0	0.15219000000000002	0.0	0.0	0.0	0.0	0.0	0.30099000000000004	0.0	0.0	0.0	0.0	0.0	0.0	0.0	0.0	0.0	0.0	0.0	0.0	0.0	0.0	0.15219000000000002	0.0	0.0	0.0	0.0	0.0	0.0	0.0	0.0	0.0	0.0	0.0	0.15219000000000002
0.0	0.0	0.0	0.27839	0.0	0.0	0.0	0.0	0.0	0.53773	0.0	0.0	0.0	0.0	0.0	0.0	0.0	0.0	0.0	0.0	0.0	0.0	0.27839	0.0	0.0	0.0	0.0	0.0	0.0	0.0	0.27839	0.27839	0.0	0.0	0.0	0.0	0.0	0.0	0.0	0.0	0.0	0.0	0.0	0.0	0.0	0.0	0.0	0.0	0.0	0.0
0.0	0.0	0.0	0.0	0.0	0.0	0.0	0.0	0.0	0.39469	0.0	0.0	0.0	0.0	0.0	0.0	0.0	0.0	0.0	0.0	0.20114	0.0	0.20114	0.0	0.0	0.0	0.0	0.0	0.0	0.0	0.0	0.0	0.0	0.57526	0.0	0.0	0.0	0.0	0.0	0.0	0.0	0.0	0.0	0.0	0.0	0.0	0.0	0.0	0.0	0.0
0.6121300000000001	0.0	0.0	0.0	0.0	0.0	0.0	0.0	0.0	0.0	0.0	0.0	0.0	0.0	0.0	0.0	0.0	0.0	0.0	0.0	0.0	0.0	0.0	0.0	0.0	0.0	0.0	0.32005	1.2636	0.0	0.0	1.0798	0.0	0.0	0.0	0.0	0.0	0.0	0.0	0.0	0.0	0.0	0.0	0.0	0.0	0.0	0.0	0.0	0.0	0.0
0.0	0.0	0.0	0.21796999999999997	0.0	0.0	0.0	0.0	0.0	0.21796999999999997	0.0	0.0	0.0	0.0	0.0	0.0	0.0	0.0	0.42638000000000004	0.0	0.21796999999999997	0.0	0.21796999999999997	0.0	0.0	0.0	0.0	0.21796999999999997	0.0	0.0	0.0	0.61885	0.0	0.0	0.0	0.0	0.0	0.0	0.0	0.0	0.0	0.0	0.0	0.0	0.0	0.0	0.0	0.0	0.0	0.0
0.0	0.0	0.38303000000000004	0.0	0.0	0.0	0.0	0.0	0.0	0.72083	0.0	0.0	0.0	0.0	0.0	0.0	0.0	0.0	0.0	0.0	0.0	0.0	0.0	0.0	0.0	0.0	0.0	0.0	0.0	0.0	0.0	0.38303000000000004	0.0	0.38303000000000004	0.0	0.0	0.0	0.0	0.0	0.0	0.0	0.0	0.0	0.0	0.0	0.0	0.0	0.0	0.0	0.0
0.21549000000000001	0.0	0.0	0.21549000000000001	0.0	0.0	0.0	0.0	0.0	0.21549000000000001	0.0	0.0	0.0	0.0	0.0	0.0	0.0	0.0	0.0	0.0	0.0	0.0	0.21549000000000001	0.0	0.0	0.0	0.0	0.0	0.21549000000000001	0.0	0.0	0.0	0.0	0.21549000000000001	0.0	0.0	0.0	0.0	0.0	0.0	0.0	0.0	0.0	0.0	0.0	0.0	0.0	0.0	0.0	0.0
0.0	0.27623000000000003	0.0	0.0	0.0	0.0	0.0	0.0	0.0	0.0	0.0	0.27623000000000003	0.0	0.53379	0.0	0.0	0.0	0.0	0.0	0.0	0.0	0.0	0.0	0.0	0.0	0.0	0.0	0.27623000000000003	0.0	0.0	0.0	0.53379	0.0	0.0	0.0	0.0	0.0	0.0	0.0	0.0	0.0	0.0	0.0	0.0	0.0	0.0	0.27623000000000003	0.0	0.0	0.0
0.0	0.0	0.0	0.41747	0.0	0.0	0.0	0.0	0.0	0.41747	0.0	0.0	0.0	0.0	0.0	0.0	0.0	0.0	0.0	0.0	0.0	0.0	0.0	0.0	0.0	0.0	0.0	0.0	0.0	0.0	0.0	0.0	0.0	0.0	0.0	0.0	0.0	0.0	0.41747	0.0	0.0	0.0	0.0	0.0	0.0	0.0	0.0	0.0	0.0	0.0
0.0	0.25342	0.0	0.0	0.0	0.0	0.0	0.0	0.0	0.49218999999999996	0.0	0.0	0.0	0.25342	0.0	0.0	0.0	0.0	0.0	0.0	0.0	0.0	0.0	0.0	0.0	0.0	0.25342	0.0	0.25342	0.0	0.0	0.0	0.0	0.0	0.0	0.0	0.0	0.0	0.7078300000000001	0.0	0.0	0.0	0.0	0.0	0.0	0.0	0.0	0.0	0.0	0.0
0.0	0.6439600000000001	0.0	0.0	0.0	0.0	0.0	0.0	0.0	0.0	0.0	0.0	0.0	0.0	0.0	0.0	0.8230799999999999	0.0	0.22782	0.0	0.0	0.0	0.0	0.0	0.0	0.0	0.0	0.22782	0.8230799999999999	0.0	0.0	0.22782	0.22782	0.0	0.0	0.0	0.0	0.22782	0.0	0.22782	0.22782	0.0	0.0	0.0	0.0	0.0	0.0	0.0	0.0	0.0
0.11114	0.0	0.0	0.43191999999999997	0.0	0.0	0.0	0.0	0.0	0.0	0.0	0.0	0.0	0.11114	0.0	0.0	0.11114	0.0	0.22094	0.0	0.0	0.0	0.22094	0.0	0.0	0.0	0.0	0.0	0.11114	0.0	0.0	0.22094	0.0	0.0	0.0	0.0	0.0	0.43191999999999997	0.11114	0.32818	0.0	0.0	0.0	0.0	0.0	0.0	0.0	0.0	0.0	0.0
0.0	0.0	0.0	0.0	0.0	0.0	0.0	0.0	0.0	0.0	0.0	0.0	0.0	0.0	0.0	0.0	0.0	0.0	0.0	0.0	0.0	0.0	0.21238	0.0	0.0	0.0	0.0	0.21238	0.0	0.0	0.0	0.0	0.0	0.0	0.0	0.0	0.0	0.21238	0.0	0.21238	0.0	0.0	0.0	0.0	0.0	0.0	0.0	0.0	0.0	0.0
0.0	0.0	0.0	0.0	0.0	0.0	0.0	0.0	0.0	0.30982	0.0	0.0	0.0	0.0	0.0	0.0	0.0	0.0	0.0	0.0	0.0	0.0	0.59406	0.0	0.0	0.0	0.0	0.0	0.0	0.0	0.0	0.0	0.0	0.0	0.0	0.0	0.0	0.0	0.30982	0.0	0.0	0.0	0.0	0.0	0.0	0.0	0.0	0.0	0.0	0.0
0.0	0.0	0.0	0.0	0.0	0.0	0.0	0.14855	0.0	0.5657	0.0	0.0	0.0	0.14855	0.0	0.0	0.43356999999999996	0.0	0.14855	0.0	0.0	0.0	0.14855	0.0	0.0	0.0	0.0	0.0	0.0	0.0	0.0	0.5657	0.0	0.14855	0.0	0.0	0.0	0.0	0.0	0.0	0.14855	0.0	0.0	0.0	0.0	0.0	0.0	0.0	0.0	0.0
0.0	0.0	0.0	0.0	0.0	0.0	0.0	0.0	0.0	0.0	0.0	0.0	0.0	0.0	0.0	0.0	0.0	0.0	0.0	0.0	0.0	0.0	0.30075	0.0	0.0	0.0	0.0	0.30075	0.5778800000000001	0.0	0.0	0.30075	0.30075	0.0	0.0	0.0	0.0	0.0	0.30075	0.30075	0.0	0.0	0.0	0.0	0.0	0.0	0.0	0.0	0.0	0.0
0.0	0.0	0.0	0.0	0.0	0.0	0.0	0.0	0.0	0.41698999999999997	0.0	0.0	0.0	0.21297	0.0	0.0	0.21297	0.0	0.0	0.0	0.0	0.0	0.0	0.0	0.0	0.0	0.0	0.0	0.0	0.0	0.0	0.21297	0.0	0.0	0.0	0.0	0.0	0.0	0.0	0.0	0.0	0.0	0.0	0.0	0.0	0.41698999999999997	0.0	0.0	0.0	0.0
0.0	0.0	0.0	0.60978	0.0	0.0	0.0	0.0	0.0	0.60978	0.0	0.16137	0.0	0.0	0.0	0.0	0.0	0.0	0.0	0.0	0.0	0.0	0.31872	0.0	0.0	0.0	0.0	0.0	0.31872	0.0	0.0	0.0	0.0	0.0	0.0	0.0	0.0	0.0	0.16137	0.0	0.0	0.0	0.0	0.0	0.0	0.0	0.0	0.0	0.0	0.0
0.0	0.0	0.0	0.0	0.0	0.0	0.0	0.0	0.0	0.0	0.0	0.0	0.0	0.28991999999999996	0.0	0.0	0.0	0.0	0.0	0.0	0.0	0.0	0.0	0.0	0.0	0.0	0.0	0.55853	0.0	0.0	0.0	0.0	0.28991999999999996	0.0	0.0	0.0	0.0	0.0	0.0	0.0	0.0	0.0	0.0	0.0	0.0	0.0	0.28991999999999996	0.0	0.0	0.0
0.0	0.0	0.0	0.0	0.0	0.0	0.0	0.0	0.0	0.44608000000000003	0.0	0.0	0.0	0.0	0.0	0.0	0.0	0.0	0.0	0.0	0.0	0.0	0.44608000000000003	0.0	0.0	0.0	0.0	0.0	0.0	0.0	0.0	0.0	0.0	0.0	0.0	0.0	0.0	0.0	0.0	0.0	0.0	0.0	0.0	0.0	0.0	0.0	0.0	0.0	0.0	0.0
0.0	0.0	0.20052999999999999	0.0	0.0	0.0	0.0	0.0	0.0	0.20052999999999999	0.0	0.0	0.0	0.0	0.0	0.0	0.0	0.20052999999999999	0.0	0.0	0.0	0.0	0.20052999999999999	0.0	0.0	0.0	0.0	0.0	0.0	0.0	0.0	0.0	0.0	0.39352	0.0	0.0	0.0	0.0	0.39352	0.0	0.0	0.0	0.0	0.0	0.0	0.0	0.0	0.0	0.0	0.0
0.0	0.0	0.0	0.49396999999999996	0.0	0.0	0.0	0.0	0.0	0.0	0.0	0.0	0.0	0.0	0.0	0.0	0.0	0.0	0.0	0.0	0.0	0.0	0.90145	0.0	0.0	0.0	0.0	0.90145	0.49396999999999996	0.0	0.0	0.49396999999999996	0.0	0.0	0.0	0.0	0.0	0.0	0.49396999999999996	0.0	0.0	0.0	0.0	0.0	0.0	0.0	0.0	0.0	0.0	0.0
0.0	0.0	0.0	0.0	0.0	0.0	0.0	0.0	0.0	0.45241000000000003	0.0	0.0	0.0	0.45241000000000003	0.0	0.0	0.0	0.0	0.0	0.0	0.0	0.0	0.0	0.0	0.0	0.0	0.0	0.23192	0.0	0.0	0.0	0.23192	0.0	0.45241000000000003	0.0	0.0	0.0	0.0	0.0	0.0	0.0	0.0	0.23192	0.0	0.0	0.0	0.0	0.0	0.0	0.0
0.0	0.0	0.0	0.0	0.0	0.0	0.0	0.0	0.0	0.0	0.0	0.0	0.0	0.0	0.0	0.0	0.0	0.0	0.0	0.0	0.0	0.0	0.0	0.0	0.0	0.0	0.0	0.29055	0.0	0.0	0.0	0.0	0.0	0.29055	0.0	0.0	0.0	0.0	0.0	0.0	0.0	0.0	0.0	0.0	0.0	0.0	0.0	0.0	0.0	0.0
0.17301	0.0	0.17301	0.17301	0.0	0.0	0.0	0.0	0.0	0.0	0.0	0.0	0.17301	0.0	0.0	0.0	0.0	0.0	0.0	0.0	0.0	0.0	0.0	0.0	0.0	0.0	0.0	0.64898	0.0	0.0	0.0	0.50047	0.0	0.17301	0.0	0.0	0.0	0.34109	0.0	0.0	0.0	0.0	0.0	0.0	0.0	0.0	0.0	0.0	0.0	0.0
0.19021	0.0	0.0	0.0	0.0	0.0	0.0	0.19021	0.0	0.37394	0.0	0.0	0.19021	0.0	0.0	0.19021	0.19021	0.0	0.0	0.0	0.0	0.0	0.0	0.0	0.0	0.0	0.0	0.0	0.0	0.0	0.0	0.0	0.0	0.19021	0.0	0.0	0.0	0.19021	0.19021	0.19021	0.0	0.0	0.19021	0.0	0.0	0.0	0.0	0.0	0.0	0.19021
0.0	0.13677999999999998	0.0	0.0	0.0	0.0	0.0	0.13677999999999998	0.0	0.75073	0.0	0.0	0.0	0.0	0.0	0.0	0.0	0.0	0.0	0.0	0.0	0.0	0.0	0.0	0.0	0.0	0.0	0.0	0.4008	0.0	0.0	0.13677999999999998	0.0	0.13677999999999998	0.0	0.0	0.0	0.0	0.0	0.0	0.0	0.0	0.0	0.0	0.0	0.0	0.0	0.0	0.0	0.0
0.0	0.17044	0.0	0.0	0.17044	0.0	0.0	0.0	0.0	0.6403800000000001	0.0	0.17044	0.0	0.33616999999999997	0.0	0.0	0.0	0.0	0.0	0.0	0.0	0.0	0.17044	0.0	0.0	0.0	0.0	0.17044	0.0	0.0	0.0	0.0	0.17044	0.0	0.0	0.0	0.0	0.33616999999999997	0.0	0.0	0.0	0.0	0.0	0.0	0.0	0.0	0.0	0.0	0.0	0.0
0.0	0.26666999999999996	0.0	0.0	0.0	0.0	0.0	0.0	0.0	0.26666999999999996	0.0	0.26666999999999996	0.0	0.0	0.0	0.0	0.51642	0.0	0.0	0.0	0.0	0.0	0.26666999999999996	0.0	0.0	0.0	0.0	0.0	0.26666999999999996	0.0	0.0	0.26666999999999996	0.0	0.26666999999999996	0.0	0.0	0.0	0.51642	0.0	0.0	0.26666999999999996	0.0	0.0	0.0	0.0	0.0	0.0	0.0	0.0	0.0
0.12961	0.0	0.0	0.0	0.0	0.0	0.0	0.0	0.0	0.12961	0.0	0.25711999999999996	0.0	0.0	0.0	0.25711999999999996	0.25711999999999996	0.0	0.0	0.0	0.0	0.0	0.25711999999999996	0.0	0.0	0.0	0.0	0.25711999999999996	0.12961	0.0	0.0	0.25711999999999996	0.25711999999999996	0.25711999999999996	0.0	0.0	0.0	0.25711999999999996	0.0	0.12961	0.12961	0.0	0.0	0.0	0.0	0.0	0.0	0.0	0.0	0.0
0.0	0.0	0.0	0.0	0.0	0.0	0.0	0.0	0.0	0.13444	0.0	0.0	0.0	0.26653000000000004	0.0	0.0	0.0	0.26653000000000004	0.0	0.0	0.0	0.0	0.39425	0.0	0.0	0.0	0.0	0.26653000000000004	0.0	0.0	0.0	0.0	0.0	0.0	0.0	0.0	0.0	0.0	0.0	0.0	0.0	0.0	0.0	0.0	0.0	0.0	0.0	0.0	0.0	0.0
0.0	0.0	0.0	0.29136	0.0	0.29136	0.0	0.0	0.0	0.0	0.0	0.0	0.0	0.56109	0.0	0.0	0.0	0.0	0.0	0.0	0.0	0.0	0.0	0.0	0.0	0.0	0.0	0.29136	0.0	0.0	0.0	0.0	0.0	0.0	0.0	0.0	0.0	0.0	0.0	0.29136	0.0	0.0	0.0	0.0	0.0	0.0	0.0	0.0	0.0	0.0
0.0	0.0	0.0	0.0	0.0	0.0	0.0	0.0	0.0	0.0	0.0	0.0	0.0	0.0	0.0	0.0	0.35093	0.35093	0.35093	0.0	0.0	0.0	0.66603	0.0	0.0	0.0	0.0	0.66603	0.35093	0.0	0.0	0.0	0.0	0.0	0.0	0.0	0.0	0.0	0.0	0.0	0.0	0.0	0.0	0.0	0.0	0.0	0.0	0.0	0.0	0.0
0.0	0.0	0.0	0.0	0.0	0.0	0.0	0.0	0.0	0.66922	0.0	0.0	0.0	0.0	0.0	0.0	0.0	0.0	0.0	0.0	0.0	0.0	0.0	0.0	0.0	0.0	0.0	0.0	0.0	0.0	0.0	0.0	0.0	0.0	0.0	0.0	0.0	0.0	0.0	0.0	0.0	0.0	0.0	0.0	0.0	0.0	0.0	0.0	0.0	0.0
0.0	0.0	0.0	0.3435	0.0	0.0	0.0	0.0	0.6531600000000001	0.3435	0.0	0.0	0.0	0.0	0.0	0.0	0.3435	0.0	0.0	0.0	0.0	0.0	0.0	0.0	0.0	0.0	0.0	0.3435	0.0	0.0	0.0	0.0	0.0	0.3435	0.0	0.0	0.0	0.0	0.3435	0.0	0.0	0.0	0.0	0.0	0.0	0.0	0.0	0.0	0.0	0.0
0.0	0.0	0.0	0.0	0.0	0.0	0.0	0.0	0.0	0.0	0.0	0.0	0.0	0.25367	0.0	0.0	0.0	0.0	0.0	0.0	0.0	0.0	0.25367	0.49263	0.0	0.0	0.0	0.0	0.25367	0.0	0.0	0.0	0.0	0.49263	0.0	0.0	0.0	0.0	0.0	0.0	0.0	0.0	0.0	0.0	0.0	0.0	0.0	0.0	0.0	0.0
0.22530999999999998	0.0	0.0	0.22530999999999998	0.0	0.0	0.0	0.0	0.0	0.4401	0.0	0.0	0.0	0.22530999999999998	0.0	0.0	0.0	0.0	0.0	0.0	0.0	0.0	0.0	0.0	0.0	0.0	0.0	0.22530999999999998	0.0	0.0	0.0	0.0	0.0	0.22530999999999998	0.0	0.0	0.0	0.22530999999999998	0.0	0.0	0.0	0.0	0.0	0.0	0.0	0.0	0.0	0.0	0.0	0.0
0.111	0.0	0.0	0.0	0.0	0.0	0.0	0.111	0.0	0.6257199999999999	0.0	0.0	0.0	0.32778	0.0	0.0	0.111	0.0	0.111	0.0	0.111	0.0	0.22066	0.0	0.0	0.0	0.0	0.22066	0.0	0.0	0.0	0.22066	0.111	0.0	0.0	0.0	0.0	0.111	0.111	0.22066	0.0	0.0	0.0	0.0	0.0	0.0	0.111	0.0	0.0	0.0
0.0	0.0	0.0	0.0	0.0	0.0	0.0	0.0	0.0	0.48863999999999996	0.0	0.0	0.0	0.0	0.0	0.0	0.0	0.0	0.2515	0.0	0.0	0.0	0.2515	0.0	0.0	0.0	0.0	0.0	0.48863999999999996	0.0	0.0	0.0	0.0	0.2515	0.0	0.0	0.0	0.0	0.2515	0.0	0.0	0.0	0.0	0.0	0.0	0.0	0.0	0.0	0.0	0.0
0.0	0.0	0.0	0.0	0.0	0.0	0.0	0.1597	0.0	0.1597	0.0	0.0	0.0	0.1597	0.0	0.0	0.1597	0.0	0.0	0.0	0.0	0.0	0.3155	0.0	0.0	0.0	0.0	0.1597	0.0	0.0	0.0	0.1597	0.0	0.0	0.0	0.0	0.0	0.0	0.0	0.1597	0.0	0.0	0.0	0.0	0.0	0.0	0.0	0.0	0.0	0.0
0.0	0.0	0.0	0.0	0.0	0.24879	0.0	0.0	0.0	0.0	0.0	0.48363999999999996	0.0	0.0	0.0	0.0	0.0	0.0	0.0	0.0	0.0	0.0	0.6964199999999999	0.0	0.0	0.0	0.0	0.6964199999999999	0.0	0.0	0.0	0.0	0.0	0.0	0.0	0.0	0.0	0.24879	0.0	0.24879	0.0	0.0	0.0	0.0	0.0	0.0	0.0	0.0	0.0	0.0
0.30262	0.0	0.0	0.0	0.0	0.0	0.0	0.0	0.0	1.0344	0.0	0.0	0.0	0.30262	0.0	0.0	0.0	0.0	0.0	0.0	0.0	0.0	0.0	0.0	0.0	0.0	0.0	0.58124	0.0	0.0	0.0	0.0	0.0	0.30262	0.0	0.0	0.0	0.58124	0.0	0.0	0.0	0.0	0.0	0.0	0.0	0.0	0.0	0.0	0.0	0.0
0.0	0.0	0.0	0.0	0.0	0.0	0.0	0.0	0.0	0.44043999999999994	0.0	0.0	0.0	0.0	0.0	0.0	0.0	0.0	0.0	0.0	0.0	0.0	0.2255	0.0	0.0	0.0	0.0	0.44043999999999994	0.44043999999999994	0.0	0.0	0.2255	0.0	0.0	0.0	0.0	0.0	0.0	0.0	0.2255	0.0	0.0	0.0	0.0	0.0	0.0	0.0	0.0	0.0	0.0
0.48733999999999994	0.0	0.0	0.0	0.0	0.0	0.0	0.0	0.0	0.0	0.0	0.0	0.0	0.0	0.0	0.0	0.0	0.0	0.0	0.0	0.0	0.0	0.0	0.0	0.0	0.0	0.0	0.0	0.0	0.0	0.0	0.0	0.0	0.0	0.0	0.0	0.0	0.0	0.0	0.48733999999999994	0.0	0.0	0.0	0.0	0.0	0.0	0.0	0.0	0.0	0.0
0.26474000000000003	0.0	0.0	0.13352	0.0	0.0	0.0	0.0	0.0	0.0	0.0	0.0	0.0	0.0	0.0	0.13352	0.0	0.13352	0.0	0.0	0.0	0.0	0.13352	0.0	0.0	0.0	0.0	0.5129	0.39166999999999996	0.0	0.0	0.13352	0.0	0.26474000000000003	0.0	0.0	0.0	0.0	0.0	0.39166999999999996	0.0	0.0	0.0	0.0	0.0	0.0	0.0	0.0	0.0	0.0
0.26454	0.0	0.0	0.26454	0.0	0.0	0.0	0.0	0.0	0.0	0.0	0.0	0.0	0.0	0.0	0.0	0.0	0.0	0.0	0.0	0.0	0.0	1.1015	0.0	0.0	0.0	0.0	0.0	0.0	0.0	0.0	0.0	0.0	0.0	0.0	0.0	0.0	0.0	0.26454	0.0	0.0	0.0	0.0	0.0	0.0	0.0	0.0	0.0	0.0	0.0
0.0	0.0	0.0	0.0	0.0	0.0	0.0	0.0	0.0	0.20060999999999998	0.0	0.20060999999999998	0.0	0.0	0.0	0.0	0.20060999999999998	0.0	0.20060999999999998	0.0	0.0	0.0	0.20060999999999998	0.0	0.0	0.0	0.0	0.0	0.20060999999999998	0.0	0.0	0.0	0.0	0.20060999999999998	0.0	0.0	0.0	0.20060999999999998	0.0	0.0	0.0	0.0	0.0	0.0	0.0	0.0	0.0	0.0	0.0	0.0
0.44643999999999995	0.0	0.0	0.22871999999999998	0.0	0.0	0.0	0.0	0.0	0.64622	0.0	0.0	0.0	0.64622	0.0	0.0	0.0	0.0	0.0	0.0	0.0	0.0	0.44643999999999995	0.0	0.0	0.0	0.0	0.22871999999999998	0.0	0.0	0.0	0.0	0.0	0.64622	0.0	0.0	0.0	0.44643999999999995	0.22871999999999998	0.0	0.0	0.0	0.0	0.0	0.0	0.0	0.0	0.0	0.0	0.0
0.0	0.0	0.0	0.0	0.0	0.0	0.0	0.0	0.0	0.29988000000000004	0.0	0.0	0.0	0.0	0.0	0.0	0.0	0.0	0.0	0.0	0.0	0.0	0.5763699999999999	0.0	0.0	0.0	0.0	0.5763699999999999	0.0	0.0	0.0	0.0	0.0	0.0	0.0	0.0	0.0	0.0	0.0	0.0	0.0	0.0	0.0	0.0	0.0	0.0	0.29988000000000004	0.0	0.0	0.0
0.24733000000000002	0.0	0.0	0.0	0.0	0.0	0.0	0.12460999999999998	0.0	0.24733000000000002	0.0	0.0	0.0	0.0	0.0	0.0	0.0	0.0	0.0	0.0	0.12460999999999998	0.0	0.36654000000000003	0.0	0.0	0.0	0.0	0.48098	0.12460999999999998	0.0	0.0	0.24733000000000002	0.0	0.12460999999999998	0.0	0.0	0.0	0.0	0.0	0.0	0.0	0.0	0.0	0.0	0.0	0.0	0.0	0.0	0.0	0.0
0.0	0.0	0.0	0.19902	0.0	0.0	0.0	0.0	0.0	0.19902	0.0	0.19902	0.0	0.0	0.0	0.0	0.19902	0.0	0.0	0.0	0.0	0.0	0.39066999999999996	0.0	0.0	0.0	0.0	0.19902	0.19902	0.0	0.0	0.73375	0.19902	0.19902	0.0	0.0	0.0	0.0	0.0	0.0	0.0	0.0	0.0	0.0	0.0	0.0	0.0	0.0	0.0	0.0
0.0	0.0	0.0	0.0	0.0	0.0	0.0	0.0	0.0	0.0	0.0	0.0	0.0	0.0	0.0	0.0	0.58899	0.0	0.0	0.0	0.0	0.0	0.58899	0.0	0.0	0.0	0.0	0.0	0.0	0.0	0.0	0.0	0.0	0.0	0.0	0.0	0.0	0.0	0.0	0.0	0.0	0.0	0.0	0.0	0.0	0.0	0.0	0.0	0.0	0.0
0.28946	0.0	0.0	0.0	0.0	0.0	0.0	0.0	0.0	0.28946	0.0	0.0	0.0	0.28946	0.0	0.0	0.0	0.0	0.0	0.0	0.0	0.0	0.0	0.0	0.0	0.0	0.0	0.0	0.0	0.0	0.0	0.0	0.0	0.0	0.0	0.0	0.0	0.0	0.0	0.0	0.0	0.0	0.0	0.0	0.0	0.0	0.0	0.0	0.0	0.0
0.20763	0.0	0.0	0.0	0.0	0.0	0.20763	0.0	0.0	0.20763	0.0	0.0	0.0	0.0	0.0	0.0	0.0	0.0	0.0	0.0	0.0	0.0	0.20763	0.0	0.0	0.0	0.0	0.0	0.20763	0.0	0.0	0.20763	0.0	0.0	0.0	0.0	0.0	0.0	0.0	0.0	0.0	0.0	0.0	0.0	0.0	0.0	0.0	0.0	0.0	0.0
0.17731	0.0	0.0	0.0	0.0	0.0	0.0	0.17731	0.0	0.0	0.0	0.0	0.0	0.17731	0.0	0.0	0.0	0.0	0.0	0.0	0.0	0.0	0.17731	0.0	0.0	0.0	0.0	0.17731	0.0	0.0	0.0	0.34933000000000003	0.0	0.0	0.0	0.0	0.0	0.17731	0.0	0.0	0.0	0.0	0.0	0.0	0.0	0.0	0.0	0.0	0.0	0.0
0.0	0.3931	0.13402999999999998	0.0	0.0	0.0	0.0	0.0	0.0	0.26571999999999996	0.0	0.13402999999999998	0.13402999999999998	0.26571999999999996	0.0	0.0	0.0	0.0	0.3931	0.0	0.0	0.0	0.51471	0.0	0.0	0.0	0.0	0.0	0.26571999999999996	0.0	0.0	0.0	0.0	0.13402999999999998	0.0	0.0	0.0	0.13402999999999998	0.0	0.0	0.0	0.0	0.0	0.0	0.0	0.0	0.13402999999999998	0.0	0.0	0.0
0.28852	0.0	0.0	0.0	0.0	0.0	0.0	0.28852	0.0	0.28852	0.0	0.0	0.28852	0.0	0.0	0.0	0.0	0.0	0.0	0.0	0.0	0.0	0.55597	0.0	0.0	0.0	0.0	0.0	0.0	0.0	0.0	0.28852	0.0	0.0	0.0	0.0	0.0	0.0	0.0	0.28852	0.0	0.0	0.0	0.0	0.0	0.0	0.0	0.0	0.0	0.0
0.20633	0.0	0.0	0.0	0.0	0.0	0.0	0.0	0.0	0.58877	0.0	0.0	0.0	0.40448	0.0	0.0	0.40448	0.0	0.0	0.0	0.0	0.0	0.58877	0.0	0.0	0.0	0.0	0.0	0.20633	0.0	0.0	0.20633	0.0	0.0	0.0	0.0	0.0	0.0	0.0	0.0	0.0	0.0	0.0	0.0	0.0	0.0	0.20633	0.0	0.0	0.0
0.0	0.0	0.0	0.0	0.0	0.0	0.0	0.0	0.0	0.47666000000000003	0.0	0.0	0.0	0.245	0.0	0.0	0.0	0.0	0.0	0.0	0.0	0.0	0.0	0.0	0.0	0.0	0.0	0.47666000000000003	0.245	0.0	0.0	0.245	0.0	0.245	0.0	0.0	0.0	0.0	0.0	0.0	0.0	0.0	0.0	0.0	0.0	0.0	0.47666000000000003	0.0	0.0	0.245
0.0	0.17182999999999998	0.0	0.0	0.0	0.0	0.0	0.17182999999999998	0.0	0.17182999999999998	0.0	0.0	0.0	0.33881999999999995	0.0	0.0	0.17182999999999998	0.0	0.0	0.0	0.0	0.0	0.17182999999999998	0.0	0.0	0.0	0.0	0.17182999999999998	0.33881999999999995	0.0	0.0	0.33881999999999995	0.0	0.0	0.0	0.0	0.0	0.0	0.0	0.0	0.17182999999999998	0.0	0.17182999999999998	0.0	0.0	0.0	0.0	0.0	0.0	0.0
0.0	0.15197	0.0	0.0	0.0	0.0	0.0	0.0	0.0	0.70334	0.0	0.30057	0.0	0.30057	0.0	0.0	0.15197	0.0	0.0	0.0	0.0	0.0	0.15197	0.0	0.0	0.0	0.0	0.15197	0.0	0.0	0.0	0.15197	0.15197	0.15197	0.0	0.0	0.0	0.15197	0.15197	0.30057	0.0	0.0	0.0	0.0	0.0	0.0	0.0	0.0	0.0	0.15197
0.0	0.0	0.0	0.0	0.0	0.0	0.0	0.0	0.0	0.81671	0.0	0.0	0.0	0.0	0.0	0.0	0.0	0.0	0.0	0.0	0.0	0.0	0.57487	0.29904000000000003	0.0	0.0	0.0	0.0	0.0	0.0	0.0	0.0	0.0	0.0	0.0	0.0	0.0	0.0	0.0	0.29904000000000003	0.0	0.0	0.0	0.0	0.0	0.0	0.0	0.0	0.0	0.0
0.0	0.0	0.0	0.16568	0.0	0.0	0.0	0.0	0.0	0.0	0.0	0.0	0.0	0.16568	0.0	0.0	0.0	0.0	0.0	0.0	0.0	0.0	0.48058999999999996	0.0	0.0	0.0	0.0	0.0	0.16568	0.0	0.0	0.16568	0.0	0.16568	0.0	0.0	0.0	0.0	0.0	0.327	0.16568	0.0	0.0	0.0	0.0	0.0	0.16568	0.0	0.0	0.0
0.0	0.36258	0.0	0.0	0.0	0.0	0.0	0.0	0.0	0.36258	0.0	0.0	0.0	0.0	0.0	0.0	0.0	0.0	0.0	0.0	0.0	0.0	0.36258	0.0	0.0	0.0	0.0	0.0	0.36258	0.0	0.0	0.36258	0.0	0.68604	0.0	0.0	0.0	0.0	0.0	0.0	0.0	0.0	0.0	0.0	0.0	0.0	0.0	0.0	0.0	0.0
0.16924	0.0	0.0	0.0	0.0	0.0	0.0	0.0	0.0	0.16924	0.0	0.16924	0.0	0.33386	0.0	0.0	0.16924	0.0	0.0	0.0	0.16924	0.0	0.33386	0.0	0.0	0.0	0.0	0.0	0.33386	0.0	0.0	0.16924	0.0	0.0	0.0	0.0	0.0	0.0	0.33386	0.16924	0.0	0.0	0.0	0.0	0.0	0.0	0.16924	0.0	0.0	0.0
0.0	0.0	0.0	0.0	0.0	0.0	0.0	0.0	0.0	0.28906	0.0	0.0	0.0	0.14603	0.0	0.0	0.14603	0.0	0.0	0.0	0.0	0.0	0.0	0.0	0.0	0.0	0.0	0.14603	0.0	0.0	0.0	0.28906	0.0	0.14603	0.0	0.0	0.0	0.0	0.0	0.28906	0.0	0.0	0.0	0.0	0.0	0.0	0.0	0.0	0.0	0.0
0.0	0.0	0.0	0.0	0.0	0.0	0.0	0.0	0.0	0.46883	0.0	0.0	0.24076999999999998	0.24076999999999998	0.0	0.0	0.0	0.24076999999999998	0.0	0.0	0.0	0.0	0.0	0.0	0.0	0.0	0.0	0.0	0.24076999999999998	0.0	0.0	0.0	0.0	0.0	0.0	0.0	0.0	0.24076999999999998	0.0	0.0	0.0	0.0	0.0	0.0	0.0	0.0	0.0	0.0	0.0	0.0
0.0	0.0	0.0	0.0	0.0	0.0	0.0	0.0	0.0	0.5351	0.0	0.5351	0.0	0.18592999999999998	0.0	0.0	0.0	0.0	0.0	0.0	0.0	0.0	0.18592999999999998	0.0	0.0	0.0	0.0	0.0	0.36579	0.0	0.0	0.18592999999999998	0.0	0.0	0.0	0.0	0.0	0.18592999999999998	0.0	0.0	0.0	0.0	0.0	0.0	0.0	0.0	0.0	0.0	0.0	0.0
0.0	0.0	0.0	0.12813	0.0	0.0	0.0	0.12813	0.0	0.37648000000000004	0.0	0.0	0.0	0.0	0.0	0.0	0.0	0.0	0.0	0.0	0.0	0.0	0.12813	0.0	0.0	0.0	0.0	0.25421	0.12813	0.0	0.0	0.0	0.0	0.12813	0.12813	0.0	0.0	0.25421	0.0	0.0	0.0	0.12813	0.0	0.0	0.0	0.0	0.0	0.0	0.0	0.0
0.0	0.10759	0.0	0.0	0.0	0.0	0.0	0.10759	0.0	0.21395999999999998	0.0	0.0	0.0	0.0	0.0	0.0	0.10759	0.0	0.0	0.0	0.0	0.0	0.0	0.0	0.0	0.0	0.0	0.10759	0.21395999999999998	0.0	0.0	0.0	0.0	0.0	0.0	0.0	0.0	0.0	0.10759	0.0	0.0	0.0	0.0	0.0	0.0	0.0	0.0	0.0	0.0	0.10759
0.0	0.15339	0.0	0.0	0.0	0.0	0.15339	0.0	0.0	0.0	0.0	0.0	0.0	0.15339	0.0	0.0	0.0	0.0	0.15339	0.0	0.0	0.0	0.30330999999999997	0.0	0.0	0.0	0.0	0.0	0.15339	0.0	0.0	0.0	0.0	0.0	0.0	0.0	0.0	0.0	0.0	0.15339	0.0	0.0	0.0	0.0	0.0	0.0	0.0	0.0	0.0	0.0
0.0	0.0	0.0	0.0	0.0	0.0	0.0	0.0	0.0	0.66962	0.0	0.0	0.0	0.0	0.0	0.0	0.0	0.0	0.0	0.0	0.0	0.0	0.0	0.0	0.0	0.0	0.0	0.0	0.66962	0.0	0.0	0.35302	0.0	0.0	0.0	0.0	0.0	0.0	0.0	0.0	0.0	0.0	0.0	0.0	0.0	0.0	0.0	0.0	0.0	0.0
0.15755999999999998	0.0	0.0	0.15755999999999998	0.15755999999999998	0.0	0.0	0.0	0.0	0.59678	0.0	0.0	0.0	0.31135999999999997	0.0	0.0	0.0	0.0	0.15755999999999998	0.0	0.0	0.0	0.31135999999999997	0.0	0.0	0.0	0.0	0.0	0.31135999999999997	0.0	0.0	0.0	0.15755999999999998	0.15755999999999998	0.0	0.0	0.0	0.0	0.0	0.15755999999999998	0.0	0.0	0.0	0.0	0.0	0.0	0.0	0.0	0.0	0.0
0.25336	0.0	0.0	0.12769	0.0	0.0	0.0	0.0	0.0	0.25336	0.0	0.0	0.0	0.25336	0.0	0.0	0.0	0.0	0.0	0.0	0.12769	0.0	0.25336	0.12769	0.0	0.0	0.0	0.25336	0.37525	0.0	0.0	0.25336	0.0	0.0	0.0	0.0	0.0	0.0	0.12769	0.12769	0.0	0.0	0.0	0.0	0.0	0.0	0.0	0.0	0.0	0.0
0.0	0.0	0.0	0.0	0.0	0.0	0.0	0.0	0.0	0.0	0.0	0.0	0.0	0.39282	0.0	0.0	0.0	0.0	0.0	0.0	0.0	0.0	0.0	0.0	0.0	0.0	0.0	0.0	0.0	0.0	0.0	0.0	0.0	0.0	0.0	0.0	0.0	0.0	0.0	0.0	0.0	0.0	0.0	0.0	0.0	0.0	0.0	0.0	0.0	0.0
0.13288	0.0	0.0	0.0	0.0	0.0	0.0	0.0	0.0	0.73239	0.0	0.0	0.0	0.0	0.0	0.0	0.26348	0.0	0.0	0.0	0.0	0.0	0.13288	0.0	0.0	0.0	0.0	0.0	0.26348	0.0	0.0	0.38987	0.13288	0.13288	0.0	0.0	0.0	0.0	0.0	0.13288	0.0	0.0	0.0	0.0	0.0	0.0	0.0	0.0	0.0	0.0
0.0	0.0	0.0	0.16568	0.0	0.0	0.0	0.0	0.0	0.16568	0.0	0.0	0.0	0.0	0.0	0.0	0.0	0.0	0.0	0.0	0.0	0.0	0.62437	0.0	0.0	0.0	0.0	0.0	0.48058999999999996	0.0	0.0	0.0	0.0	0.0	0.0	0.0	0.0	0.0	0.0	0.0	0.0	0.0	0.0	0.0	0.0	0.0	0.0	0.0	0.0	0.0
0.2865	0.2865	0.0	0.0	0.0	0.0	0.0	0.0	0.0	0.2865	0.0	0.0	0.0	0.0	0.0	0.0	0.5523399999999999	0.0	0.0	0.0	0.0	0.0	0.5523399999999999	0.0	0.0	0.0	0.0	0.2865	0.2865	0.0	0.0	0.2865	0.2865	0.0	0.0	0.2865	0.0	0.0	0.0	0.0	0.0	0.0	0.0	0.0	0.0	0.0	0.2865	0.0	0.0	0.0
0.32355	0.0	0.0	0.16387000000000002	0.0	0.0	0.0	0.0	0.0	0.16387000000000002	0.0	0.16387000000000002	0.0	0.0	0.0	0.0	0.0	0.0	0.0	0.0	0.0	0.0	0.61829	0.0	0.0	0.0	0.0	0.0	0.47568	0.0	0.0	0.61829	0.0	0.0	0.0	0.0	0.0	0.16387000000000002	0.0	0.16387000000000002	0.0	0.0	0.0	0.0	0.0	0.0	0.0	0.0	0.0	0.0
0.0	0.37525	0.0	0.0	0.0	0.0	0.0	0.0	0.0	0.5482899999999999	0.0	0.1909	0.0	0.37525	0.0	0.0	0.0	0.0	0.0	0.0	0.0	0.0	0.1909	0.0	0.0	0.0	0.0	0.1909	0.37525	0.0	0.0	0.37525	0.1909	0.0	0.0	0.0	0.0	0.0	0.0	0.1909	0.0	0.0	0.0	0.0	0.0	0.0	0.0	0.0	0.0	0.0
0.337	0.0	0.0	0.0	0.0	0.0	0.0	0.0	0.0	0.0	0.0	0.0	0.0	0.337	0.0	0.0	0.337	0.0	0.0	0.0	0.0	0.0	0.0	0.0	0.0	0.0	0.0	0.0	0.337	0.0	0.0	0.0	0.0	0.337	0.0	0.0	0.0	0.337	0.0	0.0	0.0	0.0	0.0	0.0	0.0	0.0	0.0	0.0	0.0	0.0
0.0	0.0	0.0	0.26653000000000004	0.0	0.0	0.0	0.0	0.0	0.26653000000000004	0.0	0.0	0.0	0.7397600000000001	0.0	0.0	0.0	0.0	0.0	0.0	0.0	0.0	0.51617	0.0	0.0	0.0	0.0	0.0	0.0	0.0	0.0	0.51617	0.0	0.26653000000000004	0.0	0.0	0.0	0.0	0.0	0.0	0.0	0.0	0.0	0.0	0.0	0.0	0.0	0.0	0.0	0.0
0.0	0.21681999999999998	0.0	0.0	0.0	0.0	0.0	0.0	0.0	0.0	0.0	0.21681999999999998	0.0	0.0	0.0	0.0	0.21681999999999998	0.21681999999999998	0.0	0.0	0.0	0.0	0.21681999999999998	0.0	0.0	0.0	0.0	0.21681999999999998	0.0	0.0	0.0	0.4242	0.0	0.0	0.0	0.0	0.0	0.0	0.0	0.0	0.0	0.0	0.0	0.0	0.0	0.0	0.0	0.0	0.0	0.0
0.1793	0.0	0.0	0.0	0.0	0.0	0.0	0.0	0.0	0.1793	0.0	0.1793	0.0	0.1793	0.0	0.1793	0.0	0.0	0.1793	0.0	0.0	0.0	0.35313	0.1793	0.0	0.0	0.0	0.0	0.66982	0.0	0.0	0.0	0.0	0.1793	0.0	0.0	0.0	0.0	0.0	0.35313	0.0	0.0	0.0	0.0	0.0	0.0	0.0	0.0	0.0	0.0
0.0	0.14722000000000002	0.0	0.0	0.14722000000000002	0.0	0.0	0.0	0.0	0.56109	0.0	0.0	0.14722000000000002	0.0	0.0	0.0	0.0	0.0	0.0	0.0	0.0	0.0	0.0	0.0	0.0	0.0	0.0	0.0	0.68411	0.0	0.0	0.42988000000000004	0.14722000000000002	0.14722000000000002	0.0	0.0	0.0	0.0	0.0	0.0	0.0	0.0	0.0	0.0	0.0	0.0	0.0	0.0	0.0	0.29136
0.14656	0.0	0.0	0.14656	0.0	0.0	0.0	0.0	0.0	0.14656	0.0	0.0	0.0	0.14656	0.0	0.29009	0.14656	0.0	0.0	0.0	0.0	0.0	0.0	0.0	0.0	0.0	0.0	0.14656	0.14656	0.0	0.0	0.14656	0.0	0.14656	0.0	0.0	0.0	0.29009	0.0	0.0	0.0	0.0	0.0	0.0	0.0	0.0	0.14656	0.0	0.0	0.0
0.0	0.0	0.0	0.0	0.0	0.0	0.0	0.0	0.0	0.38771	0.0	0.19746	0.0	0.19746	0.0	0.0	0.0	0.0	0.0	0.0	0.0	0.0	0.19746	0.19746	0.0	0.0	0.0	0.0	0.0	0.0	0.0	0.0	0.0	0.0	0.0	0.0	0.0	0.19746	0.0	0.0	0.0	0.0	0.0	0.0	0.0	0.0	0.0	0.0	0.0	0.0
0.0	0.0	0.0	0.0	0.0	0.0	0.0	0.0	0.0	0.27047	0.0	0.0	0.0	0.27047	0.0	0.0	0.0	0.0	0.0	0.0	0.0	0.0	0.0	0.0	0.0	0.0	0.0	0.27047	0.52332	0.0	0.0	0.0	0.0	0.0	0.0	0.0	0.0	0.27047	0.0	0.0	0.0	0.0	0.0	0.0	0.0	0.0	0.0	0.0	0.0	0.0
0.0	0.0	0.0	0.34903	0.0	0.0	0.0	0.0	0.0	0.75672	0.0	0.0	0.0	0.11844	0.0	0.0	0.11844	0.11844	0.0	0.0	0.0	0.0	0.75672	0.0	0.0	0.0	0.0	0.8454	0.0	0.0	0.0	0.11844	0.23526	0.11844	0.0	0.0	0.0	0.11844	0.23526	0.0	0.0	0.0	0.0	0.0	0.0	0.0	0.0	0.0	0.0	0.0
0.0	0.0	0.0	0.17542	0.0	0.0	0.0	0.0	0.0	0.7951600000000001	0.0	0.0	0.0	0.0	0.0	0.0	0.17542	0.0	0.0	0.0	0.0	0.0	0.0	0.0	0.0	0.0	0.0	0.0	0.34573000000000004	0.0	0.0	0.17542	0.0	0.17542	0.0	0.0	0.0	0.17542	0.0	0.0	0.0	0.0	0.0	0.0	0.0	0.0	0.0	0.0	0.0	0.0
0.0	0.0	0.0	0.0	0.0	0.33479000000000003	0.0	0.0	0.0	0.49158	0.0	0.0	0.0	0.16973	0.0	0.0	0.16973	0.0	0.0	0.0	0.0	0.0	0.0	0.0	0.0	0.0	0.0	0.0	0.0	0.0	0.0	0.49158	0.0	0.16973	0.0	0.0	0.0	0.0	0.0	0.0	0.0	0.0	0.0	0.0	0.0	0.0	0.0	0.0	0.0	0.0
0.0	0.0	0.0	0.0	0.0	0.0	0.0	0.2983	0.0	0.6986100000000001	0.0	0.0	0.0	0.1508	0.0	0.0	0.0	0.0	0.0	0.0	0.0	0.0	0.0	0.0	0.0	0.0	0.0	0.43978999999999996	0.1508	0.0	0.0	0.0	0.0	0.2983	0.0	0.0	0.0	0.0	0.0	0.0	0.0	0.0	0.0	0.0	0.0	0.0	0.0	0.0	0.0	0.0
0.0	0.0	0.0	0.0	0.0	0.0	0.0	0.0	0.0	0.8435799999999999	0.0	0.0	0.0	0.0	0.0	0.0	0.0	0.0	0.31074	0.0	0.0	0.0	0.0	0.0	0.0	0.0	0.0	0.31074	0.0	0.0	0.0	0.31074	0.31074	0.0	0.0	0.0	0.0	0.0	0.31074	0.0	0.0	0.0	0.0	0.0	0.0	0.0	0.0	0.0	0.0	0.0
0.0	0.23304	0.0	0.23304	0.0	0.0	0.0	0.0	0.0	0.45448999999999995	0.0	0.0	0.23304	0.0	0.0	0.0	0.45448999999999995	0.0	0.0	0.0	0.0	0.0	0.0	0.0	0.0	0.0	0.0	0.0	0.23304	0.0	0.0	0.23304	0.0	0.0	0.0	0.0	0.0	0.45448999999999995	0.23304	0.0	0.0	0.0	0.0	0.0	0.0	0.0	0.0	0.0	0.0	0.0
0.0	0.0	0.0	0.0	0.0	0.0	0.0	0.0	0.0	0.0	0.0	0.0	0.0	0.0	0.0	0.0	0.0	0.0	0.0	0.0	0.0	0.0	0.0	0.0	0.0	0.0	0.0	0.4913	0.0	0.0	0.0	0.0	0.0	0.0	0.0	0.0	0.0	0.4913	0.0	0.0	0.0	0.0	0.0	0.0	0.0	0.0	0.0	0.0	0.0	0.0
0.0	0.0	0.0	0.0	0.0	0.0	0.0	0.15903	0.0	0.0	0.0	0.0	0.0	0.0	0.0	0.0	0.0	0.0	0.0	0.0	0.0	0.0	0.3142	0.3142	0.0	0.0	0.0	0.46243999999999996	0.15903	0.0	0.0	0.15903	0.15903	0.0	0.0	0.0	0.0	0.3142	0.0	0.0	0.0	0.0	0.0	0.0	0.0	0.0	0.0	0.0	0.0	0.0
0.0	0.0	0.0	0.27883	0.0	0.0	0.0	0.0	0.0	0.14077	0.0	0.0	0.0	0.0	0.0	0.0	0.0	0.14077	0.0	0.0	0.0	0.0	0.14077	0.0	0.0	0.0	0.0	0.65771	0.0	0.0	0.0	0.14077	0.0	0.0	0.0	0.0	0.0	0.0	0.0	0.0	0.0	0.0	0.0	0.0	0.0	0.0	0.0	0.0	0.0	0.0
0.0	0.0	0.0	0.16444	0.0	0.0	0.0	0.0	0.0	0.47722	0.0	0.16444	0.0	0.16444	0.0	0.0	0.0	0.0	0.32463000000000003	0.0	0.0	0.0	0.0	0.0	0.0	0.0	0.0	0.0	0.16444	0.0	0.0	0.62019	0.0	0.0	0.0	0.0	0.0	0.0	0.16444	0.47722	0.0	0.0	0.0	0.0	0.0	0.0	0.0	0.0	0.0	0.0
0.0	0.0	0.0	0.0	0.0	0.0	0.0	0.0	0.0	0.0	0.0	0.0	0.0	0.0	0.0	0.48602	0.8889799999999999	0.0	0.0	0.0	0.0	0.0	0.8889799999999999	0.0	0.0	0.0	0.0	0.0	0.48602	0.0	0.0	0.0	0.48602	0.0	0.0	0.0	0.0	0.0	0.0	0.0	0.0	0.0	0.0	0.0	0.0	0.0	0.0	0.0	0.0	0.0
0.0	0.0	0.0	0.0	0.0	0.0	0.0	0.0	0.0	0.0	0.0	0.0	0.0	0.0	0.0	0.0	0.37163	0.0	0.0	0.0	0.0	0.0	0.37163	0.0	0.0	0.0	0.0	0.0	0.37163	0.0	0.0	0.18899000000000002	0.0	0.0	0.0	0.0	0.0	0.8459899999999999	0.0	0.18899000000000002	0.0	0.0	0.0	0.0	0.0	0.0	0.0	0.0	0.0	0.0
0.0	0.0	0.0	0.25415	0.0	0.0	0.0	0.0	0.0	0.49351999999999996	0.0	0.0	0.0	0.49351999999999996	0.0	0.0	0.0	0.0	0.0	0.0	0.0	0.0	0.25415	0.0	0.0	0.0	0.0	0.0	0.0	0.0	0.0	0.25415	0.0	0.0	0.0	0.0	0.0	0.0	0.0	0.0	0.0	0.0	0.0	0.0	0.0	0.0	0.25415	0.0	0.0	0.0
0.0	0.0	0.0	0.0	0.0	0.0	0.0	0.0	0.0	0.49218999999999996	0.0	0.0	0.0	0.0	0.0	0.0	0.0	0.0	0.0	0.0	0.0	0.0	0.89865	0.0	0.0	0.0	0.0	0.16994	0.16994	0.0	0.0	0.33521	0.0	0.0	0.0	0.16994	0.0	0.16994	0.0	0.0	0.0	0.0	0.0	0.0	0.0	0.0	0.33521	0.0	0.0	0.0
0.0	0.0	0.0	0.0	0.0	0.0	0.0	0.0	0.0	0.47608999999999996	0.0	0.32383	0.16403	0.16403	0.0	0.0	0.0	0.0	0.0	0.0	0.0	0.0	0.0	0.0	0.0	0.0	0.0	0.0	0.16403	0.0	0.0	0.32383	0.0	0.16403	0.0	0.0	0.0	0.47608999999999996	0.0	0.0	0.0	0.0	0.0	0.0	0.0	0.0	0.0	0.0	0.0	0.0
0.0	0.0	0.0	0.0	0.0	0.0	0.0	0.0	0.0	0.23585	0.0	0.0	0.0	0.0	0.0	0.0	0.0	0.0	0.0	0.0	0.0	0.0	0.0	0.0	0.0	0.0	0.0	0.0	0.0	0.0	0.0	0.0	0.0	0.0	0.0	0.23585	0.0	0.0	0.0	0.0	0.0	0.0	0.0	0.0	0.0	0.0	0.0	0.0	0.0	0.0
0.0	0.0	0.0	0.0	0.0	0.0	0.0	0.0	0.0	0.6065699999999999	0.0	0.25501	0.0	0.12854000000000002	0.0	0.0	0.37764000000000003	0.0	0.0	0.0	0.0	0.0	0.49509	0.0	0.0	0.0	0.0	0.49509	0.37764000000000003	0.0	0.0	0.12854000000000002	0.0	0.0	0.0	0.0	0.0	0.0	0.25501	0.0	0.0	0.0	0.0	0.0	0.0	0.0	0.0	0.0	0.0	0.0
0.0	0.0	0.0	0.19658	0.0	0.0	0.0	0.0	0.0	0.56329	0.0	0.38604	0.0	0.0	0.0	0.0	0.19658	0.0	0.19658	0.0	0.0	0.0	0.0	0.0	0.0	0.0	0.0	0.0	0.0	0.0	0.0	0.0	0.0	0.19658	0.0	0.0	0.0	0.0	0.0	0.0	0.0	0.0	0.0	0.0	0.0	0.0	0.0	0.0	0.0	0.0
0.0	0.0	0.0	0.0	0.0	0.0	0.0	0.0	0.0	0.30382	0.0	0.0	0.0	0.30382	0.0	0.0	0.30382	0.0	0.0	0.0	0.0	0.0	0.30382	0.0	0.0	0.0	0.0	0.30382	0.58338	0.0	0.0	0.0	0.0	0.0	0.0	0.0	0.0	0.30382	0.0	0.0	0.0	0.0	0.0	0.0	0.0	0.0	0.0	0.0	0.0	0.0
0.0	0.0	0.0	0.0	0.0	0.0	0.0	0.0	0.0	0.0	0.0	0.0	0.0	0.0	0.0	0.0	0.41221	0.0	0.0	0.0	0.0	0.21044000000000002	0.21044000000000002	0.0	0.0	0.0	0.0	0.21044000000000002	0.0	0.0	0.0	0.0	0.0	0.0	0.0	0.0	0.0	0.0	0.0	0.0	0.0	0.0	0.0	0.0	0.0	0.21044000000000002	0.0	0.0	0.0	0.0
0.6480199999999999	0.0	0.0	0.0	0.0	0.0	0.0	0.0	0.0	0.17273	0.0	0.0	0.0	0.0	0.0	0.0	0.0	0.0	0.17273	0.0	0.0	0.0	0.34056	0.0	0.0	0.0	0.0	0.17273	0.0	0.0	0.0	0.0	0.0	0.17273	0.0	0.0	0.0	0.34056	0.17273	0.17273	0.0	0.0	0.0	0.0	0.0	0.0	0.0	0.0	0.0	0.0
0.31645	0.0	0.0	0.0	0.0	0.0	0.0	0.0	0.0	0.0	0.0	0.0	0.0	0.0	0.0	0.0	0.0	0.0	0.0	0.0	0.0	0.0	0.31645	0.0	0.0	0.0	0.0	0.0	0.31645	0.0	0.0	0.0	0.0	0.0	0.0	0.0	0.0	0.0	0.0	0.0	0.0	0.0	0.0	0.0	0.0	0.0	0.0	0.0	0.0	0.0
0.17438	0.0	0.0	0.0	0.0	0.0	0.0	0.0	0.0	0.34373000000000004	0.0	0.0	0.0	0.0	0.0	0.0	0.17438	0.0	0.17438	0.0	0.0	0.0	0.50417	0.0	0.0	0.0	0.0	0.0	0.0	0.0	0.0	0.0	0.0	0.0	0.0	0.0	0.0	0.0	0.0	0.0	0.0	0.0	0.0	0.0	0.0	0.0	0.0	0.0	0.0	0.0
0.0	0.0	0.0	0.0	0.0	0.0	0.0	0.0	0.0	0.24727	0.0	0.0	0.0	0.0	0.0	0.0	0.0	0.0	0.0	0.0	0.0	0.0	0.24727	0.0	0.0	0.0	0.0	0.0	0.0	0.0	0.0	0.0	0.0	0.0	0.0	0.0	0.0	0.0	0.0	0.6926800000000001	0.0	0.0	0.0	0.0	0.0	0.0	0.0	0.0	0.0	0.0
0.0	0.0	0.0	0.65842	0.0	0.0	0.0	0.0	0.0	0.23355	0.0	0.0	0.0	0.45545	0.0	0.0	0.0	0.0	0.23355	0.0	0.0	0.0	0.0	0.0	0.0	0.0	0.0	0.45545	0.0	0.0	0.0	0.0	0.23355	0.0	0.0	0.0	0.0	0.0	0.0	0.0	0.0	0.0	0.0	0.0	0.0	0.0	0.0	0.0	0.0	0.0
0.0	0.0	0.0	0.0	0.0	0.0	0.0	0.0	0.0	0.41063999999999995	0.0	0.0	0.0	0.0	0.0	0.0	0.0	0.0	0.0	0.0	0.0	0.0	0.0	0.0	0.0	0.0	0.0	0.2096	0.2096	0.0	0.0	0.0	0.2096	0.0	0.0	0.0	0.0	0.0	0.0	0.0	0.0	0.0	0.0	0.0	0.0	0.2096	0.0	0.0	0.0	0.0
0.0	0.0	0.0	0.0	0.0	0.0	0.0	0.0	0.0	0.34284000000000003	0.0	0.0	0.0	0.0	0.0	0.0	0.0	0.34284000000000003	0.0	0.0	0.0	0.0	0.34284000000000003	0.0	0.0	0.0	0.0	0.0	0.34284000000000003	0.0	0.34284000000000003	0.0	0.34284000000000003	0.0	0.0	0.0	0.0	0.0	0.0	0.0	0.0	0.0	0.0	0.0	0.0	0.0	0.0	0.0	0.0	0.0
0.0	0.0	0.0	0.0	0.0	0.0	0.0	0.0	0.0	0.0	0.0	0.0	0.0	0.34462	0.0	0.0	0.0	0.0	0.0	0.0	0.17484	0.0	0.0	0.0	0.0	0.0	0.0	0.0	0.0	0.0	0.0	0.0	0.0	0.17484	0.0	0.0	0.0	0.17484	0.0	0.17484	0.0	0.0	0.0	0.0	0.0	0.0	0.0	0.0	0.0	0.0
0.16068	0.16068	0.0	0.0	0.0	0.0	0.0	0.0	0.0	0.46696000000000004	0.0	0.0	0.0	0.16068	0.0	0.0	0.0	0.0	0.0	0.0	0.0	0.0	0.16068	0.0	0.0	0.0	0.0	0.16068	0.0	0.0	0.0	0.46696000000000004	0.16068	0.16068	0.0	0.0	0.0	0.16068	0.0	0.16068	0.0	0.0	0.0	0.0	0.0	0.0	0.16068	0.0	0.0	0.0
0.17227	0.0	0.0	0.17227	0.0	0.0	0.0	0.17227	0.0	0.49848000000000003	0.0	0.0	0.0	0.0	0.0	0.0	0.0	0.0	0.0	0.0	0.0	0.0	0.33969	0.0	0.0	0.0	0.0	0.17227	0.0	0.0	0.0	0.0	0.0	0.17227	0.0	0.0	0.0	0.0	0.0	0.17227	0.0	0.0	0.0	0.0	0.0	0.0	0.0	0.0	0.0	0.0
0.0	0.0	0.0	0.0	0.0	0.0	0.0	0.0	0.0	0.19895	0.0	0.0	0.19895	0.0	0.0	0.0	0.19895	0.0	0.0	0.0	0.0	0.0	0.5695100000000001	0.0	0.0	0.0	0.0	0.19895	0.19895	0.0	0.0	0.0	0.0	0.19895	0.0	0.0	0.0	0.19895	0.19895	0.0	0.0	0.0	0.0	0.0	0.0	0.0	0.0	0.0	0.0	0.0
0.083571	0.0	0.0	0.083571	0.0	0.0	0.0	0.0	0.0	0.24844000000000002	0.0	0.083571	0.0	0.083571	0.0	0.0	0.16655999999999999	0.0	0.16655999999999999	0.0	0.0	0.0	0.32873	0.0	0.0	0.0	0.0	0.16655999999999999	0.083571	0.0	0.0	0.0	0.083571	0.0	0.0	0.0	0.0	0.0	0.16655999999999999	0.16655999999999999	0.0	0.0	0.0	0.0	0.0	0.0	0.0	0.0	0.0	0.16655999999999999
0.0	0.0	0.0	0.0	0.0	0.0	0.0	0.0	0.0	0.16063	0.0	0.0	0.0	0.31729	0.0	0.0	0.31729	0.0	0.0	0.0	0.0	0.0	0.0	0.0	0.0	0.0	0.0	0.16063	0.16063	0.0	0.0	0.16063	0.0	0.0	0.0	0.0	0.0	0.0	0.16063	0.0	0.0	0.0	0.0	0.0	0.0	0.0	0.0	0.0	0.0	0.0
0.11667999999999999	0.0	0.0	0.0	0.0	0.0	0.0	0.0	0.0	0.34401	0.0	0.0	0.0	0.11667999999999999	0.0	0.0	0.23181999999999997	0.0	0.11667999999999999	0.0	0.0	0.0	0.23181999999999997	0.0	0.0	0.0	0.0	0.11667999999999999	0.11667999999999999	0.0	0.0	0.0	0.11667999999999999	0.0	0.0	0.0	0.0	0.0	0.0	0.11667999999999999	0.0	0.0	0.0	0.0	0.0	0.0	0.0	0.0	0.0	0.0
0.0	0.0	0.0	0.0	0.0	0.0	0.0	0.0	0.0	0.8086899999999999	0.0	0.0	0.0	0.17899	0.0	0.0	0.0	0.0	0.0	0.0	0.0	0.0	0.35255	0.0	0.0	0.0	0.0	0.0	0.35255	0.0	0.0	0.0	0.17899	0.0	0.0	0.0	0.0	0.17899	0.0	0.0	0.0	0.0	0.0	0.0	0.0	0.0	0.17899	0.0	0.0	0.0
0.0	0.16392	0.0	0.0	0.0	0.0	0.0	0.0	0.0	0.16392	0.0	0.0	0.0	0.0	0.0	0.0	0.0	0.16392	0.0	0.0	0.0	0.0	0.32364	0.0	0.0	0.0	0.0	0.16392	0.32364	0.0	0.0	0.0	0.0	0.0	0.0	0.0	0.0	0.0	0.0	0.0	0.0	0.0	0.0	0.0	0.0	0.0	0.0	0.0	0.0	0.0
0.0	0.0	0.0	0.19666	0.0	0.0	0.0	0.0	0.0	0.56348	0.0	0.0	0.0	0.19666	0.0	0.0	0.0	0.0	0.0	0.0	0.0	0.0	0.19666	0.0	0.0	0.0	0.0	0.38619000000000003	0.0	0.0	0.0	0.0	0.0	0.0	0.0	0.0	0.0	0.0	0.0	0.19666	0.0	0.0	0.0	0.0	0.0	0.0	0.0	0.0	0.0	0.0
0.20656999999999998	0.20656999999999998	0.0	0.0	0.0	0.0	0.0	0.0	0.0	0.5894	0.0	0.0	0.0	0.40492	0.0	0.0	0.0	0.0	0.0	0.0	0.0	0.0	0.20656999999999998	0.0	0.0	0.0	0.0	0.20656999999999998	0.0	0.0	0.0	0.20656999999999998	0.0	0.0	0.0	0.0	0.0	0.0	0.0	0.0	0.0	0.0	0.0	0.0	0.0	0.0	0.20656999999999998	0.0	0.0	0.0
0.0	0.26039	0.0	0.0	0.0	0.0	0.0	0.0	0.0	0.7248600000000001	0.0	0.0	0.0	0.26039	0.0	0.26039	0.0	0.0	0.0	0.0	0.0	0.0	0.26039	0.0	0.0	0.0	0.0	0.26039	0.0	0.0	0.0	0.0	0.0	0.0	0.0	0.0	0.0	0.50495	0.26039	0.7248600000000001	0.0	0.0	0.0	0.0	0.0	0.0	0.26039	0.0	0.0	0.0
0.16495	0.0	0.0	0.0	0.0	0.0	0.0	0.0	0.0	0.47862	0.0	0.0	0.0	0.0	0.0	0.0	0.0	0.0	0.0	0.0	0.0	0.0	0.47862	0.0	0.0	0.0	0.0	0.0	0.16495	0.0	0.0	0.16495	0.0	0.0	0.0	0.0	0.0	0.16495	0.0	0.32561999999999997	0.0	0.0	0.0	0.0	0.0	0.0	0.0	0.0	0.0	0.0
0.0	0.0	0.0	0.0	0.0	0.0	0.0	0.0	0.0	0.0	0.0	0.0	0.0	0.0	0.0	0.0	0.0	0.0	0.0	0.0	0.0	0.0	0.33449	0.0	0.0	0.0	0.0	0.0	0.0	0.0	0.0	0.0	0.0	0.0	0.0	0.0	0.0	0.0	0.33449	0.63744	0.0	0.0	0.0	0.0	0.0	0.0	0.0	0.0	0.0	0.0
0.21078000000000002	0.21078000000000002	0.0	0.21078000000000002	0.0	0.0	0.0	0.21078000000000002	0.0	0.0	0.0	0.21078000000000002	0.0	0.41283000000000003	0.0	0.21078000000000002	0.0	0.0	0.0	0.0	0.0	0.0	0.41283000000000003	0.0	0.0	0.0	0.0	0.21078000000000002	0.0	0.0	0.0	0.60029	0.0	0.0	0.0	0.0	0.0	0.0	0.0	0.21078000000000002	0.0	0.0	0.0	0.0	0.0	0.0	0.0	0.0	0.0	0.0
0.0	0.0	0.0	0.21941999999999998	0.0	0.0	0.0	0.0	0.0	0.42908999999999997	0.0	0.0	0.0	0.62256	0.0	0.0	0.21941999999999998	0.0	0.0	0.0	0.0	0.0	0.42908999999999997	0.0	0.0	0.0	0.0	0.42908999999999997	0.21941999999999998	0.0	0.0	0.21941999999999998	0.0	0.21941999999999998	0.0	0.0	0.0	0.21941999999999998	0.0	0.0	0.0	0.0	0.0	0.0	0.0	0.0	0.0	0.0	0.0	0.21941999999999998
0.0	0.0	0.0	0.0	0.16337000000000002	0.0	0.0	0.16337000000000002	0.0	0.4743	0.0	0.0	0.0	0.0	0.0	0.0	0.0	0.0	0.0	0.0	0.0	0.0	0.32256	0.0	0.0	0.0	0.0	0.16337000000000002	0.0	0.0	0.0	0.4743	0.0	0.0	0.0	0.0	0.0	0.16337000000000002	0.0	0.16337000000000002	0.0	0.0	0.0	0.0	0.0	0.0	0.16337000000000002	0.0	0.0	0.0
0.0	0.0	0.0	0.0	0.0	0.0	0.0	0.0	0.0	0.0	0.0	0.0	0.0	0.0	0.0	0.27465	0.0	0.0	0.0	0.0	0.0	0.0	0.27465	0.0	0.0	0.0	0.0	0.0	0.27465	0.0	0.0	0.0	0.0	0.27465	0.0	0.0	0.0	0.0	0.0	0.0	0.0	0.0	0.0	0.0	0.0	0.0	0.0	0.0	0.0	0.27465
0.0	0.0	0.0	0.0	0.22862	0.0	0.0	0.0	0.0	0.44626000000000005	0.0	0.0	0.0	0.44626000000000005	0.0	0.0	0.0	0.0	0.0	0.0	0.0	0.0	0.22862	0.0	0.0	0.0	0.0	0.0	0.44626000000000005	0.0	0.0	0.22862	0.0	0.0	0.0	0.0	0.0	0.0	0.0	0.22862	0.0	0.0	0.0	0.0	0.0	0.0	0.0	0.0	0.0	0.0
0.0	0.21085	0.0	0.0	0.0	0.0	0.0	0.413	0.0	0.77099	0.0	0.0	0.0	0.0	0.0	0.0	0.21085	0.0	0.0	0.0	0.21085	0.21085	0.21085	0.0	0.0	0.0	0.0	0.413	0.0	0.0	0.0	0.0	0.0	0.0	0.0	0.0	0.0	0.0	0.0	0.21085	0.0	0.0	0.0	0.0	0.0	0.0	0.0	0.0	0.0	0.0
0.0	0.21238	0.0	0.0	0.0	0.0	0.0	0.0	0.0	0.41586999999999996	0.0	0.0	0.0	0.0	0.0	0.0	0.21238	0.0	0.0	0.0	0.0	0.0	0.41586999999999996	0.0	0.0	0.0	0.0	0.41586999999999996	0.21238	0.0	0.0	0.21238	0.0	0.0	0.0	0.0	0.0	0.0	0.0	0.0	0.0	0.0	0.0	0.0	0.0	0.0	0.0	0.0	0.0	0.0
0.19505999999999998	0.0	0.0	0.0	0.0	0.0	0.0	0.0	0.0	0.0	0.0	0.0	0.0	0.19505999999999998	0.0	0.0	0.19505999999999998	0.0	0.19505999999999998	0.0	0.0	0.0	0.0	0.0	0.0	0.0	0.0	0.19505999999999998	0.55928	0.0	0.0	0.19505999999999998	0.0	0.0	0.0	0.0	0.0	0.19505999999999998	0.0	0.19505999999999998	0.0	0.0	0.19505999999999998	0.0	0.0	0.0	0.0	0.0	0.0	0.0
0.15406	0.15406	0.0	0.30461	0.0	0.0	0.0	0.0	0.0	0.30461	0.0	0.0	0.15406	0.30461	0.0	0.15406	0.44878	0.0	0.15406	0.0	0.0	0.0	0.44878	0.0	0.0	0.0	0.0	0.30461	0.15406	0.0	0.0	0.15406	0.30461	0.0	0.0	0.0	0.0	0.0	0.0	0.30461	0.0	0.0	0.0	0.0	0.0	0.0	0.15406	0.0	0.0	0.0
0.0	0.0	0.0	0.0	0.0	0.0	0.0	0.0	0.0	0.0	0.0	0.19577999999999998	0.0	0.38453000000000004	0.0	0.0	0.19577999999999998	0.0	0.0	0.0	0.0	0.0	0.19577999999999998	0.0	0.0	0.0	0.0	0.38453000000000004	0.0	0.0	0.0	0.19577999999999998	0.0	0.0	0.0	0.0	0.0	0.19577999999999998	0.0	0.0	0.19577999999999998	0.0	0.0	0.0	0.0	0.0	0.0	0.0	0.0	0.0
0.0	0.0	0.0	0.18392	0.0	0.0	0.0	0.0	0.0	0.18392	0.0	0.0	0.0	0.0	0.0	0.0	0.0	0.0	0.0	0.0	0.0	0.0	0.18392	0.0	0.0	0.0	0.0	0.0	0.0	0.0	0.0	0.0	0.0	0.0	0.0	0.0	0.0	0.0	0.0	0.18392	0.0	0.0	0.0	0.0	0.0	0.0	0.0	0.0	0.0	0.0
0.0	0.0	0.0	0.0	0.22161999999999998	0.0	0.0	0.0	0.0	0.43322	0.0	0.22161999999999998	0.0	0.0	0.0	0.0	0.22161999999999998	0.0	0.0	0.0	0.0	0.0	0.22161999999999998	0.0	0.0	0.0	0.0	0.22161999999999998	0.6282	0.0	0.0	0.0	0.0	0.22161999999999998	0.0	0.0	0.0	0.0	0.0	0.0	0.0	0.0	0.0	0.0	0.0	0.0	0.0	0.0	0.0	0.0
0.0	0.0	0.0	0.0	0.0	0.0	0.0	0.0	0.0	0.0	0.0	0.0	0.0	0.0	0.0	0.0	0.0	0.0	0.0	0.0	0.0	0.0	0.0	0.0	0.0	0.0	0.0	0.0	0.0	0.0	0.0	0.36307	0.0	0.0	0.0	0.0	0.0	0.0	0.0	0.36307	0.0	0.0	0.0	0.0	0.0	0.0	0.0	0.0	0.0	0.0
0.0	0.0	0.0	0.0	0.11488	0.0	0.0	0.0	0.0	0.64508	0.0	0.11488	0.11488	0.0	0.0	0.0	0.0	0.0	0.0	0.11488	0.11488	0.0	0.11488	0.0	0.0	0.0	0.0	0.11488	0.0	0.0	0.0	0.11488	0.0	0.0	0.0	0.0	0.0	0.0	0.0	0.0	0.0	0.0	0.0	0.0	0.0	0.0	0.11488	0.0	0.0	0.0
0.0	0.0	0.0	0.22851	0.0	0.0	0.0	0.0	0.0	0.22851	0.0	0.0	0.0	0.64571	0.0	0.0	0.22851	0.0	0.22851	0.0	0.0	0.0	0.44608000000000003	0.0	0.0	0.0	0.0	0.22851	0.0	0.0	0.0	0.22851	0.0	0.0	0.0	0.0	0.0	0.0	0.0	0.44608000000000003	0.0	0.0	0.0	0.0	0.0	0.0	0.0	0.0	0.0	0.0
0.0	0.0	0.0	0.0	0.0	0.0	0.0	0.0	0.0	0.38716	0.0	0.0	0.0	0.0	0.0	0.0	0.38716	0.0	0.0	0.0	0.0	0.0	0.38716	0.0	0.0	0.0	0.0	0.38716	0.0	0.0	0.0	0.0	0.0	0.0	0.0	0.0	0.0	0.0	0.0	0.0	0.0	0.0	0.0	0.0	0.0	0.0	0.0	0.0	0.0	0.0
0.0	0.16604000000000002	0.0	0.16604000000000002	0.0	0.0	0.0	0.16604000000000002	0.0	0.16604000000000002	0.0	0.16604000000000002	0.0	0.0	0.0	0.0	0.16604000000000002	0.0	0.3277	0.0	0.0	0.0	0.0	0.0	0.0	0.0	0.0	0.16604000000000002	0.0	0.0	0.0	0.0	0.0	0.16604000000000002	0.0	0.0	0.0	0.0	0.0	0.0	0.0	0.0	0.0	0.0	0.0	0.0	0.0	0.0	0.0	0.0
0.0	0.0	0.0	0.0	0.0	0.0	0.0	0.0	0.0	0.29184	0.0	0.0	0.0	0.14745999999999998	0.0	0.0	0.14745999999999998	0.0	0.0	0.0	0.0	0.0	0.43057	0.0	0.0	0.0	0.0	0.14745999999999998	0.29184	0.0	0.0	0.56195	0.0	0.0	0.0	0.0	0.0	0.0	0.0	0.0	0.0	0.0	0.0	0.0	0.0	0.0	0.0	0.0	0.0	0.0
0.0	0.0	0.0	0.19505999999999998	0.0	0.0	0.0	0.0	0.0	0.19505999999999998	0.0	0.0	0.0	0.0	0.0	0.0	0.0	0.0	0.0	0.0	0.0	0.0	0.0	0.0	0.0	0.0	0.0	0.19505999999999998	0.19505999999999998	0.0	0.0	0.0	0.0	0.0	0.0	0.0	0.0	0.0	0.0	0.0	0.19505999999999998	0.0	0.0	0.0	0.0	0.0	0.0	0.0	0.0	0.0
0.0	0.0	0.19932	0.0	0.0	0.0	0.0	0.0	0.0	0.19932	0.0	0.19932	0.0	0.0	0.0	0.0	0.0	0.0	0.0	0.0	0.0	0.0	0.0	0.0	0.0	0.0	0.0	0.19932	0.0	0.0	0.0	0.19932	0.0	0.0	0.0	0.0	0.19932	0.19932	0.0	0.0	0.0	0.0	0.0	0.0	0.0	0.0	0.0	0.0	0.0	0.0
0.0	0.0	0.0	0.18095999999999998	0.0	0.0	0.0	0.0	0.0	0.35631	0.0	0.0	0.0	0.0	0.0	0.0	0.18095999999999998	0.0	0.0	0.0	0.0	0.0	0.18095999999999998	0.0	0.0	0.0	0.0	0.0	0.18095999999999998	0.0	0.0	0.18095999999999998	0.0	0.0	0.0	0.0	0.0	0.18095999999999998	0.18095999999999998	0.0	0.0	0.0	0.0	0.0	0.0	0.0	0.0	0.0	0.0	0.0
0.0	0.0	0.0	0.37226	0.0	0.0	0.0	0.0	0.0	0.7025899999999999	0.0	0.0	0.0	0.0	0.0	0.0	0.0	0.0	0.0	0.0	0.0	0.0	0.0	0.0	0.0	0.0	0.0	0.18933	0.18933	0.0	0.0	0.0	0.18933	0.18933	0.0	0.0	0.18933	0.0	0.0	0.0	0.0	0.0	0.0	0.0	0.0	0.0	0.0	0.0	0.0	0.0
0.0	0.0	0.0	0.25874	0.0	0.0	0.0	0.0	0.0	0.0	0.0	0.25874	0.0	0.0	0.0	0.0	0.0	0.0	0.0	0.0	0.0	0.0	0.25874	0.0	0.0	0.0	0.0	0.0	0.0	0.0	0.0	0.25874	0.0	0.0	0.0	0.0	0.0	0.0	0.25874	0.0	0.0	0.0	0.0	0.0	0.0	0.0	0.0	0.0	0.0	0.0
0.0	0.23668000000000003	0.0	0.0	0.0	0.0	0.0	0.0	0.0	1.2867	0.0	0.0	0.0	0.23668000000000003	0.0	0.0	0.0	0.0	0.0	0.0	0.0	0.0	0.23668000000000003	0.0	0.0	0.0	0.0	0.0	0.6662899999999999	0.0	0.0	0.0	0.0	0.0	0.0	0.0	0.0	0.0	0.0	0.0	0.0	0.0	0.0	0.0	0.0	0.0	0.0	0.0	0.0	0.0
0.17862999999999998	0.0	0.0	0.0	0.0	0.0	0.0	0.0	0.0	0.35185	0.0	0.0	0.0	0.0	0.0	0.0	0.0	0.0	0.0	0.0	0.0	0.0	0.0	0.0	0.0	0.0	0.0	0.17862999999999998	0.0	0.0	0.0	0.17862999999999998	0.0	0.17862999999999998	0.0	0.17862999999999998	0.0	0.0	0.0	0.0	0.0	0.0	0.0	0.0	0.0	0.0	0.0	0.0	0.0	0.0
0.0	0.0	0.0	0.0	0.13572	0.0	0.0	0.0	0.0	0.39784	0.0	0.13572	0.0	0.13572	0.0	0.0	0.0	0.0	0.13572	0.0	0.0	0.0	0.52071	0.0	0.0	0.0	0.0	0.13572	0.0	0.0	0.0	0.13572	0.0	0.0	0.0	0.0	0.0	0.0	0.26902	0.0	0.26902	0.0	0.0	0.0	0.0	0.0	0.0	0.0	0.0	0.0
0.0	0.0	0.0	0.0	0.0	0.0	0.0	0.0	0.0	0.23551999999999998	0.0	0.23551999999999998	0.0	0.0	0.0	0.0	0.23551999999999998	0.0	0.0	0.0	0.0	0.0	0.23551999999999998	0.0	0.0	0.0	0.0	0.0	0.0	0.0	0.0	0.45912	0.45912	0.0	0.0	0.0	0.0	0.0	0.0	0.0	0.0	0.0	0.0	0.0	0.0	0.0	0.0	0.0	0.0	0.45912
0.0	0.22966	0.0	0.0	0.0	0.0	0.0	0.0	0.0	0.4482	0.0	0.11558	0.0	0.11558	0.0	0.11558	0.22966	0.0	0.4482	0.0	0.11558	0.0	0.6486	0.0	0.0	0.0	0.0	0.22966	0.0	0.0	0.0	0.0	0.0	0.22966	0.0	0.0	0.0	0.0	0.0	0.11558	0.0	0.0	0.0	0.0	0.0	0.0	0.0	0.0	0.0	0.0
0.0	0.0	0.0	0.0	0.0	0.0	0.0	0.0	0.0	0.20845	0.0	0.0	0.0	0.0	0.0	0.20845	0.20845	0.0	0.0	0.0	0.0	0.0	0.59426	0.0	0.0	0.0	0.0	0.0	0.20845	0.0	0.0	0.20845	0.0	0.20845	0.0	0.0	0.0	0.20845	0.0	0.20845	0.0	0.0	0.0	0.0	0.0	0.0	0.0	0.0	0.0	0.0
0.64483	0.0	0.0	0.33873000000000003	0.0	0.0	0.0	0.0	0.0	0.64483	0.0	0.0	0.0	0.0	0.0	0.0	0.0	0.0	0.0	0.0	0.0	0.0	0.0	0.0	0.0	0.0	0.0	0.0	0.33873000000000003	0.0	0.0	0.0	0.0	0.0	0.0	0.0	0.0	0.0	0.33873000000000003	0.0	0.0	0.0	0.0	0.0	0.0	0.0	0.0	0.0	0.0	0.0
0.0	0.0	0.0	0.0	0.0	0.0	0.0	0.0	0.0	0.22966	0.0	0.0	0.0	0.11558	0.0	0.0	0.0	0.11558	0.0	0.0	0.0	0.0	0.22966	0.0	0.0	0.0	0.0	0.22966	0.0	0.0	0.0	0.22966	0.0	0.11558	0.0	0.0	0.0	0.22966	0.0	0.0	0.0	0.11558	0.0	0.0	0.0	0.0	0.0	0.0	0.0	0.0
0.0	0.0	0.0	0.0	0.0	0.0	0.0	0.0	0.0	0.36001	0.0	0.0	0.0	0.0	0.0	0.0	0.36001	0.1829	0.0	0.0	0.0	0.0	0.0	0.0	0.0	0.0	0.0	0.0	0.0	0.0	0.0	0.0	0.0	0.1829	0.0	0.0	0.0	0.0	0.0	0.0	0.0	0.0	0.0	0.0	0.0	0.0	0.0	0.0	0.0	0.0
0.0	0.0	0.0	0.25055	0.0	0.0	0.0	0.0	0.0	0.0	0.0	0.0	0.0	0.25055	0.0	0.0	0.70076	0.0	0.0	0.0	0.0	0.0	0.48689	0.0	0.0	0.0	0.0	0.8903399999999999	0.70076	0.0	0.0	0.0	0.0	0.0	0.0	0.0	0.0	0.0	0.25055	0.48689	0.0	0.0	0.0	0.0	0.0	0.0	0.0	0.0	0.0	0.0
0.0	0.0	0.0	0.15106	0.0	0.0	0.0	0.0	0.15106	0.29879	0.0	0.0	0.0	0.15106	0.0	0.0	0.0	0.0	0.0	0.0	0.0	0.0	0.29879	0.0	0.0	0.0	0.0	0.0	0.0	0.0	0.0	0.0	0.0	0.0	0.0	0.0	0.0	0.15106	0.15106	0.0	0.0	0.0	0.0	0.0	0.0	0.0	0.0	0.0	0.0	0.0
0.0	0.0	0.0	0.0	0.0	0.0	0.0	0.20665	0.0	0.40509	0.0	0.0	0.0	0.0	0.0	0.0	0.0	0.0	0.0	0.0	0.0	0.0	0.0	0.0	0.0	0.0	0.0	0.0	0.0	0.0	0.0	0.0	0.0	0.0	0.0	0.0	0.0	0.0	0.0	0.0	0.0	0.0	0.0	0.0	0.0	0.0	0.0	0.0	0.0	0.40509
0.0	0.0	0.0	0.3367	0.17072	0.0	0.0	0.0	0.0	0.17072	0.0	0.3367	0.0	0.0	0.0	0.0	0.0	0.0	0.0	0.0	0.0	0.0	0.0	0.0	0.0	0.0	0.0	0.17072	0.17072	0.0	0.0	0.0	0.0	0.0	0.0	0.0	0.0	0.3367	0.3367	0.17072	0.0	0.0	0.0	0.0	0.0	0.0	0.0	0.0	0.0	0.0
0.095746	0.0	0.0	0.28385	0.0	0.0	0.095746	0.0	0.0	0.19063	0.0	0.0	0.0	0.095746	0.0	0.095746	0.095746	0.0	0.095746	0.0	0.0	0.0	0.37473	0.0	0.0	0.0	0.0	0.095746	0.095746	0.0	0.0	0.0	0.095746	0.095746	0.0	0.0	0.0	0.0	0.0	0.0	0.0	0.0	0.0	0.0	0.0	0.0	0.0	0.0	0.0	0.0
0.0	0.0	0.0	0.0	0.0	0.0	0.56833	0.0	0.0	0.2954	0.0	0.0	0.0	0.0	0.0	0.0	0.56833	0.0	0.0	0.0	0.0	0.0	0.0	0.2954	0.0	0.0	0.0	0.0	0.0	0.0	0.0	0.2954	0.0	0.0	0.0	0.0	0.0	0.0	0.0	0.0	0.0	0.0	0.0	0.0	0.0	0.0	0.0	0.0	0.0	0.0
0.12387999999999999	0.12387999999999999	0.0	0.0	0.0	0.0	0.0	0.0	0.0	0.12387999999999999	0.0	0.0	0.0	0.0	0.0	0.0	0.0	0.0	0.12387999999999999	0.0	0.0	0.0	0.36446	0.12387999999999999	0.0	0.0	0.0	0.12387999999999999	0.0	0.0	0.12387999999999999	0.0	0.0	0.47833000000000003	0.0	0.12387999999999999	0.0	0.0	0.12387999999999999	0.0	0.0	0.0	0.0	0.0	0.0	0.0	0.0	0.0	0.0	0.0
0.0	0.0	0.0	0.0	0.0	0.0	0.0	0.0	0.0	0.19528	0.19528	0.0	0.0	0.19528	0.0	0.0	0.0	0.0	0.0	0.0	0.38356999999999997	0.0	0.0	0.0	0.0	0.0	0.0	0.0	0.0	0.0	0.0	0.0	0.0	0.0	0.0	0.0	0.0	0.0	0.0	0.0	0.0	0.0	0.0	0.0	0.0	0.0	0.0	0.0	0.0	0.0
0.0	0.14275	0.0	0.0	0.0	0.0	0.0	0.0	0.0	0.41747	0.0	0.0	0.0	0.0	0.0	0.0	0.14275	0.14275	0.0	0.0	0.0	0.0	0.2827	0.0	0.0	0.0	0.0	0.2827	0.2827	0.0	0.0	0.2827	0.0	0.0	0.0	0.0	0.0	0.14275	0.14275	0.0	0.0	0.0	0.0	0.0	0.0	0.0	0.0	0.0	0.0	0.0
0.0	0.46374	0.0	0.23801	0.0	0.0	0.0	0.11984000000000002	0.0	0.46374	0.0	0.0	0.0	0.0	0.0	0.11984000000000002	0.11984000000000002	0.0	0.0	0.0	0.0	0.0	0.56939	0.0	0.0	0.0	0.0	0.56939	0.23801	0.0	0.0	0.11984000000000002	0.0	0.0	0.11984000000000002	0.0	0.0	0.23801	0.11984000000000002	0.11984000000000002	0.0	0.0	0.0	0.0	0.0	0.0	0.0	0.0	0.0	0.0
0.0	0.11814000000000001	0.0	0.29188000000000003	0.0	0.0	0.0	0.059171	0.0	0.23465999999999998	0.0	0.11814000000000001	0.0	0.059171	0.0	0.0	0.0	0.0	0.0	0.0	0.0	0.0	0.40341	0.0	0.0	0.0	0.059171	0.1767	0.1767	0.0	0.0	0.059171	0.059171	0.059171	0.0	0.0	0.0	0.1767	0.1767	0.11814000000000001	0.0	0.0	0.0	0.0	0.0	0.0	0.0	0.0	0.0	0.0
0.0	0.0	0.0	0.20600000000000002	0.0	0.0	0.0	0.0	0.0	0.0	0.0	0.0	0.0	0.0	0.0	0.0	0.0	0.0	0.0	0.0	0.0	0.0	0.0	0.0	0.0	0.0	0.0	0.0	0.20600000000000002	0.0	0.0	0.0	0.0	0.0	0.0	0.0	0.0	0.0	0.0	0.40387	0.0	0.0	0.40387	0.0	0.0	0.0	0.0	0.0	0.0	0.0
0.0	0.0	0.0	0.0	0.0	0.0	0.0	0.21245999999999998	0.0	0.21245999999999998	0.0	0.0	0.0	0.21245999999999998	0.0	0.0	0.0	0.21245999999999998	0.0	0.0	0.21245999999999998	0.0	0.0	0.0	0.0	0.0	0.0	0.41602	0.21245999999999998	0.0	0.0	0.21245999999999998	0.21245999999999998	0.0	0.0	0.0	0.0	0.21245999999999998	0.0	0.21245999999999998	0.0	0.0	0.0	0.0	0.0	0.0	0.0	0.0	0.0	0.0
0.20038	0.0	0.0	0.0	0.0	0.0	0.0	0.0	0.0	0.39325	0.0	0.20038	0.0	0.20038	0.0	0.0	0.0	0.0	0.0	0.0	0.0	0.0	0.73806	0.0	0.0	0.0	0.0	0.20038	0.20038	0.0	0.0	0.20038	0.0	0.0	0.0	0.0	0.0	0.0	0.39325	0.0	0.0	0.0	0.0	0.0	0.0	0.0	0.0	0.0	0.0	0.20038
0.0	0.0	0.0	0.2539	0.0	0.0	0.0	0.0	0.0	0.2539	0.0	0.0	0.0	0.0	0.0	0.0	0.49308	0.0	0.0	0.0	0.2539	0.0	0.2539	0.0	0.0	0.0	0.0	0.0	0.2539	0.0	0.0	0.0	0.0	0.0	0.0	0.0	0.0	0.2539	0.0	0.0	0.0	0.0	0.0	0.0	0.0	0.0	0.0	0.0	0.0	0.0
0.0	0.0	0.0	0.15955999999999998	0.0	0.0	0.0	0.0	0.0	0.31523	0.0	0.0	0.0	0.31523	0.0	0.0	0.31523	0.15955999999999998	0.0	0.0	0.15955999999999998	0.0	0.15955999999999998	0.15955999999999998	0.0	0.0	0.0	0.15955999999999998	0.15955999999999998	0.0	0.0	0.15955999999999998	0.15955999999999998	0.0	0.0	0.0	0.0	0.15955999999999998	0.0	0.31523	0.0	0.0	0.0	0.0	0.0	0.0	0.0	0.0	0.0	0.0
0.0	0.0	0.0	0.12284	0.0	0.0	0.0	0.0	0.0	0.0	0.0	0.0	0.0	0.0	0.0	0.0	0.12284	0.0	0.0	0.0	0.0	0.0	0.12284	0.0	0.0	0.0	0.0	0.24388	0.0	0.0	0.0	0.36151	0.0	0.0	0.0	0.0	0.0	0.0	0.0	0.0	0.12284	0.0	0.0	0.0	0.0	0.0	0.0	0.0	0.0	0.0
0.85685	0.37723	0.0	0.37723	0.0	0.0	0.0	0.0	0.0	0.19194	0.0	0.0	0.0	0.0	0.0	0.0	0.0	0.0	0.0	0.0	0.0	0.0	0.19194	0.0	0.0	0.0	0.0	0.0	0.0	0.0	0.0	0.0	0.0	0.0	0.0	0.0	0.0	0.0	0.19194	0.0	0.0	0.0	0.0	0.0	0.0	0.0	0.0	0.0	0.0	0.0
0.39139	0.0	0.0	0.26454	0.0	0.0	0.13342	0.0	0.0	0.39139	0.0	0.0	0.0	0.0	0.0	0.0	0.0	0.13342	0.0	0.0	0.0	0.0	0.73493	0.0	0.0	0.0	0.0	0.39139	0.26454	0.0	0.0	0.13342	0.0	0.0	0.0	0.0	0.0	0.0	0.0	0.0	0.0	0.0	0.0	0.0	0.0	0.0	0.0	0.0	0.0	0.13342
0.0	0.0	0.0	0.0	0.0	0.0	0.0	0.0	0.0	0.0	0.0	0.0	0.0	0.0	0.0	0.0	0.0	0.0	0.0	0.0	0.0	0.0	0.0	0.0	0.0	0.0	0.0	0.0	0.33407	0.0	0.0	0.0	0.0	0.0	0.0	0.0	0.0	0.0	0.0	0.0	0.0	0.0	0.0	0.0	0.0	0.0	0.0	0.0	0.0	0.0
0.0	0.0	0.0	0.9555799999999999	0.0	0.0	0.0	0.0	0.0	0.9555799999999999	0.0	0.0	0.0	0.52889	0.0	0.0	0.0	0.0	0.0	0.0	0.0	0.0	0.0	0.0	0.0	0.0	0.0	0.9555799999999999	0.0	0.0	0.0	0.52889	0.0	0.0	0.0	0.0	0.0	0.0	0.0	0.0	0.0	0.0	0.0	0.0	0.0	0.0	0.0	0.0	0.0	0.0
0.0	0.1024	0.0	0.20375	0.0	0.0	0.0	0.0	0.0	0.20375	0.0	0.0	0.1024	0.30308	0.0	0.0	0.1024	0.0	0.0	0.0	0.0	0.0	0.1024	0.0	0.0	0.0	0.0	0.30308	0.30308	0.0	0.0	0.0	0.0	0.1024	0.0	0.0	0.0	0.1024	0.0	0.20375	0.0	0.0	0.0	0.0	0.0	0.0	0.1024	0.0	0.0	0.1024
0.13136	0.13136	0.0	0.0	0.0	0.0	0.0	0.0	0.0	0.61849	0.0	0.0	0.0	0.13136	0.0	0.0	0.13136	0.26052	0.0	0.0	0.0	0.0	0.13136	0.0	0.0	0.0	0.0	0.26052	0.0	0.0	0.13136	0.26052	0.0	0.26052	0.0	0.13136	0.0	0.0	0.13136	0.13136	0.0	0.0	0.0	0.0	0.0	0.0	0.0	0.0	0.0	0.0
0.1845	0.1845	0.0	0.1845	0.0	0.0	0.0	0.0	0.0	0.5312899999999999	0.0	0.0	0.0	0.1845	0.0	0.0	0.0	0.0	0.1845	0.0	0.0	0.0	0.0	0.0	0.0	0.0	0.0	0.1845	0.36307	0.0	0.0	0.0	0.0	0.0	0.0	0.0	0.0	0.0	0.0	0.0	0.0	0.0	0.0	0.0	0.0	0.0	0.0	0.0	0.0	0.0
0.0	0.0	0.0	0.0	0.0	0.0	0.0	0.0	0.0	0.58154	0.0	0.0	0.0	0.0	0.0	0.0	0.0	0.0	0.0	0.0	0.0	0.0	0.0	0.0	0.0	0.0	0.0	0.20355	0.0	0.0	0.0	0.39923000000000003	0.0	0.20355	0.0	0.0	0.0	0.20355	0.20355	0.0	0.0	0.0	0.0	0.0	0.0	0.0	0.0	0.0	0.0	0.0
0.0	0.0	0.0	0.0	0.0	0.0	0.0	0.0	0.0	0.17942	0.0	0.0	0.0	0.0	0.0	0.0	0.51772	0.0	0.35336	0.0	0.0	0.0	0.6702199999999999	0.0	0.0	0.0	0.0	0.17942	0.17942	0.0	0.0	0.17942	0.0	0.0	0.0	0.0	0.0	0.0	0.17942	0.35336	0.0	0.0	0.0	0.0	0.0	0.0	0.0	0.0	0.0	0.0
0.0	0.0	0.0	0.0	0.0	0.0	0.0	0.0	0.0	0.18367	0.0	0.0	0.0	0.18367	0.0	0.0	0.18367	0.18367	0.0	0.0	0.0	0.0	0.36148	0.0	0.0	0.0	0.0	0.18367	0.0	0.0	0.0	0.68416	0.0	0.0	0.0	0.0	0.0	0.18367	0.0	0.0	0.0	0.0	0.0	0.0	0.0	0.0	0.18367	0.0	0.0	0.0
0.20457	0.10282000000000001	0.0	0.0	0.10282000000000001	0.0	0.0	0.10282000000000001	0.0	0.40115	0.0	0.10282000000000001	0.10282000000000001	0.0	0.0	0.0	0.10282000000000001	0.10282000000000001	0.10282000000000001	0.0	0.10282000000000001	0.0	0.30428	0.0	0.0	0.0	0.0	0.30428	0.0	0.0	0.0	0.20457	0.10282000000000001	0.10282000000000001	0.0	0.0	0.0	0.10282000000000001	0.0	0.10282000000000001	0.0	0.0	0.0	0.0	0.0	0.0	0.10282000000000001	0.0	0.0	0.0
0.0	0.0	0.0	0.27101	0.0	0.0	0.0	0.0	0.0	0.27101	0.0	0.13675	0.0	0.0	0.0	0.0	0.0	0.0	0.0	0.0	0.0	0.0	0.13675	0.0	0.0	0.0	0.0	0.13675	0.13675	0.0	0.0	0.0	0.13675	0.0	0.0	0.0	0.0	0.0	0.0	0.0	0.0	0.0	0.0	0.0	0.0	0.0	0.0	0.0	0.0	0.0
0.0	0.0	0.0	0.0	0.0	0.0	0.0	0.0	0.0	0.0	0.0	0.35233000000000003	0.0	0.35233000000000003	0.0	0.0	0.0	0.0	0.0	0.0	0.0	0.0	0.66842	0.0	0.0	0.0	0.0	0.35233000000000003	0.35233000000000003	0.0	0.0	0.0	0.0	0.66842	0.0	0.0	0.0	0.0	0.0	0.0	0.0	0.0	0.0	0.0	0.0	0.0	0.0	0.0	0.0	0.0
0.0	0.0	0.0	0.0	0.0	0.0	0.0	0.0	0.0	0.31127	0.0	0.0	0.0	0.0	0.0	0.0	0.0	0.0	0.0	0.0	0.0	0.0	0.31127	0.0	0.0	0.0	0.0	0.31127	0.0	0.0	0.0	0.0	0.0	0.0	0.0	0.0	0.0	0.31127	0.0	0.0	0.0	0.0	0.0	0.0	0.0	0.0	0.0	0.0	0.0	0.0
0.20553000000000002	0.0	0.0	0.0	0.0	0.0	0.0	0.0	0.0	0.0	0.0	0.0	0.0	0.0	0.0	0.0	0.20553000000000002	0.0	0.0	0.0	0.0	0.0	0.0	0.0	0.0	0.0	0.0	0.0	0.20553000000000002	0.0	0.20553000000000002	0.40297	0.20553000000000002	0.0	0.0	0.0	0.0	0.0	0.20553000000000002	0.0	0.0	0.0	0.0	0.0	0.0	0.0	0.0	0.0	0.0	0.0
0.0	0.0	0.0	0.3771	0.0	0.0	0.0	0.0	0.0	0.3771	0.0	0.0	0.0	0.0	0.0	0.0	0.19187	0.0	0.0	0.0	0.0	0.0	0.0	0.0	0.0	0.0	0.0	0.55087	0.3771	0.0	0.0	0.3771	0.0	0.0	0.0	0.0	0.0	0.3771	0.0	0.0	0.0	0.0	0.0	0.0	0.0	0.0	0.0	0.0	0.0	0.0
0.0	0.0	0.0	0.0	0.0	0.0	0.0	0.46702	0.0	0.46702	0.0	0.2398	0.0	0.0	0.0	0.0	0.0	0.0	0.0	0.0	0.2398	0.0	0.0	0.0	0.0	0.0	0.0	0.0	0.0	0.0	0.0	0.2398	0.67406	0.0	0.0	0.0	0.0	0.0	0.0	0.46702	0.0	0.0	0.0	0.0	0.0	0.0	0.67406	0.0	0.0	0.0
0.0	0.0	0.0	0.1529	0.0	0.0	0.0	0.0	0.0	0.30235	0.0	0.0	0.0	0.1529	0.0	0.0	0.30235	0.0	0.0	0.0	0.0	0.0	0.0	0.0	0.0	0.0	0.0	0.1529	0.1529	0.0	0.0	0.58078	0.1529	0.1529	0.0	0.0	0.1529	0.0	0.0	0.0	0.0	0.0	0.0	0.0	0.0	0.0	0.0	0.0	0.0	0.0
0.0	0.0	0.0	0.0	0.0	0.0	0.0	0.0	0.0	0.0	0.0	0.0	0.0	0.0	0.0	0.0	0.0	0.0	0.37135999999999997	0.0	0.0	0.0	0.0	0.0	0.0	0.0	0.0	0.0	0.0	0.0	0.0	0.0	0.0	0.37135999999999997	0.0	0.0	0.0	0.0	0.0	0.0	0.0	0.0	0.0	0.0	0.0	0.0	0.0	0.0	0.0	0.0
0.0	0.0	0.0	0.0	0.0	0.0	0.0	0.0	0.0	0.6798	0.0	0.0	0.0	0.24209	0.0	0.0	0.0	0.0	0.24209	0.0	0.0	0.0	0.24209	0.0	0.0	0.0	0.0	0.24209	0.47128000000000003	0.0	0.0	0.47128000000000003	0.24209	0.0	0.0	0.0	0.0	0.0	0.0	0.0	0.0	0.0	0.0	0.0	0.0	0.0	0.0	0.0	0.0	0.0
0.0	0.0	0.0	0.0	0.0	0.0	0.0	0.0	0.0	0.0	0.0	0.0	0.0	0.0	0.0	0.0	0.0	0.0	0.0	0.0	0.0	0.0	0.0	0.0	0.0	0.0	0.0	0.0	0.5894	0.0	0.0	0.20656999999999998	0.0	0.0	0.0	0.0	0.0	0.40492	0.40492	0.0	0.0	0.0	0.0	0.0	0.0	0.0	0.0	0.0	0.0	0.0
0.0	0.48545	0.0	0.48545	0.0	0.0	0.0	0.0	0.0	0.33045	0.0	0.0	0.0	0.16746	0.0	0.0	0.33045	0.0	0.0	0.0	0.0	0.0	0.16746	0.16746	0.0	0.0	0.0	0.0	0.16746	0.0	0.33045	0.16746	0.0	0.33045	0.0	0.0	0.0	0.0	0.0	0.33045	0.0	0.0	0.0	0.0	0.0	0.0	0.16746	0.0	0.0	0.0
0.0	0.0	0.0	0.17731	0.0	0.0	0.0	0.17731	0.0	0.0	0.0	0.17731	0.0	0.51205	0.0	0.0	0.17731	0.0	0.0	0.0	0.0	0.0	0.51205	0.0	0.0	0.0	0.0	0.34933000000000003	0.0	0.0	0.0	0.34933000000000003	0.0	0.0	0.0	0.0	0.0	0.0	0.0	0.0	0.0	0.0	0.0	0.0	0.0	0.0	0.34933000000000003	0.0	0.0	0.0
0.0	0.0	0.0	0.14994000000000002	0.0	0.0	0.0	0.0	0.0	0.0	0.0	0.14994000000000002	0.0	0.0	0.0	0.0	0.5705399999999999	0.0	0.14994000000000002	0.0	0.0	0.0	0.0	0.0	0.0	0.0	0.0	0.14994000000000002	0.14994000000000002	0.0	0.0	0.14994000000000002	0.0	0.0	0.0	0.0	0.0	0.43742	0.0	0.0	0.0	0.0	0.0	0.0	0.0	0.0	0.0	0.0	0.0	0.0
0.3482	0.0	0.0	0.17672000000000002	0.0	0.0	0.0	0.0	0.0	0.80007	0.0	0.0	0.0	0.17672000000000002	0.0	0.0	0.3482	0.0	0.0	0.0	0.0	0.0	0.0	0.0	0.0	0.0	0.0	0.3482	0.0	0.0	0.0	0.51046	0.0	0.0	0.0	0.0	0.0	0.0	0.17672000000000002	0.17672000000000002	0.0	0.0	0.0	0.0	0.0	0.0	0.0	0.0	0.0	0.0
0.0	0.19399	0.0	0.19399	0.0	0.19399	0.0	0.0	0.0	0.19399	0.0	0.19399	0.0	0.19399	0.0	0.0	0.38111	0.0	0.0	0.0	0.0	0.0	0.19399	0.0	0.0	0.0	0.0	0.0	0.19399	0.0	0.19399	0.0	0.0	0.19399	0.0	0.0	0.0	0.0	0.19399	0.38111	0.0	0.0	0.0	0.0	0.0	0.0	0.0	0.0	0.0	0.0
0.0	0.34639000000000003	0.0	0.0	0.0	0.0	0.0	0.34639000000000003	0.0	0.0	0.0	0.0	0.0	0.0	0.0	0.0	0.0	0.0	0.0	0.0	0.0	0.0	0.0	0.0	0.0	0.0	0.0	0.0	0.34639000000000003	0.0	0.0	0.0	0.0	0.0	0.0	0.0	0.0	0.0	0.0	0.34639000000000003	0.0	0.0	0.0	0.0	0.0	0.0	0.0	0.0	0.0	0.0
0.15361	0.30373	0.0	0.0	0.0	0.30373	0.0	0.0	0.0	0.58323	0.0	0.15361	0.30373	0.0	0.0	0.15361	0.15361	0.30373	0.44755	0.0	0.0	0.0	0.44755	0.0	0.0	0.0	0.0	0.15361	0.0	0.0	0.0	0.7099300000000001	0.15361	0.15361	0.0	0.0	0.0	0.0	0.0	0.0	0.0	0.0	0.0	0.0	0.0	0.0	0.0	0.0	0.0	0.0
0.0	0.0	0.0	0.0	0.0	0.0	0.0	0.0	0.0	0.49803000000000003	0.0	0.0	0.0	0.0	0.0	0.0	0.0	0.0	0.0	0.0	0.0	0.0	0.25661	0.0	0.0	0.0	0.0	0.0	0.0	0.0	0.0	0.0	0.0	0.0	0.0	0.0	0.0	0.0	0.0	0.0	0.0	0.0	0.0	0.0	0.0	0.0	0.0	0.0	0.0	0.0
0.0	0.0	0.0	0.0	0.0	0.0	0.0	0.0	0.0	0.0	0.0	0.0	0.0	0.16102	0.0	0.0	0.0	0.0	0.16102	0.0	0.0	0.0	0.0	0.0	0.0	0.0	0.0	0.0	0.31805	0.0	0.0	0.16102	0.0	0.0	0.0	0.0	0.0	0.0	0.0	0.16102	0.0	0.0	0.0	0.0	0.0	0.0	0.0	0.0	0.0	0.0
0.0	0.0	0.0	0.0	0.0	0.0	0.0	0.0	0.0	0.93865	0.0	0.0	0.0	0.0	0.0	0.0	0.0	0.0	0.0	0.0	0.0	0.0	0.0	0.0	0.0	0.0	0.0	0.0	0.51788	0.0	0.0	0.0	0.0	0.0	0.0	0.0	0.0	0.0	0.0	0.0	0.0	0.0	0.0	0.0	0.0	0.0	0.0	0.0	0.0	0.0
0.0	0.0	0.0	0.34615999999999997	0.0	0.0	0.0	0.0	0.0	0.34615999999999997	0.0	0.0	0.0	0.0	0.0	0.0	0.0	0.0	0.0	0.0	0.0	0.0	0.0	0.0	0.0	0.0	0.0	0.0	0.50762	0.0	0.17565999999999998	0.34615999999999997	0.0	0.0	0.0	0.0	0.0	0.17565999999999998	0.0	0.34615999999999997	0.0	0.0	0.0	0.0	0.0	0.0	0.0	0.0	0.0	0.0
0.0	0.0	0.0	0.0	0.0	0.0	0.0	0.17942	0.0	0.6702199999999999	0.0	0.0	0.0	0.0	0.0	0.0	0.0	0.0	0.0	0.0	0.0	0.0	0.17942	0.0	0.0	0.0	0.0	0.51772	0.35336	0.0	0.0	0.0	0.0	0.0	0.0	0.0	0.0	0.6702199999999999	0.0	0.0	0.0	0.0	0.0	0.0	0.0	0.0	0.0	0.0	0.0	0.0
0.0	0.0	0.0	0.0	0.0	0.0	0.0	0.0	0.0	0.0	0.0	0.0	0.0	0.31661999999999996	0.0	0.0	0.0	0.0	0.0	0.0	0.0	0.0	0.6061	0.0	0.0	0.0	0.0	0.0	0.0	0.0	0.0	0.0	0.0	0.0	0.0	0.0	0.0	0.6061	0.31661999999999996	0.0	0.0	0.0	0.0	0.0	0.0	0.0	0.0	0.0	0.0	0.0
0.0	0.0	0.0	0.0	0.0	0.0	0.0	0.0	0.0	0.30434	0.0	0.0	0.0	0.0	0.0	0.0	0.0	0.0	0.0	0.0	0.0	0.0	0.0	0.0	0.0	0.0	0.0	0.0	0.0	0.0	0.0	0.30434	0.0	0.30434	0.0	0.0	0.0	0.30434	0.0	0.0	0.30434	0.0	0.0	0.0	0.0	0.0	0.0	0.0	0.0	0.0
0.25367	0.0	0.0	0.25367	0.0	0.0	0.0	0.0	0.0	0.25367	0.0	0.0	0.0	0.25367	0.0	0.0	0.49263	0.0	0.0	0.0	0.0	0.0	0.0	0.0	0.0	0.0	0.0	0.0	0.25367	0.0	0.0	0.0	0.0	0.7084199999999999	0.0	0.0	0.0	0.0	0.0	0.0	0.0	0.0	0.0	0.0	0.0	0.0	0.0	0.0	0.0	0.0
0.38576	0.0	0.0	0.0	0.0	0.0	0.0	0.0	0.0	0.0	0.0	0.72548	0.0	0.0	0.0	0.0	0.0	0.0	0.0	0.0	0.0	0.0	0.38576	0.0	0.0	0.0	0.0	0.0	0.0	0.0	0.0	0.38576	0.0	0.38576	0.0	0.0	0.0	0.0	0.0	0.0	0.0	0.0	0.0	0.0	0.0	0.0	0.0	0.0	0.0	0.0
0.15927	0.0	0.0	0.0	0.0	0.0	0.0	0.0	0.0	0.15927	0.0	0.0	0.0	0.0	0.0	0.0	0.0	0.0	0.0	0.0	0.0	0.0	0.0	0.0	0.0	0.0	0.0	0.15927	0.0	0.0	0.0	0.15927	0.0	0.15927	0.0	0.0	0.0	0.31468	0.0	0.0	0.0	0.0	0.0	0.0	0.0	0.0	0.0	0.0	0.0	0.15927
0.0	0.22275	0.0	0.22275	0.0	0.0	0.0	0.0	0.0	0.0	0.0	0.22275	0.0	0.22275	0.0	0.0	0.0	0.22275	0.0	0.0	0.0	0.0	0.4353	0.0	0.0	0.0	0.0	0.63105	0.0	0.0	0.0	0.0	0.0	0.0	0.0	0.0	0.0	0.0	0.0	0.0	0.0	0.0	0.0	0.0	0.0	0.0	0.0	0.0	0.0	0.0
0.0	0.0	0.0	0.0	0.0	0.0	0.0	0.0	0.0	0.32237	0.0	0.0	0.0	0.16327	0.0	0.16327	0.0	0.16327	0.0	0.0	0.0	0.0	0.32237	0.0	0.0	0.0	0.0	0.0	0.32237	0.0	0.0	0.32237	0.0	0.0	0.0	0.0	0.0	0.0	0.16327	0.0	0.0	0.0	0.0	0.0	0.0	0.0	0.0	0.0	0.0	0.0
0.13796	0.0	0.0	0.27338	0.0	0.0	0.0	0.13796	0.0	0.40410999999999997	0.0	0.0	0.0	0.0	0.0	0.0	0.0	0.0	0.0	0.0	0.13796	0.0	0.13796	0.0	0.0	0.0	0.0	0.13796	0.13796	0.0	0.0	0.27338	0.0	0.13796	0.0	0.0	0.0	0.0	0.13796	0.27338	0.0	0.0	0.0	0.0	0.0	0.0	0.0	0.0	0.0	0.0
0.25049	0.0	0.0	0.0	0.0	0.0	0.0	0.0	0.0	0.25049	0.0	0.0	0.0	0.25049	0.0	0.0	0.25049	0.12622	0.12622	0.0	0.0	0.0	0.25049	0.0	0.0	0.0	0.0	0.0	0.0	0.0	0.0	0.25049	0.12622	0.25049	0.0	0.0	0.0	0.0	0.0	0.3711	0.0	0.0	0.0	0.0	0.0	0.0	0.0	0.0	0.0	0.12622
0.0	0.0	0.0	0.0	0.0	0.0	0.0	0.11385999999999999	0.0	0.54338	0.0	0.0	0.0	0.0	0.0	0.11385999999999999	0.0	0.11385999999999999	0.0	0.0	0.11385999999999999	0.0	0.33595	0.0	0.0	0.0	0.0	0.22626	0.4419	0.0	0.0	0.22626	0.11385999999999999	0.22626	0.0	0.0	0.0	0.0	0.0	0.0	0.0	0.0	0.0	0.0	0.0	0.0	0.0	0.0	0.0	0.0
0.14024	0.0	0.0	0.0	0.0	0.0	0.0	0.0	0.0	0.0	0.0	0.0	0.0	0.0	0.0	0.0	0.27781	0.0	0.0	0.0	0.0	0.0	0.41048	0.0	0.0	0.0	0.0	0.27781	0.14024	0.0	0.0	0.14024	0.0	0.0	0.0	0.0	0.0	0.0	0.0	0.14024	0.0	0.0	0.0	0.0	0.0	0.0	0.0	0.0	0.0	0.0
0.0	0.0	0.0	0.0	0.0	0.0	0.0	0.0	0.0	0.18016	0.0	0.0	0.0	0.0	0.0	0.0	0.0	0.0	0.0	0.0	0.0	0.0	0.18016	0.0	0.0	0.0	0.0	0.0	0.0	0.0	0.0	0.18016	0.0	0.0	0.0	0.0	0.0	0.67264	0.0	0.0	0.0	0.0	0.0	0.0	0.0	0.0	0.0	0.0	0.0	0.18016
0.0	0.0	0.0	0.0	0.0	0.0	0.0	0.17507999999999999	0.0	0.0	0.0	0.0	0.0	0.0	0.0	0.0	0.0	0.0	0.0	0.0	0.0	0.0	0.17507999999999999	0.0	0.0	0.0	0.0	0.0	0.17507999999999999	0.0	0.0	0.17507999999999999	0.0	0.0	0.0	0.0	0.0	0.0	0.17507999999999999	0.34505	0.0	0.0	0.0	0.0	0.0	0.0	0.0	0.0	0.0	0.0
0.0	0.0	0.0	0.0	0.0	0.0	0.0	0.0	0.0	0.47353999999999996	0.0	0.0	0.0	0.24331	0.0	0.0	0.24331	0.0	0.0	0.0	0.0	0.0	0.24331	0.0	0.0	0.0	0.0	0.0	0.0	0.0	0.0	0.0	0.24331	0.0	0.0	0.0	0.0	0.24331	0.0	0.47353999999999996	0.0	0.0	0.0	0.0	0.0	0.0	0.0	0.0	0.0	0.0
0.0	0.17010999999999998	0.0	0.08536200000000001	0.0	0.0	0.0	0.08536200000000001	0.0	0.33553	0.0	0.0	0.0	0.25367	0.0	0.08536200000000001	0.0	0.08536200000000001	0.0	0.0	0.0	0.0	0.17010999999999998	0.0	0.0	0.0	0.0	0.0	0.17010999999999998	0.0	0.0	0.17010999999999998	0.0	0.08536200000000001	0.0	0.0	0.0	0.17010999999999998	0.08536200000000001	0.17010999999999998	0.0	0.0	0.0	0.0	0.0	0.0	0.08536200000000001	0.0	0.0	0.0
0.0	0.18475999999999998	0.0	0.18475999999999998	0.0	0.0	0.0	0.18475999999999998	0.0	0.18475999999999998	0.0	0.0	0.18475999999999998	0.0	0.0	0.0	0.36356	0.0	0.0	0.0	0.0	0.0	0.18475999999999998	0.0	0.0	0.0	0.0	0.0	0.0	0.0	0.0	0.6877300000000001	0.0	0.18475999999999998	0.0	0.0	0.0	0.0	0.0	0.0	0.0	0.0	0.0	0.0	0.0	0.0	0.0	0.0	0.0	0.0
0.31365	0.0	0.0	0.31365	0.0	0.0	0.0	0.0	0.0	0.31365	0.0	0.0	0.0	0.31365	0.0	0.0	0.0	0.0	0.0	0.0	0.0	0.0	0.0	0.0	0.0	0.0	0.0	0.0	0.60083	0.0	0.0	0.0	0.0	0.0	0.0	0.0	0.0	0.31365	0.0	0.31365	0.60083	0.0	0.0	0.0	0.0	0.0	0.0	0.0	0.0	0.0
0.0	0.15433	0.0	0.0	0.0	0.0	0.0	0.0	0.0	0.15433	0.0	0.15433	0.0	0.15433	0.0	0.0	0.0	0.0	0.0	0.0	0.0	0.0	0.30512	0.0	0.0	0.0	0.0	0.0	0.30512	0.0	0.0	0.15433	0.0	0.0	0.0	0.0	0.0	0.15433	0.15433	0.0	0.0	0.0	0.0	0.0	0.0	0.0	0.0	0.0	0.0	0.0
0.0	0.11069000000000001	0.0	0.22005999999999998	0.0	0.0	0.0	0.0	0.0	0.22005999999999998	0.0	0.0	0.0	0.22005999999999998	0.0	0.11069000000000001	0.11069000000000001	0.11069000000000001	0.0	0.0	0.0	0.11069000000000001	0.43028	0.0	0.0	0.0	0.0	0.0	0.0	0.0	0.0	0.22005999999999998	0.0	0.32691	0.0	0.0	0.0	0.22005999999999998	0.0	0.11069000000000001	0.0	0.0	0.0	0.0	0.0	0.0	0.11069000000000001	0.0	0.0	0.0
0.25264000000000003	0.12732000000000002	0.0	0.12732000000000002	0.0	0.0	0.0	0.0	0.0	0.37421	0.0	0.25264000000000003	0.25264000000000003	0.25264000000000003	0.0	0.0	0.12732000000000002	0.0	0.0	0.0	0.0	0.0	0.49073999999999995	0.0	0.0	0.0	0.0	0.0	0.12732000000000002	0.0	0.0	0.37421	0.0	0.0	0.0	0.0	0.0	0.12732000000000002	0.12732000000000002	0.37421	0.0	0.0	0.0	0.0	0.0	0.0	0.0	0.0	0.0	0.0
0.24545	0.0	0.0	0.0	0.0	0.0	0.0	0.0	0.0	0.0	0.0	0.0	0.0	0.0	0.0	0.47748999999999997	0.0	0.0	0.0	0.0	0.0	0.0	0.0	0.0	0.0	0.0	0.0	0.0	0.0	0.0	0.0	0.0	0.0	0.0	0.0	0.0	0.0	0.0	0.24545	0.0	0.0	0.0	0.0	0.0	0.0	0.0	0.0	0.0	0.0	0.0
0.0	0.17239000000000002	0.0	0.0	0.0	0.0	0.0	0.0	0.0	0.49878	0.0	0.3399	0.0	0.0	0.0	0.0	0.3399	0.0	0.0	0.0	0.0	0.0	0.3399	0.0	0.0	0.0	0.0	0.0	0.49878	0.0	0.0	0.17239000000000002	0.0	0.17239000000000002	0.0	0.0	0.0	0.0	0.0	0.0	0.0	0.0	0.0	0.0	0.0	0.0	0.0	0.0	0.0	0.0
0.0	0.0	0.0	0.0	0.0	0.0	0.0	0.0	0.0	0.0	0.0	0.0	0.0	0.0	0.0	0.0	0.19187	0.0	0.0	0.0	0.0	0.0	0.19187	0.0	0.0	0.0	0.0	0.0	0.19187	0.0	0.0	0.19187	0.0	0.0	0.0	0.0	0.0	0.19187	0.0	0.19187	0.0	0.0	0.0	0.0	0.0	0.0	0.0	0.0	0.0	0.0
0.0	0.0	0.0	0.0	0.0	0.0	0.0	0.0	0.0	0.27366999999999997	0.0	0.0	0.0	0.27366999999999997	0.0	0.0	0.0	0.0	0.0	0.0	0.0	0.0	0.5291600000000001	0.0	0.0	0.0	0.0	0.0	0.0	0.0	0.0	0.0	0.27366999999999997	0.0	0.0	0.0	0.0	0.0	0.0	0.27366999999999997	0.0	0.0	0.0	0.0	0.0	0.0	0.27366999999999997	0.0	0.0	0.0
0.0	0.0	0.0	0.0	0.0	0.0	0.0	0.0	0.0	0.21771999999999997	0.0	0.0	0.0	0.21771999999999997	0.0	0.0	0.61817	0.0	0.0	0.0	0.0	0.0	0.21771999999999997	0.0	0.0	0.0	0.0	0.0	0.7922100000000001	0.0	0.0	0.42586999999999997	0.0	0.0	0.0	0.0	0.0	0.0	0.0	0.42586999999999997	0.0	0.0	0.0	0.0	0.0	0.0	0.0	0.0	0.0	0.0
0.0	0.0	0.0	0.0	0.0	0.0	0.0	0.0	0.0	0.25319	0.0	0.0	0.0	0.0	0.0	0.0	0.25319	0.0	0.0	0.0	0.0	0.0	0.70725	0.0	0.0	0.0	0.0	1.0659	0.0	0.0	0.0	0.0	0.0	0.0	0.0	0.0	0.0	0.49173999999999995	0.25319	0.0	0.0	0.0	0.0	0.0	0.0	0.0	0.0	0.0	0.0	0.0
0.0	0.0	0.0	0.17496	0.0	0.0	0.0	0.17496	0.0	0.50573	0.0	0.0	0.0	0.0	0.0	0.0	0.34483	0.0	0.0	0.0	0.0	0.0	0.17496	0.17496	0.0	0.0	0.0	0.17496	0.34483	0.0	0.0	0.17496	0.17496	0.0	0.0	0.0	0.0	0.17496	0.0	0.0	0.0	0.0	0.0	0.0	0.0	0.0	0.0	0.0	0.0	0.50573
0.0	0.0	0.0	0.29055	0.14681	0.0	0.0	0.29055	0.0	0.79693	0.0	0.0	0.0	0.29055	0.0	0.14681	0.29055	0.0	0.0	0.0	0.0	0.0	0.14681	0.0	0.0	0.0	0.0	0.14681	0.14681	0.0	0.0	0.14681	0.0	0.0	0.0	0.14681	0.0	0.14681	0.0	0.0	0.0	0.0	0.0	0.0	0.0	0.0	0.0	0.0	0.0	0.0
0.0	0.0	0.0	0.35266	0.0	0.0	0.0	0.0	0.0	0.17906	0.0	0.0	0.0	0.17906	0.0	0.0	0.0	0.17906	0.0	0.0	0.0	0.0	0.17906	0.0	0.0	0.0	0.0	0.17906	0.17906	0.0	0.0	0.51674	0.0	0.17906	0.0	0.0	0.0	0.17906	0.0	0.0	0.0	0.0	0.0	0.0	0.0	0.0	0.0	0.0	0.0	0.0
0.0	0.0	0.0	0.0	0.0	0.0	0.0	0.0	0.0	0.16625	0.0	0.0	0.0	0.0	0.0	0.0	0.16625	0.0	0.16625	0.0	0.0	0.0	0.48213999999999996	0.0	0.0	0.0	0.0	0.0	0.6263	0.0	0.0	0.32811999999999997	0.0	0.0	0.0	0.0	0.0	0.0	0.0	0.16625	0.0	0.0	0.0	0.0	0.0	0.0	0.0	0.0	0.0	0.0
0.0	0.0	0.0	0.0	0.0	0.0	0.0	0.0	0.0	0.42203999999999997	0.0	0.0	0.0	0.21566	0.0	0.0	0.0	0.0	0.0	0.0	0.0	0.0	0.78593	0.0	0.0	0.0	0.0	0.0	0.0	0.0	0.0	0.21566	0.0	0.78593	0.0	0.0	0.0	0.0	0.21566	0.0	0.0	0.0	0.0	0.0	0.0	0.0	0.0	0.0	0.0	0.0
0.0	0.0	0.0	0.16495	0.0	0.0	0.0	0.0	0.0	0.16495	0.0	0.0	0.0	0.32561999999999997	0.0	0.0	0.0	0.0	0.0	0.0	0.0	0.0	0.32561999999999997	0.0	0.0	0.0	0.0	0.16495	0.32561999999999997	0.0	0.0	0.32561999999999997	0.32561999999999997	0.32561999999999997	0.16495	0.0	0.0	0.0	0.16495	0.32561999999999997	0.0	0.0	0.0	0.0	0.0	0.0	0.0	0.0	0.0	0.0
0.0	0.35372	0.0	0.0	0.0	0.0	0.0	0.0	0.0	0.35372	0.0	0.0	0.35372	0.35372	0.0	0.0	0.0	0.0	0.0	0.0	0.0	0.0	0.0	0.0	0.0	0.0	0.0	0.0	0.35372	0.0	0.0	0.67082	0.0	0.0	0.0	0.0	0.0	0.0	0.35372	0.35372	0.0	0.0	0.0	0.0	0.0	0.0	0.0	0.0	0.0	0.0
0.0	0.0	0.0	0.0	0.0	0.0	0.0	0.0	0.0	0.0	0.0	0.17797000000000002	0.0	0.35059	0.0	0.0	0.0	0.0	0.0	0.0	0.0	0.0	0.0	0.0	0.0	0.0	0.0	0.17797000000000002	0.35059	0.0	0.0	0.17797000000000002	0.0	0.17797000000000002	0.0	0.0	0.0	0.0	0.0	0.17797000000000002	0.0	0.0	0.0	0.0	0.0	0.0	0.0	0.0	0.0	0.0
0.0	0.0	0.0	0.2348	0.0	0.0	0.0	0.0	0.0	0.2348	0.0	0.0	0.0	0.0	0.0	0.0	0.2348	0.0	0.0	0.0	0.0	0.0	0.45776000000000006	0.0	0.0	0.0	0.0	0.0	0.0	0.0	0.0	0.0	0.2348	0.2348	0.0	0.0	0.0	0.0	0.0	0.2348	0.0	0.0	0.0	0.0	0.0	0.0	0.2348	0.0	0.0	0.0
0.0	0.0	0.0	0.0	0.0	0.0	0.0	0.0	0.0	0.15478	0.0	0.15478	0.0	0.0	0.0	0.0	0.0	0.0	0.58726	0.0	0.0	0.0	0.45078	0.0	0.0	0.0	0.0	0.15478	0.306	0.0	0.0	0.0	0.0	0.0	0.0	0.0	0.0	0.0	0.0	0.15478	0.0	0.0	0.0	0.0	0.0	0.0	0.0	0.0	0.0	0.306
0.0	0.0	0.0	0.0	0.21789	0.0	0.0	0.0	0.0	0.42622	0.0	0.0	0.0	0.21789	0.0	0.0	0.0	0.0	0.0	0.0	0.0	0.0	0.42622	0.0	0.0	0.0	0.0	0.21789	0.0	0.0	0.0	0.0	0.0	0.61862	0.0	0.0	0.0	0.21789	0.0	0.0	0.0	0.0	0.79277	0.0	0.0	0.0	0.0	0.0	0.0	0.0
0.0	0.0	0.0	0.0	0.0	0.0	0.0	0.0	0.0	0.0	0.0	0.0	0.0	0.0	0.0	0.0	0.0	0.0	0.0	0.0	0.0	0.0	0.63273	0.0	0.0	0.0	0.0	0.0	0.0	0.0	0.0	0.0	0.0	0.0	0.0	0.0	0.0	0.0	0.0	0.0	0.0	0.0	0.0	0.0	0.0	0.0	0.0	0.0	0.0	0.0
0.0	0.35714	0.0	0.0	0.0	0.0	0.0	0.0	0.0	0.0	0.0	0.35714	0.0	0.0	0.0	0.0	0.18139	0.0	0.0	0.0	0.0	0.0	0.18139	0.0	0.0	0.0	0.0	0.35714	0.0	0.0	0.0	0.0	0.0	0.0	0.0	0.18139	0.0	0.35714	0.18139	0.18139	0.0	0.0	0.0	0.0	0.0	0.0	0.0	0.0	0.0	0.0
0.13608	0.13608	0.0	0.13608	0.0	0.0	0.0	0.13608	0.0	0.26971999999999996	0.0	0.0	0.0	0.13608	0.0	0.0	0.13608	0.13608	0.0	0.0	0.0	0.0	0.39882	0.13608	0.0	0.0	0.0	0.26971999999999996	0.13608	0.0	0.0	0.26971999999999996	0.26971999999999996	0.26971999999999996	0.0	0.0	0.0	0.13608	0.0	0.0	0.0	0.0	0.0	0.0	0.0	0.0	0.0	0.0	0.0	0.0
0.0	0.12240999999999999	0.0	0.0	0.0	0.0	0.0	0.0	0.0	0.12240999999999999	0.0	0.0	0.0	0.0	0.0	0.0	0.0	0.0	0.0	0.0	0.0	0.0	0.77808	0.0	0.0	0.0	0.0	0.0	0.12240999999999999	0.0	0.0	0.0	0.0	0.36029	0.0	0.0	0.0	0.0	0.0	0.24304	0.0	0.0	0.0	0.0	0.0	0.0	0.0	0.0	0.0	0.0
0.3324	0.0	0.0	0.0	0.0	0.0	0.16848	0.0	0.0	0.3324	0.0	0.3324	0.0	0.3324	0.0	0.0	0.0	0.0	0.16848	0.0	0.0	0.0	0.0	0.0	0.0	0.0	0.0	0.0	0.16848	0.0	0.0	0.0	0.0	0.16848	0.0	0.0	0.0	0.3324	0.16848	0.0	0.0	0.0	0.0	0.0	0.0	0.0	0.0	0.0	0.0	0.0
0.0	0.0	0.0	0.0	0.0	0.1896	0.0	0.0	0.0	0.37279	0.0	0.0	0.0	0.1896	0.0	0.0	0.1896	0.0	0.0	0.0	0.0	0.0	0.1896	0.0	0.0	0.0	0.0	0.0	0.0	0.0	0.0	0.54486	0.0	0.0	0.0	0.0	0.0	0.0	0.0	0.0	0.0	0.0	0.0	0.0	0.0	0.0	0.0	0.0	0.0	0.1896
0.0	0.33973000000000003	0.0	0.11517999999999999	0.0	0.0	0.0	0.0	0.0	0.44671000000000005	0.0	0.11517999999999999	0.0	0.22885999999999998	0.0	0.0	0.0	0.0	0.0	0.0	0.0	0.0	0.0	0.0	0.0	0.0	0.0	0.22885999999999998	0.0	0.0	0.0	0.11517999999999999	0.11517999999999999	0.0	0.0	0.0	0.0	0.11517999999999999	0.0	0.0	0.0	0.0	0.0	0.0	0.0	0.0	0.11517999999999999	0.0	0.0	0.0
[truncated: 5,000 more columns]
