# Supplementary material for: Quantitative assessment of cell population diversity in single-cell landscapes
Source: PLoS Biol. 2018 Oct 22;16(10):e2006687. doi: 10.1371/journal.pbio.2006687 (PMC6211764; doi:10.1371/journal.pbio.2006687)
Supplement: S4 Data — (XLSX) [file pbio.2006687.s015.xlsx]

## Sheet: Colon1_1
1500004A13Rik	1700008P02Rik	1700017I07Rik	1810022K09Rik	1810065E05Rik	2010003K11Rik	2010109I03Rik	2200002D01Rik	2310061I04Rik	2310079G19Rik	2610528A11Rik	2810417H13Rik	4833422C13Rik	4921524J17Rik	4930404N11Rik	4931406C07Rik	5330417C22Rik	9430076C15Rik	Abcb1a	Abcc1	Abcg2	Abhd14a	Abhd18	Acox1	Acpp	Actb	Actn1	Actn4	Adamts15	Adamts7	Adamtsl2	Adamtsl5	Adap1	Adgrg3	Adh1	Adsl	Agpat1	Agpat2	Agr2	Ahcyl2	Ahnak	Ahnak2	Aldh2	Alox5ap	Aloxe3	Amotl1	Anapc13	Ankle2	Ankra2	Ankrd28
0	0	0	0.15232	0.15232	0	0	0.076378	0	0	0	0.30123	0	0	0	0.15232	0	0.076378	0	0	0.22739	0	0	0	0.076378	1.7371	0.37352	0.37352	0	0	0	0	0	0	1.2519	0.076378	0	0.076378	0.15232	0.15232	0	0	0	0	0	0	0.076378	0	0.076378	0
0	0	0	0	0	0	0	0.33929	0	0	0	0	0	0	0	0	0	0	0	0.17207	0	0	0	0.33929	0	1.3155	0	0	0	0	0	0	0	0	2.0012	0.17207	0	0.33929	0.33929	0.17207	0	0	0.78232	0	0	0.17207	0.17207	0	0	0
0	0	0	0	0	0	0	0.10275	0.10275	0	0	0.10275	0	0	0	0.10275	0	0	0.30409	0.10275	0	0	0	0	0.20444	2.073	0.75089	0.30409	0	0	0	0	0	0	0.97188	0	0	0	0.10275	0	0	0	0.10275	0	0	0	0.20444	0	0	0
0	0.14611	0	0.14611	0	0	0	0	0.14611	0	0.14611	0.14611	0	0.14611	0	0	0.28921	0	0	0.14611	0	0	0	0	0	2.0847	0.28921	0.42681	0	0	0	0.14611	0	0	1.2558	0	0	0	0.14611	0	0	0	0	0	0	0	0.14611	0.14611	0.42681	0
0	0	0	0.16734	0	0	0	0	0	0	0	0.48512	0	0	0	0	0	0	0	0.16734	0	0	0	0	0	1.7726	0	0	0	0	0	0	0	0.16734	0.62999	0	0	0.16734	0	0.16734	0.16734	0	0.33021	0	0	0	0.16734	0	0	0
0	0	0.10003	0.19908	0	0	0	0	0	0	0	0.56986	0	0	0	0.10003	0	0	0	0	0	0	0	0.10003	0	1.5721	0.29625	0.29625	0	0	0.10003	0	0	0	0.95183	0.19908	0	0	0.10003	0	0.10003	0	0.10003	0	0	0.19908	0	0	0	0
0	0	0	0.28338	0	0	0	0.095585	0	0	0.095585	0.91838	0	0	0	0	0	0	0	0	0	0	0	0.095585	0	2.4322	0.37413	0.19031	0	0	0.095585	0	0	0	1.8383	0	0	0	0.19031	0.19031	0.46204	0	0.19031	0	0	0	0.19031	0	0	0
0	0	0	0.14549	0	0	0	0	0.14549	0	0	0.79095	0.14549	0	0	0	0.14549	0	0	0	0.28801	0	0	0	0.14549	1.7929	0.55508	0.14549	0	0	0	0	0	0	1.6938	0	0	0	0	0	0	0	0.14549	0	0	0	0	0.28801	0	0
0	0	0	0.13469	0	0	0	0	0	0	0	1.1092	0	0	0	0	0	0	0	0	0	0	0.13469	0	0	2.5264	0.13469	0.39495	0	0	0	0	0	0	1.6216	0	0	0	0.13469	0	0	0	0.39495	0	0	0	0.13469	0	0	0
0	0	0	0.67337	0	0	0	0	0	0	0	0.94234	0	0	0	0	0	0	0	0	0	0	0	0	0	1.7869	0	0	0	0	0	0	0	0	1.357	0	0.3552	0	0	0.94234	0	0	0.3552	0	0	0	0.67337	0	0	0
0	0	0	0.11166	0.11166	0	0	0	0	0	0	0	0	0	0	0	0	0.11166	0.11166	0	0	0	0	0	0.11166	1.8251	0.43384	0.11166	0.11166	0	0	0	0	0	1.3457	0.11166	0	0.11166	0.32968	0	0	0	0.71954	0	0	0	0.11166	0.11166	0	0
0.11269	0	0	0.11269	0	0	0	0.11269	0	0	0	0.22398	0	0	0	0	0.22398	0.11269	0	0	0	0	0	0	0	1.4582	0.96992	0.33262	0	0	0	0	0	0	1.4072	0.11269	0	0	0.43762	0.11269	0	0	0	0	0	0	0	0	0.11269	0
0.13852	0	0	0	0	0	0	0	0	0	0	0.40568	0	0	0	0.27447	0	0	0.27447	0	0	0.13852	0	0	0	1.7463	0.27447	0.75884	0	0	0	0	0	0	0.53061	0.13852	0	0	0.27447	0.13852	0	0	0	0	0	0	0.53061	0	0	0
0.14924	0	0	0	0	0	0	0	0	0	0	0.56811	0	0	0	0.29527	0	0	0	0	0	0	0	0.14924	0	2.1749	0.29527	0.56811	0	0	0	0	0	0	1.1936	0	0	0	0.14924	0.14924	0.14924	0	0	0.29527	0	0	0.14924	0	0.14924	0
0	0	0	0.15431	0.15431	0	0	0	0.15431	0	0.15431	0.15431	0	0	0	0	0.30508	0	0.15431	0	0	0	0	0	0.15431	2.1015	0.58562	0.30508	0	0	0	0	0	0	0.93983	0	0.15431	0	0.71271	0.15431	0	0	0.15431	0	0.15431	0.15431	0	0.15431	0.15431	0
0	0	0	0	0.16726	0	0	0.33005	0	0	0	0	0	0	0	0.33005	0	0	0	0	0	0	0	0	0	1.2016	0.16726	0.16726	0	0	0	0	0	0	1.7721	0	0.16726	0.16726	0.16726	0	0	0	0.16726	0	0	0	0	0	0	0
0.18754	0	0	0.18754	0.18754	0	0	0	0	0	0.36887	0.18754	0	0	0	0	0	0	0	0	0	0.36887	0	0	0	1.1998	0.6968	0	0	0	0	0	0	0	1.1998	0	0	0	0	0.18754	0	0	0	0	0	0	0.18754	0.18754	0	0
0	0	0	0.1836	0	0	0	0	0	0	0	0.36136	0	0	0	0.1836	0	0	0	0	0	0	0	0	0	2.5929	0.52891	0.36136	0	0	0	0	0	0	1.0738	0	0	0	0.1836	0	0	0	0.1836	0	0	0	0	0	0	0
0	0	0	0	0	0	0	0.18227	0	0	0	0	0	0	0	0	0.35882	0.18227	0.18227	0	0	0	0	0.35882	0	1.5294	0.52535	0	0	0	0	0	0	0	1.4508	0.18227	0	0.18227	0	0.52535	0.18227	0	0.35882	0	0	0	0	0	0	0
0	0	0	0.23796	0	0	0	0	0	0	0	0.66949	0	0	0	0	0	0	0	0	0	0	0	0	0	1.0166	0.23796	0.85341	0	0	0	0	0.23796	0	0.46363	0	0	0	0.46363	0	0	0	0.23796	0	0	0	0.23796	0	0	0
0	0	0	0	0	0	0	0	0	0.29919	0	0	0	0	0	0	0.29919	0	0	0	0	0	0	0	0	1.6207	0	0	0	0	0	0	0	0	1.2049	0	0	0	0.29919	0	0.29919	0	0.29919	0	0	0	0	0	0.29919	0
0	0	0	0	0	0	0	0	0	0	0	0.25097	0	0.25097	0	0	0	0	0	0	0	0	0	0.25097	0	1.4565	0.89156	0.25097	0	0	0	0	0	0	1.2067	0	0	0	0.25097	0.48767	0	0	0.25097	0	0	0	0	0	0	0
0	0	0	0	0	0	0	0	0	0	0	0	0	0	0	0	0.63281	0	0	0	0	0	0	0	0	1.5962	0.63281	0.33183	0	0	0	0	0	0	0.63281	0	0	0	0	0	0	0	0	0	0	0	0	0	0	0
0	0	0	0.57972	0	0	0	0	0	0	0	0	0	0	0	0	0	0	0	0	0	0	0	0	0	1.3689	0	0	0	0	0	0	0	0	1.3689	0	0	0	0	0	0.57972	0	0	0	0	0	0	0.57972	0	0
0	0	0	0	0	0	0	0	0	0	0	0	0	0	0	0	0	0	0	0	0	0	0	0	0	1.6644	0	0	0	0	0	0	0	0	0	0	0	0	0	0.7704	0	0	0.7704	0	0	0	0.7704	0	0	0
0	0	0	0	0	0	0	0	0	0	0	0	0	0.36269	0	0	0.12325	0	0	0.24468	0	0.12325	0	0	0	1.3159	0.36269	0.36269	0	0	0	0	0	0	1.5891	0	0	0.12325	0	0.12325	0	0	0.36269	0	0	0	0.68624	0	0	0
0	0	0	0	0	0	0	0	0	0	0	0.14303	0	0	0	0	0	0	0.14303	0	0	0	0	0	0.14303	0.98232	0.54645	0.54645	0.14303	0	0	0	0	0	1.0733	0	0	0	0	0.28322	0	0	0.14303	0	0	0	0.14303	0	0	0
0.15374	0	0	0.30399	0.15374	0	0	0	0.15374	0	0	0.15374	0.15374	0	0	0	0.44791	0	0	0.15374	0	0.15374	0	0.15374	0.15374	2.0204	0.71044	0.15374	0.15374	0	0.15374	0	0	0	1.3755	0	0	0	0.15374	0	0	0	0.44791	0	0	0	0.30399	0.15374	0.15374	0
0	0	0	0.14986	0	0	0	0	0	0	0	0.14986	0	0	0	0	0	0	0	0	0	0	0	0	0.14986	1.3529	0	0.14986	0	0	0	0	0	0	1.4235	0.14986	0	0	0.4372	0.14986	0	0	0.29648	0	0	0.14986	0	0	0.14986	0
0	0	0	0	0	0	0	0	0	0	0.16533	0.16533	0	0	0	0	0.16533	0	0.16533	0	0	0	0	0	0	2.0913	0.32635	0.16533	0.16533	0	0	0	0	0	1.9156	0	0	0	0.16533	0.32635	0	0	0.32635	0	0	0	0.16533	0	0	0
0	0	0	0.11482	0	0	0	0	0	0	0	1.314	0	0.22816	0	0	0.11482	0	0	0	0	0	0	0.11482	0.11482	2.0147	0.22816	0.44542	0	0	0	0	0	0	1.524	0	0	0.22816	0.11482	0	0	0	0.11482	0	0	0.11482	0.11482	0	0	0
0	0	0	0	0	0	0	0	0	0	0.16332	0.47416	0	0	0	0.16332	0.47416	0.16332	0	0	0	0	0	0.16332	0.32247	1.9952	0.47416	0.32247	0	0	0.16332	0	0	0	1.4295	0.16332	0	0	0.32247	0.16332	0.16332	0	0.32247	0	0	0.16332	0	0	0.16332	0
0.1594	0	0	0.1594	0	0	0	0.31492	0	0	0	1.3313	0	0.1594	0	0.1594	0	0	0	0	0	0.1594	0	0.1594	0	1.4793	0.31492	0.73297	0.31492	0	0	0	0	0	1.1614	0.1594	0.1594	0	0.31492	0.31492	0	0	0.96409	0	0	0	0.31492	0.1594	0	0
0	0	0	0	0	0	0	0	0	0	0	0.18892	0	0	0	0	0	0	0	0	0	0.18892	0	0	0	1.9957	0.18892	0	0	0	0	0	0	0	1.3061	0	0	0.18892	0.37148	0.54304	0	0	0.54304	0	0	0	0	0	0.18892	0
0	0	0	0	0	0	0	0	0	0	0.17868	1.0522	0	0	0	0	0	0.17868	0	0	0	0	0	0	0	1.9909	0.66777	0.51572	0	0	0	0	0.17868	0	1.1593	0	0	0	0	0.35195	0	0	0.35195	0	0	0	0	0.35195	0	0
0	0	0	0.22556	0	0	0	0	0	0	0	0.97527	0	0	0	0	0.97527	0	0	0	0	0	0	0	0	1.8753	0	0.44057	0	0	0	0	0	0	1.8048	0	0	0	0.63822	0.22556	0	0	0.63822	0	0	0	0	0	0	0
0	0	0	0	0	0	0	0	0	0	0	0	0	0	0	0	0.23264	0.23264	0.23264	0	0	0	0	0	0	1.589	0.23264	0.23264	0	0	0	0	0	0	0.65612	0.23264	0	0.23264	0.23264	0	0	0	0.23264	0.23264	0	0.23264	0	0	0	0.23264
0	0	0	0.12756	0	0	0	0	0	0	0	1.3459	0	0	0	0	0.25311	0	0	0	0.12756	0	0	0	0	1.7999	0.25311	0.25311	0	0	0.12756	0	0	0	0.25311	0	0	0	0.12756	0.12756	0	0	0.12756	0	0	0	0.12756	0.12756	0	0
0	0	0	0	0	0	0	0.13956	0	0	0.2765	0.76368	0	0.13956	0	0	0.53428	0	0	0	0	0.13956	0	0.13956	0.13956	1.9266	0	0	0	0	0	0	0	0	1.6018	0.2765	0	0.13956	0	0.13956	0.2765	0	0.13956	0	0.13956	0	0.40859	0	0	0
0	0	0	0	0.13636	0	0	0.13636	0	0	0	1.1973	0	0	0	0	0.13636	0.13636	0.13636	0.13636	0	0	0.13636	0	0.13636	1.6833	0.39962	0.52296	0	0	0	0	0	0	0.74874	0.13636	0	0	0.13636	0	0	0	0.52296	0	0	0.13636	0.13636	0	0	0
0	0	0	0.21053	0	0	0	0	0.41239	0	0	0.21053	0	0	0	0	0	0	0	0	0	0	0	0	0	1.8087	0.76998	0.59967	0	0	0	0	0	0	1.0616	0	0	0.21053	0.41239	0.21053	0.41239	0	0.92348	0	0	0	0.21053	0	0	0
0.074067	0	0	0.074067	0	0	0	0	0.074067	0	0	0.49809	0.074067	0.22061	0	0.074067	0.22061	0	0	0	0	0	0	0.074067	0.074067	2.0955	0.074067	0.29236	0	0	0	0	0	0	0.90791	0.074067	0	0	0	0	0.074067	0	0.074067	0	0	0	0.074067	0.14773	0	0
0	0	0	0.35986	0	0	0	0	0.091791	0	0.18282	0.75383	0	0	0	0.18282	0.091791	0	0	0	0	0	0.091791	0.18282	0	1.3689	0.18282	0.44479	0	0	0.18282	0	0.091791	0	1.5322	0.091791	0.091791	0.091791	0.18282	0.44479	0.27238	0	0.52681	0	0.091791	0	0.091791	0.091791	0	0.18282
0	0	0	0.12251	0	0	0	0	0.12251	0	0	0.58088	0	0.12251	0	0	0	0	0	0	0.12251	0.12251	0	0	0	2.2189	0.68265	0.12251	0	0	0	0	0	0	1.8018	0	0.12251	0.12251	0.12251	0.12251	0	0	0	0	0	0	0.36059	0	0	0
0	0	0	0.30554	0	0	0	0.15454	0	0	0	0.30554	0	0	0	0	0	0	0	0	0	0	0.15454	0.15454	0	1.4512	0.15454	0	0	0	0.15454	0	0	0	1.1359	0	0.15454	0	0.30554	0	0	0	0.15454	0	0	0	0	0.15454	0.15454	0
0	0	0	0	0	0	0	0	0	0	0	1.0721	0	0	0	0.1832	0	0	0	0	0	0	0	0.1832	0	2.4431	0.52784	0.1832	0	0	0	0	0	0	1.2794	0	0	0	0	0	0	0	0.1832	0	0	0	0	0	0	0
0.084147	0	0	0	0	0	0	0	0	0	0	0.1677	0	0	0	0.084147	0.084147	0	0	0	0	0	0	0.1677	0	2.1053	0.1677	0.4861	0	0	0.084147	0	0	0	1.1073	0	0.084147	0	0.25012	0.40967	0.1677	0.084147	0.25012	0	0	0	0.25012	0	0	0
0	0	0	0	0	0	0	0.095914	0	0	0	0.46353	0	0	0	0	0	0.095914	0	0	0	0.095914	0	0.095914	0	1.1615	0.28434	0.62993	0	0	0.095914	0	0	0	1.61	0.095914	0.095914	0.28434	0.19096	0	0.19096	0	0.095914	0	0	0	0	0	0	0
0	0	0	0.31468	0	0	0	0	0	0	0	0.15927	0	0	0	0.15927	0	0.15927	0	0.15927	0	0.15927	0	0.31468	0	1.3306	0.9635	0	0	0	0	0	0	0	0.85258	0	0.15927	0.15927	0.31468	0	0.15927	0	0.85258	0	0	0	0	0.15927	0	0
0.20745	0	0	0.20745	0	0	0	0	0	0.20745	0.40659	0	0	0	0	0	0.20745	0.20745	0	0	0	0	0	0	0	1.4829	0	0	0	0	0	0	0	0	1.5696	0	0	0.20745	0.76036	0	0	0	0	0	0	0	0.40659	0	0.20745	0
0	0	0	0	0	0	0	0.23914	0	0	0.23914	0	0	0	0	0	0.23914	0.23914	0	0	0	0	0	0	0	0.67245	0.67245	0.46583	0	0	0	0	0	0	1.4125	0	0	0	0	0	0.23914	0	0.46583	0	0	0	0	0	0	0
0	0	0	0.21655	0.4237	0	0	0	0	0	0	0	0	0	0	0	0.21655	0.21655	0	0	0	0	0	0	0	1.21	0	0.21655	0.21655	0	0	0	0	0	1.8358	0.21655	0.21655	0	0.61519	0.21655	0.21655	0	0.61519	0	0	0	0.21655	0	0	0
0.24973	0	0	0.24973	0	0	0	0	0	0	0.24973	0.48538	0.24973	0	0	0	0	0	0	0	0	0.24973	0	0	0	1.334	0.69874	0.24973	0	0	0	0	0	0	0.69874	0	0	0	0.24973	0.24973	0	0	0	0	0	0	0	0	0	0
0	0	0	0.19787	0	0	0	0.099418	0	0	0.099418	0.29447	0	0	0	0	0	0.099418	0	0	0.099418	0	0	0	0	1.9888	0.19787	0.29447	0	0	0	0	0	0	0.73005	0	0	0	0.29447	0.19787	0	0	0.38848	0	0	0	0.29447	0	0	0
0	0	0	0.29644	0.14984	0	0	0	0	0	0.57019	0.69474	0	0	0	0	0	0	0.14984	0	0	0	0	0	0	1.4234	0	0.43714	0	0	0.29644	0	0	0	0.29644	0	0.14984	0	0.14984	0.14984	0	0	0	0	0	0	0.29644	0	0	0
0.15469	0	0	0.15469	0	0	0	0	0	0	0	0	0	0	0	0	0	0.15469	0.30582	0	0	0	0.15469	0	0	1.3809	0	0.15469	0	0	0	0	0	0	0.94166	0	0	0	0.30582	0.15469	0.30582	0	0.83233	0	0	0	0.58693	0	0	0
0	0	0	0.16549	0.16549	0	0	0	0	0	0.16549	1.2817	0	0	0	0	0	0	0	0	0	0	0	0.16549	0	1.9633	0	0.4801	0	0	0	0	0	0	1.9165	0	0.32666	0.16549	0	0	0	0	0.87961	0	0	0	0	0	0	0
0	0	0	0.21781	0.21781	0	0	0	0.61843	0	0	0.42607	0	0	0	0.42607	0	0	0.42607	0.42607	0	0	0	0	0	0.42607	0.21781	0.42607	0	0	0	0	0	0	0.42607	0	0	0	0.42607	0.42607	0	0	0.42607	0	0	0	0.21781	0	0	0
0	0	0	0.30034	0	0	0	0	0	0	0	0	0	0	0	0.30034	0	0	0	0	0	0	0	0	0	1.2082	0	0	0	0	0	0	0	0	0.57717	0	0	0.30034	0	0	0	0	1.3646	0	0	0	0	0	0	0
0	0	0	0	0	0	0	0	0	0	0	0.15825	0	0.15825	0	0	0	0	0.31269	0.15825	0	0	0	0	0	0.95863	0	0.95863	0.15825	0.15825	0	0	0	0	0.72839	0	0	0	0.15825	0.31269	0	0	0	0	0	0	0.15825	0	0	0
0	0	0	0	0	0	0	0	0	0	0.2292	1.4793	0	0	0	0	0.2292	0	0	0.2292	0	0	0	0	0.2292	2.236	0.64745	0.2292	0	0	0	0	0	0	1.2587	0	0	0	0.44736	0	0	0	0.2292	0	0	0	0.82723	0	0	0
0	0	0	0	0	0	0	0	1.5923	0	0	0	0	0	0	0	0	0	0	0	0	0	0	0	0	2.2542	0	0	0	0	0	0	0	0	1.0017	0	0	0	0	1.0017	0	0	1.5923	0	0	0	0	0	0	0
0	0	0	0.1942	0	0	0	0	0	0	0	0	0	0	0	0	0.1942	0	0	0	0	0	0	0	0	1.5086	0.99829	0.55703	0	0	0	0	0	0	0.99829	0	0	0	1.1192	0.55703	0.1942	0	0.55703	0	0	0	0	0	0	0
0	0	0	0.33237	0.33237	0	0	0.33237	0	0	0	0.33237	0	0	0	0.33237	0	0	0	0	0	0	0	0	0.33237	2.1876	0.63376	0	0	0	0	0	0	0	1.8331	0	0	0	0.63376	0	0	0	0.33237	0	0	0	0.33237	0	0.33237	0
0	0	0	0	0	0	0	0	0	0	0.14455	0.28618	0	0.14455	0	0	0	0	0	0	0	0	0	0.14455	0	1.167	0.28618	0.67324	0.14455	0	0	0	0	0	1.3212	0	0	0.14455	0.14455	0	0.28618	0	0.55179	0	0	0.14455	0.14455	0.14455	0	0
0	0	0	0.13968	0	0	0	0.13968	0.13968	0	0	0	0	0	0	0	0	0.13968	0.13968	0	0	0	0	0	0.27672	0.96445	0.53469	0.13968	0	0	0	0	0	0	1.2915	0	0	0.27672	0.13968	0	0.40891	0	0.86783	0	0	0	0	0	0	0
0	0	0	0	0.19968	0	0	0.19968	0.3919	0	0	0.3919	0	0	0	0	0.19968	0	0	0	0	0	0	0	0	1.3548	0.3919	0.3919	0	0	0	0	0	0	1.3548	0	0	0	0.88492	0.19968	0	0	0.88492	0	0	0	0	0	0	0
0	0	0	0	0	0	0	0	0	0	0.20164	1.7673	0	0	0	0	0.20164	0	0	0.20164	0	0	0.20164	0	0.20164	1.6232	0.39561	0.20164	0	0	0	0	0	0	0.74203	0.39561	0	0	0	0.20164	0	0	0.20164	0	0	0	0	0	0	0
0.51411	0	0	0	0	0	0	0	0	0	0	1.7139	0	0	0	0	0	0	0	0	0	0	0	0	0.51411	1.8865	0	0.51411	0	0	0	0	0	0	0.51411	0	0	0	0	0.51411	0	0	1.2549	0	0	0	0	0	0	0
0	0	0	0.21264	0.21264	0	0	0	0	0	0	0	0.10692	0	0	0.10692	0	0	0	0	0	0.10692	0	0.10692	0	1.8516	0.31608	0.51284	0	0	0	0	0	0	0.31608	0.31608	0	0.10692	0	0.21264	0.31608	0	0	0	0	0	0.10692	0	0	0
0	0	0	0.22597	0	0	0	0	0	0	0	0	0	0	0	0	0	0	0.22597	0	0	0	0	0	0	1.2465	0.22597	0.22597	0	0	0	0	0	0	1.2465	0.44132	0	0	0.22597	0	0	0	1.2465	0	0	0	0.22597	0	0.22597	0
0	0	0	0.54688	0	0	0	0	0	0	0.54688	0	0	0	0	0	0	0	0	0	0	0	0	0	0	2.2894	0.28346	0.28346	0	0	0	0	0	0	1.5696	0	0.28346	0	0	0.28346	0.28346	0	0	0	0	0	0	0	0	0
0	0	0	0.12167	0	0	0	0	0	0	0.12167	0.86411	0	0	0	0	0	0	0	0	0	0	0	0.12167	0.12167	1.6245	0.35819	0.47033	0	0	0	0	0	0	1.6698	0.24158	0	0	0.24158	0.35819	0.12167	0	0.12167	0	0	0	0.24158	0	0	0
0	0	0	0.42387	0	0	0	0	0	0	0.10895	0.10895	0	0	0	0.10895	0	0.10895	0	0	0.10895	0.10895	0	0	0.10895	2.0503	0.21664	0.21664	0	0	0.10895	0	0	0	1.6101	0	0.10895	0.10895	0.10895	0	0.32192	0	0.42387	0	0	0	0.21664	0	0.21664	0
0	0	0	0	0	0	0	0.13329	0	0	0	0	0	0	0	0	0	0	0.26429	0	0	0	0	0	0	1.7557	0.39103	0.73434	0	0	0	0	0	0	1.662	0	0.13329	0	0.51208	0.39103	0.26429	0	0.26429	0	0	0	0.13329	0	0	0
0	0	0	0	0	0	0	0.31813	0	0	0	0.31813	0	0	0	0	0	0	0	0	0.16106	0.16106	0	0	0	1.937	0.60874	0.16106	0	0	0	0	0	0	0.97191	0.16106	0.16106	0	0	0	0.16106	0	0.46801	0.16106	0	0	0	0	0.16106	0
0	0	0	0.36252	0.68594	0	0	0	0	0	0	0.36252	0	0	0	0	0	0	0	0	0.18421	0	0	0	0	1.3757	0	0.36252	0	0	0	0	0	0	0.18421	0	0.18421	0	0.18421	0	0	0	0.18421	0	0	0	0	0	0	0
0	0	0	0	0.17664	0	0	0.17664	0	0	0.66102	0.17664	0	0	0	0	0	0	0	0	0.34804	0	0	0	0.17664	1.5736	0	0.17664	0	0	0	0	0	0	1.5006	0.17664	0	0.17664	0	0	0.17664	0	0.34804	0	0	0	0.17664	0	0	0
0	0	0	0	0	0	0	0	0.4385	0	0	0	0	0	0	0.22446	0	0	0	0	0.4385	0	0	0	0	0.97153	0.63541	0.63541	0.22446	0	0	0	0.22446	0	1.9365	0	0	0	0.4385	0.4385	0.81287	0	1.5556	0	0	0	0.4385	0	0	0
0	0	0	0	0	0	0	0	0	0	0.26108	0.26108	0	0	0	0	0	0	0	0	0.13165	0	0	0	0.13165	1.8705	0.3864	0.61972	0	0	0	0	0	0	1.168	0	0.26108	0.3864	0.26108	0.3864	0	0	0.61972	0	0	0	0	0	0	0
0	0	0	0	0	0	0.18751	0	0	0	0	0	0	0.18751	0	0	0.18751	0.18751	0	0	0	0	0	0	0.18751	1.6982	0.84052	0.69669	0	0	0	0	0	0	0.69669	0.18751	0	0.18751	0	0	0	0	0.18751	0	0	0	0	0	0	0
0	0	0	0.1886	0	0	0	0	0	0	0	0.37087	0	0	0	0	0	0	0.1886	0	0	0	0	0	0.1886	1.8296	0.37087	0.70023	0	0	0.1886	0	0	0	0.70023	0	0.1886	0	0.1886	0	0.1886	0	0	0	0	0	0.1886	0	0	0
0	0	0	0.2153	0.2153	0	0	0	0.2153	0	0	0.42135	0	0	0	0	0	0	0	0	0	0	0	0	0	2.0162	0.61198	0.2153	0	0	0	0	0	0	1.0795	0	0	0	0.94011	0.2153	0.42135	0	0.78479	0	0	0	0.2153	0	0	0
0	0	0	0.20673	0.20673	0.10391	0	0.20673	0	0	0	0	0.10391	0	0	0.10391	0	0	0	0	0.10391	0	0	0.20673	0	2.0316	0.10391	0	0	0	0	0	0	0	0.40522	0	0.10391	0.20673	0.30744	0.30744	0.10391	0	0.10391	0	0	0	0	0	0.20673	0
0.099133	0	0	0.099133	0.099133	0	0	0	0	0	0.38742	0	0.099133	0	0	0	0	0	0	0	0	0	0	0.099133	0	2.2857	0	0.80414	0	0	0	0	0	0	1.5232	0	0.099133	0.099133	0.38742	0.099133	0.19731	0	0.80414	0	0	0	0	0	0	0
0	0	0	0.16528	0.32624	0	0	0.16528	0.16528	0	0.32624	0	0	0	0	0	0	0	0	0	0	0	0.16528	0.16528	0	1.7608	0.32624	0	0	0	0	0	0	0	0.4795	0	0	0.16528	0	0	0	0	0.4795	0	0	0	0.32624	0	0	0
0	0	0	0.46737	0.16083	0	0	0.16083	0	0	0.16083	0.31768	0	0	0	0.16083	0	0	0	0	0	0	0	0	0.16083	1.5548	0.31768	0.46737	0	0	0	0	0	0	0.46737	0	0	0	0.31768	0.16083	0	0	0.31768	0	0	0	0	0	0	0
0	0	0	0.23757	0.23757	0	0	0	0	0.23757	0	0	0	0	0	0.23757	0.46291	0	0	0	0	0	0	0	0.23757	1.0154	0	1.2899	0	0	0	0	0.23757	0	1.2899	0.46291	0	0	0.46291	0	0.23757	0	0	0	0	0	0	0	0	0
0	0	0	0	0	0	0	0	0	0	0	0	0	0	0	0.19045	0	0	0	0	0	0	0	0	0.19045	1.1034	0.19045	0.70624	0	0	0	0	0	0	1.6438	0	0	0.37441	0.54712	0	0.19045	0	0.19045	0	0	0	0.19045	0	0	0.19045
0.16001	0	0	0	0	0	0	0.16001	0.3161	0	0.3161	0	0	0	0	0	0	0	0	0	0	0	0	0	0	1.4828	0	0.3161	0	0	0.3161	0	0	0	0.73538	0	0.16001	0	0.16001	0.16001	0	0	0.46513	0	0	0	0.16001	0	0	0
0	0	0	0	0.59594	0	0	0.20909	0.20909	0	0.20909	0	0	0	0	0	0	0.20909	0	0	0.20909	0	0	0	0.20909	0.59594	0	0.59594	0	0	0	0	0	0	0.59594	0	0	0	0.40967	0.40967	0.20909	0	0.76548	0	0	0	0	0	0	0
0	0	0	0.18404	0	0	0	0.36219	0.18404	0	0	0	0	0.36219	0	0	0	0	0	0	0	0	0	0.18404	0	1.9703	0.18404	0	0	0	0	0	0	0	1.7452	0	0.18404	0.36219	0.36219	0	0.36219	0	1.184	0	0	0.18404	0.82764	0	0	0
0	0	0	0	0.43116	0	0	0	0	0	0	0	0	0	0	0	0	0	0.43116	0	0	0	0	0	0	1.7078	0.22053	0	0	0	0.22053	0	0	0	0.62539	0	0.22053	0	0	0	1.099	0	0.62539	0	0	0	0	0	0	0
0	0	0	0.11239	0	0	0	0	0.11239	0	0	0	0.22339	0	0	0	0.11239	0	0	0	0.11239	0	0	0	0.11239	2.4094	0.33176	0.33176	0.11239	0	0	0	0	0	1.4558	0	0.11239	0	0.22339	0.33176	0.11239	0	0.80961	0	0	0	0.11239	0	0	0.11239
0.11992	0	0	0	0	0	0	0.11992	0	0	0.66998	0	0	0	0	0.23816	0	0	0	0	0	0	0	0	0.11992	1.611	0	0.23816	0.11992	0	0	0	0	0	1.6562	0.11992	0.11992	0.35323	0.23816	0	0.56971	0	1.092	0	0	0	0.23816	0	0	0
0	0	0	0	0	0	0	0	0.21805	0	0	0	0	0	0	0.21805	0	0	0.42651	0	0.21805	0	0	0	0	1.6162	0	0.21805	0.21805	0	0	0	0	0	1.8425	0	0	0	0.42651	0.79327	0.61904	0	0.42651	0	0	0	0.42651	0.21805	0	0
0	0	0	0.1707	0.1707	0	0	0	0	0	0	0.64125	0	0	0	0.1707	0	0	0	0	0	0	0	0	0	2.1226	0.49421	0.1707	0	0	0	0	0	0	0.49421	0.1707	0.1707	0	0	0.1707	0	0	0.64125	0	0	0	0	0	0	0
0	0	0	0	0	0	0	0	0	0	0.27597	0.53333	0	0	0	0	0	0	0	0	0	0	0	0	0	2.0017	0	0	0	0	0	0	0.27597	0	1.6529	0	0	0	0	0	0	0	0	0	0	0	0	0	0	0
0	0	0	0.152	0.076221	0	0	0.076221	0.22693	0	0.152	0.51147	0	0.152	0	0	0	0	0.152	0	0.152	0	0	0	0	2.0868	0.44313	0.51147	0	0	0	0	0.076221	0	0.92874	0	0.22693	0.152	0.37278	0.076221	0.22693	0	0.076221	0	0	0	0.152	0.152	0	0.076221
0.13695	0	0	0.40129	0.40129	0	0.13695	0	0	0	0.52507	1.201	0	0	0	0	0	0	0.27142	0.13695	0	0.13695	0	0	0	1.7814	0	0.27142	0	0	0	0	0.13695	0	1.2745	0	0	0.13695	0.13695	0	0.13695	0	0.40129	0	0	0	0.13695	0	0	0
0	0	0	0.15461	0.15461	0	0	0.30568	0.30568	0	0.15461	0	0	0	0	0.30568	0.15461	0.15461	0.30568	0	0.15461	0	0	0	0	1.9421	0	0.30568	0	0	0	0	0	0	0.58669	0	0	0.45032	0.45032	0.30568	0.30568	0	0.58669	0	0	0	0.30568	0	0	0
0.24394	0	0	0.4747	0	0	0	0.24394	0	0	0	0	0	0	0	0	0	0	0	0	0	0	0	0	0	1.3132	0	0.24394	0	0	0	0	0	0	1.7225	0	0.24394	0.24394	0.4747	0	0.24394	0	0.6844	0	0	0	0	0	0	0
0	0	0	0.3753	0	0	0	0.19092	0	0	0	0.3753	0	0	0	0	0	0	0	0	0	0.19092	0	0	0	1.1054	0	0	0	0	0	0	0	0	0.85311	0	0	0	0.19092	0	0.19092	0	0.54836	0	0	0	0	0	0	0
0	0	0	0.22063	0	0	0	0.22063	0	0	0.22063	0	0	0	0	0	0	0	0.22063	0	0.22063	0	0	0	0	1.9197	0.22063	0.80118	0	0	0	0	0	0	1.3404	0	0	0	0.43134	0	0	0	0.62564	0	0	0	0	0.22063	0	0
0.17676	0	0	0.17676	0	0	0	0.34828	0	0	0.51057	0.17676	0	0.17676	0	0.17676	0	0	0	0	0.17676	0	0	0.17676	0	2.3075	0	0.51057	0	0	0	0	0	0	0.92735	0	0	0.17676	0	0	0.34828	0	0.34828	0	0	0	0	0	0	0
0	0	0	0	0.91411	0	0	0	0	0	0.50206	0	0	0	0	0.25881	0	0	0	0	0	0	0	0.25881	0	1.4848	0.25881	0.25881	0	0	0	0	0	0	0.91411	0	0	0.25881	0.72102	0	0.25881	0	0.50206	0	0	0	0	0	0	0
0	0	0	0	0	0	0	0	0	0	0.47788	0.47788	0	0	0	0	0	0	0	0	0	0	0.47788	0	0	2.6367	0.47788	0.47788	0	0	0	0	0	0	1.1886	0	0	0	0	0	0	0	0	0.47788	0	0	0	0	0.47788	0
0	0	0	0.1089	0.21653	0	0	0.21653	0	0	0.1089	0.42366	0	0	0	0.1089	0.1089	0	0.1089	0.1089	0	0	0	0	0.1089	2.1548	0	0	0	0	0	0	0	0	0.42366	0	0	0.21653	0	0.70413	0	0	0.52158	0	0	0	0.21653	0.1089	0	0
0	0	0	0.21289	0.31644	0	0	0.21289	0	0	0.10705	0.5134	0	0.10705	0	0	0.21289	0	0.10705	0	0	0	0	0	0	2.2103	0.10705	0.21289	0	0	0.21289	0	0.21289	0	0.41683	0	0.10705	0.21289	0	0	0.21289	0	0.69375	0	0	0	0.41683	0	0	0
0	0	0	0	0	0	0	0.14497	0.14497	0	0.14497	0	0	0	0	0	0	0	0	0	0	0	0.14497	0	0	1.4599	0	0.14497	0	0	0	0	0	0	1.3939	0	0.14497	0	0.67495	0.67495	0.55324	0	0.67495	0	0	0	0.78855	0	0	0
0.15255	0	0	0	0	0	0	0.15255	0	0	0.15255	0.30168	0	0	0	0.15255	0.15255	0	0	0	0	0	0.15255	0.30168	0.15255	2.6717	0.44462	0.30168	0	0	0	0	0	0	0.93136	0	0	0.15255	0.30168	0.15255	0	0	0	0	0	0	0.15255	0.15255	0	0
0	0	0	0	0.80869	0	0	0.35256	0	0	0.51658	0	0	0	0	0.179	0	0	0	0	0	0	0	0.35256	0	1.5127	0.179	0.35256	0	0	0.35256	0	0	0	0.35256	0	0	0.179	0.35256	0.66882	0.51658	0	0	0	0	0	0.179	0	0	0
0	0	0	0	0	0	0	0	0	0	0.33789	0	0	0	0	0	0	0	0	0	0	0	0	0	0	2.0419	0	0.33789	0	0	0	0	0	0	1.6135	0	0	0.64339	0.64339	0.90456	0.33789	0	1.1248	0	0	0	0	0	0	0
0	0	0	0.28859	0.28859	0	0	0	0	0	0.55611	0.42592	0	0	0	0	0.42592	0.28859	0.14579	0	0.14579	0	0	0	0.14579	2.3904	0.14579	0.28859	0	0	0	0	0	0	0.28859	0	0	0	0.42592	0.28859	0	0	0.42592	0	0	0	0.28859	0	0	0
0	0	0	0.14785	0	0	0	0	0	0.14785	0.29259	0.14785	0.14785	0	0	0	0	0	0	0	0	0	0	0	0.14785	1.8082	0	0.14785	0.43164	0	0	0	0	0	0.56329	0	0.43164	0	0.29259	0	0.43164	0	0.9085	0	0	0	0.14785	0	0	0
0	0	0	0.18096	0.18096	0	0	0.67529	0	0	0.52184	1.2687	0	0	0	0	0	0.18096	0	0	0	0	0	0	0	2.0503	0	0.67529	0	0	0.18096	0	0	0	0.18096	0.35631	0	0.18096	0	0.52184	0.35631	0	0.8161	0	0	0	0	0	0	0.18096
0	0	0	0	0.54346	0	0	0	0	0	0	0	0	0	0	0	0	0	0.54346	0	0	0	0	0	0	1.9445	0	0	0.28157	0	0	0	0	0	1.3068	0	0	0	0.54346	0	0.54346	0	0.54346	0	0	0	0.28157	0.28157	0	0
0	0	0	0	0	0	0	0	0.35446	0	0	0	0	0	0	0	0	0	0	0	0	0	0	0	0	1.3551	0	0	0	0.35446	0	0	0	0	0.94075	0	0	0	1.5178	0	0.35446	0	1.3551	0	0	0	0	0	0	0
0	0	0	0	0	0	0	0	0	0	0	0.33834	0	0	0	0	0	0	0	0	0	0	0	0	0	1.1259	0.64417	0.33834	0	0	0	0	0	0	1.4741	0	0	0	0	0.33834	0.33834	0	0	0	0	0	0.33834	0	0	0
0	0	0	0.092993	0.27587	0	0	0	0	0	0.36439	0.53314	0	0.092993	0	0.092993	0	0	0.092993	0	0.092993	0	0	0.092993	0.092993	1.4652	0.27587	0.45027	0	0	0	0	0.092993	0	0.53314	0	0	0.092993	0.53314	0.68916	0.27587	0	0.76218	0	0	0	0.27587	0.18519	0	0
0	0	0	0.27798	0	0	0	0.27798	0	0	0.14032	0	0	0.14032	0	0.14032	0	0	0	0	0	0	0	0	0	2.4044	0	0.53696	0	0	0	0	0.14032	0	0.65588	0	0	0.14032	0.27798	0.87108	0.27798	0	0.7672	0	0	0	0.14032	0	0	0
0.085629	0	0	0.085629	0.41652	0	0	0.41652	0.17064	0	0.085629	0.085629	0	0	0	0.17064	0	0	0	0.17064	0	0	0	0.085629	0.25445	2.4634	0.17064	0.41652	0	0	0	0	0.17064	0	0.56894	0.085629	0	0.33655	0	0.33655	0.17064	0	0.17064	0	0	0	0.085629	0.085629	0.085629	0
0.095303	0	0	0.095303	1.4456	0	0	0.37307	0	0	0.28257	0.095303	0	0.095303	0	0	0	0	0.095303	0	0	0	0	0	0.095303	2.4782	0	0.84881	0.095303	0	0	0	0	0	0.84881	0	0	0.095303	0.095303	0.91623	0.37307	0	0.54526	0	0	0.095303	0	0.095303	0	0
0	0	0	0	0.12029	0	0	0.76672	0	0	0.35429	0	0	0	0	0	0	0	0	0.12029	0	0	0	0	0	1.9975	0.35429	0.46536	0	0	0	0	0	0	0.94039	0	0	0.35429	0	0.57133	0.46536	0	0.46536	0	0	0	0.57133	0	0	0
0.097959	0	0	0.097959	0.47277	0	0	0.29026	0.097959	0	0.47277	0	0	0.097959	0	0.097959	0	0.097959	0	0	0	0	0	0.19499	0	1.8617	0	0.64183	0.19499	0	0	0	0	0	1.179	0	0.29026	0.19499	0	0.38303	0.29026	0	1.0014	0	0	0	0.19499	0	0	0
0.12045	0	0	0	0.35474	0	0	0.12045	0	0	0.35474	0	0	0	0	0	0.12045	0	0.12045	0	0	0	0	0	0	1.6151	0	0.2392	0	0	0	0	0	0	0	0	0.12045	0.2392	0.35474	0.35474	0.2392	0	0.12045	0	0	0.12045	0.2392	0.2392	0	0
0.55242	0	0	0	0.63436	0	0.46696	0.37821	0.096674	0	0	0.096674	0	0	0	0.096674	0.78747	0	0.096674	0.096674	0	0	0	0.19246	0	2.6537	0.096674	0.99135	0	0	0	0	0.28654	0	0.63436	0.096674	0.37821	0.096674	1.7229	0.19246	0.19246	0	0.37821	0	0	0	0.19246	0	0.19246	0
0	0	0	0.13982	0.13982	0	0	0.13982	0	0	0.27699	0	0	0.13982	0	0.13982	0.13982	0	0	0	0	0.13982	0	0	0	1.1396	0.40929	0.40929	0	0	0	0	0	0	1.2923	0	0	0.13982	0.53517	0.27699	0.27699	0	0.13982	0	0	0	0	0	0	0
0.1509	0	0	0	0.44007	0	0	0	0	0	0.29849	0	0	0	0	0	0	0	0	0	0.1509	0.1509	0	0	0.44007	1.7282	0.1509	0.69901	0	0	0	0.1509	0	0	0.29849	0	0.1509	0.1509	0.44007	0	0.29849	0	0.1509	0	0	0	0.1509	0	0.1509	0
0	0	0	0	0.79269	0	0	0	0	0	0	0.21786	0	0.21786	0	0.21786	0	0.10957	0.10957	0	0	0.10957	0	0	0	1.6566	0	0.70793	0	0	0	0	0	0	0.21786	0	0.10957	0	1.0209	0.61856	0.42616	0	0.42616	0	0	0	0	0	0	0
0.32936	0	0.1669	0	0.32936	0	0	0	0	0	0.48391	0.88564	0	0	0	0.1669	0.1669	0.1669	0	0	0.1669	0	0	0	0.1669	1.7701	0.32936	0.76235	0	0	0	0	0	0	0.48391	0	0	0.1669	0.62849	0.32936	0.1669	0	0.76235	0	0	0	0	0.1669	0	0
0	0	0	0	0	0	0	0	0	0	0	0	0	0	0	0	0	0	0	0	0	0	0	0.18435	0.18435	2.2382	0	0.36277	0.18435	0	0	0	0	0	1.3763	0	0.36277	0	0.82877	0.36277	0.68639	0	0.82877	0	0	0	0	0	0	0
0	0	0	0	0.5529	0	0	0	0	0	0.37856	0.99208	0.37856	0	0	0.37856	0	0	0	0.19264	0	0	0	0	0	2.4275	0.19264	0.19264	0	0	0	0	0	0	0.37856	0	0	0	1.5012	0.37856	0.19264	0	0.19264	0	0	0	0	0.19264	0.19264	0
0	0	0.21576	0	0	0	0	0	0.21576	0	0	0	0	0	0	0.21576	0	0	0.21576	0	0	0	0	0	0	1.3207	0	0.78622	0	0	0	0	0	0	0.42222	0	0.21576	0	1.0813	0	0.9417	0	0.61316	0	0	0	0	0	0	0
0	0	0	0	0	0	0	0.98354	0	0.22801	0.82363	0	0	0	0	0.22801	0.22801	0	0	0	0	0	0	0.22801	0.44514	1.2542	0	0.64443	0.22801	0	0	0	0.22801	0	0.44514	0	0	0	0.44514	0.44514	0.98354	0	0.22801	0	0	0	0.22801	0.22801	0	0
0	0	0	0.35619	0.35619	0	0	0	0	0	0.94449	0	0	0.67508	0	0	0	0	0	0	0	0	0.35619	0	0	0.67508	0	0	0	0	0	0	0.35619	0	0.67508	0	0.35619	0	0.94449	0	0.67508	0	0.67508	0	0	0	0	0.35619	0	0
0	0	0	0	0	0	0	0.73467	0	0	0.51234	0	0	0	0	0	0	0	0	0	0.26443	0	0	0	0	1.3852	0.26443	0.51234	0	0	0	0	0	0	0	0	0	0	0.51234	0.26443	0.26443	0	0.73467	0	0	0	0	0.26443	0	0
0	0	0	0	0.53911	0	0	0	0.97119	0.53911	0	0	0	0	0	0	0	0	0	0	0	0	0	0	0	0.97119	0.53911	0.97119	0	0	0	0	0	0	0.97119	0	0	0	0.53911	0	0.97119	0	1.2992	0	0	0	0	0	0	0
0	0	0	0	0.81459	0.29814	0	0.57323	0	0	0.57323	0.29814	0	0	0	0	0.81459	0	0	0	0	0	0	0	0	2.3964	0.29814	1.2019	0	0	0	0	0	0	0.57323	0	0	0	1.8265	0	0.57323	0	1.2019	0	0	0	0.29814	0	0	0
0	0	0	0	0.43888	0	0	0.81347	0	0	0	0	0	0	0	0	0.43888	0	0	0.43888	0	0	0	0.43888	0	1.1141	0	0	0	0	0	0	0	0	0.43888	0	0	0.43888	0	0.43888	0.43888	0	0	0	0	0	0.43888	0	0	0
0	0	0	0	0.47899	0	0	0.47899	0	0	0.47899	0.47899	0	0	0	0.47899	0	0	0	0	0.47899	0	0	0	0.47899	1.8137	0.87785	0.87785	0.47899	0	0	0	0	0	0	0	0	0.47899	1.4392	0	0.87785	0	0.47899	0	0	0	0	0	0	0
0	0	0	0	0	0	0	0	0	0	0.89646	0	0	0	0	0	0	0	0	0	0	0	0	0	0	1.8386	0.89646	0	0	0	0	0	0	0	0.89646	0	0	0	0	0	0	0	0	0	0	0	0.89646	0	0	0
0	0	0	0	0	0	0	0	0	0.8382	0	0	0	0	0	0	0	0	0	0	0	0	0	0	0	1.7598	0.8382	0.8382	0	0	0	0	0	0	1.7598	0	0	0	0.8382	0	0	0	0	0	0	0	0	0	0	0
0	0	0	0	0	0	0	0	0	0	0	0	0	0	0	0	0	0.86063	0	0.86063	0.86063	0	0	0	0	0	1.4173	0	0	0	0	0	0	0	0.86063	0	0	0	0	0	0	0	1.4173	0	0	0	0	0	0	0
0	0	0	0	0	0	0.82739	0	0	0	0	0	0	0	0	0	0	0	0	0	0	0	0.82739	0.82739	0	2.6992	0	0.82739	0	0	0	0	0	0	1.7449	0	0	0	0.82739	0	0	0	1.3745	0	0	0	0	0	0	0
0	0	0	0	0	0	0	1.0191	0	0	0	1.0191	0	0	0	0	0	0	0	0	0	0	0	0	0	2.8289	0	0	0	0	0	0	0	0	0	0	0	0	0	0	1.0191	0	0	0	0	0	0	0	0	0
0	0	0	0.92117	0	0	0	0	0	0	0.92117	0	0	0	0	0	0	0	0	0	0	0	0	0	0	1.4936	0	0	0	0	0	0	0	0	0	0	0	0	0	0	0	0	0	0	0	0	0	0	0	0
0	0	0	0.56352	0	0	0	0.56352	0	0	0	0	0	0	0	0	0	0	1.008	0	0	0	0	0	0	1.5999	1.3414	1.8086	0	0	0	0	0	0	1.008	0	0	0	0	0	0	0	0.56352	0	0	0	0.56352	0	0	0
0	0	0	0	0.78176	0	0	0.17192	0	0	0	0.33901	0	0	0	0	0	0	0	0.17192	0	0	0	0	0.49753	1.022	0.17192	0.64535	0	0	0	0	0	0	0.49753	0	0	0.17192	0.33901	0.33901	0.33901	0	0.90704	0	0	0	0.33901	0	0	0
0	0	0	0	0.17018	0	0	0	0	0	0.33566	0.17018	0	0	0	0	0	0	0	0	0	0	0	0.17018	0	1.4666	0	0.33566	0	0	0	0	0	0	0.17018	0	0.17018	0.33566	0.89963	0	0.33566	0	0.49281	0	0	0	0.49281	0	0	0
0.25974	0	0	0	0	0	0	0	0	0	0	0	0	0	0	0	0	0	0.25974	0	0	0	0	0	0	1.7829	0	0	0	0	0	0	0	0	1.2362	0	0	0.25974	0.25974	0.25974	0.25974	0	0.72329	0	0	0	0	0	0	0
0	0	0	0.18831	0.54144	0	0	0.18831	0	0	0	0.18831	0	0	0	0	0.18831	0	0.18831	0	0.18831	0	0.18831	0	0.37034	1.7023	0	0.54144	0.37034	0	0	0	0	0	0.97473	0	0.18831	0.18831	0.54144	0.37034	0.69931	0	0.18831	0	0	0	0	0	0	0
0	0	0	0	0.26333	0	0	0	0	0	0	0	0	0	0	0.732	0.51032	0	0	0	0	0	0	0.51032	0.51032	1.6085	0	0.51032	0	0	0	0	0	0	0.26333	0	0	0.51032	0.51032	0.51032	0.51032	0	0.26333	0	0	0	0.26333	0	0	0
0	0	0	0	0	0	0	0.40103	0	0	0	0	0	0	0	0	0	0.40103	0	0	0	0.40103	0	0	0	1.0386	0	0.40103	0.40103	0	0	0	0	0	0.75109	0.40103	0	0	0.40103	0.40103	0.40103	0	0	0	0	0	0.40103	0	0	0
0	0	0	0	0	0	0	0.34105	0	0	0	0	0	0	0	0	0	0.34105	0	0	0.34105	0	0	0	0.34105	1.4815	1.1326	1.1326	0	0	0	0	0	0	1.1326	0	0.34105	0	1.1326	0	0.34105	0	0.6489	0	0	0	0	0	0	0
0	0	0	0.68616	0	0	0	0	0	0	1.1851	0	0	0	0	0.68616	0	0	1.1851	0	0	0	0	0	0	2.0209	0	0.68616	0	0	0	0	0	0	0	0	0	0.68616	1.5395	1.1851	0	0	0	0	0	0	0.68616	0	0	0
0.12789	0	0	0.12789	1.1441	0	0	0.12789	0	0	0.49277	0	0	0	0	0	0.12789	0.12789	0.12789	0	0	0	0	0.25374	0	1.6234	0	0.37581	0	0	0	0	0	0	0.25374	0	0	0	0.12789	0.25374	0.70862	0	0.12789	0	0	0.12789	0.12789	0.12789	0	0
0	0	0	0	0.25795	0	0	0.50049	0	0	0.91166	0.25795	0	0	0	0	0	0	0	0	0	0	0	0	0	2.5336	0.25795	0	0	0	0	0	0.25795	0	0	0	0	0	0.50049	0.25795	0.25795	0	0.71892	0	0	0	0	0	0	0
0	0	0	0	0	0	0	0.76548	0	0	0.76548	0	0	0	0	0	0	0	0	0	0	0	0	0	0	0.76548	0	1.2931	0	0	0	0	0	0	2.145	0	0	0.76548	0	0	0	0	0.76548	0	0	0	0.76548	0	0	0
0	0	0	0	0.21231	0	0	0.21231	0	0	0.41573	0	0	0	0	0	0	0	0.41573	0.21231	0	0	0	0	0	1.8824	0.41573	0.77551	0	0	0.21231	0	0	0	0.60426	0.21231	0	0	0.60426	0	0.60426	0	0.92969	0	0	0	0.21231	0	0	0.21231
0	0	0	0	0	0	0	0	0	0.33856	0.33856	0	0	0	0	0	0	0	0	0	0	0	0	0	0.33856	1.1265	0.33856	0	0.33856	0	0	0	0	0	1.6154	0	0	0.33856	0.33856	0	0.64456	0	0.90604	0	0	0	0	0	0.33856	0
0	0	0	0	1.151	0	0	0.45798	0	0	0.45798	0	0	0	0	0	0	0	0	0	0	0	0	0	0.45798	1.151	0	0	0	0	0	0	0	0	0.45798	0	0	0.84435	0	0.84435	0	0	0.45798	0	0	0	0	0	0	0
0	0	0	0	0.40675	0	0	0	0	0	0.40675	0	0	0	0	0.40675	0	0	0	0	0	0	0	0.40675	0	1.4833	0.40675	0	0.40675	0	0	0	0	0	1.7949	0	0	0.40675	0.40675	0	0.40675	0	0.40675	0	0	0	0	0.40675	0	0
0	0	0	0	0	0	0	1.0141	0	0	0	0	0	0	0	0	0.38915	0	0	0	0	0	0	0	0	1.6072	0	0.38915	0	0	0	0	0	0	1.247	0	0	0.38915	1.4415	0	0.73117	0	0.38915	0	0	0	0.38915	0	0	0
0	0	0	0	0	0	0	0	0.63036	0	0.63036	0	0	0	0	0	0	0	0	0	0	0	0	0	0.63036	2.1038	0	0	0	0	0	0	0	0	1.1061	0	0	0	0.63036	0.63036	0	0	0	0	0	0	0	0	0	0
0	0	0	0	0	0	0	0	0	0	0	0	0	0	0	0	0	0	0	0	0	0	0	0	0	0.95615	1.5368	0.95615	0.95615	0	0	0	0	0	0	0	0	0	1.5368	0	0	0	0.95615	0	0	0	0	0	0	0
0	0	0	0.11925	0.56681	0	0	0.46156	0	0	0.35132	0	0	0.11925	0	0.23684	0	0	0.23684	0	0	0	0	0.11925	0.23684	1.2873	0.23684	0.11925	0	0	0	0	0	0	1.4038	0	0.23684	0.11925	0.35132	0.23684	0.35132	0	1.5094	0	0	0	0	0	0.11925	0
0	0	0	0	2.0184	0	0	0.64705	0.22905	0	0.64705	0	0	0	0	0.44707	0	0	0	0.22905	0	0	0	0.64705	0	1.3737	0	0.82676	0	0	0	0	0	0	0	0.22905	0	0	0.22905	0.64705	0	0	0.44707	0	0	0	0	0	0	0
0.087977	0	0	0	0.087977	0	0	0.26129	0	0	0.17528	0.50659	0	0	0	0	0.26129	0	0.17528	0	0.087977	0	0	0	0	2.4304	0	0.50659	0	0	0	0	0	0	0.17528	0	0.087977	0	1.7886	0.087977	0.42733	0	0.26129	0	0	0.087977	0.26129	0	0	0
0.10701	0	0	0	0.21282	0	0	0.69355	0.21282	0.69355	0.60559	0	0	0	0	0.10701	0.60559	0.10701	0.10701	0	0	0	0	0.21282	0	2.299	0.10701	1.0027	0	0	0	0	0	0	0.10701	0	0.10701	0.10701	2.0049	0	1.0702	0	1.0702	0	0	0.10701	0	0	0	0
0.12766	0	0	0	0.60286	0	0	0.70752	0.12766	0	0.12766	0	0	0	0	0	0.12766	0	0.49195	0.12766	0.37516	0	0	0.2533	0.12766	2.6317	0	1.2825	0	0	0	0	0	0	0.70752	0.12766	0.37516	0.12766	1.5197	0	0.49195	0	0.49195	0	0	0	0.12766	0	0	0
0.14078	0	0	0	1.4335	0	0	0.27886	0.14078	0	0.27886	0	0	0	0	0	0.14078	0	0.27886	0	0.27886	0	0	0	0.27886	2.6125	0	0.7693	0	0	0	0	0	0	0.27886	0	0.14078	0	1.6099	0.53856	0.27886	0	0.53856	0.14078	0	0	0.27886	0	0	0
0	0	0	0	1.1378	0	0	0.30623	0.1549	0	0.30623	0.94269	0	0	0	0.1549	0	0	0.1549	0	0	0	0	0.45111	0.1549	2.5275	0.45111	0.45111	0	0	0	0	0	0	1.0439	0.1549	0.30623	0	0.58767	0	0	0	0.45111	0	0	0	0.30623	0.1549	0	0
0	0	0	0	0.14418	0	0	0.28546	0	0	0.28546	0	0	0	0	0.28546	0	0.14418	0	0.14418	0	0	0	0	0	2.5043	0.55048	0.89035	0	0	0	0	0	0	0.89035	0	0	0	0.55048	0.28546	0.28546	0	0.78493	0	0	0.14418	0	0	0	0
0	0	0	0	0.49469	0	0	0.33699	0	0.17087	0	0.49469	0	0	0	0	0.17087	0	0	0	0.33699	0	0	0	0.17087	2.6003	0.33699	0.90258	0	0	0	0	0	0	0.77771	0	0.17087	0	1.1226	0.33699	0.49469	0	0.17087	0	0	0	0	0	0	0
0	0	0	0	0	0	0	0.88421	0.19948	0	1.0191	0	0.19948	0	0	0.19948	0.73518	0	0	0	0	0	0	0.39153	0	2.0489	0.19948	0.19948	0	0	0.19948	0	0.19948	0.19948	0.88421	0	0	0.39153	2.7553	0.19948	0.19948	0	0.57089	0	0	0	0	0	0	0
0	0	0	0	0.70195	0	0	0	0.25103	0	0	0	0	0	0	0	0.25103	0.25103	0.25103	0	0	0	0	0.48778	0	2.3268	0	0.48778	0	0	0	0	0	0	0.25103	0	0	0	1.8323	0	0	0	1.059	0.25103	0	0	0	0	0	0
0	0	0	0	0.31429	0	0	0	0.31429	0	0.31429	0	0	0.31429	0	0	0	0	0	0	0.31429	0	0	0	0.60196	1.0649	0	0.31429	0.31429	0	0	0	0	0	0.31429	0	0	0	1.0649	0.31429	0	0	0.8517	0	0	0	0	0	0	0
0	0	0	0	0.58402	0	0	0.2045	0	0	0.2045	0	0	0	0	0.2045	0.75109	0	0	0	0	0	0	0	0	2.8773	0.58402	1.4698	0.2045	0	0	0	0	0	0.58402	0	0	0.2045	2.1706	0.58402	0.2045	0	0	0	0	0	0	0	0	0
0.27574	0	0	0	0	0	0	0.96174	0	0	0	0	0	0	0	0.27574	0.53292	0.27574	0	0	0.27574	0	0	0	0	2.0009	0	0.53292	0	0	0	0	0	0	1.1358	0	0.53292	0	1.6521	0.27574	0	0	0.96174	0	0	0	0	0	0	0
0	0	0	0	0	0.2984	0	0.5737	0.5737	0	0.2984	0	0.2984	0	0.2984	0	0	0	0.2984	0	0	0	0	0.5737	0	2.6814	0	1.0232	0	0.2984	0	0	0.2984	0	0	0	0	0	1.6182	0.2984	0.8152	0	0.5737	0	0.2984	0	0.2984	0	0	0
0	0	0	0	0	0	0	0.74228	0.39576	0	0.39576	0	0	0	0	0	0	0	0	0	0	0	0	0	0.39576	1.262	0	0.39576	0	0	0	0	0	0	1.7677	0	0	0	0.39576	0.39576	1.0278	0	0.39576	0	0	0	0	0	0	0
0	0	0	0	0.43243	0	0	0	0	0.43243	0.43243	0	0	0	0	0	0	0	0	0	0	0	0	0	0	2.2007	0	0	0	0	0	0	0	0	0.80295	0	0	0	1.3427	0	0	0	0.80295	0	0	0	0	0	0	0
0	0	0	0	0.48755	0	0	0	0	0	0	0	0	0	0	0	0	0	1.2065	0	0	0	0	0	0	2.7264	0	0	0	0	0	0	0	0	0	0	0	0	0	0	1.2065	0	0.48755	0	0	0	0	0	0	0
0	0	0	0	0.43008	0	0	0	0	0	0	0	0	0	0	0	0	0	0	0	0	0	0	0	0	0.79911	0.79911	0.79911	0	0	0	0	0	0	0.43008	0	0	0	0.43008	0.43008	0	0	0.79911	0	0.43008	0	0	0	0	0
0	0	0	0.44398	1.124	0	0	0	0	0	0	0	0.44398	0	0	0	0.82177	0	0	0	0	0	0	0	0	2.4069	0	0.44398	0	0	0	0	0	0	0	0	0.44398	0	0.44398	0	0	0	0.44398	0	0	0	0	0	0	0.82177
0	0	0	0	0.52659	0	0	0.52659	0.52659	0	0	0	0	0	0	0	0	0	0	0	0	0	0	0	0	2.1897	0	0	0	0	0	0	0	0	0	0	0	0	0	0	0	0.52659	0	0	0	0	0	0	0	0
0	0	0	0	1.2168	0	0	0	0	0	0	0	0	0	0	0	0	0	0	0	0	0	0	0	0	2.2351	0	0.49312	0	0	0	0	0	0	0	0	0	0.90012	1.4673	0	0.90012	0	0.49312	0	0	0	0	0	0	0
0	0	0	1.008	0	0	0	0	0	0	0	0.56352	0	0	0	0	0	0	0	0	0	0	0	0	0	0.56352	0.56352	0.56352	0	0	0	0	0	0	1.008	0	0	0	0	0	0.56352	0	0	0	0	0	0	0	0	0
0	0	0	0	0.48732	0	0	1.6599	0	0.48732	1.2061	0	0	0	0	0.48732	0	0	0	0	0	0	0	0.48732	0	2.5843	0	0.48732	0	0	0	0	0	0	0.48732	0	0	0.48732	1.2061	1.2061	0	0	0.48732	0	0	0	0.48732	0	0	0
0	0	0	0	0	0	0	1.0634	0	0	0.60093	0	0	0	0	0	0	0	0.60093	0	0	0	0	0	0	2.552	0	1.0634	0	0	0	0	0	0	1.0634	0	0	0	1.8765	0	0	0	1.666	0	0	0	0	0	0	0
0	0	0	0.54645	0	0	0	0	0	0	0	0	0	0	0	0	0	0	0.54645	0	0	0	0.54645	0	0	2.3446	0.54645	0.98232	0	0	0	0	0	0	2.3446	0	0	0	0	0.54645	0	0	2.6282	0.98232	0	0	0	0	0.54645	0
0	0	0	0	0	0	0	1.4207	0	0	0.61103	0	0	0	0	0	0	0	0	0	0	0	0	1.4207	0	2.3506	0	0.61103	0	0	0	0	0	0	1.0782	0	0	0	1.8943	0	0.61103	0	1.0782	0	0	0	0	0	0	0
0	0	0	0	0	0	0	0	0	0	0	0	0	0	0	0	0	0	0	0	0	0	0	0	0	2.8751	0	0.73518	0	0	0	0	0	0	2.9616	0	0	0.73518	0	1.2524	0.73518	0	2.4277	1.6131	0	0	0	0	0	0
0	0	0	0	0.79647	0	0	0	0	0	0.79647	0	0	0	0	0	0	0	0	0	0	0	0	0	0	0	0	0.79647	0	0	0	0	0	0	1.3342	0	0	0	0	0.79647	0.79647	0	0.79647	0	0	0	0	0	0	0
0	0	0	0	0	0	0	1.4666	1.1192	0	1.1192	0	0	0	0	0	0	0	0.63951	0	0	0	0	0	0	2.9551	0	0.63951	0	0	0	0	0	0	1.4666	0	0	0	0	0	0.63951	0	0	0	0	0	0	0	0	0
0	0	0	0	1.325	0	0	0.78951	0	0	0	0	0	0	0	0	0	0	0	0	0	0	0	0.78951	0	2.1809	0.78951	0	0	0	0	0	0	0	1.325	0	0	0	0	0	0.78951	0	0.78951	0	0	0	0	0	0	0
0	0	0	0	0.6497	0	0	0	0	0	0	0	0	0	0	0	0	0	0	0	0	0	0	0	0	3.5102	0	0.6497	0	0	0	0	0	0	0	0	0	0	0.6497	1.4828	0	0	1.1338	0	0	0	0.6497	0	0	0
0.68616	0	0	1.1851	0	0	0	0.68616	0	0	0	0	0	0	0	0.68616	0	0	0	0	0.68616	0	0	0	0	2.3489	0	1.1851	0	0	0	0	0	0	0.68616	0	0.68616	0	1.5395	0.68616	0	0	0	0	0	0	0	0	0	0.68616
0	0	0	0	1.2127	0	0	0	0	0	0.70612	0	0	0	0	0	0.70612	0	0	0	0	0	0	0	0	2.053	0	1.5698	0	0	0	0	0	0	0.70612	0	0	0	0	1.2127	0.70612	0	0	0	0.70612	0	0	0	0	0
0	0	0	0	0.60751	0	0	0	0	0	0.60751	0	0	0	0	0	0	0	0	0	0	0	0	0	0	2.2135	0	0	0	0	0	0	0	0	0	0	0	0.60751	1.415	0	0	0	0.60751	0	0	0	0	0	0	0
0	0	0	0	0	0	0	0	0	0	0	0	0	0	0	0	0	0	0	0	0	0	0	0.91658	0	0	0	0	0	0	0	0	0	0	0.91658	0	0	0.91658	0	0	1.4878	0	0	0	0	0	0.91658	0	0	0
0	0	0	0	0	0	0	0.75371	0	0	0	0	0	0	0	0.75371	0	0	0	0	0	0	0	0.75371	0	2.7051	0	0	0	0	0	0	0	0	0	0	0	0.75371	1.2774	0.75371	0.75371	0	1.2774	0	0	0	0	0	0	0
0	0	0	0	0	0	0	0	0	0	0	0	0	0	0	0	0	0	0	0	0	0	0	1.1094	0	1.1094	0	1.1094	0	0	0	0	0	0	1.1094	0	0	0	1.1094	0	1.1094	0	0	0	0	0	0	0	0	0
0.81683	0	0.81683	0.81683	1.3608	0	0	0	0	0	0	0	0	0	0	0	0	0	0	0	0	0	0	0.81683	0	1.3608	0	0.81683	0	0	0	0	0	0	1.3608	0	0	0	0.81683	0.81683	0	0	0	0	0	0	0	0.81683	0	0
0	0	0	0	0.6796	0	0	0.6796	0	0	0	1.1759	0	0	0	0.6796	0	0	0.6796	0	0	0	0	0	0	1.5294	0.6796	0.6796	0	0	0	0	0	0	0.6796	0	0	0	0	0	0	0	1.5294	0	0	0	0	0	0	0
0	0	0	0	0	0	0	0	0	0	0	0	0	0	0	0	0	0	0	0	0	0	0	0	0	2.0632	0	0.8586	0	0	0	0	0	0	0.8586	0	0	0	0	0	0	0	2.2806	1.4147	0	0	0	0	0	0
0	0	0	0.80954	0	0	0	1.3513	0	0	0.80954	0	0	0	0	0.80954	0	0	0.80954	0	0	0	0	0	0	1.9938	0	0.80954	0	0	0	0	0	0	1.72	0	0	0	0	0.80954	0.80954	0	0	0	0	0	0	0	0	0
0	0	0	0	0	0	0	0	0	0	1.0418	1.0418	0	0	0	0	0	0	0	0	0	0	0	0	0	2.025	0	0	0	0	0	0	0	0	0	0	0	0	0	0	0	0	0	0	0	0	0	0	0	0
0	0	0	0	0	0	0	1.5955	0	0	0	0	0	0	0	1.0044	0	0	0	0	0	0	0	0	0	2.4769	1.0044	0	0	0	0	0	0	0	0	0	0	0	1.0044	0	0	0	0	0	0	0	0	0	0	0
0	0	0	0	0	0	0	0	0	0	0	0	0	0	0	0	0	0	0	0	0	0	0	0	0	2.6813	0	0	0	0	0	0	0	0	0	0	0	0	0	0	1.1687	0	0	0	0	0	0	1.1687	0	1.1687
0	0	0	0	0.90086	0	0	0	0	0	0	0	0	0	0	0	0	0	0	0	0	0	0	0	0	2.3393	0	0	0	0	0	0	0	0	0	0	0	0	0.90086	0.90086	0.90086	0	0	0	0	0	0	0	0	0
0	0	0	0	0.89138	0	0	0	0	0	0	0	0	0	0	0	0	0	0	0	0	0	0	0	0	2.5057	0	0.89138	0	0	0	0	0	0	0	0	0	0	0	0	0	0	0	0	0	0	0.89138	0	0	0
0	0	0	0	1.1214	0	0	0	0	0	0	0	0	0	0	0	0	0	1.1214	0	0	0	0	0	0	3.2081	0	0	0	0	0	0	0	0	0	0	0	0	1.1214	0	0	0	1.1214	0	0	0	0	0	0	0
0	0	0	0	0.9016	0	0	0	0	0	0.9016	0	0	0	0	0	0	0	0.9016	0	0	0	0	0	0	1.8454	0	0.9016	0	0	0	0	0	0	0	0.9016	0	0	0.9016	0	0	0	0	0	0	0	0	0	0	0
0	0	0	0	0.71034	0	0	0.12825	0.12825	0	0.37682	0	0	0	0	0.25445	0	0	0.37682	0	0	0	0	0.12825	0.25445	1.9931	0.12825	0.37682	0.12825	0	0	0	0	0	0.9016	0	0.37682	0	0.98842	0.49406	0.37682	0	0.80902	0	0	0	0.49406	0.12825	0	0
0	0	0	0.39004	1.7532	0	0	1.249	0	0	0	1.016	0	0	0	0	0	0	0	0	1.249	0	0	0	0	1.9928	0	0.39004	0	0	0	0	0.73267	0	1.249	0	0	0.39004	0.39004	0.39004	0.39004	0	0	0	0	0	0	0	0	0
0.0988	0	0	0	0.47656	0	0	0.47656	0.19665	0	0.47656	0.29269	0	0	0	0.0988	0.0988	0	0	0	0	0	0	0.29269	0.29269	1.9828	0.0988	0.6467	0	0	0	0	0	0	0.94264	0	0.0988	0.0988	0.29269	0.47656	0.72616	0	0.56347	0	0	0	0.19665	0	0	0
0	0	0	0	0.77723	0	0	0.2822	0	0	1.1552	0	0	0	0	0	0	0	0	0.2822	0	0	0	0	0	2.4445	0	0.2822	0	0	0	0	0	0	0.77723	0	0.2822	0.5446	0.2822	0	0	0.2822	0.97952	0	0	0	0.77723	0	0.2822	0
0	0	0	0	0.96913	0	0	0.73719	0	0	0.16047	0.16047	0	0	0	0.16047	0.16047	0.16047	0	0	0	0	0	0	0	2.6342	0	0.16047	0	0	0	0	0	0	1.2551	0	0	0	0	0.60673	0.46639	0	1.0719	0	0.16047	0.16047	0.16047	0	0	0
0.28801	0	0	0.28801	1.087	0	0	0.28801	0	0	0	0.55508	0	0	0	0.14549	0	0	0.14549	0	0.14549	0.14549	0	0.14549	0.14549	2.4147	0	0.55508	0	0	0	0	0.14549	0	0.89688	0	0.14549	0	0.28801	0.14549	0.14549	0	1.087	0	0	0	0.14549	0.14549	0	0
0	0	0	0.11566	1.5776	0	0	0.55123	0.11566	0	0.82904	0	0	0.11566	0	0.34109	0.11566	0	0	0	0.11566	0	0	0.2298	0.11566	2.3094	0	0.82904	0	0	0	0	0	0	0.11566	0	0	0.11566	0	0.82904	0.64897	0	0.82904	0	0	0	0.44848	0	0	0
0	0	0	0	0.9323	0	0	0.9323	0	0	0.9323	0	0	0	0	0	0	0.35056	0.35056	0.35056	0	0	0	0	0	1.1559	0	1.1559	0	0	0	0	0	0	0.35056	0	0	0.35056	0.66537	0.35056	0.66537	0	0.35056	0	0	0	0.35056	0	0	0
0	0	0	0	1.7954	0	0	0	0	0	0.61174	0	0	0	0	0.31983	0	0	0	0	0	0	0	0	0	1.8956	0	1.0792	0	0	0	0	0	0	0	0	0	0	0	1.263	0.31983	0	0.61174	0	0	0	0	0	0	0
0.29229	0	0	0.43122	0.29229	0	0	0.56276	0	0	0.29229	0	0	0	0	0	0	0	0.1477	0	0.1477	0	0	0	0.1477	2.0587	0	0.68608	0	0	0.1477	0	0	0	1.1849	0	0.1477	0	0	0.43122	0.29229	0	0.80098	0	0	0	0.43122	0	0	0
0	0	0	0	1.0357	0	0	0.20376	0	0	0.74874	0.20376	0	0	0	0	0.20376	0	0	0	0.20376	0	0	0	0	2.517	0	0.89954	0	0	0	0	0.20376	0	0.39962	0	0	0	0	0	0	0	0.74874	0	0	0	0.20376	0	0	0
0	0	0	0.18667	0.83742	0	0	0.36721	0	0	0	0	0	0	0	0	0	0.18667	0.36721	0	0	0	0	0.18667	0	2.2506	0	0.83742	0.18667	0	0	0	0	0	0	0	0.69397	0.18667	0	0.36721	0.18667	0	0.36721	0	0	0	0	0	0	0
0	0	0	0.083851	0.48451	0	0	0.48451	0.083851	0	0.32979	0	0	0	0	0.24926	0	0	0.24926	0.16712	0.16712	0	0	0.083851	0.083851	2.499	0	0.69757	0	0	0.083851	0	0	0	0.5582	0	0.16712	0	0.083851	0.4083	0.62924	0	1.1537	0	0	0.083851	0.083851	0.083851	0	0.083851
0	0	0	0	1.1733	0	0	0.35773	0.1215	0	0.67773	0	0	0	0	0.1215	0.24126	0	0.35773	0	0	0	0	0.24126	0.1215	2.0994	0.1215	0.57654	0	0	0	0	0	0	0.77323	0	0	0.35773	0.35773	0.77323	1.3035	0	0.67773	0	0	0	0.35773	0	0	0
0	0	0	0.10798	1.5591	0	0	0.86266	0	0	0.10798	0.51754	0	0	0	0	0	0	0.51754	0	0	0	0	0.31913	0	2.7078	0.51754	0.699	0.10798	0	0	0	0	0	0.6105	0	0	0.10798	0.10798	0.21473	0.21473	0	0.6105	0	0	0	0	0	0	0
0	0	0	0.44848	0.44848	0	0	0.34109	0	0	0.11566	0.11566	0	0	0	0	0	0	0	0.11566	0	0	0	0.34109	0	2.5517	0	1.3203	0	0	0	0	0	0	0	0	0.11566	0.2298	0.2298	0.2298	0.64897	0	0.44848	0	0	0	0.11566	0.11566	0	0
0.28216	0	0	0.14248	1.621	0	0	1.1551	0	0	0.14248	0	0	0	0	0.28216	0	0.14248	0.14248	0	0	0	0	0	0.41671	1.2343	0	0.77714	0	0	0	0	0	0	0.14248	0	0	0.14248	0	0.66475	0.41671	0	0.54453	0	0	0	0.54453	0.14248	0.14248	0
0.15743	0	0	0	0.84446	0.31111	0	0.59633	0.15743	0	0	0	0	0.31111	0	0	0.15743	0.31111	0	0.15743	0.31111	0	0	0.15743	0.31111	2.4666	0.31111	0.59633	0	0	0	0	0.15743	0	0.59633	0	0.15743	0.15743	0	1.0567	0.31111	0	0.84446	0	0	0	0.15743	0.15743	0	0
0	0	0	0	0.48166	0	0.69375	0.48166	0	0	0.88208	0.24771	0	0	0	0.24771	0	0.24771	0.24771	0	0.69375	0	0	0	0	2.5718	0	0.69375	0	0	0	0	0	0	1.1956	0	0	0.24771	0	0	0.24771	0	0.24771	0	0	0	0.24771	0	0	0
0.091189	0	0	0.18163	0.6775	0	0	0.81862	0	0	0.35759	0	0.091189	0	0	0	0.091189	0	0.091189	0.091189	0.27063	0	0	0.44204	0	2.5256	0	0.88453	0	0	0	0	0.091189	0	0.091189	0.091189	0.091189	0.18163	0.091189	0.44204	0.81862	0	0.18163	0	0	0	0.18163	0	0	0
0.10259	0	0	0.10259	0.10259	0	0	0.40032	0	0.20413	0.58305	0.10259	0.10259	0	0	0.20413	0	0	0	0	0	0	0	0.20413	0	1.8444	0.10259	1.1604	0	0	0	0	0	0	0.58305	0	0	0.10259	0.20413	0.10259	0.30364	0	1.0371	0	0	0	0.20413	0	0	0.10259
0	0	0	0	0.82363	0	0	0	0.44514	0	0.44514	0	0	0	0	0	0	0	0	0	0	0	0	0.44514	0.82363	1.1263	0	0	0	0	0	0	0	0	0.44514	0	0	0.44514	0.44514	0	0	0.44514	0.82363	0	0	0	0	0	0	0
0	0	0	0.32947	0	0	0	0.88587	0	0	0.62868	0	0	0	0	0	0	0	0.32947	0	0	0	0	0.62868	0	1.4493	0	0.88587	0	0	0	0	0	0	0.32947	0	0	0.32947	0.32947	0	0.62868	0	1.4493	0	0	0	0	0.32947	0	0
0.39018	0	0	0.39018	0.73292	0	0	0.39018	0	0	0	0.39018	0	0	0	0	0	0	0.73292	0	1.0163	0	0	0	0	3.305	0	1.2493	0	0	0	0	0	0	0.73292	0	0	0	0.73292	0	0.39018	0	0.73292	0	0	0	0	0	0	0
0	0	0	0	0	0	0	0	0	0	0.63263	0.63263	0	0	0	0	0	0	0	0	0	0	0	0	0	1.9318	0	0	0	0	0	0	0	0	0.63263	0	0	0	0	1.4557	0.63263	0	1.4557	0	0	0	0	1.1094	0	0
0.22553	0	0	0.15105	1.1613	0	0	0.4405	0	0	0.29879	0	0	0	0	0.37054	0.075743	0	0	0	0.075743	0	0	0.075743	0.075743	2.8875	0	0.92414	0	0	0	0	0	0	0.22553	0	0	0.15105	0.15105	0.29879	0.75897	0	0.29879	0	0	0	0.15105	0	0	0
0.41912	0	0	0.10767	0.21411	0.10767	0	0.31823	0.10767	0	0.78111	0.10767	0	0	0	0	0	0	0.10767	0	0.10767	0	0	0.41912	0.10767	2.3869	0	1.2004	0.21411	0	0.10767	0	0	0	0.51615	0	0.21411	0	0.60892	0.51615	0.93598	0	1.2004	0	0	0	0	0	0	0
0	0	0	0.10533	1.7341	0	0	0.5058	0	0	0.31153	0.10533	0	0	0	0.10533	0.10533	0	0.20952	0	0.59707	0	0	0.10533	0	2.6832	0.31153	0.99065	0	0	0	0	0	0	0.68409	0	0	0.10533	1.3978	0.41049	0.41049	0	0.59707	0	0	0	0	0	0	0
0	0	0	0	0.89949	0	0	0.14602	0.14602	0	0	0	0	0	0	0	0	0	0	0.28904	0.14602	0	0	0.14602	0	1.5289	0.14602	0.55693	0.14602	0	0	0	0.14602	0	0.28904	0	0	0	0.14602	0.89949	0.28904	0	0.55693	0	0	0	0	0.14602	0	0
0	0	0	0	0.17976	0	0	0.17976	0	0	0.35403	0	0	0	0	0.17976	0	0	0	0	0	0	0	0.17976	0	1.5167	0	1.5167	0	0	0	0	0	0	0.51864	0.17976	0.17976	0.35403	0	0.17976	0.81159	0	0.17976	0	0	0	0	0	0	0
0	0	0	0	1.8796	0	0	0	0	0	0.26353	0	0	0	0	0	0	0	0.7325	0	0	0	0	0.5107	0	2.3252	0	0.5107	0	0	0.26353	0	0.26353	0	0.5107	0	0	0.26353	0.26353	0.7325	1.2488	0	0.7325	0	0	0	0	0	0	0
0	0	0	0	0.78097	0	0	0.28378	0	0	0	0.28378	0	0	0	0.28378	0	0	0.54745	0	0	0	0	0	0	0.98384	0	0.78097	0	0	0	0	0	0	0	0	0	0.28378	0.54745	0	0.98384	0	0.28378	0	0	0	0	0	0	0
0	0	0	0	2.3947	0.40691	0	1.0505	0	0	0.40691	0	0	0	0	0	0	0	0	0	0	0	0	0	0	2.4677	0	0.40691	0	0	0	0	0	0	0.40691	0	0	0.40691	0.76089	0.76089	0.40691	0	0.76089	0	0	0	0	0	0	0
0.25477	0	0	0	1.5251	0	0	0.71113	0.37728	0	0.37728	0	0	0	0	0.25477	0	0	0	0	0.37728	0	0	0.37728	0	2.4353	0	0.60605	0	0	0	0.12841	0.12841	0	0.25477	0	0	0.12841	0.12841	0.25477	0.60605	0	0.25477	0	0	0	0	0	0	0
0	0	0	0	0.36303	0.36303	0	0	0	0	0	0	0	0	0	0.95918	0	0	0	0	0	0	0	0.36303	0	2.199	0.36303	1.186	0	0	0	0	0	0	0.68683	0	0	0	0	0.95918	0.36303	0	0.68683	0	0	0	0.36303	0	0	0
0	0	0	0	0.73467	0	0	0.88364	0	0	0.39123	0	0	0	0	0	0.19932	0	0	0	0	0	0	0.19932	0	2.7545	0	1.3532	0	0	0	0	0	0	0.19932	0	0	0.39123	0	0.39123	1.0184	0	0.88364	0	0	0	0	0	0	0
0	0	0	0	1.7336	0	0	0.22658	0.22658	0	0.22658	0	0	0	0	0	0	0	0.22658	0	0.22658	0	0	0	0	2.4435	0.22658	1.5644	0	0	0	0	0	0	0.22658	0	0	0.22658	0.22658	0.64079	0.22658	0	0.81929	0	0	0	0.22658	0	0	0
0	0	0	0	0	0	0	0.92774	0.2636	0	0.51083	0	0	0	0	0	0	0	0	0	0.51083	0.2636	0	0.2636	0	2.2166	0	0.2636	0	0	0	0	0	0	1.0986	0	0	0	0	0.2636	0.2636	0	0	0	0	0	0	0	0	0
0	0	0	0.23289	1.2099	0	0	0.50679	0.058717	0	0	0	0	0	0	0	0	0.058717	0.28969	0.058717	0	0	0	0.17535	0.11723	3.0539	0.058717	1.1773	0	0	0	0	0	0	0.058717	0.058717	0	0.11723	0.11723	0.92147	0.8805	0	0.65677	0	0	0	0.11723	0.058717	0	0
0	0	0	0	1.4491	0	0	0.31261	0	0	0.92255	0	0	0	0	0.41189	0.10571	0	0.21027	0.10571	0.10571	0.10571	0	0.31261	0.21027	2.4445	0	1.4953	0	0	0	0	0	0	0	0	0	0.21027	0.10571	0.50748	0.59899	0	0.76916	0	0	0	0.31261	0.10571	0.10571	0
0	0	0	0	1.0236	0	0	0.73884	0	0	0.39371	0	0	0	0	0	0	0	0.20063	0	0.39371	0	0	0.20063	0.39371	2.4681	0	0.39371	0	0	0	0	0	0	0	0	0	0	0	0.20063	0.57391	0	0.39371	0	0	0	0	0	0	0
0.40403	0	0	0	0.40403	0	0	0	0	0	0.40403	0	0.40403	0	0	0	0	0.75609	0	0.40403	0	0	0	0	0.75609	1.6438	0	0.40403	0	0	0	0	0	0	0.40403	0	0.40403	0	0.40403	0.40403	0.75609	0	0.40403	0	0	0	0.40403	0	0	0
0	0	0	0	0.99814	0	0	0.7182	0	0	0.7182	0	0	0.7182	0	0	0	0	0	0	0	0	0	1.2293	0	3.2515	0	1.2293	0	0	0	0	0	0	0	0.38146	0	0.38146	0	0.7182	0.38146	0	0.38146	0	0	0	0.38146	0	0	0
0	0	0	0	0	0	0	0	0	0	0.39243	0	0	0	0	0.39243	0	0	1.0209	0	0	0	0	0.73669	0.39243	2.4301	0	1.6154	0.39243	0	0	0	0	0	0.73669	0	0	0	0	0.39243	0	0	1.2544	0	0	0	0	0.39243	0	0
0	0	0	0	0	0	0	0	0	0	0.55811	0	0	0	0	0	0	0	0	0	0	0	0	0	0	3.1078	0	1.5901	0	0	0	0	0	0	0.55811	0	0	0	0.55811	0	0.55811	0	1.7986	0	0	0	0	0	0	0
0.088647	0	0	0.088647	1.0975	0	0	0.66092	0	0.17661	0.26324	0.17661	0	0	0	0.4304	0.088647	0.17661	0.26324	0.088647	0.34798	0	0	0.51016	0	2.5812	0.26324	1.0975	0.088647	0	0	0	0	0	1.1497	0	0.088647	0.26324	0	0.088647	1.043	0	0.58704	0	0	0	0.26324	0	0	0
0	0	0	0.08763	2.2039	0	0	0.85653	0	0	0.34414	0	0	0	0	0.34414	0.26028	0	0	0	0	0	0	0.1746	0.26028	2.4716	0	1.0883	0	0	0	0	0.08763	0	0.08763	0	0.1746	0.42573	0	0.65425	0.26028	0	0.85653	0	0	0	0.08763	0	0	0
0	0	0	0.10199	1.7038	0	0	1.2127	0.10199	0	0.39807	0.39807	0	0	0	0.30189	0.10199	0.10199	0	0	0.20294	0	0	0.20294	0.10199	3.0869	0	0.57994	0	0	0.20294	0	0.10199	0	1.1555	0	0	0.10199	0	0.39807	0.30189	0	0.74614	0	0	0	0	0	0	0
0	0	0	0	0.52692	0.13748	0	0	0	0	0.64409	0	0	0	0	0.13748	0	0.13748	0.13748	0.13748	0	0	0	0.13748	0	2.5889	0	1.0421	0	0	0	0	0	0	0.13748	0	0	0.40276	0.40276	0.40276	1.2777	0	0.95256	0	0	0	0.27244	0	0	0
0	0	0	0.12843	1.2197	0	0	0.60612	0	0	0.60612	0	0	0	0	0.37733	0	0	0	0.12843	0.2548	0	0	0.49471	0.37733	2.5811	0	0.60612	0	0	0	0	0.12843	0	0.2548	0	0.2548	0.12843	0	0.60612	0.80997	0	0.37733	0	0	0	0.12843	0	0	0
0.28075	0	0	0.14175	1.5018	0	0	0.28075	0.14175	0	0.54198	0	0	0	0	0	0	0	0	0	0	0	0	0.28075	0	3.0757	0	1.1509	0	0	0	0	0.28075	0	0.14175	0	0	0.28075	0.14175	1.23	0.54198	0	0.41469	0	0	0	0.14175	0	0.14175	0
0	0	0	0	0.57386	0	0	0.81541	0	0.29849	0.29849	0	0	0	0	0	0	0	0.57386	0	0.57386	0	0	0.81541	0	2.0796	0	1.0235	0	0	0	0	0	0	0.57386	0	0	0	0	0	0.29849	0	0	0	0	0	0.29849	0	0	0
0	0	0	0.10147	2.158	0	0	0.48856	0	0	0.66208	0	0	0.10147	0	0.20192	0.10147	0.20192	0.39614	0.3004	0	0	0	0	0	2.2253	0	0.39614	0	0	0	0	0	0	0.3004	0.10147	0	0.10147	0.10147	0.74292	0.81984	0	0.81984	0	0	0	0	0	0.3004	0
0	0	0	0.14109	0.53967	0	0	0.53967	0	0	0.77076	0	0	0	0	0	0	0	0.41286	0	0.27947	0	0.14109	0.14109	0.27947	2.0142	0	0.87495	0	0	0.14109	0	0	0	0.41286	0	0	0.14109	0	0.41286	0.87495	0	1.3002	0	0	0	0.14109	0.14109	0	0
0	0	0	0	1.4654	0	0	0.49218	0	0	0	0	0	0	0	0	0	0	0	0	0	0	0	0	0.49218	2.2331	0	0.49218	0	0	0	0	0	0	0	0	0	0	0	0.49218	0.49218	0	0	0	0	0	0	0	0	0
0	0	0	0	0	0	0	0.26914	0	0.13579	0.13579	0	0	0	0	0	0	0.13579	0.13579	0.26914	0.52093	0	0	0.26914	0.13579	1.977	0	1.4012	0	0	0.13579	0	0	0	0.94335	0	0.26914	0	0.39802	0.13579	0.63704	0	0.52093	0	0	0	0.26914	0	0.13579	0
0.085374	0	0	0	1.119	0.085374	0	0.77487	0.17013	0.085374	0	0.085374	0	0	0	0.17013	0.2537	0.17013	0.17013	0	0.17013	0	0.085374	0.33558	0.085374	2.812	0	0.95786	0	0	0	0.085374	0.17013	0	0.33558	0	0.085374	0.085374	2.3374	0.2537	0.2537	0	0.49269	0	0	0	0.085374	0	0.17013	0.17013
0	0	0	0	0	0	0	0.47777	0	0	0	0	0	0	0	0	0	0	0.2456	0.47777	0.47777	0	0	0	0.68853	1.1883	0	0	0.2456	0	0	0	0	0	1.0416	0	0.2456	0.2456	0	0.2456	1.3192	0	0.68853	0	0	0	0	0	0	0
0.21302	0	0	0	0.60612	0	0	0.60612	0.21302	0.41708	0.21302	0	0.21302	0	0	0.41708	0.77774	0	0.21302	0	0.21302	0	0	0.21302	0	2.2999	0	1.1961	0	0	0	0	0	0	1.4127	0	0.21302	0	0.77774	0	0.77774	0	1.675	0	0	0	0.21302	0	0	0
0	0	0	0.21655	0.4237	0	0	0.21655	0.21655	0	0	0	0	0	0	0	0.4237	0	0.21655	0	0	0	0	0.21655	0	2.8122	0	1.0842	0	0	0.21655	0	0	0	0.21655	0	0.21655	0	0.4237	0	0.94443	0	0.61519	0	0	0	0	0	0	0
0	0	0	0	0.3114	0	0.3114	0.59684	0	0.3114	0	0	0	0	0	0	0	0	0	0	0	0	0	0	0	1.9605	0	0.59684	0	0	0	0	0	0	1.2396	0	0	0.3114	0.3114	0.3114	1.6589	0	0.84511	0	0.3114	0	0.59684	0	0	0
0.32745	0	0	0	1.0986	0	0	0.32745	0	0	1.0986	0.32745	0	0	0	0	0	0	0.62515	0	0	0	0	0	0.32745	2.0105	0	0	0	0	0	0	0	0	0.62515	0	0	0	0.88137	1.2838	1.8184	0	0.88137	0	0	0	0	0	0	0
0	0	0	0	1.6574	0	0	0.40967	0.40967	0	0.40967	0	0	0	0	0	0	0	0.76548	0	0	0	0	0.40967	0	2.4018	0	1.8021	0	0	0	0	0	0	0.40967	0	0	0.76548	0	1.2931	0.76548	0	0.40967	0	0	0	0	0	0	0
0	0	0	0	0.43243	0.43243	0	1.1015	0	0.43243	1.1015	0	0	0	0	0	0	0	1.1015	0	0	0	0	0	0	1.7107	0	0.80295	0	0	0	0	0	0	0	0	0	0.43243	0	0.43243	0	0	2.0982	0	0	0	0	0	0	0
1.1651	0	0	0	0	0.67188	0	0.67188	0	0	0	0	0	0	0	0.67188	0	0	0	0	0	0	0	0.67188	0	2.3251	0	0	0	0	0	0	0	0	0	0	0	0	0	0	0	0	0.67188	0	0	0	0.67188	0	0	0
0.21234	0	0	0.071251	0.60434	0	0	0.7756	0	0.071251	0.14214	0	0	0	0	0.14214	0.071251	0	0.72046	0	0.14214	0.071251	0	0.14214	0.071251	2.5361	0.071251	1.0684	0	0	0.071251	0	0	0	0.48048	0	0.071251	0.071251	1.9036	0.60434	0.3494	0	1.0684	0	0	0	0.21234	0	0	0
0.10457	0	0	0	0.59314	0.10457	0	0.59314	0.10457	0.20801	0.20801	0	0	0	0	0.20801	0.30931	0.30931	0	0	0.30931	0	0	0.20801	0.10457	3.5677	0.10457	1.2886	0	0	0	0	0.20801	0.10457	0	0	0.30931	0.30931	1.9243	0.30931	0.40764	0	0.67973	0	0	0	0.30931	0	0	0
0	0	0	0	1.2524	0	0	1.3115	0.33777	0	0.54616	0	0	0	0	0	0	0	0.33777	0	0.22752	0	0	0.44422	0	2.6601	0	1.4725	0	0	0	0	0.11449	0	0.11449	0.11449	0	0.11449	0	0.73518	0.82216	0	0.64319	0	0	0	0	0	0	0
0.37144	0	0	0.12634	1.058	0	0	0.37144	0.12634	0	0.48721	0	0.25072	0	0	0	0.37144	0	0.25072	0	0.48721	0	0	0.37144	0.12634	2.8352	0	0.70118	0	0.12634	0	0	0	0	0.70118	0.12634	0	0.25072	1.7488	0.59725	0.59725	0	0.97706	0	0	0	0	0	0.12634	0.12634
0.23754	0	0	0	0.56835	0	0	0.35233	0	0.1196	0	0	0	0	0	0	0.1196	0	0.35233	0	0.56835	0	0	0.23754	0.1196	2.4299	0.23754	0.56835	0	0	0	0	0	0	0	0	0.1196	0.1196	2.1686	0.1196	0.23754	0	1.1603	0	0	0	0.1196	0	0	0.1196
0	0	0	0.21692	1.2115	0	0	0.94572	0	0	0.7898	0	0	0	0	0	0.4244	0	0	0	0.21692	0	0	0	0	2.318	0	0.94572	0	0	0	0	0	0	0.4244	0	0	0	0.21692	0.4244	0.21692	0	0.61615	0	0	0	0.21692	0	0.21692	0
0.18475	0	0	0	1.4631	0	0.53197	0.36355	0.18475	0	0.36355	0	0	0	0	0	0.36355	0	0.53197	0	0.18475	0	0	0	0.36355	3.6358	0	0.36355	0	0.18475	0	0	0	0.18475	0.68771	0	0.18475	0	1.6842	0.36355	0.53197	0	0.53197	0	0	0	0	0	0	0
0.36085	0	0	0	1.9146	0	0	0.68309	0	0	0	0	0.18334	0	0	0.18334	0.18334	0	0.18334	0	0.18334	0	0	0.36085	0	2.8558	0	0.68309	0	0	0.18334	0	0.18334	0	0.68309	0	0	0.18334	0	0.36085	0.68309	0	1.0727	0	0	0	0.36085	0	0.18334	0
0.25573	0	0	0	0.49642	0	0.25573	0.7135	0	0.25573	0.25573	0	0	0	0	0	0	0	0.25573	0.25573	0	0.25573	0	0.25573	0.49642	2.3454	0	0.49642	0	0	0	0	0	0	0.25573	0	0.25573	0.25573	0.7135	0.25573	0.25573	0.25573	0.9053	0	0	0	0	0	0	0
0	0	0	0.29613	0.29613	0	0	0.80994	0	0	0.29613	0	0	0	0	0.29613	0	0	0.29613	0	0.29613	0	0	0.56965	0.29613	2.1437	0	1.0172	0	0	0	0	0	0	0.29613	0	0	0.29613	0	0.56965	1.1961	0	0.80994	0	0	0	0	0	0	0
0	0	0	0	1.1139	0	0	0.22461	0	0	0.63579	0	0	0	0	0	0	0	0	0	0	0	0	0.22461	0	2.0578	0	0.97203	0	0	0.22461	0	0.22461	0	0	0	0	0	1.5562	1.4607	1.2413	0	0.81332	0	0	0	0	0	0	0
0	0	0	0	0.22077	0.22077	0	0.22077	0	0	0.43161	0	0	0	0	0	0	0	0.43161	0	0	0	0	0.43161	0	2.4933	0	1.341	0	0	0	0	0	0	0.22077	0	0	0	0.22077	0.22077	0.43161	0	0.62601	0	0	0	0	0	0	0.22077
0	0	0	0	0	0	0	0.40935	0	0	0	0	0	0	0	0.40935	0	0	1.0555	0	0	0	0	0.76494	0	1.2924	0	1.0555	0	0	0	0	0	0	0.40935	0	0	0	0	0	1.2924	0	1.0555	0	0	0	0	0	0	0
0	0	0	0	0	0.55339	0	0.55339	0	0	0	0	0	0	0	0	0	0	0.55339	0	0	0	0	0.55339	0	2.1126	0	1.324	0	0	0	0	0	0	0.99281	0	0	0	0.99281	0	2.4619	0	1.9636	0	0	0	0	0	0	0
0	0	0	0	0.49009	0	0	0	0	0	0	0	0	0	0	0.89537	0	0	0	0	0	0	0	0	0	1.8371	0	0.49009	0	0	0	0	0	0	0.49009	0	0.89537	0	0.49009	0	1.2112	0	0.49009	0	0	0	0	0.49009	0	0
0	0	0	0	0.78894	1.0846	0	1.0846	0	0.42387	0.42387	0	0	0	0	0	0	0	0	0	0	0	0	0	0	3.3316	0	0.42387	0	0	0	0	0	0	0.78894	0	0	0	0	0	0	0	1.9639	0	0	0	0	0	0	0
0	0	0	0	0.64653	0	0	0.64653	0	0	0	0	0	0	0	0	0	0	0	0	0	0	0	0.64653	0.64653	0	0	1.1293	0	0	0	0	0	0	0	0	0	0	0	0	0	0	0	0	0	0	0	0	0	0
0	0	0	0	1.5218	0	0	0.52132	1.7281	0	0	0	0	0	0.52132	0	0	0	0	0.52132	0	0	0	0.52132	0.52132	2.179	0	0.52132	0	0.52132	0.52132	0	0	0	0	0	0.52132	0	0	0.94395	0	0	0.52132	0	0.52132	0	0	0	0	0
0	0	0	0	0.80713	0.43499	0	1.8624	0	0.80713	0	0	0	0	0	1.1065	0	0	0	0	0	0	0	0.43499	0	3.0299	0	0	0	0	0	0	0	0	0.43499	0	0	0.80713	0.43499	1.1065	0	0	1.1065	0	0	0	0	0	0	0
0	0	0	0	0.76332	0	0	0.76332	0	0	0	0	0	0	0	0	0	0	0.76332	0	0	0	0	0	0	2.1417	0	1.2903	0	0	0	0	0	0	0.76332	0	0	0	0	0	0	0	0.76332	0	0	0	0	0	0	0.76332
0	0	0	0	0	0.72231	0	2.4074	0	0	0	0	0	0	0	1.2349	0	0	0	0	0	0	0	0.72231	0	2.539	0	0.72231	0	0	0	0	0	0	0	0	0	0	0	0	0	0	1.5941	0	0	0	0	0	0	0
0	0	0	0	0	0	0	0	0	0	0	0	0	0	0	0	0	0	0	0	0	0	0	0	0	3.1601	0	0.81256	0	0	0	0	0	0	0.81256	0	0	0	0	0.81256	0	0	0.81256	0	0	0	0	0	0	0
0	0	0	0	1.9448	0	0	1.1203	0	0	0	0	0	0	0	1.1203	1.1203	0	0	0.64028	0.64028	0	0	1.7328	0	2.8033	0	1.1203	0	0	0	0	0	0	0	0	0	0	0	1.9448	1.1203	0	0.64028	0	0	0	0	0	0	0
0	0	0	0	0	0	0	0	0	0	0.77704	0	0	0	0	0	0	0.77704	0	0	0	0	0	0	0	2.4923	0	0	0	0	0	0	0	0	0	0	1.3085	0	0	0.77704	0	0	0	0	0	0	0	0	0	0
0	0	0	0	0	0	0	0	0	0	0	0	0	0	0	0	0	0	0	0	0	0	0	0	0	1.1137	0	0	0	0	0	0	0	0	0	0	0	0	0	0	1.7251	0	1.1137	0	0	0	0	0	0	0
0	0	0	0	0	0	0	0	0	0	0	0	0	0	0	0	0	0	0	0	0	0	0	0	0	2.7705	0	2.0889	0	0	0	0	0	0	0	0	0	0	0	1.4383	0.87715	0	0	0	0	0	1.4383	0	0	0
0	0	0	0	0	0	0	1.0191	0	0	0	0	0	0	0	0	1.0191	0	0	0	0	0	0	0	1.0191	1.0191	0	1.0191	0	0	0	0	0	0	1.0191	0	0	0	1.6131	1.0191	1.0191	0	2.2764	0	0	0	0	0	0	0
0.14703	0	0	0	0.42936	0	0	0.56043	0	0	0.42936	0.14703	0	0	0	0	0	0.14703	0.14703	0	0.42936	0	0	0	0.29099	2.3988	0.14703	0.42936	0	0	0	0.14703	0	0	0.56043	0	0.14703	0.14703	0.29099	0.29099	1.2612	0	1.0954	0	0	0	0	0	0	0
0	0	0	0.2912	1.3368	0.14714	0	0.56081	0.14714	0	0.14714	0	0	0	0	0.14714	0	0	0	0	0.14714	0	0	0	0	2.5007	0	0.68379	0	0	0	0	0	0	0.42966	0	0	0.14714	0.14714	0	1.096	0	0.56081	0	0	0	0.14714	0.2912	0	0
0	0	0	0	0.89792	0	0	0.63816	0	0	0.63816	0	0	0	0	0	0	0	0	0	0.33489	0	0	0.33489	0	2.033	0	0.89792	0	0	0	0	0	0	0.63816	0	0	0	0.33489	0	1.1173	0	1.6049	0	0	0	0.33489	0	0	0
0	0	0	0	0.32339	0.32339	0	0.87227	0	0	0.61801	0	0	0	0	0	0	0	0	0	0.32339	0	0	0.61801	0	2.479	0	1.0883	0	0	0	0	0	0	0.87227	0	0	0.32339	0	0	0.61801	0	1.2727	0	0	0	0	0	0	0
0.17178	0	0	0	1.314	0	0	0.33873	0	0	0	0	0	0	0	0	0	0.17178	0	0	0.17178	0	0	0.17178	0.17178	2.8519	0	1.0213	0	0	0	0	0	0	0.17178	0	0.17178	0	0.17178	0.64486	0.49713	0	1.1269	0	0	0	0.64486	0	0	0.17178
0	0	0	0	1.771	0	0	0.54351	0.18909	0	0.18909	0	0	0	0	0.18909	0	0	0	0	0.18909	0	0	0	0.18909	2.7985	0	1.399	0	0	0	0	0.18909	0	0.54351	0.18909	0	0	0	0.70184	0.54351	0	0.37182	0	0	0	0	0	0	0
0	0	0	0	2.0737	0	0	0.36465	0	0	0	0	0	0	0	0.36465	0	0	0	0	0	0	0	0	0	2.1621	0	0.6896	0	0	0	0	0	0	0.18533	0	0	0	0	0.83244	0.18533	0	0.53351	0	0	0	0.18533	0.18533	0	0
0	0	0	0.077652	0.37948	0.077652	0	0.58746	0.077652	0	0.15484	0	0	0.077652	0	0.30612	0	0.077652	0.077652	0	0.30612	0	0.077652	0.23113	0.23113	2.2112	0	1.4869	0.077652	0	0	0	0	0	0.30612	0	0.077652	0.077652	0.077652	0.58746	0.58746	0	0.65232	0	0	0	0.30612	0	0	0
0.11739	0	0	0	0.34604	0.11739	0	0.65755	0	0	0.34604	0	0	0	0	0	0	0	0	0	0	0	0	0.11739	0.2332	2.747	0	0.92245	0.2332	0	0	0	0	0	0.11739	0	0.11739	0	0	0.11739	1.0009	0	1.2111	0	0	0	0.55877	0	0.11739	0
0	0	0	0.33845	0.78063	0.17163	0	0.64437	0	0.17163	0.9058	0	0	0	0	0.33845	0	0.17163	0.17163	0	0.17163	0	0.17163	0.17163	0	2.4398	0	0.9058	0	0	0	0	0	0	0.33845	0	0.33845	0	0	0	1.0206	0	1.3133	0	0	0	0.17163	0	0	0
0	0	0	0	1.436	0	0	0.97246	0	0	0	0	0	0	0	0	0.27963	0	0.27963	0	0	0	0	0	0	2.4834	0	0.77113	0	0	0	0	0	0	0.27963	0	0	0.27963	0	0.97246	0.27963	0	0.77113	0	0	0	0.27963	0	0	0
0	0	0	0.29233	2.4803	0.14772	0	1.0992	0	0	0.56284	0	0	0	0	0.56284	0	0	0	0	0	0	0	0.14772	0	2.9303	0	0.56284	0	0	0	0	0	0	0.43128	0	0	0.29233	0.29233	0.80108	0.90786	0	0.43128	0	0	0	0.29233	0	0.14772	0
0	0	0	0	0.88244	0	0	0.69405	0	0	0.88244	0	0	0	0	0.12486	0	0	0.36725	0	0.12486	0	0	0.12486	0.12486	2.4933	0.24783	0.88244	0.12486	0	0	0	0	0	0.36725	0	0.12486	0.12486	0.12486	0.12486	1.196	0	0.88244	0	0	0	0	0	0	0
0.24844	0	0	0.24844	1.8985	0.48301	0	0.88421	0.24844	0	0	0	0	0	0	0	0	0.24844	0	0	0.24844	0	0	0.48301	0	2.41	0	1.651	0	0	0	0	0	0	0	0	0	0	0	0.88421	0.69556	0	0.69556	0	0	0	0.69556	0	0	0
0.47178	0	0	0	1.7983	0.24236	0	0.24236	0	0.47178	0.47178	0	0	0	0	0	0.24236	0	0	0	0	0	0	0.24236	0	3.0016	0	1.3075	0	0	0.24236	0	0	0	0.24236	0	0	0	0	1.1771	1.0311	0	0.86641	0	0	0.24236	0	0	0	0
0	0	0	0	1.0525	0	0	0	0	0	0.40788	0	0	0	0	0	0.40788	0	0.40788	0	0.40788	0	0	0	0	2.5383	0	1.2892	0	0	0	0	0	0	0	0	0.40788	0	0	0	0.76251	0	0.40788	0	0	0	0.40788	0	0	0
0.20423	0	0	0.30379	0.90123	0.20423	0	0.82766	0	0.20423	0.49382	0	0	0	0	0.20423	0	0	0.20423	0.10265	0.20423	0	0	0	0.30379	2.8287	0.10265	1.3749	0	0	0.10265	0	0	0	0.20423	0.10265	0.10265	0	0	0.49382	1.1608	0	1.1007	0	0	0	0.40052	0	0	0
0	0	0	0.18782	1.7646	0	0	0.97274	0.3694	0	0.3694	0	0	0	0	0.18782	0	0	0	0	0	0	0	0.18782	0	2.468	0	0.97274	0	0	0	0.18782	0	0	0	0	0	0.18782	0	0.84168	1.393	0	0.18782	0	0	0	0	0	0	0
0	0	0	0	0.5918	0	0	1.05	0	0	0.5918	0.5918	0	0	0	0	0	0	0	0	0	0	0	0	0.5918	1.6501	0	0	0	0	0	0	0	0	1.3891	0	0	0	0.5918	0	0	0	1.3891	0	0	0	0	0	0	0
0.34079	0	0	0	2.0208	0	0.11555	1.3759	0.11555	0	0	0	0	0	0	0.22959	0	0.11555	0.11555	0	0.11555	0	0	0.22959	0	3.0827	0	1.0624	0	0	0	0	0	0	0.11555	0	0	0.44809	0	0.44809	0.22959	0	0.74097	0	0	0.11555	0.11555	0	0	0.11555
0	0	0	0	2.2046	0	0	0.63498	0	0	0.39663	0	0	0	0	0.13529	0	0.13529	0	0	0	0	0	0.39663	0.26818	2.7431	0	1.4594	0	0	0	0	0	0	0	0	0	0	0	1.0296	0.84552	0	0.26818	0	0	0	0.26818	0.13529	0	0
0	0	0	0.1205	0.6728	0	0	0.85734	0	0	0.35487	0	0	0	0	0.1205	0	0	0.23929	0	0.1205	0	0	0.23929	0	3.2254	0	1.4673	0	0	0.1205	0	0	0	0.1205	0	0	0	0.1205	0.1205	0.23929	0	0.35487	0	0	0	0.1205	0	0.1205	0
0	0	0	0.21071	1.6646	0	0	0.60013	0.21071	0	0.41272	0	0	0	0	0	0	0.21071	0.21071	0	0.41272	0	0	0	0.60013	2.7031	0	1.1869	0	0	0	0	0.41272	0	0.21071	0	0	0.41272	0	0.77053	0.60013	0	0.41272	0	0	0	0	0	0	0
0	0	0	0	1.7988	0	0	0.68076	0	0	0.68076	0	0	0	0	0.68076	0	0.24247	0	0	0	0	0	0.24247	0	2.4294	0	0.68076	0	0	0	0	0	0	0.24247	0	0	0	0	0.86675	0	0	0.24247	0	0	0	0	0	0	0
0.58636	0	0	0	0.58636	0	0	1.2229	0	0.58636	0.58636	0	0	0	0	0	0	0	0.83159	0	0.3055	0	0	0	0	2.4744	0	1.2229	0	0	0	0	0	0	1.2229	0	0.58636	0	0	0	0.58636	0	0.83159	0	0	0	0	0	0	0.3055
0.075468	0	0	0	1.8487	0.439	0	1.0688	0	0	0.36925	0	0	0	0	0.36925	0	0	0	0.075468	0.29774	0	0.15051	0.57253	0.075468	3.259	0	1.2007	0	0	0.075468	0.075468	0	0	0.15051	0	0.15051	0.36925	0.22472	0.5068	0.8686	0	0.63609	0	0	0	0.075468	0	0	0
0	0	0	0	2.2657	0.12513	0	1.0504	0	0	0.48284	0	0	0	0	0.12513	0	0	0	0	0	0	0	0.59207	0.12513	2.6825	0	1.5535	0	0	0.12513	0	0	0	0.12513	0	0.24835	0.368	0	1.1263	1.5015	0	0.69533	0	0	0	0	0	0.12513	0.12513
0	0	0	0	1.9524	0	0	0.64476	0	0	0.64476	0	0	0	0	0.78108	0	0	0.33867	0	0.17175	0	0.17175	0.49706	0	3.3564	0	1.3973	0	0	0	0	0	0	0.33867	0	0	0.33867	0	0.49706	1.0212	0	0.17175	0	0	0	0.64476	0	0	0
0	0	0	0	1.8417	0	0	0.94896	0.94896	0	0.21786	0	0	0	0	0.21786	0	0	0.61856	0	0.79269	0	0	0.42616	0.21786	3.4822	0	1.0891	0	0	0	0	0.21786	0	0.21786	0	0	0.21786	0	1.2152	0.42616	0	0.42616	0	0.21786	0	0	0	0.21786	0
0.12009	0	0	0	2.117	0.12009	0	0.76564	0	0	0.57046	0	0	0	0	0	0	0	0.23849	0	0.23849	0	0.12009	0	0.35372	2.6585	0	0.76564	0	0	0	0	0	0	0	0	0.23849	0.23849	0.12009	0.57046	0.23849	0	0.35372	0	0	0	0.23849	0	0	0
0.11817	0	0	0.11817	0.92726	0	0	0.56213	0	0.34824	0.56213	0	0	0.11817	0	0	0	0.23472	0.45762	0	0	0	0	0.45762	0.11817	3.0728	0	1.006	0	0	0	0	0	0	0.45762	0	0	0.23472	0	0.11817	0.92726	0	1.339	0	0	0.11817	0.11817	0	0	0.11817
0	0	0	0	1.1151	0	0	1.1151	0	0	0	0	0	0	0	0	0.19323	0	0	0	0.19323	0	0	0.19323	0	3.1349	0	1.5041	0	0	0	0	0	0	0	0	0	0	0	0.99444	1.6575	0	0.7152	0	0	0	0	0	0	0
0	0	0	0	1.6933	0	0	0.16345	0	0	0.32272	0	0	0	0	0.32272	0	0.16345	0.47452	0	0.16345	0	0.16345	0.16345	0.16345	1.5697	0	0.16345	0	0	0	0	0	0	0.32272	0	0	0.16345	0	0.47452	0.74889	0	0.98307	0	0	0	0	0	0	0
0	0	0	0	1.3725	0	0	0.58186	0	0	0	0	0	0	0	0.20368	0	0	0.58186	0	0.20368	0	0	0	0.58186	2.6969	0	1.3725	0	0	0.20368	0	0	0	0	0	0	0	0	0.89924	0.74848	0	1.0354	0	0	0	0.39946	0	0	0
0	0	0	0	0	0	0	1.4374	0	0	0	0	0	0	0	0	0	0	0	0	0.87645	0	0	0	0	2.7696	0	1.4374	0	0	0	0	0	0	0	0	0.87645	0	0	0	0	0	0	0	0	0	0	0	0	0
0.24418	0	0	0.12299	1.5377	0.12299	0	0.68499	0.12299	0	0.47514	0	0	0	0	0.47514	0	0	0.12299	0	0.12299	0	0	0.12299	0.12299	3.2069	0	0.78121	0	0	0	0	0	0	0	0	0.12299	0.12299	0	1.1123	0.24418	0	0.68499	0	0	0	0	0	0	0
0	0	0	0	0.22625	0	0	0.44184	0	0.11384	0.11384	0.11384	0	0	0	0	0	0	0.33592	0	0	0	0	0.22625	0.33592	3.3599	0	0.7316	0	0	0.11384	0	0	0	0.7316	0	0	0	0.11384	0	1.1199	0	1.4163	0	0	0	0	0.11384	0	0
0.34777	0	0	0.118	1.3944	0	0	0.56141	0	0	0	0	0.118	0	0	0.34777	0.118	0	0.23439	0.118	0	0	0	0.34777	0.34777	2.4165	0	1.4484	0	0	0	0	0	0	0.45702	0	0	0.23439	0	0.75432	0.66055	0	0.8428	0	0	0	0.23439	0.118	0	0
0	0	0	0	1.7511	0	0	1.2887	0	0	0	0	0	0	0	0	0	0	0.36439	0	0	0	0	0	0	1.8121	0	0.68916	0	0	0	0	0	0	0	0	0	0.36439	0	0.96209	0.68916	0	1.2887	0	0	0	0.18519	0.36439	0.68916	0
0.20202	0	0	0.20202	0.48879	0.10152	0	1.029	0.10152	0	0	0.10152	0	0	0	0	0	0	0.48879	0	0.10152	0	0	0.20202	0	2.6321	0	0.74324	0	0	0.10152	0	0	0	0.57754	0	0.39634	0.10152	0.10152	0.30055	1.0918	0	1.4587	0	0	0	0	0	0.20202	0.10152
0.35008	0	0	0	1.1548	0	0	0	0.35008	0	0.66454	0	0	0	0	0	0	0	0.66454	0.35008	0	0	0	0	0	0.35008	0	0.93125	0	0	0	0	0.35008	0	1.9855	0	0	0	0	0	0.35008	0	0.66454	0	0	0	0	0	0	0
0	0	0	0.22476	0.63617	0	0	0.97254	0.22476	0	0	0	0	0	0	0	0	0	0.63617	0	0	0	0	0.63617	0	2.5819	0.22476	1.2419	0	0	0	0	0	0	0	0	0	0.63617	0	0.22476	0.97254	0	1.2419	0	0	0	0	0	0.43907	0
0	0	0	0	0	0	0	0.38089	0.38089	0	0	0	0	0	0	0.38089	0	0	0.38089	0	0	0	0	0.38089	0	1.9689	0.38089	1.4214	0.38089	0	0	0	0	0	0.38089	0	0	0	0	0	2.0706	0	1.7298	0	0	0	0	0	0	0
0	0	0	0	1.3529	0	0	0	0	0	0	0	0	0	0	0	0	0	0.57027	0	0	0	0	1.0181	0.57027	3.2312	0	2.2752	0	0	0	0	0	0	0	0	0	0	0	1.612	0	0	0.57027	0	0	0	0	0	0	0
0.69965	0	0	0	0.69965	0	0	1.2038	0	0	0	1.2038	0	0	0	0	0	0	0	0	0	0	0	0	0	2.6188	0	0.69965	0	0	0	0	0	0	0	0	0	0	0	0.69965	0.69965	0	1.2038	0	0	0	0	0	0	0
1.3026	0	0	0	0	0	0	1.9399	0	0	0	0	0	0	0	1.3026	0	0	0	0	0	0	0	0	0	3.4242	0	1.3026	0	0	0	0	0	0	0	0	0	0	0	0	1.3026	0	0	0	0	0	0	0	0	0
0.20239	0	0	0	1.9272	0	0.20239	0.10171	0.10171	0	0.10171	0	0.10171	0.30108	0	0.20239	0	0.10171	0	0	0.48963	0	0	0.39703	0.10171	3.4342	0	1.5467	0	0	0	0	0	0	0	0	0	0	0.10171	0.39703	1.0304	0	0.96422	0	0	0	0	0	0	0
0.11867	0	0	0.11867	1.1538	0.23571	0	0.75795	0.11867	0	0.23571	0.11867	0	0.11867	0	0	0	0	0	0.11867	0.45946	0	0	0.11867	0.23571	2.2137	0	0.93038	0	0	0	0	0	0	0.45946	0	0	0	0.11867	0.45946	0.66385	0	1.6465	0	0	0	0	0	0	0
0.1312	0	0	0.1312	0.38514	0.1312	0	0.26021	0	0.1312	0.1312	0	0	0.1312	0	0.1312	0	0	0.26021	0	0	0	0	0.38514	0.26021	2.7467	0	1.088	0	0	0	0	0	0	0.82443	0	0	0.26021	0	0.26021	1.0058	0	1.3061	0	0	0	0.1312	0.1312	0	0
0.13725	0	0	0	1.8276	0.13725	0.272	0.95134	0	0.272	0.272	0	0	0	0	0	0	0	0.13725	0	0.272	0	0.13725	0.272	0.13725	2.8409	0	1.5309	0	0	0	0	0	0	0	0	0	0.13725	0	0.272	1.4108	0	0.52613	0	0	0	0.13725	0.13725	0.13725	0
0.20425	0	0	0	0.7503	0	0	0.7503	0.20425	0	0.20425	0	0.20425	0	0	0	0	0.20425	0.40056	0	0.20425	0	0	0	0	1.1609	0	1.4687	0	0	0	0	0	0	0.9013	0	0.40056	0	0	0.58337	0.7503	0	1.5552	0	0	0	0	0	0	0
0.17648	0	0	0	0.34775	0	0	0.92618	0.34775	0.50982	0.34775	0	0	0	0	0	0	0	0.34775	0	0.17648	0	0	0.34775	0.34775	1.8778	0	0.92618	0	0	0	0	0.17648	0	0.34775	0	0	0	0	0.34775	0.50982	0	1.1491	0	0	0	0.17648	0	0	0
0	0	0	0	0	0.31255	0	0.31255	0	0	0.31255	0	0	0	0	0	0	0.31255	0.31255	0.31255	0.59888	0	0	0.31255	0.31255	1.6625	0	1.0604	0.31255	0	0	0	0	0	0.31255	0	0.31255	0	0	0.59888	0.31255	0	1.0604	0	0	0	0	0	0	0
0.26914	0	0	0	0.26914	0	0	0.26914	0	0.52093	0.94335	0	0	0	0	0	0	0	0.26914	0.26914	0	0	0	0.52093	0.26914	2.3463	0	0.74606	0	0	0	0	0	0	0.52093	0	0.26914	0	0	0.94335	1.4012	0	1.1157	0	0	0	0.52093	0	0	0
0	0	0	0	1.9272	0	0	0.62999	0	0	0.33021	0	0	0	0	0	0	0	0.88754	0	0.33021	0.33021	0	0	0.33021	1.2913	0	1.8267	0	0	0	0	0	0	0	0	0	0	0	0.33021	1.2913	0	0	0	0	0	0	0	0	0
0.36047	0	0	0	0	1.1799	0	0.68243	0	0.36047	0.36047	0	0	0	0	0.36047	0	0.36047	0	0	0	0	0	0.36047	0	2.743	0	0.68243	0	0	0	0	0	0	0.36047	0	0.68243	0.36047	0	0.36047	0.36047	0	1.5338	0	0	0	0	0	0	0
0.34382	0	0	0	1.9675	0.34382	0	0.6537	0	0	0	0	0	0	0	0	0	0	0	0	0	0	0	0	0.34382	2.8267	0	1.3275	0	0	0	0	0	0	0	0	0	0	0	1.4891	1.1394	0	1.3275	0	0	0	0	0	0	0
0	0	0	0	0	0	0	0.52132	0	0	0.52132	0.94395	0	0	0	0	0	0	0	0	0	0	0	0.52132	0	1.901	0	0.52132	0	0	0	0	0	0	0.52132	0	0	0	0	0.52132	0	0	1.2678	0	0	0	0	0	0	0
0	0	0	0.40902	1.0548	0.7644	0	0.40902	0	0	0	0	0	0	0	0.7644	0	0	0.40902	0	0.40902	0	0	0	0	2.665	0	0.40902	0	0	0	0	0	0	1.0548	0	0.40902	0	0	0	1.0548	0	0.7644	0	0	0	0	0	0	0
0	0	0	0	1.6995	0.92155	0	0.50684	0	0	0.50684	0	0	0	0	0	0	0	0	0	0.50684	0	0.50684	0.50684	0	3.2763	0	0	0	0	0	0	0	0	0	0	0	0	0	0	0.50684	0	0.50684	0	0	0	0	0	0	0
0	0	0	0	2.391	0	0	0.63376	0	0	0	0	0	0	0	0	0	0	0.63376	0	0	0	0	0	0	3.1952	0	0.63376	0	0	0	0	0	0	0	0	0	0.63376	0	0.63376	0	0	1.111	0	0	0	0	0	0	0
0.3236	0	0	0	2.1094	0	0	0.87273	0	0	0.3236	0.10954	0.21779	0	0	0.21779	0	0	0.10954	0	0.10954	0	0	0.52442	0	3.0079	0	1.382	0	0	0.10954	0	0.21779	0	0	0	0.10954	0.10954	0.3236	0.52442	1.1535	0	0.79247	0	0	0	0.10954	0	0	0
0.12838	0	0	0	0.9892	0	0	0.80971	0	0	0.12838	0	0	0	0	0	0	0	0.2547	0	0.49453	0	0	0.37719	0	3.3628	0	1.0707	0	0	0	0	0	0	0	0	0	0.49453	0	0	0.90234	0	0.2547	0	0	0	0.12838	0	0	0
0.30218	0	0	0	1.7911	0.1528	0	0.44533	0	0	0.44533	0	0	0	0	0.1528	0	0	0.82394	0	0.70668	0	0	0.1528	0.1528	1.8397	0	0.70668	0	0	0	0	0	0	0	0	0.1528	0	0.1528	0.30218	0	0	0.9326	0	0	0	0.1528	0	0	0
0.20521	0	0	0	0.40236	0.20521	0	1.0413	0	1.1648	0.20521	0	0	0	0	0.20521	0	0	0.20521	0	0.20521	0	0	0.20521	0	3.2124	0	1.5595	0	0	0	0	0.20521	0	0.20521	0	0	0.20521	0	0.20521	1.0413	0	1.7144	0	0	0	0	0	0	0
0	0	0	0	2.3382	0	0	0.6042	0	0	0	0	0	0	0	0	0	0.31556	0	0	0.85458	0	0	0.31556	0.31556	1.5484	0	1.4095	0	0	0	0	0	0	0	0	0	0	0.31556	1.2512	1.2512	0	0.6042	0	0	0	0	0	0.31556	0
0.27539	0	0	0	2.3164	0	0	0.44952	0	0	0.092829	0	0	0	0	0.18487	0	0	0.36377	0.092829	0.092829	0	0	0.6881	0.092829	3.1235	0	1.1878	0	0	0	0	0.092829	0	0	0	0.092829	0	0	0.76104	1.0794	0	0.53228	0	0	0	0	0	0	0
0.12414	0	0	0.12414	1.774	0	0	1.0442	0.12414	0	0.24641	0	0	0	0	0.36519	0	0.12414	0.12414	0	0.12414	0	0	0.58783	0.12414	2.8323	0	1.0442	0	0	0	0	0	0	0.36519	0.12414	0.36519	0	0	0.7873	0.47926	0	1.2584	0	0	0	0	0.12414	0	0
0	0	0	0.13937	0.86627	0.13937	0	0.65193	0	0	0.13937	0	0	0	0	0.27612	0	0	0.65193	0	0.5336	0	0	0.27612	0.13937	2.6817	0	0.86627	0	0	0	0.27612	0.27612	0	0.27612	0	0.13937	0.13937	0.13937	0	0.86627	0	1.4245	0	0	0	0	0	0	0
0	0	0	0	1.0682	0	0	0.85458	0	0	0.31556	0	0	0	0	0.31556	0	0	0.15973	0	0.31556	0	0	0.15973	0	2.275	0	0.6042	0	0	0	0	0.15973	0	0.15973	0	0	0.15973	0.15973	0.85458	0.46436	0	1.3331	0	0	0	0	0	0	0
0	0	0	0	1.9422	0.13619	0	1.1181	0.13619	0	0.26993	0	0	0	0	0.39915	0	0	0	0	0.63873	0	0	0.26993	0.26993	2.7839	0	1.9031	0	0	0.13619	0	0	0	0.13619	0	0	0.26993	0	1.3387	0.94556	0	0.63873	0	0	0	0	0.26993	0	0
0	0	0	0	1.766	0.31035	0	0.59498	0.31035	0.31035	0.84272	0	0	0	0	0.15703	0	0	0.84272	0	0.59498	0	0	0	0.15703	2.7419	0	1.3182	0	0	0	0	0	0	0	0	0	0	0	0.45697	0.59498	0	1.149	0	0	0	0	0	0	0
0	0	0	0.1625	0.32089	0.1625	0	1.1774	0	0	0.32089	0	0	0	0	0	0	0	0.61361	0.1625	0	0	0	0.47192	0.1625	2.0744	0	1.4968	0	0	0.1625	0	0	0	0.1625	0	0.1625	0.1625	0	0.47192	0.47192	0	0.74516	0	0	0	0.1625	0	0	0
0.18152	0	0	0	1.905	0.18152	0	1.2714	0.18152	0	0.52333	0	0	0.35737	0	0	0	0	0.67712	0	0	0	0	0	0.18152	2.2612	0	0.94704	0	0	0	0	0	0	0	0	0	0.35737	0	0.52333	0.67712	0	1.5989	0	0	0	0.18152	0	0	0
0	0	0	0	1.3572	0	0	0.16417	0	0.32411	0.98642	0	0	0	0	0.75171	0	0	0.47649	0	0.61928	0	0	0.47649	0.16417	2.5347	0	0.98642	0	0	0	0	0	0	0.61928	0	0	0.16417	0	0.32411	0.75171	0	1.1859	0	0	0	0	0	0	0
0.3702	0	0	0	1.303	0.3702	0	1.203	0	0	0.54126	0	0	0	0	0	0	0	0	0	0	0	0	0.69908	0.18824	2.2589	0	1.5592	0	0	0	0	0	0	0.18824	0	0	0.18824	0	1.395	1.0939	0	0.54126	0	0	0	0	0	0	0
0	0	0	0	2.0001	0.43916	0.22481	0.97271	0	0	0.6363	0	0	0	0	0.22481	0	0	0.43916	0	0	0	0.22481	0	0	2.5474	0	1.1147	0	0	0.22481	0	0.22481	0	0	0	0	0	0	0.6363	0.81393	0	0.6363	0	0	0	0	0.43916	0	0
0	0	0	0.3629	2.0217	0	0	1.3767	0	0	0.3629	0	0	0	0	0	0	0	0	0	0	0	0	0	0	2.9622	0	1.5402	0	0	0	0	0	0	0.3629	0	0.3629	0.3629	0	0.9589	0.3629	0	0.3629	0	0	0	0	0	0	0
0.13248	0	0	0	1.9532	0	0	1.0958	0	0	0.26271	0	0	0.26271	0	0.38875	0	0	0.62323	0	0	0	0	0	0.13248	2.7046	0	1.0958	0	0	0	0	0	0	0	0	0	0.26271	0	0.83108	0.38875	0	0.38875	0	0	0	0	0.13248	0	0
0	0	0	0	1.0707	0	0	1.0707	0	0	0.2547	0	0	0	0	0	0	0	0.2547	0	0.49453	0	0	0.49453	0.2547	0.71097	0	1.6746	0	0	0	0	0	0	0	0	0	0	0.2547	0.2547	0.2547	0	1.47	0	0	0	0	0	0	0
0	0	0	0	1.1939	0	0	0.69255	0	0	0.48077	0	0	0	0	0	0	0	0.69255	0	0	0	0	0.88067	0	3.6503	0	0.69255	0	0	0	0	0	0	0	0	0.24722	0.48077	0	0.48077	0.48077	0	1.1939	0	0	0	0	0	0	0
0.4308	0	0	0	2.0943	0	0	1.0983	0	0	0	0	0	0	0	0	0	0	0.4308	0	0.80029	0	0	0.80029	0	1.707	0	1.0983	0	0	0	0	0	0	0	0	0	0	0	0.4308	1.0983	0	0	0	0	0	0	0	0	0
0.3765	0	0	0	0.25422	0	0	1.0692	0	0.90095	0.25422	0	0	0.12813	0	0	0	0	0.3765	0	0.3765	0	0	0.3765	0.12813	2.8038	0	1.2177	0	0	0	0	0	0	0.49365	0	0.12813	0	0	0.49365	0.3765	0	1.3499	0	0	0	0.3765	0.25422	0	0
0.12612	0	0	0	1.7891	0	0	0.97573	0	0	0.5963	0	0	0.12612	0	0.12612	0.25029	0	0.25029	0	0	0	0	0.5963	0.12612	3.2806	0	1.0566	0	0	0.12612	0	0.12612	0	0	0	0.12612	0	0	1.454	0.88958	0	0.48641	0	0	0	0	0	0	0
0.24321	0	0	0.1225	1.5835	0.36055	0	1.3105	0	0	0.47334	0	0	0	0	0	0	0.1225	0.36055	0	0.47334	0	0	0.24321	0	2.0468	0	1.0338	0	0	0	0	0.1225	0	0.36055	0	0.1225	0	0	0.58081	0.47334	0	1.3105	0	0	0	0	0	0	0
0	0	0	0	1.8716	0.17534	0	0.92142	0	0.17534	0.65673	0	0	0	0	0	0	0	0.34557	0	0.92142	0	0	0	0	2.7456	0	1.1437	0	0	0	0	0	0	0	0	0	0.17534	0	0	1.2416	0	1.2416	0	0	0	0	0	0	0
0.41156	0	0	0	1.4945	0	0.21009	0.59854	0	0	0	0	0	0	0	0	0	0.41156	0.59854	0	0.59854	0	0	0	0.21009	3.0344	0	1.1844	0	0	0	0	0.21009	0	0.21009	0	0	0.21009	0.21009	0.21009	0.59854	0	0.76861	0	0	0	0.41156	0	0	0
0.17058	0	0	0.4939	1.3079	0	0	0.64086	0	0	0.33644	0	0	0	0	0.64086	0	0	0.33644	0	0.64086	0	0	0	0.33644	2.8645	0	1.4688	0	0	0.33644	0	0	0	0.7766	0	0	0.33644	0	0	1.1212	0	1.2182	0	0	0	0.17058	0.17058	0	0
0.23746	0	0	0	0.23746	0	0	0.85192	0	0.4627	0.4627	0	0	0	0	0	0	0	0.66823	0	0	0	0	0.23746	0.23746	1.8545	0	0.85192	0	0	0	0	0	0	0.66823	0	0.23746	0.23746	0	0.23746	0.4627	0	1.7786	0	0	0	0	0	0	0
0.47568	0	0	0	0.47568	0	0	0.47568	0	0	0.47568	0	0	0	0	0	0	0	0	0	0.47568	0	0	0.87262	0	2.4795	0	1.1844	0	0	0	0	0	0	0.47568	0	0	0	0	0	0.47568	0	1.4325	0	0	0	0	0	0	0
0	0	0	0	1.9178	0	0	0.95698	0	0	0	0	0	0	0	0	0	0	0.5298	0	0	0	0	0	0	2.5088	0	1.2828	0	0	0	0	0	0	0	0	0	0	0	0	1.2828	0	1.2828	0	0	0	0	0	0	0
0.78493	0	0	0	0	0.78493	0	0	0	0.78493	0	0	0	0	0	0	0	0	1.319	0	1.319	0	0	0	0	2.7529	0	1.319	0	0	0	0	0	0	0	0	0	0	0	0.78493	0	0	1.6852	0	0	0	0	0	0	0
0.4524	0	0	0	1.3399	0	0	1.0848	0.093462	0	0.36615	0	0	0	0	0.18612	0	0.18612	0.36615	0.093462	0.27723	0	0	0.61557	0.093462	2.4746	0	0.90213	0	0	0	0	0.093462	0	0.093462	0	0.093462	0.18612	0	0.69217	0.4524	0	1.5861	0	0	0	0	0	0.093462	0
0.10832	0	0	0	2.0167	0.10832	0	1.2637	0.10832	0	0.3201	0.10832	0	0	0	0.21539	0.10832	0	0.10832	0	0.10832	0	0	0.42153	0	3.4972	0	1.2055	0	0	0.10832	0	0.10832	0	0.10832	0	0.21539	0.10832	0	0.10832	1.1443	0	0.86485	0	0	0	0.21539	0	0	0
0.10963	0	0	0.10963	1.0213	0.32387	0	1.1542	0.10963	0.10963	0.10963	0.10963	0	0	0	0.32387	0	0.21798	0.61886	0	0.61886	0	0	0.32387	0.10963	2.3849	0	0.79305	0	0	0	0	0	0	0.42638	0	0	0	0.10963	0.32387	0.52484	0	0.87335	0	0	0	0	0	0	0
0.11622	0	0	0	1.2652	0.11622	0	0.65176	0	0.23091	0	0	0	0	0	0	0	0	0.3427	0	0.11622	0	0	0.11622	0.11622	2.609	0	1.3245	0	0	0	0	0	0	0	0	0	0.11622	0.11622	0.55368	0.99326	0	0.91515	0	0	0	0.23091	0	0.11622	0
0.10497	0	0	0.20881	1.7664	0	0	1.1187	0	0	1.1187	0	0	0	0	0.20881	0	0	0	0	0.31048	0	0	0.10497	0.10497	2.2141	0	1.1187	0	0	0	0	0.10497	0	0.10497	0	0	0.20881	0	0.40914	0.91742	0	0.91742	0	0	0	0	0	0	0.10497
0	0	0	0	1.1637	0.11091	0	0.95797	0	0	0.11091	0	0	0	0	0	0	0	0	0.11091	0.11091	0	0	0.43107	0.11091	3.2933	0	1.0303	0	0	0	0	0	0	0.11091	0	0	0.11091	0	0.22048	1.0988	0	0.88153	0	0	0	0.11091	0	0.11091	0
0.13088	0	0	0	1.6449	0.13088	0	1.0039	0	0	0.13088	0	0	0	0	0.13088	0	0	0.13088	0	0.25958	0	0	0.38423	0.13088	3.5977	0	1.6449	0	0	0	0	0	0	0.25958	0	0.13088	0.25958	0.13088	0.38423	0.82274	0	1.4875	0	0	0	0	0	0	0
0.23256	0	0	0.11706	2.2257	0.11706	0	1.3308	0	0	0	0	0.11706	0	0	0.23256	0	0	0.23256	0	0	0	0	0.4536	0.11706	2.2746	0	0.65592	0	0	0	0	0.11706	0	0.11706	0	0.11706	0	0.3451	0.9204	0.99876	0	0.65592	0	0	0	0.23256	0.11706	0	0
0.12845	0	0	0	1.6274	0	0.12845	1.0711	0	0	0.25483	0	0	0	0	0.37738	0	0	0.25483	0	0.37738	0	0	0	0.12845	3.5121	0	1.5253	0	0	0	0	0.12845	0	0	0	0.12845	0.12845	0.12845	0.71129	0.98959	0	0.60619	0	0	0	0	0	0	0
0.27514	0	0	0	1.5972	0.13887	0	1.2126	0.13887	0.13887	0.86373	0	0	0	0.13887	0	0	0	0.13887	0	0.53183	0	0	0	0.13887	3.1185	0	1.5416	0	0	0	0	0.13887	0	0.40664	0	0.27514	0	0	0.13887	1.2126	0	1.134	0	0	0	0	0	0	0
0	0	0	0	1.2213	0	0	1.8486	0	0	0.62257	0	0	0	0	0.95434	0	0.42909	0.95434	0	0	0	0	0.21942	0	1.5346	0	1.2213	0	0	0	0	0	0	0	0	0	0	0	0.42909	1.8486	0	0.95434	0	0	0	0	0	0	0
0	0	0	0	2.922	0	0	0.87598	0	0	0.62092	0	0	0	0	0	0	0	0.87598	0.62092	0.87598	0	0	0	0	1.4368	0	0.87598	0	0	0	0	0	0	0	0	0	0	0	0.62092	0.32504	0	0	0	0	0	0	0	0	0
0.2506	0	0	0	1.6592	0	0	1.2055	0.2506	0.2506	0.89048	0	0	0	0	0.48698	0	0	0	0	0	0	0	0.48698	0.2506	2.4625	0	0.70088	0	0	0	0	0	0	1.5619	0	0	0	0	0.2506	0	0	1.5619	0	0	0	0	0	0	0
0.61376	0	0	0.21599	0.21599	0.21599	0	0.94251	0.21599	0	0.42265	0	0	0	0	0.42265	0	0	0.21599	0	0.42265	0	0	0.61376	0	1.7632	0	1.0821	0	0	0	0	0	0	0.42265	0	0	0	0	1.0821	0.21599	0	1.4252	0	0	0	0	0	0	0
0	0	0	0	1.9848	0.56453	0	1.1312	0	0	0.099005	0	0	0	0.099005	0	0	0	0	0	0.29328	0	0	0.29328	0.099005	3.6711	0	1.6017	0	0	0	0	0	0	0	0	0.19706	0.19706	0	0.80328	0.64788	0	0.56453	0	0	0	0.099005	0	0	0
0.16052	0	0	0.16052	1.7869	0.16052	0	0.46653	0	0	0	0.16052	0	0	0	0.31708	0	0	0.6069	0.31708	0.31708	0	0	0.85804	0	3.1042	0	0.96937	0	0	0	0	0.16052	0	0.16052	0	0.46653	0	0.16052	0.46653	0.6069	0	0.31708	0	0	0	0.31708	0	0	0
0	0	0	0	0.9465	0.18139	0.35712	0.18139	0	0	0	0	0	0	0	0.18139	0	0	0.35712	0	0.18139	0	0	0	0	3.2834	0	1.7314	0	0	0	0	0	0	0	0	0.18139	0.18139	0	0	0.81769	0	0.67669	0	0	0	0	0	0	0
0.20368	0	0	0.20368	2.2119	0.20368	0	0.58186	0	0	0	0	0	0	0	0.20368	0	0	0	0	0.74848	0	0	0.20368	0	1.8423	0	0.74848	0	0	0	0	0.20368	0	0.20368	0	0.20368	0	0	0.39946	0.74848	0	1.6327	0	0	0	0.39946	0	0	0
0	0.34486	0	0	1.3302	0	0	0.91989	0	0	0	0	0	0	0	0.91989	0	0.34486	0.34486	0	0	0	0	0.34486	0	2.5983	0	1.6331	0	0	0	0	0	0.34486	0	0	0	0.34486	0.34486	0.34486	1.142	0	1.3302	0	0	0	0	0	0	0
0	0	0	0	2.0482	0	0	1.0462	0.069264	0.52947	0.34001	0	0.069264	0	0	0.40477	0	0	0.58919	0	0.1382	0	0	0.069264	0.1382	3.3866	0	1.4169	0	0	0	0	0.1382	0	0.069264	0	0	0.1382	0.20649	1.13	0.34001	0	0.46797	0	0	0	0	0.1382	0.069264	0.069264
0.22842	0	0	0.11495	1.4249	0.22842	0.22842	0.9072	0	0	0.11495	0.11495	0	0	0	0.7377	0.11495	0.22842	0.22842	0	0.22842	0	0	0.64548	0	3.3931	0	1.7799	0	0	0.11495	0	0.33909	0	0.11495	0	0.11495	0.22842	0	0.98493	0.22842	0	0.64548	0	0	0	0	0	0	0
0	0	0	0	2.1425	0	0	0.91658	0	0	0.11645	0	0	0	0	0.23136	0.11645	0.23136	0.11645	0	0	0	0	0.83371	0	3.406	0	1.3827	0	0	0	0	0	0	0.34335	0	0.11645	0.23136	0	0.99476	0.45137	0	0.6529	0	0	0	0.23136	0.23136	0	0
0.11898	0	0	0	1.9543	0	0	1.2224	0.11898	0	0.35056	0	0	0	0	0.23632	0.11898	0	0.23632	0	0	0	0	0.35056	0.23632	3.3637	0	1.6489	0	0	0	0	0.11898	0	0	0	0	0.11898	0	0.46058	0.35056	0	0.46058	0	0	0	0	0.35056	0	0
0	0	0	0.11257	1.9009	0.43716	0	0.8921	0	0.11257	0.11257	0	0	0	0	0.22374	0	0	0	0	0.33226	0	0	0.22374	0.11257	3.1379	0	1.4572	0	0	0	0	0	0	0.11257	0	0	0	0	0.8921	0.72454	0	0.81067	0	0	0	0	0	0.11257	0
0.29946	0	0	0	0.57559	0	0	1.2057	0	0.57559	0	0	0	0	0	0.29946	0	0	0	0	0.70103	0	0	0.1514	0.1514	2.0054	0	0.70103	0	0	0	0	0.1514	0	0.57559	0	0	0.1514	0	0.1514	0.70103	0	1.3619	0	0	0	0.1514	0	0	0
0.61433	0	0	0	1.267	0	0	1.083	0	0.32129	0.16271	0	0	0	0	0	0	0	0	0	0	0	0	0	0.4725	2.693	0	1.3493	0	0	0.16271	0	0	0	0	0	0.16271	0	0.32129	0.32129	0.97961	0	1.498	0	0	0	0	0.16271	0	0
0.13306	0	0	0.13306	1.5578	0.13306	0.26384	0.92842	0.13306	0.13306	0.13306	0	0	0	0	0.13306	0	0	0.39038	0	0.51127	0	0	0.26384	0	3.1354	0	1.5026	0	0	0	0	0	0	0.26384	0	0	0	0.26384	0.51127	0.83408	0	1.3832	0	0	0	0.13306	0	0	0
0	0	0	0	1.6001	0	0	0.72635	0.19671	0	0	0	0	0	0	0.19671	0	0	1.1297	0.19671	0.38628	0	0	0.38628	0.38628	2.5455	0	1.1297	0	0	0	0	0	0	0	0.19671	0.19671	0.56362	0	0.72635	1.3416	0	0.56362	0	0	0	0.19671	0	0.19671	0
0	0	0	0	2.1669	0	0.46208	1.6069	0	0	0.85092	0	0	0	0	0	0	0	0	0	0.85092	0	0	0.46208	0	2.6693	0	1.1588	0	0	0	0	0	0	0	0	0	0	0	1.1588	1.4049	0	0	0	0	0	0	0	0	0
0.14564	0	0	0	0.99614	0	0	0.2883	0	0.99614	0.42551	0	0	0	0	0.2883	0	0.14564	0.14564	0	0.42551	0.14564	0	0.14564	0.2883	2.6867	0	1.7455	0	0	0	0	0.42551	0	0.5556	0	0.2883	0	0.14564	0.42551	0.5556	0	0.79163	0	0	0	0	0	0.14564	0
0.14191	0	0	0	2.1905	0.28106	0.54255	1.231	0.14191	0	0.41514	0	0	0	0	0.14191	0	0	0	0.14191	0.66243	0	0	0.54255	0.66243	2.8417	0	0.77454	0	0	0	0	0	0	0	0	0.14191	0	0.14191	0.77454	0.14191	0	0.54255	0	0	0	0.14191	0	0.14191	0
0.16208	0	0	0	0.61219	0.32008	0	0.97666	0	0.74351	0.16208	0	0	0	0	0.32008	0	0	0.32008	0	0.32008	0	0	0.47078	0.16208	2.7736	0	0.86482	0	0	0	0	0	0	0.32008	0	0.16208	0	0	0.16208	0.32008	0	0.61219	0	0	0	0	0.16208	0	0
0.47427	0	0	0.2437	0.87037	0	0	1.0354	0	0	0.47427	0	0	0	0	0	0	0	0.87037	0	0.47427	0	0	0.2437	0	2.0796	0	0.68382	0	0	0	0	0	0	0.87037	0	0	0.2437	0	0.68382	0.47427	0	1.3124	0	0	0	0.68382	0	0	0
0.78041	0	0	0	0.28354	0	0	0	0	0	0	0	0	0	0	0	0	0.28354	0.98319	0	0.54702	0	0	0.54702	0	0.98319	0	1.313	0	0	0	0	0	0	0.28354	0	0	0	0	0.54702	2.1674	0	0	0	0	0	0	0	0	0
0	0	0	0	0.58278	0.30349	0	0	0.30349	0.58278	0	0	0	0.30349	0	0.30349	0	0.30349	0.58278	0	0.58278	0	0	0	0	3.1289	0	0.58278	0	0	0	0	0	0	0.30349	0	0	0	0	0	1.374	0	0.82697	0	0	0	0.30349	0.30349	0	0
0	0	0	0	1.1056	0.62999	0	1.1056	0	0	0.62999	0	0	0	0	0	0	0	1.1056	0	1.1056	0	0	1.1056	0	2.9383	0	1.4514	0	0	0	0	0	0	0	0	0	0	0	0	0	0	1.1056	0	0	0	0	0	0	0
0	0	0	0	1.7948	0	0	0	0	0	0	0	0	0	0	0	0.6783	0	0.6783	0	0	0	0	0	0	3.6002	0	1.1741	0	0	0	0	0	0	0	0	0	0	0	0.6783	0	0	1.1741	0	0	0	0.6783	0	0	0
0	0	0	0	0	0	0	1.7723	0	0	0	0	0	0	0	0	0	0	0	0	0	0	0	0	0	2.9497	0	0.8473	0	0	0	0	0	0	1.4002	0	0	0	0.8473	0	0.8473	0	0.8473	0	0	0	0	0	0	0
0.51959	0	0	0.090424	1.7556	0.18012	0	0.67252	0.090424	0.090424	0.090424	0	0	0	0	0.090424	0	0	0.51959	0	0	0	0	0.090424	0.090424	3.0809	0	1.693	0	0	0	0	0	0	0.18012	0	0	0.090424	0	0.3547	0.81293	0	1.3557	0	0	0	0.090424	0.090424	0	0
0.098219	0	0	0	1.3362	0	0.098219	1.0034	0	0	0.098219	0	0	0	0	0.47394	0	0.098219	0.7225	0.098219	0.098219	0	0	0	0.47394	2.6695	0.098219	1.1812	0	0	0	0	0	0	0	0	0	0.098219	0	0.384	1.0655	0	1.1812	0	0	0	0	0	0	0
0.28965	0	0	0	2.565	0	0	0.64061	0.097749	0	0.28965	0	0	0	0	0.38224	0	0	1.0617	0	0.28965	0	0	0.097749	0.097749	3.0257	0	0.93475	0	0	0.28965	0	0.19458	0	0.38224	0	0.38224	0.097749	0	0.79479	0.55802	0	0.79479	0	0	0	0	0	0	0
0	0	0	0	2.6001	0	0.20459	0.75135	0	0.10283	0.30431	0	0	0	0	0.20459	0	0.10283	0.30431	0	0.40118	0	0	0.49462	0	2.6448	0	1.3764	0	0	0	0	0	0	0.10283	0	0	0.20459	0	0.75135	0.97242	0	0.58424	0	0	0	0	0	0	0
0.37516	0	0	0	2.3358	0	0	0.80593	0	0	0.12766	0	0	0	0	0.2533	0	0	0.2533	0	0.80593	0	0	0.70752	0	2.736	0	1.1427	0	0	0	0	0.2533	0	0.12766	0	0	0.12766	0	0.80593	0.60286	0	0.80593	0	0	0	0.60286	0.12766	0.12766	0
0.15199	0	0	0	1.786	0.70343	0	1.3654	0	0	0.15199	0	0	0	0	0.15199	0	0	0	0	0	0	0	0.82032	0.30061	3.0349	0	1.3654	0	0	0.15199	0	0.15199	0	0.15199	0	0	0.44309	0.30061	1.2898	0.82032	0	0.44309	0	0	0	0.15199	0	0	0
0.49187	0	0	0.16983	1.7295	0	0	1.6052	0	0	0.16983	0	0	0	0	0	0	0	0	0.16983	0	0	0	0.16983	0	2.8794	0	1.3873	0	0	0	0	0	0	0	0	0	0.49187	0	1.1176	1.4648	0	0.77371	0	0	0	0.335	0	0.16983	0
0.17717	0	0	0	1.0455	0	0	1.2505	0	0	0.17717	0	0	0	0	0.17717	0	0	0.17717	0	0.92904	0	0.17717	0	0.17717	2.8628	0	0.92904	0	0	0.51166	0	0	0	0.34906	0	0	0	0	0.51166	1.1523	0	1.6447	0	0	0	0	0	0.17717	0
0	0	0	0	2.0005	0	0	0.61937	0	0	0	0	0	0	0	0.47656	0	0.1642	0.1642	0	0.61937	0	0.1642	0.32416	0	3.1413	0	1.6976	0	0	0	0	0	0	0	0	0	0	0	1.0903	0.75182	0	0.98654	0	0	0	0.32416	0	0	0
0.16612	0	0	0	2.3771	0.16612	0	0.99547	0.16612	0	0.16612	0	0	0	0	0.16612	0	0	0.62589	0	0.32787	0	0	0.62589	0.75934	3.1672	0	1.517	0	0	0	0	0	0	0	0	0	0.16612	0.16612	1.4448	0.32787	0	0.48181	0	0	0	0	0	0	0
0.3865	0	0	0	1.4351	0	0	0.3865	0	0	0.19682	0	0.19682	0	0	0.72672	0	0	0.72672	0	0.56393	0	0	0.19682	0	2.9058	0.19682	1.1302	0	0	0	0	0	0	0.3865	0	0	0.19682	0	0.56393	1.521	0	0.56393	0	0	0	0	0	0	0
0.50573	0	0	0	2.4131	0	0.26082	0.7259	0	0	0.26082	0	0	0	0	0	0	0	0	0	0.26082	0	0	0.26082	0	1.5994	0	0.91982	0	0	0	0	0	0	0	0	0.26082	0	0	0.50573	0.50573	0	1.0899	0	0	0	0	0	0	0
0	0	0	0	1.104	0.26533	0	1.6156	0.26533	0.73686	0.26533	0	0	0	0	0	0	0.26533	0	0	0.26533	0	0	0.26533	0.51398	2.5621	0	1.104	0	0	0	0	0	0	0.26533	0	0	0	0	0	1.2547	0	0.73686	0	0	0	0	0	0	0
0.55961	0	0	0	1.7022	0	0	1.1798	0	0	0.29053	0	0.29053	0	0	0.55961	0.29053	0.29053	0.29053	0	0.29053	0	0	0	0.55961	3.1107	0	1.1798	0	0	0	0	0	0	0	0	0.55961	0	0	0.55961	1.4712	0	0.79686	0	0	0	0.29053	0	0	0
0.20212	0	0	0.10158	0.96323	0.20212	0	1.2092	0.10158	0.74356	0.57781	0	0	0	0	0.10158	0	0.10158	0.3007	0	0.48902	0	0	0.20212	0.10158	2.5089	0	0.96323	0	0	0	0	0.10158	0	0.20212	0	0	0	0	0.39653	0.74356	0	1.0922	0	0	0	0	0	0	0
0.11169	0	0	0	2.5348	0.43393	0	0.62918	0	0	0.32975	0	0	0	0	0.22201	0	0	0.32975	0	0.53387	0	0	0.53387	0.11169	3.4529	0.11169	1.5902	0	0	0	0	0.11169	0	0.11169	0	0	0.32975	0	0.88651	0.53387	0	0.22201	0	0.11169	0	0	0	0	0
0.19136	0	0	0	1.2169	0	0	0.85471	0.19136	0	0	0	0	0	0	0.19136	0	0	0.37613	0	0	0	0	0	0.37613	2.6343	0	1.1072	0	0	0	0	0	0	0.19136	0	0	0.19136	0	0.54951	0	0	0.98696	0	0	0	0.19136	0	0	0
0	0	0	0	2.2158	0	0	1.2003	0.6088	0	0	0	0	0	0	0.21406	0	0	0.21406	0.21406	0.41904	0	0	0.41904	0	2.8515	0	1.3137	0	0	0	0	0	0	0	0	0	0	0	0.21406	1.2003	0	1.3137	0	0	0	0	0	0	0
0	0	0	0	1.0545	0	0	1.0545	0	0.24961	0.69844	0	0	0	0	0	0	0.24961	1.0545	0	0.24961	0	0	0	0	2.4585	0	1.2021	0	0	0	0	0	0	0.24961	0	0	0	0	0.24961	1.2021	0	1.2021	0	0	0	0.24961	0	0	0
0	0	0	0	0	0	0	1.8071	0	0.26631	0.51577	0	0	0	0	0	0	0.26631	0.26631	0.26631	0.51577	0	0	0.73922	0	2.3861	0	1.6191	0	0	0	0	0	0	0.93538	0	0	0	0	0.26631	0.73922	0	0.93538	0	0	0	0	0	0	0
0	0	0	0	2.1298	0	0	1.225	0	0	0	0	0	0	0	0.49761	0	0	0.49761	0	0	0	0	0	0	2.9294	0	0.90716	0	0	0	0	0	0	0	0	0	0.49761	0	0.90716	1.8528	0	0.49761	0	0	0	0	0.49761	0	0
0.6924	0	0	0	1.8173	0	0	0.6924	0	0	0	0	0	0	0	0	0.6924	0	0	0	0	0	0	0	0	1.549	0	1.8173	0	0	0	0	0.6924	0	0	0	0	0	0	1.1937	0.6924	0	0.6924	0	0	0	0	0	0	0
0	0	0	0	0	0	0	1.8053	0	0	0.68484	0	0	0	0	0.68484	0	0	0.68484	0	0	0	0	0	0	0.68484	0	1.1832	0	0	0	0	0	0	0.68484	0	0	0	0	0	0	0	0.68484	0	0	0	0	0.68484	0	0
0.32013	0	0	0.10833	0.42157	0.21541	0.10833	1.2638	0.10833	0.51908	0	0	0	0	0	0.32013	0	0.10833	0.10833	0	0.21541	0	0	0.51908	0	3.1748	0	1.3722	0	0	0	0	0	0	0	0	0	0.10833	0	0.32013	0.94051	0	1.3193	0	0	0	0.51908	0	0	0
0.23017	0	0	0	1.579	0.11584	0	0.74257	0.11584	0.6499	0.34163	0	0	0.11584	0	0.11584	0	0	0.23017	0	0.23017	0	0	0.34163	0.11584	3.3119	0	1.6672	0	0	0	0	0	0	0.23017	0	0	0	0	0.23017	1.2624	0	0.83014	0	0	0	0.23017	0	0	0
0	0	0	0	0.99027	0	0	0.81066	0	0.12856	0.49518	0	0	0	0	0.60667	0	0	0.49518	0	0.25506	0	0	0.25506	0	2.2395	0	1.2885	0	0	0	0	0	0	0	0	0.12856	0	0	0.25506	0.49518	0	1.2885	0	0	0	0	0.12856	0	0.12856
0.20685	0	0	0	1.9189	0	0	0.40547	0.40547	0.20685	0	0	0	0	0	1.1714	0	0.40547	0.20685	0	0.91053	0	0	0	0.20685	2.4282	0	1.7219	0	0.20685	0	0	0.20685	0	0	0	0	0	0	0.91053	1.7918	0.20685	0.40547	0	0	0	0	0.20685	0	0
0.41716	0	0	0	2.1636	0.21307	0	1.6752	0	0	0	0	0	0	0	0.77788	0	0	0	0	0.21307	0	0	0.41716	0.21307	2.8713	0	0.77788	0	0	0.21307	0	0	0	0.21307	0	0	0.60623	0	0.60623	0.21307	0	0.21307	0	0	0	0	0	0	0
0.30403	0	0	0	2.4695	0	0	1.0382	0	0	0	0	0	0	0	0.58375	0	0.30403	0.58375	0	0.30403	0	0	0.58375	0.30403	3.0168	0	1.3756	0	0	0	0	0	0	0.30403	0	0	0	0	1.3756	1.0382	0	0.30403	0	0	0	0	0	0	0
0	0	0	0	2.2022	0	0.3139	0.3139	0	0	0.60127	0	0	0	0	0.3139	0	0	0.3139	0	0.85081	0	0	1.0639	0.3139	2.502	0	1.2465	0	0	0	0	0	0	0	0	0.60127	0	0	0.60127	1.6666	0	0.60127	0	0	0	0	0	0	0
0	0	0	0	0.81591	0	0	1.7289	0.44038	0.44038	0.44038	0	0	0	0	0	0.44038	0	0	0	0	0	0.44038	0	0.44038	2.7992	0	1.3596	0	0	0	0	0.81591	0	0	0	1.117	0	0	0.44038	1.5598	0	1.7289	0	0	0	0	0	0	0
0.86964	0	0	0.09819	1.5145	0.09819	0.64317	1.3359	0	0.19545	0.38389	0	0	0	0	0.38389	0	0.29092	0.72231	0.09819	0.09819	0	0	0.38389	0.09819	3.5677	0.09819	1.5941	0	0	0.09819	0	0.19545	0	0	0	0	0.38389	0	0.47381	1.2349	0	0.79777	0	0	0	0	0.09819	0	0
0.54219	0	0	0	2.0675	0.1886	0	1.037	0.094717	0	0.4581	0	0	0	0	0.37087	0	0	0.28087	0	0.094717	0	0	0.4581	0.1886	2.7486	0	1.3967	0	0	0	0	0	0	0.094717	0.094717	0	0	0.094717	0.4581	0.54219	0	1.1512	0	0	0	0.1886	0	0	0.094717
0.089743	0	0	0.089743	1.7176	0.089743	0	1.392	0	0	0.26643	0	0	0	0	0.17877	0	0.17877	0.35213	0	0	0	0	0.26643	0.089743	3.3023	0	1.0526	0	0	0	0	0	0	0	0	0	0.35213	0	0.80785	0.99547	0	0.17877	0	0	0	0.089743	0.089743	0	0
0.10887	0	0	0	2.1793	0.10887	0.32168	1.3766	0	0	0.10887	0	0	0	0	0.61501	0	0	0.52148	0	1.1485	0	0	0.52148	0.10887	3.6373	0	1.3236	0	0	0.10887	0	0.10887	0	0	0	0	0.10887	0	0.94419	0.86843	0	0.32168	0	0	0	0.10887	0	0	0
0.68652	0	0	0.14781	1.0997	0.43152	0	1.0075	0	1.2657	0.56314	0	0	0	0	0.14781	0	0.14781	0.14781	0	0.43152	0	0	0.43152	0	2.8989	0	1.0075	0	0	0	0	0	0	0.2925	0	0.14781	0.14781	0	0.2925	0.68652	0	1.2657	0	0.14781	0	0.14781	0	0	0
0.17498	0	0	0.17498	2.4884	0.34486	0	1.5648	0	0	0.34486	0	0	0	0	0.65552	0	0	0.34486	0	0.91989	0	0	0.17498	0.17498	2.5448	0	1.5648	0	0	0	0	0.17498	0	0.17498	0	0.17498	0.34486	0	0.91989	0.65552	0	0.34486	0	0	0	0	0	0.17498	0
0	0	0	0.15613	1.907	0.30861	0	1.0502	0	0	0.15613	0	0	0	0	0.45448	0	0.30861	0.59189	0	0.45448	0	0	0.30861	0.15613	1.5906	0	1.2317	0	0	0	0	0	0	0.30861	0	0	0.15613	0.15613	1.0502	0.94856	0	1.1443	0	0	0	0.15613	0	0	0
0.70085	0	0	0	2.8015	0.29937	0	0.70085	0.15135	0	0.29937	0	0	0.15135	0	0.29937	0	0	0.70085	0	0	0	0	0.70085	0.44132	2.6638	0	1.2054	0	0	0	0	0	0	0.29937	0	0	0.44132	0	0.57543	1.1189	0	0.70085	0	0	0	0.44132	0	0.15135	0
0.28224	0	0	0	1.7732	0.54467	0.14252	1.5067	0	0	0	0	0	0	0	0	0.14252	0	0.28224	0	0.14252	0	0	0	0	2.6651	0	1.4445	0	0.14252	0	0	0.14252	0.14252	0	0	0	0.14252	0	0.54467	0.97962	0	1.1553	0	0	0	0.14252	0	0	0
0.27544	0	0	0	1.3568	0	0	1.1349	0	0.40707	0.13902	0	0	0	0	0	0	0	0.53237	0	0.53237	0	0	0.65049	0.13902	2.7166	0	1.1349	0	0	0	0	0	0	0.13902	0	0	0	0	0.65049	1.2874	0	0.96091	0	0	0	0	0	0	0
0.14526	0	0	0	2.1815	0	0	1.0857	0	0	0.14526	0	0	0	0	0.42446	0	0	0.28757	0	0.55427	0	0	0.67615	0	3.5723	0	1.5241	0	0	0	0	0	0.14526	0.14526	0	0.14526	0.42446	0	0.28757	0.42446	0	0.67615	0	0	0	0.14526	0	0	0
0	0	0	0.12942	1.6345	0.38014	0	1.1539	0	0.38014	0	0.12942	0	0	0	0.12942	0	0	0.25674	0.25674	0.61033	0	0	0	0	3.0104	0	1.5323	0	0	0	0	0.12942	0	0	0	0.12942	0.12942	0	0.38014	0.12942	0	0.90819	0	0	0	0	0	0.12942	0
0.32298	0	0	0	1.0873	0	0	1.5704	0	0	1.0873	0	0.16358	0	0	0.16358	0	0	0.16358	0	0.32298	0	0	0.74941	0	2.9154	0	1.5029	0	0	0	0	0	0	0.16358	0	0.16358	0	0	0.16358	0.98368	0	0.74941	0	0	0	0	0	0	0
0.15565	0	0	0	1.1417	0.15565	0	0.83659	0	0.30767	0.45315	0	0	0	0	0.45315	0	0	0	0.30767	0	0	0	0.15565	0	2.8295	0	1.6474	0	0	0	0	0.15565	0	0	0	0	0	0	0.83659	0.83659	0	0.83659	0	0	0	0.15565	0	0	0
0.33811	0	0	0	0.77996	0.49626	0	1.2225	0	0.64378	0.33811	0	0	0	0	0.17145	0	0	0.33811	0.17145	0.17145	0	0	0	0	2.127	0	0.49626	0	0	0	0	0	0	0.33811	0	0.33811	0.17145	0	0.33811	1.1253	0	1.0198	0	0	0	0	0	0.17145	0
0	0	0	0.17018	0.33566	0.17018	0	1.3891	0	1.5391	0.49281	0	0	0	0	0.77504	0	0.17018	0.17018	0	0	0	0	0.17018	0.17018	2.8224	0	1.4666	0	0	0	0	0	0	0.63951	0	0.17018	0	0	0.17018	0.77504	0	1.3891	0	0	0	0	0	0	0
0	0	0	0.15645	0.45535	0.30922	0	0.72124	0	1.391	0.30922	0	0	0	0	0.15645	0	0	0	0.15645	0.30922	0	0	0.59297	0.30922	2.3772	0	1.146	0	0	0	0	0.15645	0	0.45535	0	0	0	0	0.30922	1.0518	0	1.391	0	0	0	0.15645	0	0.15645	0
1.5717	0	0	0	1.5717	0.20792	0	1.7967	0	0.59292	0.59292	0.20792	0	0	0	0.20792	0	0	0.9143	0.20792	0.76183	0	0	0.59292	0	2.661	0	1.5717	0	0	0	0	0	0	0.20792	0	0	0	0.20792	0.76183	0.20792	0	1.1757	0	0	0	0	0	0	0
0	0	0	0	2.4457	0	0.25743	1.2285	0	0	0	0	0	0	0	0.25743	0	0	0	0	0.71764	0	0	0.71764	0	3.0383	0	1.3611	0	0	0	0	0.49953	0	0	0	0.25743	0	0	1.2285	1.3611	0	0.71764	0	0	0	0.25743	0	0	0
1.4133	0	0	0	0.60646	0	1.4133	1.8863	0	0.60646	0	0	0	0	0	1.4133	0	0	0	0	0	0	0	1.0715	0	3.5126	0	1.6756	0	0	0	0	0	0	0.60646	0	0	0	0	0.60646	0.60646	0	0.60646	0	0	0	0	0	0	0
0	0	0	0	1.7087	0	0	0.43152	0	0	0.43152	0	0	0	0	0	0	0	0	0	0	0	0	0	0	2.2917	0	0.80147	0	0	0	0	0	0	0.43152	0	0	0	0	0	0	0	1.8543	0	0	0	0	0	0	0
0.34822	0	0	0	1.7674	0.34822	0.66133	1.0436	0	0.34822	0	0	0	0	0	0.51049	0	0	0.17673	0	0.34822	0	0	0.17673	0.17673	2.9383	0	1.7067	0	0	0	0	0.34822	0	0	0	0	0.17673	0	0.66133	1.2484	0	1.4229	0	0	0	0	0	0	0
0.2511	0	0	0	2.4645	0.2511	0	1.98	0.2511	0	0.2511	0	0	0	0	0.2511	0	0	0	0	0.4879	0	0	0	0	3.5273	0	1.0592	0	0	0.2511	0.2511	0.2511	0	0.2511	0	0	0	0	0.89192	0.89192	0	0	0	0	0	0	0	0	0
0.35216	0	0	0.089751	1.7485	0	0.80791	1.2101	0	0	0.089751	0	0	0	0	0.17879	0	0.089751	0.73956	0	0.17879	0	0	0.43546	0	3.5421	0	1.9421	0	0	0.089751	0	0	0	0	0	0	0.089751	0	0.73956	1.3492	0	0.35216	0	0	0	0.089751	0.089751	0.089751	0
0.096274	0	0	0	1.6498	0.28538	0	0.71016	0	0.19167	0	0	0	0	0	0.37672	0	0.096274	0.28538	0	0.37672	0	0	0.28538	0.19167	3.2309	0	1.4112	0	0	0	0	0	0	0.28538	0	0	0	0	0.63203	1.2696	0	0.71016	0	0	0	0.19167	0	0	0
0.11982	0	0	0	1.8926	0.23796	0	1.2914	0	0	0.23796	0	0	0	0	0.35294	0	0	0.23796	0	0.23796	0	0	0.56928	0	3.6243	0	1.4622	0	0	0	0	0	0	0	0	0.23796	0.23796	0	0.11982	0.35294	0	0	0	0	0	0.11982	0.11982	0	0
0.79163	0	0	0	1.4641	0	1.1733	1.1733	0	0	0	0	0	0	0	0.5556	0	0	0.5556	0	0.2883	0	0	0.2883	0	3.1287	0	1.1733	0	0	0	0	0.2883	0	0	0	0.2883	0.2883	0	0.99614	0.99614	0	1.1733	0	0	0	0	0	0	0
0	0	0	0	2.149	0.34557	0	1.6351	0	0	0.65673	0	0	0	0	0.34557	0.34557	0	0.34557	0	0.65673	0	0	0.65673	0	3.0538	0	0.34557	0	0	0	0	0.65673	0	0	0	0	0	0	0.65673	0.92142	0	0.65673	0	0	0.34557	0	0	0	0
0	0	0	0	2.6494	0.65572	1.1423	1.1423	0	0	0	0	0	0	0	0.65572	0	0	0.65572	0	0	0	0	0	0	2.7438	0	0.65572	0	0	0	0	0	0	0	0	0	0.65572	0	0	0.65572	0	0.65572	0	0	0	0	0	0	0
0.51263	0	0	0	1.1017	0.34975	0	1.4668	0.089112	0.26459	0.51263	0	0	0	0	0.17753	0	0	0.51263	0	0.34975	0	0	0.43254	0.089112	3.0495	0.089112	0.80313	0	0	0	0	0	0.089112	0.51263	0	0	0	0	0.43254	0.58981	0	1.0471	0	0	0	0.17753	0	0	0
0.55412	0	0	0	0.46845	0.097001	0	1.3253	0	0.46845	0.097001	0	0.097001	0	0	0	0	0.37944	0.55412	0	0.28748	0	0	0.1931	0	2.3954	0	0.55412	0	0	0	0	0	0	1.276	0	0	0	0	0.097001	0.55412	0	0.8611	0	0	0	0.097001	0	0.1931	0
0.32439	0	0	0	2.5003	0	0.70927	1.5746	0	0	0.21833	0	0	0	0	0.70927	0	0	0.32439	0	0.52563	0	0	0.52563	0	2.8589	0	0.21833	0	0	0.10981	0	0.10981	0	0.21833	0	0	0.21833	0	0.70927	0.61977	0	0.52563	0	0	0	0.10981	0	0.10981	0
0.12257	0	0	0.24335	0.36076	0.24335	0	1.584	0	0.12257	0.12257	0	0.12257	0	0	0.24335	0	0.12257	0.58113	0	0.12257	0	0	0.86933	0	2.0157	0	1.1806	0.12257	0	0	0	0	0	0.12257	0	0	0.12257	0	0.12257	0.47362	0	1.6314	0	0	0	0	0	0	0.12257
0.75978	0	0	0	0.56577	0	0	1.0114	0	0.66551	0.11901	0	0	0	0	0.11901	0	0.11901	0.66551	0.11901	0	0	0	0.66551	0	2.819	0	1.2226	0	0	0.11901	0.11901	0	0	0.23637	0	0.11901	0	0	0	0.56577	0	0.75978	0	0	0	0.11901	0.11901	0	0
0.15652	0	0	0.15652	1.4627	0	0.30936	0.84045	0.30936	0	0	0	0	0	0	0.30936	0	0	0.30936	0	0	0	0	0.45555	0	3.6875	0	1.4627	0	0	0	0	0.15652	0	0.15652	0	0.15652	0.15652	0	1.1463	1.0521	0	0.59322	0	0.15652	0	0	0	0	0
0	0	0	0	0	0.25671	0	0.71588	0	0.9081	0.61026	0	0	0	0	0.49821	0	0	0.81509	0	0.49821	0	0	0.12941	0	3.0841	0	1.4772	0	0	0	0	0	0	0.61026	0	0	0.12941	0.12941	0	0.99527	0	0.9081	0	0	0	0.25671	0	0.12941	0
0.81463	0	0	0	2.4903	0	0.5208	0.81463	0.18057	0	0	0.18057	0.18057	0	0	0.67401	0	0	0.18057	0	0.5208	0	0	0.81463	0.35557	3.775	0	1.9518	0	0	0	0	0	0	0	0	0	0	0	0.35557	0.67401	0	0.18057	0	0	0	0	0.18057	0	0
0.26374	0	0	0	1.7977	0	1.7079	0.92813	0	0	0.26374	0	0	0	0	0.92813	0	0	0.733	0	0.733	0	0	0.26374	0	3.7163	0	2.3763	0	0	0	0	0.26374	0	0.26374	0	0.26374	0.26374	0	0.51108	1.2494	0	0.26374	0	0	0	0	0.26374	0.26374	0
0.77872	0	0	0	1.2209	0	0	1.0184	0	0	0.17113	0	0	0	0	0.17113	0	0	1.1238	0	0	0	0	0.49539	0	2.5497	0.17113	1.1238	0	0	0	0	0.17113	0	0.17113	0	0.17113	0	0	0.33749	0.64271	0	1.6764	0	0	0	0.17113	0	0	0
0	0	0	0	2.4358	0	0	0.65969	0	0	0.17623	0	0	0	0	0.79823	0	0	0.65969	0	0.34727	0	0	0.79823	0.17623	3.4742	0	1.5714	0	0	0	0	0	0	0.17623	0	0	0	0	0.17623	0.65969	0.17623	0.17623	0	0	0	0	0	0	0
0.55106	0	0	0	1.456	0	0	0.98929	0	0	0	0	0	0	0	0.28578	0	0	0.28578	0	0.28578	0	0	0.55106	0.28578	2.1752	0	1.456	0	0	0	0	0	0	0.28578	0	0	0.28578	0.55106	0	0	0	1.1658	0	0	0	0	0	0	0
0.22019	0	0	0	2.2893	0	0.22019	1.0977	0	0	0.22019	0	0	0	0	0.22019	0	0	0.79985	0	0.43053	0	0	0.43053	0	3.3164	0	1.2243	0	0	0	0	0	0	0	0	0	0	0.22019	1.2243	0.95698	0	1.0977	0	0	0	0.22019	0.22019	0.22019	0
0	0	0	0	2.1864	0	0.19849	0.56831	0	0	0	0	0	0	0	0.73204	0	0	0	0.19849	0.19849	0	0	0.38966	0.19849	3.4781	0	1.8175	0	0	0	0	0	0	0	0	0	0	0.19849	1.6085	0.56831	0	0.38966	0	0	0	0.19849	0	0	0
0.25704	0	0	0	1.0781	0	0	1.4784	0	0.25704	0.49881	0	0	0	0	0.25704	0	0	0.25704	0	0.25704	0	0.49881	0	0	2.7834	0	1.4784	0	0	0	0	0	0	0	0	0.49881	0.25704	0	0.25704	0.90903	0	0.49881	0	0	0	0	0	0	0
0.78125	0	0	0	2.1686	0	0	1.3141	0	0	0	0	0	0	0	0.41921	0	0	0	0	0.41921	0	0	0.41921	0	3.4374	0	2.0663	0	0	0	0	0	0	0	0	0	0.41921	0	1.0753	0	0	0.41921	0	0	0	0	0.41921	0	0
0	0	0	0	1.8763	0	0	0.50907	0	0	0	0	0.50907	0	0	0	0	0	0.92502	0	0	0	0	0	0.92502	2.5518	0	1.4983	0	0	0	0	0	0	0.50907	0	0	0	0	0.92502	0.92502	0	0	0	0	0	0	0	0	0
0.49148	0	0	0	2.6667	0.49148	0	1.464	0	0	0	0	0	0	0	0.49148	0	0	0	0	0	0	0	0.49148	0	3.2432	0	1.8401	0	0	0	0	0	0	0	0	0	0	0	0.89756	0	0	0.49148	0	0	0	0	0	0	0
1.6654	0	0	0	1.6654	0	1.4036	1.0629	0	0	0	0	0	0	0	1.8759	0	0	0.60059	0	0.60059	0	0	0	0	2.4474	0	1.4036	0	0	0	0	0	0	0	0	0	0	0	0.60059	1.0629	0	1.0629	0	0	0	0.60059	0	0	0
0	0	0	0	0.79647	0	0	0	0	0.79647	0.79647	0	0	0	0	0.79647	0	0	0	0	0	0	0	0	0	2.5215	0	1.3342	0	0	0	0	0	0	0	0	0	0	0	0	0.79647	0	1.3342	0	0	0	0	0	0	0
0.20524	0	0	0.06884	1.277	0	0.40242	1.0414	0.20524	0	0.2722	0	0.06884	0	0	0.13736	0	0.06884	0.20524	0	0.40242	0	0	0.2722	0.2722	3.6171	0	1.8065	0	0	0.06884	0	0.06884	0	0.13736	0.06884	0.06884	0.20524	0	0.64358	1.1251	0	0.58594	0	0	0	0.13736	0	0	0
0.42983	0	0	0	2.0252	0	0.6601	1.7048	0	0	0.26287	0	0.17636	0	0	0.58629	0	0	0.17636	0	0.6601	0	0	0.42983	0.26287	3.9607	0	2.0479	0	0	0	0	0.17636	0	0.088521	0	0.088521	0.088521	0	0.7309	0.58629	0	0.58629	0	0	0	0.088521	0	0	0
0.086569	0	0	0	2.2478	0.086569	0.34012	1.479	0	0	0.25719	0	0	0	0	0.34012	0	0.1725	0.49909	0	0.25719	0	0	0.90947	0.42085	3.3548	0	1.4012	0	0	0	0	0.086569	0	0.086569	0	0.086569	0.25719	0.086569	0.34012	0.64727	0	0.34012	0	0	0	0	0.1725	0.1725	0
1.4525	0	0	0.096043	1.6113	0.19121	0.92187	1.5348	0	0	0.096043	0	0	0	0	0.096043	0	0	0.54913	0	0.37585	0	0.096043	0.46411	0	3.4647	0	1.8127	0	0	0	0	0.096043	0	0	0	0.28471	0	0	0.096043	0.78317	0.096043	1.2162	0	0	0	0	0.096043	0	0
0.62855	0	0	0.11156	1.9248	0	0.22177	1.4978	0	0.11156	0.32939	0	0	0	0	0.22177	0	0.22177	0.53333	0	0.32939	0	0	0.22177	0.22177	3.4084	0	1.6321	0	0	0.11156	0	0.32939	0	0	0	0	0	0.11156	0.43347	1.3982	0	0.62855	0	0	0	0	0	0	0.11156
0.64254	0	0	0.11436	0.82138	0.22726	0	1.3105	0.11436	1.0543	0.44375	0	0	0	0	0.22726	0	0	0.44375	0	0.44375	0	0	0.22726	0	2.8073	0	1.3105	0	0	0.22726	0	0	0	0.3374	0	0.44375	0.11436	0	0.44375	0.90349	0	1.1892	0	0	0	0	0	0	0
0.11016	0	0	0	1.8122	0.21902	0	1.3339	0.11016	0.11016	0	0	0	0	0	0.42833	0	0.21902	0.21902	0	0.21902	0	0	0.21902	0.21902	3.5716	0.11016	0.95295	0	0	0	0	0	0	0.21902	0	0	0.42833	0	0.42833	0.62153	0.11016	0.42833	0	0	0	0	0	0	0
0.20322	0	0	0	1.7051	0.20322	0	1.2138	0	0	0.10213	0	0	0	0	0.20322	0.10213	0	0.10213	0	0.82426	0	0	0.58068	0.10213	3.477	0	1.7405	0	0	0	0	0	0	0	0	0.10213	0	0	0.49153	0.58068	0	0.66588	0	0	0	0	0	0.10213	0
0.20797	0	0	0	2.115	0	0	0.76197	0	0.10454	0.10454	0	0	0	0	0.30925	0	0.20797	0.20797	0	1.0518	0	0	0.20797	0.20797	3.3209	0	1.9241	0	0	0	0	0.20797	0	0.20797	0	0.10454	0.10454	0	0.40756	0.6796	0	0.98493	0	0	0	0	0	0	0
0.66027	0	0	0.11794	1.2778	0.23429	0	1.7657	0	0	0.56117	0	0	0	0	0.23429	0	0.11794	0.11794	0	1.0787	0	0	0.34761	0.23429	2.0705	0	0.84248	0	0	0	0	0	0	0.34761	0	0	0	0.11794	0.45681	0.92588	0	1.4994	0	0	0	0.11794	0	0	0
0.61311	0	0	0	1.3735	0	0	1.5634	0.10849	0	0	0	0	0	0	0.3206	0	0.10849	0.51981	0	0.61311	0	0	0.3206	0.21574	3.0407	0	1.3735	0	0	0	0	0	0	0	0	0	0	0	0.70189	1.2651	0	0.51981	0	0	0	0	0	0.10849	0
0.75689	0	0	0.10372	1.7894	0.10372	0	0.97895	0	0.30688	0.10372	0	0	0	0	0.10372	0	0	0.20635	0	0.20635	0	0	0.40451	0.10372	2.9748	0	1.3841	0	0	0.10372	0	0	0	0.49862	0	0	0	0	0.97895	0.67493	0	1.1694	0	0	0	0.20635	0	0	0
0.37121	0	0	0	0.12626	0.12626	0	1.659	0	1.0575	0.25057	0	0	0	0	0.59691	0	0	0.12626	0	0.59691	0	0	0.12626	0	3.0475	0	1.2054	0	0	0	0	0	0	0.25057	0	0	0	0.12626	0.48692	1.7046	0	1.2054	0	0	0	0.12626	0	0.12626	0
0.77191	0	0	0	1.7415	0	0.41355	1.6666	0	0	0.50947	0	0	0	0	0.68876	0	0	0.60127	0	0.21115	0	0	0.92564	0.21115	3.3287	0	2.0524	0	0	0	0	0	0	0	0	0.10616	0.10616	0	0.68876	0.85081	0	0.9966	0	0	0	0	0	0.10616	0
0.83683	0	0	0.2324	1.8696	0.2324	0	1.2708	0	0	0	0.11698	0.11698	0	0	0.91989	0	0.2324	0.2324	0	0.11698	0	0	0.4533	0.11698	3.395	0	1.3302	0	0	0	0	0	0	0.11698	0	0.11698	0	0	0.74877	1.0722	0	0.65552	0	0	0	0.11698	0	0	0
0.10567	0	0	0	1.904	0	0.10567	0.41173	0	0.10567	0.21018	0	0	0	0	0.10567	0	0.10567	0.41173	0	0.10567	0	0	0.59876	0.21018	2.6272	0	1.4487	0	0	0.10567	0	0	0	0.21018	0	0.21018	0	0	1.4006	0.59876	0	0.41173	0	0	0	0.10567	0	0	0
0.33781	0	0	0	1.4215	0.22755	1.0553	1.6132	0	0	0.11451	0.11451	0	0	0	0.33781	0	0.11451	0.22755	0.11451	0.11451	0	0	0.22755	0	3.2918	0	0.90439	0	0	0	0.11451	0.11451	0	0	0	0	0.44427	0	0.82223	0.54622	0	0.90439	0	0	0	0	0.11451	0	0
0.32696	0	0	0	2.2889	0	0.95665	1.1623	0	0	0	0.11071	0	0	0	0.2201	0.11071	0.11071	0.32696	0	0.11071	0	0	0.32696	0	2.7327	0	1.2825	0	0	0.2201	0	0	0	0.11071	0	0	0	0	0.79955	1.0289	0	0.71427	0	0.11071	0.11071	0.32696	0	0	0
0.9632	0	0	0.22201	0.62918	0.11169	0	1.0357	0	0.53387	0.22201	0	0.22201	0	0	0.11169	0	0	0.88651	0.11169	0.71968	0	0	0.71968	0.11169	2.6194	0	1.1044	0	0	0	0	0	0	0.11169	0	0	0.11169	0	0.11169	0.32975	0	1.1695	0	0	0	0	0	0	0
0.2437	0	0	0	2.8064	0	0	0.87037	0.12275	0	0.2437	0.12275	0	0.12275	0	0.36127	0	0	0.47427	0	0.12275	0	0	0.68382	0.12275	3.0547	0	0.77992	0	0	0	0	0.2437	0	0	0	0.12275	0.12275	0	1.1108	0.68382	0	0.36127	0	0	0	0.12275	0.12275	0	0
0.10626	0	0	0.21135	1.1895	0.10626	0	1.0647	0	0.41393	0.10626	0	0	0	0	0.21135	0	0	0.31419	0	0.68933	0	0	0.31419	0.21135	2.999	0	1.4538	0	0	0.10626	0	0	0	0.10626	0	0	0	0	0.50992	1.0647	0	1.0647	0	0	0	0.10626	0	0	0
0	0	0	0.11768	1.91	0.34686	0.11768	0.92425	0	0	0.11768	0	0	0	0	0.11768	0	0	0.56003	0	0.34686	0	0	0.75259	0.23377	3.4395	0	1.8021	0	0	0	0	0	0	0	0	0	0.23377	0	0.65897	1.0769	0	1.0028	0	0	0	0.23377	0	0	0
0.8819	0	0	0	1.387	0.24765	0	0.96762	0.12477	0.8819	0.24765	0	0	0	0	0.24765	0	0.24765	0.6936	0	0.36699	0	0	0.12477	0.36699	2.8519	0	0.8819	0	0	0	0	0	0	0	0	0.12477	0.12477	0.12477	0.36699	0.24765	0	0.59054	0	0	0	0	0	0.12477	0
1.092	0	0	0	2.0123	0	0	1.3324	0	0	0.14641	0	0	0	0	0.28979	0	0	0.55826	0	1.0002	0	0	0.68082	0.28979	3.3513	0	1.3324	0	0	0	0	0	0	0.28979	0	0.28979	0.28979	0	1.2575	0.79511	0	0.68082	0	0	0	0.14641	0.14641	0	0
0.92319	0	0	0	1.2437	0.38772	0	0.72877	0.13212	0	0	0	0	0	0	0.38772	0	0.13212	0.262	0.13212	0.262	0	0	0.82918	0	2.9787	0	1.171	0	0	0	0	0	0	0	0	0.13212	0	0	0	0.262	0	1.7016	0	0	0	0	0	0.13212	0
0.62213	0	0	0	1.792	0.2622	0.50827	1.1716	0	0	0.2622	0	0	0	0	0.82972	0	0.13222	0.82972	0	0.50827	0	0	0.2622	0.2622	3.8772	0	1.7023	0	0	0.2622	0	0.62213	0	0	0	0.13222	0.38802	0	0.62213	1.2444	0	0.50827	0	0	0	0.13222	0	0	0
0.65443	0	0	0.13997	2.1121	0	0	1.4283	0.13997	0.27729	0.13997	0	0	0	0	0.96602	0	0	0.40973	0	0.40973	0	0.40973	0.53572	0.40973	3.3852	0	1.4283	0	0	0	0	0	0	0	0	0.13997	0	0	0.76557	0.96602	0	0.76557	0	0	0	0	0	0	0
0.11548	0	0	0.3406	1.5762	0.11548	0.82801	1.429	0	0.11548	0.3406	0	0	0	0	0	0	0	0.64811	0	0.44784	0	0	0.91053	0	3.2831	0	1.7842	0	0	0	0	0.11548	0	0.11548	0	0.11548	0	0.11548	1.062	0.44784	0.11548	0.64811	0	0	0	0.11548	0	0	0
0.74075	0	0	0	2.4823	0	0.26694	0.51692	0	0.26694	0	0	0	0	0	0.51692	0	0.13465	0.63232	0	0.93716	0	0	0.63232	0.63232	3.544	0	1.3937	0	0	0	0	0	0	0	0	0.13465	0	0	0.74075	0.51692	0	0.84226	0	0	0	0	0	0	0
0.27688	0	0	0.13976	1.055	0	0	1.1392	0	0.13976	0.53497	0	0	0.13976	0	0.53497	0	0	0.53497	0	0.53497	0	0	0.40913	0.13976	2.3217	0	1.656	0	0	0.13976	0	0	0	0	0	0	0	0	0.40913	1.218	0	1.5475	0	0	0	0	0	0	0
0.77686	0	0	0	2.1291	0	0	0.97909	0.14242	0	0	0	0	0	0	0.14242	0	0	0.6645	0	0.41654	0	0	0.77686	0	2.8453	0	1.1547	0	0	0.14242	0	0.14242	0	0.41654	0	0	0	0	0.41654	0.77686	0	0.97909	0	0	0	0	0.14242	0	0
0.12463	0	0	0	1.8943	0.24738	0.58995	1.386	0	0	0.36659	0	0	0	0	1.1231	0	0	0.96678	0	0.36659	0	0	1.3256	0.12463	3.104	0	1.4978	0	0	0.12463	0	0	0	0.12463	0	0	0	0	0.58995	0.12463	0	0.88111	0	0	0	0	0	0	0
0.50995	0	0	0.1327	2.1556	0.1327	0.38934	0.7315	0	0	0	0	0	0	0	0	0	0.1327	0.1327	0	1.0971	0	0	0.50995	0.1327	3.2318	0	1.5552	0	0	0	0	0.1327	0	0.26312	0	0.1327	0.1327	0	0.1327	0.50995	0	0.38934	0	0	0	0.26312	0	0	0
0.13429	0	0	0.26624	1.7628	0.13429	0	1.4528	0	0.13429	0.39383	0	0	0	0	0.39383	0	0	0.51564	0	0.73905	0	0	0.39383	0.13429	2.7529	0	0.63081	0	0	0	0	0.13429	0	0.39383	0	0	0.13429	0	0.26624	0.84041	0	1.2576	0	0	0	0	0.13429	0.13429	0
0.14442	0.14442	0	0	1.9597	0	0.98973	1.5188	0	0	0	0	0	0	0	0.67273	0	0	0.98973	0	0.55135	0	0	0.28594	0.42213	3.1074	0.14442	2.0369	0	0.14442	0	0	0.14442	0	0	0	0	0	0	0.98973	1.3205	0	0.89158	0	0	0	0	0	0	0
0.75973	0	0	0.27485	0.64922	0.27485	0	0.53129	0	1.5962	0.64922	0	0	0.13871	0	0	0	0.13871	0.64922	0	0.13871	0	0	0.27485	0	3.0408	0	1.2855	0	0	0	0	0.13871	0.13871	0.53129	0	0	0	0	0.27485	0.75973	0	1.2117	0	0	0	0.13871	0	0.27485	0
0.6113	0	0	0	1.7946	0	0	0.86368	0	0	0.31958	0	0	0	0	0.16182	0	0	0.6113	0	0.31958	0	0	0.47006	0	2.8867	0	1.7946	0	0	0	0	0	0	0	0	0	0.16182	0	0.31958	0.74249	0	1.5604	0	0	0	0	0.16182	0.16182	0
0.89307	0	0	0	1.9816	0.16863	0.16863	1.2979	0	0	0.16863	0	0	0	0	0.48863	0	0.16863	0.16863	0	0	0	0	0.89307	0	3.7467	0	1.381	0	0	0	0	0	0	0.16863	0	0.16863	0	0	0.16863	0.16863	0	0.3327	0	0	0	0	0	0	0
0.29032	0	0	0	1.5921	0.29032	0	1.0016	0	0	0.42841	0	0	0	0	0.55923	0.14668	0	0.14668	0	0.79637	0	0	0.14668	0.14668	2.3965	0	0.68195	0	0	0	0	0.14668	0	0	0	0	0	0.14668	0.14668	0.42841	0	1.2592	0	0	0	0	0	0	0
0.9258	0	0	0	0.70103	0	1.9218	0.81765	0	0	0.1514	0	0	0	0	0.29946	0	0.1514	0.44145	0	0.70103	0	0	0.44145	0	3.5461	0	1.1191	0	0	0	0	0	0	0	0	0.29946	0	0	0.1514	0.57559	0	1.0261	0	0	0.1514	0	0	0	0
0	0	0	0	1.9213	0.46091	0	1.7209	0.15847	0.31313	0.46091	0	0	0.15847	0	0.46091	0	0	0.31313	0	0.84905	0	0	0.15847	0.15847	3.4613	0	1.1566	0	0	0	0	0.15847	0	0.15847	0	0.15847	0	0	0.72928	0.72928	0	0.46091	0	0	0	0.15847	0	0	0
0.14822	0	0	0.14822	2.7043	0	0.80335	0.91032	0	0	0.14822	0	0	0	0	0.29331	0	0	0.56459	0	0.14822	0	0	1.0096	0.14822	3.0527	0	1.48	0	0	0	0	0	0	0.14822	0	0.29331	0.14822	0	0.91032	0.29331	0	0.29331	0	0	0	0	0	0	0
0.16406	0	0	0	1.8591	0	0	1.6368	0	0	0.61892	0	0	0	0	0.16406	0	0	0.3239	0	0.16406	0	0	0.7513	0	2.936	0	1.1854	0	0	0	0	0	0	0	0	0.16406	0	0	0.16406	0.61892	0	0.98592	0	0	0	0.16406	0.16406	0	0
0.60953	0	0	0.31858	0.97301	0.1613	0	0.74044	0	0.86142	0.1613	0	0	0	0	0.1613	0	0	0.31858	0	0	0	0	0.60953	0	2.7687	0	1.6209	0	0	0.1613	0	0.1613	0	0	0	0.1613	0	0.1613	0.46864	0.74044	0	1.49	0	0	0	0	0	0	0
0.26247	0	0	0	1.7491	0.26247	1.4397	1.0126	0	0.13236	0.38841	0	0	0	0	0.26247	0	0	0.50876	0	0.38841	0	0	0.62271	0.13236	3.3935	0	1.4977	0	0	0	0	0.13236	0	0	0	0	0	0	0.72993	1.0126	0	0.92454	0	0	0	0	0	0	0
0	0	0	0	1.8453	0	0	1.2184	0	0.3039	0.3039	0	0.15369	0	0	0.44778	0	0	0.15369	0.15369	1.0378	0	0	0.44778	0.15369	3.1568	0	1.8453	0	0	0	0	0	0	0.15369	0	0.44778	0	0	0.58351	0.93688	0	1.576	0	0	0	0	0	0	0
0.32567	0	0	0	2.048	0	0.47869	0.99017	0	0	0.16498	0	0	0	0	0.32567	0.32567	0	0.99017	0	0.16498	0	0	0.47869	0.16498	3.2015	0	1.279	0	0	0	0	0	0	0	0	0	0	0	0.75487	0.47869	0	0	0	0	0	0.32567	0	0	0
0.18867	0	0	0	2.3722	0	0.18867	1.397	0	0	0	0	0	0	0	0.70046	0.18867	0.37101	0.37101	0	0.18867	0	0	0.70046	0	3.3632	0	1.2049	0	0	0	0	0	0	0	0	0.18867	0.18867	0.18867	0.84481	0.18867	0	0.54238	0	0.18867	0	0	0	0	0
0.16091	0	0	0	1.5552	0	0	1.2574	0	0	0.46758	0	0	0	0	0	0	0.16091	0.46758	0	0.73892	0	0	0.16091	0	2.8253	0	1.5552	0	0	0	0	0.16091	0	0.31783	0	0	0.31783	0	0.16091	0.46758	0	1.4161	0	0	0	0	0	0	0
0.71616	0	0	0	0.86266	0	0.86266	1.2265	0	0	0.38025	0	0	0	0	0	0	0	0.71616	0	1.1164	0	0	0.55525	0.19353	3.2482	0	1.3272	0	0	0	0	0	0	0	0	0	0.55525	0	0.38025	1.5055	0	0.19353	0	0	0	0.19353	0	0	0
0.15681	0	0	0	1.9112	0.84175	1.0536	1.3169	0	0	0	0	0	0	0	0	0	0.15681	0.45636	0	0.84175	0	0	0.59423	0	3.19	0	1.6544	0	0	0	0	0	0	0	0	0	0	0	0.30993	1.4644	0	0.84175	0	0	0	0	0	0	0.15681
0.93125	0	0	0	1.8845	0	0.41657	1.7487	0	0	0	0	0	0	0	0.60542	0	0	0.21275	0	1.3083	0	0	0.41657	0	3.4308	0	2.0046	0	0	0	0	0	0	0	0	0	0	0	0.60542	0.7769	0	0.41657	0	0	0	0	0	0.21275	0
0.17157	0	0	0	2.4394	0.17157	0	0.33834	0	0	0	0	0	0	0	0.64417	0	0	0	0	0.17157	0	0	0.49658	0.17157	3.6365	0	1.5467	0	0	0	0	0	0	0	0	0	0	0	1.0204	0.49658	0	0.49658	0	0	0	0.33834	0	0	0
0	0	0	0.39645	1.0292	0.39645	0	1.459	0	1.152	0.20208	0	0	0	0	0.39645	0	0	0.39645	0	0.5777	0	0	0.89355	0.20208	3.1969	0	0.74344	0	0	0	0	0.20208	0	0.89355	0	0	0.20208	0	0.20208	1.0292	0	1.3655	0	0	0	0.20208	0	0	0
0.3385	0	0	0	0.17166	0.17166	0	0.78074	0	1.3134	0.3385	0	0	0	0	0.17166	0	0	0.17166	0	0.17166	0	0	0.17166	0.17166	3.186	0.17166	1.6793	0	0	0	0	0	0	0.3385	0	0	0	0	0.49682	1.3968	0	0.90592	0	0	0	0.17166	0	0	0
0.3631	0	0	0.18451	1.1861	0.53133	0	1.4619	0	1.2855	0.18451	0	0	0	0	0.53133	0	0	0.95932	0	0.3631	0	0	0.68694	0	2.1992	0	1.3771	0	0	0	0	0	0	0	0	0	0.18451	0	0.18451	0.95932	0	1.5407	0	0	0	0	0	0	0
0.17204	0	0	0	0.78221	0	0	0.78221	0	0.49785	0.17204	0	0	0	0	0.17204	0	0	0.33924	0	0.49785	0	0	0.49785	0.33924	3.1446	0	2.001	0	0	0	0	0	0	0.33924	0	0	0	0	0.33924	1.0225	0	1.0225	0	0	0	0.17204	0	0	0
0.45525	0	0	0	3.0996	0	0	1.1458	0	0	0	0	0	0	0	0.23345	0	0	0.23345	0	0.45525	0	0.45525	0.83997	0.23345	2.302	0	2.0371	0	0	0	0	0.23345	0	0	0	0	0.23345	0.23345	1.4961	1.2747	0	0.65816	0	0	0	0	0.23345	0	0.45525
0.64038	0	0	0	1.468	0.33616	1.0152	1.1205	0	0	0.33616	0	0	0	0	0.77604	0	0.17044	0.49351	0	0.64038	0	0	0.64038	0	3.407	0	2.3391	0	0	0	0	0	0	0	0	0	0.33616	0	0.17044	0.77604	0	0.33616	0	0	0	0	0	0	0
0.17087	0	0	0.17087	1.7925	0.33699	0	0.64183	0	1.1226	0	0	0	0	0	0.17087	0	0	0.64183	0	0.90258	0	0.17087	0.33699	0	2.6497	0	1.2196	0	0	0	0	0.17087	0	0	0	0	0	0	0.33699	0.77771	0	1.3094	0	0	0	0.17087	0	0	0
0.96462	0	0	0	2.0482	0	1.3476	1.1059	0	0	0	0	0	0	0	0.43471	0	0	0.22243	0	0.63024	0	0	0.43471	0.22243	3.0073	0	1.6349	0	0	0	0	0.22243	0	0	0	0.22243	0	0.43471	0.43471	0.96462	0	0.43471	0	0	0	0	0	0	0
0.64486	0	0	0.17178	1.8518	0	0	0.78119	0	0.17178	0	0	0	0	0	0.33873	0	0.17178	0.90642	0	0.49713	0	0	0.78119	0	3.3685	0	1.3975	0	0	0.17178	0	0.17178	0	0.17178	0	0.17178	0	0	0.49713	1.6158	0	0.64486	0	0	0	0	0	0	0
0.59662	0	0	0	2.1937	0	0.59662	1.8033	0.20935	0.20935	0.20935	0	0	0	0	1.0571	0	0	0.41017	0	1.2942	0	0	0.59662	0	2.7781	0	1.9305	0	0	0	0	0	0	0	0	0	0	0.41017	0	0.41017	0	1.1815	0	0	0	0	0	0	0
1.4043	0	0	0	0.77163	0	0.41339	1.7411	0	0.41339	0.21106	0	0	0	0	0	0	0.41339	0.41339	0	0	0	0	0.21106	0.21106	2.7327	0	1.4987	0	0	0	0	0	0	0.77163	0	0.21106	0	0	0.41339	0.41339	0	0.77163	0	0	0	0	0	0	0
0.51373	0	0	0	2.5616	0	2.2785	0.73652	0	0	0	0	0	0	0	0	0	0	1.3878	0	1.5073	0	0	0	0	1.7132	0	1.6151	0	0	0	0	0.51373	0	0	0	0	0.26519	0	0.51373	1.2542	0.26519	0.51373	0	0	0	0.26519	0	0.26519	0.51373
0.19822	0	0	0	1.8776	0	0	1.0141	0	0	0.19822	0	0	0	0	0.19822	0	0	0	0	0.87968	0	0	0	0	2.7741	0	1.3483	0	0	0	0.19822	0	0	0	0	0	0	0.19822	0.73117	0.73117	0	0.56759	0	0	0	0.38915	0	0	0
0	0	0	0	1.896	0	0.64047	1.3074	0	0	0.49359	0	0	0	0	0	0	0	1.2176	0	0.64047	0	0	0.33621	0.33621	3.5247	0	1.2176	0	0	0	0	0	0	0	0	0	0	0	0.49359	1.3906	0	1.0154	0	0	0	0.17046	0	0	0
0.39492	0	0	0	1.2601	0.20127	0	0.39492	0	2.3638	0	0	0	0	0	0.89066	0	0.20127	0.89066	0	0	0	0	0.20127	0.20127	3.4922	0	1.3619	0	0	0.20127	0	0	0	0	0	0	0.20127	0	1.0261	0.20127	0	0.74088	0	0	0	0.20127	0.20127	0	0
0.47627	0	0	0.16409	2.6331	0	0.16409	1.4337	0.16409	0	0.47627	0.16409	0	0	0	0.61901	0	0	0.7514	0	1.1855	0	0	0.87354	0	3.5259	0.16409	1.4337	0	0	0	0	0	0	0	0	0	0	0	0.47627	0	0	0.87354	0	0	0	0	0	0	0
0	0	0	0	0.389	0.389	0	0.73092	0	1.0138	0.56739	0	0	0.19814	0	0.389	0	0	0.19814	0	0.389	0	0	0.19814	0	2.6964	0	1.4411	0	0	0	0	0	0	0.389	0	0	0	0	0.19814	0.389	0	1.1357	0	0	0	0	0	0	0
0.38418	0	0	0	2.4427	0.1956	0.56071	0.87019	0	0	0	0	0	0	0	0.7228	0	0	0.87019	0	0.56071	0	0	0.38418	0	3.4876	0	1.8034	0	0	0	0	0	0	0	0	0.56071	0.38418	0	1.1251	1.5152	0	1.1251	0	0	0	0	0	0	0
0.51795	0	0	0	0.74211	0	0.26751	1.3957	0	0.74211	0.26751	0	0	0	0	0	0	0.26751	0.26751	0	0.51795	0	0	0.51795	0	2.9157	0	1.971	0	0	0	0	0	0	0	0	0	0	0	0.26751	1.7215	0	1.3957	0	0	0	0	0	0	0
0.57612	0	0	0	2.1558	0.20147	0	0.74151	0	1.6969	0.20147	0	0	0	0	0	0	0	0.89138	0.20147	0.3953	0	0	0.3953	0.20147	2.1084	0	1.261	0	0	0	0	0	0	0.20147	0	0	0.20147	0	0	0.20147	0	1.0268	0	0	0	0.20147	0	0.3953	0
0	0	0	0.23285	0.65667	0	0	1.1437	0	1.3885	0.45415	0	0	0	0	0	0	0.23285	0.23285	0	0.8382	0	0	0.45415	0	1.9062	0	0.8382	0	0	0.23285	0	0	0	0.23285	0	0.23285	0	0.23285	0.45415	0.8382	0	1.2725	0	0	0	0	0	0	0
0.24294	0	0	0	0	0.24294	0	0.68192	0.24294	0.86813	0.24294	0	0	0	0	0.24294	0	0.24294	1.0329	0	0.24294	0	0	1.1791	0.24294	2.6255	0	1.6298	0	0	0	0	0	0	0.68192	0	0	0	0.24294	0	1.0329	0	1.533	0	0	0	0	0	0	0
0.22307	0	0	0	1.4544	0	0	0.80863	0	0.43591	0	0.43591	0	0	0	0	0	0	0.63187	0.22307	1.4544	0	0	0.63187	0	2.7605	0	0.9668	0	0	0	0	0	0	0.63187	0	0.63187	0	0	0.63187	1.1083	0	1.5498	0	0	0	0	0	0	0
0	0	0	0	2.4781	0.21744	0.79138	1.2135	0	0	0	0	0	0	0	0	0	0	0.42536	0	0.61747	0	0	0	0	3.2874	0	1.6135	0	0	0	0	0.21744	0	0	0	0	0	0	0.79138	0.61747	0	0.9475	0	0	0	0	0	0	0
0.80157	0	0	0	2.7405	0.29255	0	1.0076	0	0	0	0	0	0	0	0.80157	0	0.29255	0.29255	0	0.29255	0	0	0	0	3.3712	0	1.4776	0	0	0	0	0.29255	0	0	0	0	0.29255	0	0.80157	1.0076	0	0.56322	0	0	0	0.29255	0	0	0
0.46166	0	0	0.2369	0.2369	0.2369	0	1.158	0	1.5097	0	0	0	0	0	0.46166	0	0	0.85026	0	0.46166	0	0	0.66683	0	2.6001	0	1.158	0	0	0	0	0	0	0.2369	0	0	0.2369	0	0	0.66683	0.2369	0.2369	0	0	0	0	0	0	0
0.77113	0	0	0	0.77113	0	0.97246	1.436	0	0.97246	0	0	0	0	0	0.53995	0	0	0.97246	0	1.5568	0	0	0.27963	0.27963	3.0716	0	1.436	0	0	0	0	0	0	0	0	0	0	0	0.27963	0.77113	0	0.97246	0	0	0	0	0	0	0
0.63414	0	0	0	1.8338	0	0.63414	0.89282	0	0	0	0	0	0	0	0.89282	0	0.33259	0.33259	0	1.1116	0	0	0.89282	0.33259	2.7062	0	1.2977	0	0	0	0	0	0	0	0	0	0	0	0.33259	1.7225	0	1.4581	0	0	0	0	0.33259	0	0
0	0	0	0.27499	0	0	0.95966	1.1335	0	0.27499	0.27499	0	0	0	0	0.95966	0	0	0.53156	0.27499	0.27499	0	0	0.27499	0	2.7149	0	1.4207	0	0	0	0	0	0	1.1335	0	0.27499	0	0	0.27499	0.27499	0	0.27499	0	0	0	0.27499	0	0.27499	0
0.24572	0	0	0.24572	2.399	0.24572	0	1.042	0	0	0.24572	0	0	0	0	0.47799	0	0	0.24572	0.24572	0.24572	0	0	0	0	3.7191	0	2.4427	0	0	0.24572	0	0	0	0	0	0.24572	0	0	0.87627	1.042	0	0.87627	0	0	0	0	0	0	0
0.26498	0	0	0	1.3871	0.26498	0	1.2535	0	0.26498	0.26498	0	0	0	0	0.26498	0	0	1.1029	0	0.26498	0	0	0.51335	0.51335	1.8022	0	1.2535	0	0	0	0	0	0	0	0	0	0	0	0	1.5066	0	1.3871	0	0	0	0	0	0.26498	0
1.2004	0	0	0	1.9157	0.57229	0	1.9157	0	1.7254	0.29761	0	0	0	0	0.29761	0.29761	0	0.57229	0	1.0211	0	0	0.57229	0	2.0767	0	0.81337	0	0	0	0	0	0	0	0	0.29761	0	0	0	0.57229	0	1.3563	0	0	0	0	0	0.29761	0
0	0	0	0	1.4044	0	0	0.3138	0	0.6011	0	0	0	0	0	0.3138	0	0	0.85059	0	0	0	0	0.85059	0.3138	1.7768	0	0.6011	0	0	0	0	0	0	0	0	0	0.3138	0	0.3138	0.6011	0	1.4044	0	0	0	0	0	0.3138	0.3138
0.27029	0	0	0	1.6332	0.27029	0.74882	0.94657	0	1.1192	0.52302	0	0	0	0	0.27029	0	0	0	0	0.27029	0	0	1.2708	0	3.1126	0	1.9044	0	0	0	0	0.52302	0	0.27029	0	0	0	0	0	0.74882	0	0.74882	0	0	0	0.27029	0	0.27029	0
0.60734	0	0	0	0	0	0	1.2561	0	1.4147	0.60734	0	0	0	0	0.31733	0	0	0.31733	0	0.60734	0	0	0.60734	0	2.612	0	1.6771	0	0	0	0	0	0	0.8586	0	0	0	0	0.31733	0.31733	0	1.4147	0	0	0	0	0	0	0
0.31723	0	0	0	2.4032	0	0	1.9789	0	0	0	0	0	0	0	0	0.31723	0	0	0	1.0725	0	0	0.60716	0	3.2767	0	0.31723	0	0	0	0.31723	0	0	0.31723	0	0	0	0	1.4144	0.31723	0	0	0	0	0	0.31723	0	0	0
0.3315	0	0	0	1.4551	0	0	1.4551	0	0	0	0	0	0	0	0.3315	0	0	0.3315	0	1.2947	0	0	0	0	2.8296	0	1.2947	0	0	0	0	0.3315	0	0	0	0	0.63225	0	0.89042	0.63225	0	0.63225	0	0	0	0	0	0	0
0.67423	0	0	0	2.329	0.35569	0.67423	1.3583	0	0	0	0	0	0	0	0.67423	0	0	0	0	0.35569	0	0	0.94341	0.35569	2.8618	0	1.5211	0	0	0	0	0	0	0	0	0	0.35569	0	1.3583	0.67423	0	0.94341	0	0	0	0	0	0.35569	0
0.99017	0	0	0	2.2394	0	0	1.2204	0	0.71176	0	0	0	0	0	0	0	0	0.37766	0	0.71176	0	0	0.99017	0	3.5725	0	1.5783	0	0	0	0	0.71176	0	0	0	0	0.37766	0	0.99017	0.71176	0	0	0	0	0	1.2204	0	0	0
1.0886	0	0	0	0.8725	0	0	0.61819	0	0	0.32349	0	0	0	0	0	0	0.32349	0	0	0.8725	0	0	0	0	2.4231	0	1.273	0	0	0	0.32349	0	0	0	0	0	0.61819	0.32349	0.61819	0.61819	0	1.0886	0	0	0	0	0	0	0
0.36853	0	0	0.36853	2.3654	0	0	0.9709	0	0.36853	0	0	0	0.36853	0	0.69624	0	0	1.199	0	0	0	0	0.9709	0	2.6132	0	1.6975	0	0	0	0	0	0	0	0	0	0	0	0	0.69624	0	0.69624	0	0	0	0	0	0	0
0	0	0	0	1.2905	0.53415	0	1.2905	0	0.96361	0	0	0	0	0	0.96361	0	0	0	0	0.96361	0	0	1.2905	0	2.5176	0	0.96361	0	0	0	0	0	0	0	0	0	0.53415	0	0.53415	0	0	0.96361	0	0	0	0	0	0	0
0	0	0	0	0.78922	0	0	0.78922	0	0	0.42405	0	0	0	0	0	0	0	0	0	0.78922	0	0	0.78922	0	2.6427	0	1.3247	0	0	0	0	0	0	0	0	0	0	0	0	1.3247	0	1.0849	0	0	0	0	0	0	0
0	0	0	0	1.841	0	0	0	0.49195	0	0.49195	0	0	0	0	0	0	0	1.465	0	0.49195	0	0	0.49195	0	1.9886	0	1.465	0	0	0	0	0.49195	0	0	0	0	0	0	0	0.49195	0	0.89829	0	0	0	0	0	0	0
0	0	0	0	0.60612	0	0	0	0	0.60612	0	0	0	0	0	0	0	0	1.071	0	0.60612	0	0	0.60612	0	1.071	0	1.4127	0	0	0	0	0	0	0	0	0	0	0	0	0.60612	0	1.071	0	0	0	0	0	0	0
0	0	0	0	2.724	0	0	1.8953	0	0	0.51846	0	0	0	0	0	0	0	0.51846	0	0.51846	0	0	0.51846	0.51846	2.3917	0	0.51846	0	0	0	0	0	0	0	0	0	0	0	0.51846	0	0	0.51846	0	0	0	0	0	0	0
1.0654	0	0	0	2.735	0	0	1.8789	0	0	1.0654	0	0	0	0	0	0	0.6023	0.6023	0	1.4064	0	0	0	0.6023	3.0812	0	1.6684	0	0	0	0	0	0	0	0	0	0	0	0.6023	0.6023	0	1.0654	0	0	0	0	0	0	0
0	0	0	0	3.0036	0	0.71176	1.5783	0	0	0	0	0	0	0	0	0	0	1.5783	0	0.71176	0	0	2.0619	0	2.0619	0	1.2204	0	0	0	0	0	0	0	0	0	0	0	0.71176	0	0	0.71176	0	0	0	0	0	0	0
0.57393	0	0	0	2.3498	0.086457	0.25686	1.0236	0.086457	0	0	0	0	0	0	0.42034	0	0	0.49849	0	0.49849	0	0	0.33969	0.17228	3.2108	0	1.1789	0	0	0.086457	0.086457	0.17228	0	0.25686	0	0	0.086457	0.086457	0.64653	0.49849	0	0.49849	0	0	0	0.086457	0	0	0
0.32439	0	0	0	1.1556	0.10981	0	1.217	0	0.10981	0.21833	0	0	0	0	0.10981	0	0.10981	0	0	0.42704	0	0	0.42704	0.21833	3.4145	0	1.6174	0	0	0	0	0.10981	0	0.10981	0	0.10981	0	0	0.32439	1.217	0	0.87451	0	0	0	0	0	0.10981	0
0.39143	0	0	0	1.663	0	1.5603	1.2522	0.13344	0.26457	0	0	0	0	0	0	0	0.26457	0.62722	0	1.0188	0	0	0.13344	0	2.8127	0	1.5603	0	0	0	0	0	0	0	0	0	0	0	0.83599	0.51259	0	0.73501	0	0	0.13344	0	0.13344	0.13344	0
0.50672	0	0	0	1.6992	0	0.13179	1.5489	0	0	0.26135	0	0	0	0	0.72721	0	0.13179	0	0	0.13179	0	0	0.38679	0	3.3152	0	0.92136	0	0	0	0	0.13179	0	0	0	0.13179	0.13179	0	0.38679	1.1689	0	0.26135	0	0	0	0	0	0	0
0	0	0	0	2.0405	0	0.12171	1.5775	0.12171	0	0	0.12171	0	0	0	0.12171	0	0.12171	0.35832	0	0.47049	0	0	0	0	3.4189	0	1.365	0	0	0	0	0.12171	0	0	0	0	0	0.12171	0.67874	0.77434	0	0.57743	0	0	0	0	0	0	0
0.5499	0	0	0	2.4216	0	0.19151	1.8443	0	0	0	0	0	0	0	0.37641	0	0.19151	0.19151	0	0.98754	0	0.19151	0.98754	0.19151	3.4419	0	1.4104	0	0	0	0	0.19151	0	0	0	0	0	0	0.37641	0.19151	0	0.70964	0	0	0	0	0	0	0
1.509	0	0	0	1.5821	0	0	1.8875	0	0	0.93361	0.17827	0	0	0	0.66641	0	0	1.2558	0.17827	1.2558	0	0	0.51462	0	2.7393	0	1.509	0	0	0	0	0	0	0.17827	0	0.17827	0.35116	0	0.17827	0	0	1.7757	0	0	0	0	0	0	0
0.32845	0	0	0	0.76052	0	0.32845	1.4465	0	0	0.32845	0	0	0	0	0.48263	0	0.32845	0.62691	0	0.16643	0	0	0.32845	0	2.1374	0	1.1974	0	0	0	0	0	0	0.48263	0	0	0.32845	0	0.16643	0.76052	0	1.1974	0	0	0	0	0.16643	0	0
0.18678	0	0	0	2.1265	0	0	1.388	0	0	0.18678	0	0	0	0	0.36741	0	0	0.36741	0.18678	0.53736	0	0	0.36741	0	3.1817	0	0.18678	0	0	0.18678	0	0	0	0	0	0	0	0	0.83781	1.388	0	0	0	0	0.18678	0	0	0	0
0.3922	0	0	0	2.3937	0.19983	0	0.73631	0	0.3922	0	0	0	0	0	0	0	0	0.19983	0	1.1427	0	0	0	0.3922	3.7996	0	2.0507	0	0	0	0	0	0	0	0	0.3922	0.3922	0.19983	0.3922	1.535	0	0.88549	0	0	0	0	0	0	0
0.49508	0	0	0	1.8475	0.64232	1.0179	1.3102	0	0	0.17102	0	0	0	0	0.17102	0	0	0	0	0.33727	0	0	0.77827	0.17102	3.399	0	1.7361	0	0	0	0	0	0.17102	0	0	0	0.9032	0.17102	0.33727	0.33727	0	1.2204	0	0	0	0	0.17102	0	0
0.20039	0	0	0	0	0	0	1.9462	0	0.88749	0.57328	0.20039	0	0	0	0	0	0	0.39326	0	0.39326	0	0	0.73808	0	2.3965	0	0.73808	0	0	0	0	0	0	0.20039	0	0	0	0.20039	0.57328	0.20039	0	1.358	0	0	0	0.20039	0	0	0
0.18324	0	0	0	0.36066	0.18324	0.18324	0.52793	0	0.68276	0.18324	0	0	0	0	0.36066	0	0	0	0	0.52793	0	0	0.18324	0	3.4913	0	1.6077	0	0	0.18324	0	0	0	0.18324	0	0	0	0	0.52793	0.9541	0	1.1803	0	0	0	0	0	0.18324	0
0.86046	0	0	0	0.67544	0.67544	0.24034	1.4171	0	0	0.46804	0	0	0	0	0	0	0	0.46804	0	0.24034	0	0	0.86046	0	3.0171	0	1.7902	0	0	0	0	0	0	0	0	0.24034	0.46804	0	0.46804	0.67544	0	0.67544	0	0	0	0	0.24034	0	0
1.0187	0	0	0	1.6127	0.23858	0.23858	0.23858	0	0	0.23858	0	0	0	0	1.0187	0.46478	0	0	0	0	0	0	0.67104	0	3.4602	0	1.9299	0	0	0	0	0	0	0.23858	0	0	0.23858	0	0.85525	1.0187	0	0.67104	0	0	0	0.23858	0	0	0
0.73117	0	0	0	0.92599	0	0	1.3803	0	0	0	0	0	0	0	0	0	0	0.26299	0	0.26299	0	0	0	0	1.8776	0	0.92599	0	0	0	0	0	0	0	0	0.5097	0	0	0	0.92599	0	0.5097	0	0	0	0.26299	0	0	0
0.42793	0	0	0	1.0926	0	0	0.7956	0	0.7956	0.42793	0	0	0	0	0.42793	0	0.42793	0.42793	0	0	0	0	0.21881	0	2.5549	0	1.2189	0	0	0	0	0	0	0.21881	0	0	0	0	0.21881	0.62098	0	0.7956	0	0	0	0	0	0	0
1.052	0	0	0	0	0	0	0.59314	0	0	0	0	0	0	0	0	0	0	1.5296	0.30931	1.052	0	0	0	0	1.7627	0	1.3913	0	0	0	0	0	0	0.84035	0	0	0.30931	0	0	1.052	0	0.59314	0	0	0	0	0	0	0
0.60162	0	0	0	1.8777	0	0	1.4053	0	0	0.60162	0	0	0	0	1.0644	0	0	0.31409	0	1.2471	0	0	0.60162	0	2.988	0	0.60162	0	0	0	0	0	0	0	0	0.31409	0	0	0.31409	0.31409	0	0.31409	0	0	0	0	0.31409	0	0
0.70566	0	0	0	0.37406	0	0	0.98261	0	0.37406	0.37406	0.37406	0	0	0	0.37406	0	0.37406	0.98261	0	1.2121	0	0	0.70566	0	1.9507	0	0.70566	0	0	0	0	0	0	0.70566	0	0	0	0	0	1.7121	0	1.4046	0	0	0	0	0	0	0
0.39318	0	0	0	0	0.39318	0	1.4512	0	0	0	0	0	0	0	0	0	0.39318	0.39318	0	0	0	0.39318	0	0	2.2807	0	1.7612	0	0	0	0	0	0	0.73795	0	0	0	0	0	1.2561	0	1.2561	0	0	0	0	0	0	0
0.69556	0	0	0	0	0	0	0.69556	0	0.97006	0	0	0	0	0	0	0	0	1.5538	0	1.3898	0	0	0	0	2.4957	0	1.1981	0	0	0	0	0.36813	0	0	0	0	0	0	0	0	0	1.3898	0	0	0	0	0.36813	0	0
0	0	0	0	0.89646	0	0	0.89646	0	0	0.49078	0	0	0	0	1.4627	0	0	1.4627	0	0	0	0	0.89646	0	0.89646	0	0.49078	0	0	0	0.49078	0	0	0	0	0	0	0	0	1.4627	0	1.667	0	0	0	0	0	0	0
0.40547	0	0	0	2.5958	0	0	1.2838	0	0	0	0	0	0	0	1.2838	0	0	0.40547	0	0.40547	0	0	0.75849	0	2.9559	0.40547	2.1344	0	0	0	0	0	0	0.40547	0	0	0	0.40547	0	1.2838	0	1.2838	0	0	0	0	0	0	0
0.41132	0	0	0	1.0594	0	0	1.9334	0	1.0594	0.41132	0	0	0	0	0.7682	0.41132	0	0.41132	0	0.41132	0	0	1.2968	0	3.944	0	2.1491	0	0	0.41132	0	0.41132	0	0.7682	0	0	0	0	0	1.0594	0	0.7682	0	0	0	0	0	0	0
0.95987	0	0	0	1.5414	0	0.95987	0.95987	0	0	0	0.53169	0	0	0	0	0	0	0	0	0.95987	0	0	0.53169	0	3.5102	0	1.5414	0	0	0	0	0	0	0	0	0	0	0	0	0.53169	0	0	0	0	0	0	0	0	0
0.54932	0	0	0	0.98667	0	0.98667	1.574	0	0	0	0	0	0.54932	0	0.98667	0	0	0.98667	0	1.9558	0	0	0	0	3.9055	0	2.2348	0	0	0	0	0	0	0	0	0	0	0	0.54932	1.317	0	0.98667	0	0	0	0	0	0	0
0	0	0	0.67444	1.5215	0	0.67444	2.0018	0	0	0.67444	0	0	0	0	0	0	0	0	0	0.67444	0	0	0	0	4.5012	0	1.1687	0	0	0	0	0	0	0	0	0	0	0	0	0	0	0	0	0	0	0	0	0	0
0	0	0	0	1.7049	0	0	0.9258	0	0	0	0	0	0	0	0	0	0	0	0	1.2467	0	0	0	0.50957	2.7738	0	1.7049	0	0	0	0	0	0	0	0	0	0	0	0	0.50957	0	1.4993	0	0	0	0	0	0	0
1.067	0	0	0	2.4525	0	1.067	1.6702	0	0	0	0	0	0	0	0.60334	0	0	0	0	1.067	0	0	1.067	0	3.2937	0	1.8808	0	0	0	0	0	0	0.60334	0	0	0.60334	0	0	1.8808	0	1.067	0	0	0	0	0	0	0
0.67874	0	0	0	1.7955	0	0	0	0	0	0	0	0	0	0	0	0	0	0.67874	0	0.67874	0	0	0	0	1.7955	0	2.1857	0	0	0	0	0	0	0	0	0	0	0	0.67874	1.7955	0	1.1747	0	0	0	0	0	0	0
1.1013	0	0	0	2.6935	0	0.627	0	0	0	0	0	0	0	0	0.627	0	0	1.7105	0	0.627	0	0	0.627	0	2.6935	0	2.2481	0	0	0	0	0	0	0	0	0	0	0	0	1.4466	0	0	0	0	0	0	0	0	0
[truncated: 872 more columns]

## Sheet: Colon1_2
1500004A13Rik	1700008P02Rik	1700017I07Rik	1810022K09Rik	1810065E05Rik	2010003K11Rik	2010109I03Rik	2200002D01Rik	2310061I04Rik	2310079G19Rik	2610528A11Rik	2810417H13Rik	4833422C13Rik	4921524J17Rik	4930404N11Rik	4931406C07Rik	5330417C22Rik	9430076C15Rik	Abcb1a	Abcc1	Abcg2	Abhd14a	Abhd18	Acox1	Acpp	Actb	Actn1	Actn4	Adamts15	Adamts7	Adamtsl2	Adamtsl5	Adap1	Adgrg3	Adh1	Adsl	Agpat1	Agpat2	Agr2	Ahcyl2	Ahnak	Ahnak2	Aldh2	Alox5ap	Aloxe3	Amotl1	Anapc13	Ankle2	Ankra2	Ankrd28
0.14858	0	0	0.14858	0	0	0	0	0	0	0.074497	0	0	0.074497	0	0	0	0.074497	0	0.074497	0	0	0	0	0.29401	1.1039	0.29401	0.14858	0	0	0	0	0	0	1.1899	0.074497	0	0.074497	0.22187	0.074497	0.074497	0	0.56584	0	0	0	0.22187	0.14858	0.22187	0
0	0	0	0	0.19143	0	0	0.37627	0	0	0.37627	0.19143	0	0	0	0	0	0	0	0	0	0	0	0	0	1.6487	0.37627	0.19143	0	0	0	0	0	0	1.6487	0	0	0.19143	0	0.37627	0.19143	0	0.19143	0	0.19143	0	0.37627	0.19143	0	0
0	0	0	0	0	0	0	0.1273	0	0	0	0.49067	0	0	0	0.1273	0	0	0.1273	0	0	0	0	0	0	2.4267	0.60134	0.2526	0	0	0	0	0	0	1.6191	0	0	0	0	0	0.1273	0	0	0	0	0	0	0	0	0
0.24189	0	0	0	0	0	0	0	0	0	0.12183	0	0	0	0	0	0	0	0	0	0	0	0	0	0.12183	2.2649	0.12183	0.35865	0	0	0.12183	0	0	0	1.3058	0.12183	0.35865	0	0	0.12183	0	0	0.35865	0	0	0	0	0	0	0
0.10766	0	0	0.10766	0	0	0	0	0	0	0	0.31819	0	0	0	0.10766	0	0	0	0	0	0	0	0.10766	0	1.4172	0.69718	0	0	0	0	0	0	0	0.60886	0	0.21409	0	0.5161	0.21409	0	0	0.5161	0	0	0	0.21409	0	0	0
0.15371	0	0	0.30394	0	0	0	0	0.15371	0	0	0.30394	0	0.15371	0	0	0	0.30394	0.15371	0	0	0	0	0.58359	0.15371	1.9792	0.15371	0.30394	0	0	0	0	0	0	1.9365	0.15371	0	0	0.15371	0	0	0	0.71034	0	0	0.15371	0.30394	0	0	0
0	0	0	0.15241	0	0	0	0	0.15241	0	0	0.82218	0	0	0	0	0.15241	0	0	0	0	0.15241	0	0	0	1.5683	0.44424	0.30141	0	0	0	0	0.15241	0	1.7886	0	0	0	0	0.30141	0	0	0	0	0	0.30141	0	0.15241	0.15241	0
0	0	0	0	0	0	0	0.16522	0	0	0	0	0	0	0	0.32614	0	0	0	0	0	0	0	0	0	1.1913	0	0	0	0	0	0	0	0	1.4399	0	0	0	0.32614	0.47936	0.16522	0	0	0	0	0	0.32614	0	0	0
0	0	0	0	0	0	0	0	0.16704	0	0	0.76288	0.16704	0	0	0	0	0	0	0	0	0	0.16704	0	0	0.62896	0.32963	0.16704	0	0	0	0	0	0	0.62896	0	0	0	0.16704	0.16704	0	0	0	0	0	0	0.16704	0	0	0.16704
0	0	0	0	0	0	0	0	0	0	0	1.035	0	0	0	0	0	0	0	0	0	0	0.20359	0	0.20359	0.74822	0.39931	0	0	0	0	0	0	0	0.74822	0.39931	0	0	0.20359	0.39931	0	0	0	0	0	0	0	0.20359	0	0
0	0	0	0	0	0	0	0.064372	0	0	0.12848	0.43688	0	0	0	0.064372	0	0	0.064372	0	0.064372	0	0.12848	0	0.12848	1.0312	0.37747	0.31676	0.064372	0	0	0	0	0	1.721	0	0.064372	0	0.71144	0.19207	0	0	0.60632	0.064372	0	0	0.12848	0.12848	0	0
0	0	0	0	0.25222	0	0	0	0	0	0.25222	0.25222	0	0	0	0	0	0.25222	0	0.25222	0	0	0	0	0	1.6653	0.25222	0	0	0	0	0	0	0	1.5679	0.25222	0	0	0	0.25222	0.25222	0	0	0	0	0	0	0.25222	0	0
0	0	0	0	0	0	0	0	0	0	0	0	0	0	0	0	0	0	0	0	0	0.41414	0	0	0	0.41414	0	0.77288	0	0	0	0	0	0	1.8129	0.41414	0	0	0	0	0	0	0	0	0	0	0	0	0	0
0	0	0	0.48778	0	0	0	0	0	0	0	0	0	0	0	0	0	0	0	0	0	0	0	0	0	2.6586	1.2069	0	0	0	0	0	0	0	0	0	0	0	0	0	0	0	0	0.89174	0	0	0	0.48778	0	0
0	0	0	0.097123	0	0	0	0.097123	0.097123	0	0.19335	0	0	0	0	0.097123	0	0.097123	0	0	0.097123	0.097123	0.097123	0	0.097123	0.99488	0.28784	0.469	0	0	0.19335	0	0	0	1.584	0	0.097123	0.097123	0	0.3799	0.19335	0	0	0	0	0	0	0.19335	0	0
0.10159	0	0	0.30073	0	0	0	0.10159	0.10159	0	0.30073	0.20214	0.10159	0	0	0	0	0	0	0	0	0.10159	0.10159	0	0.10159	1.4593	0.39657	0.57786	0	0	0	0	0	0	0.8206	0	0	0.10159	0.10159	0	0.57786	0	0	0	0.10159	0	0.39657	0	0	0
0	0	0	0	0	0	0.1771	0	0	0	0	0.1771	0	0	0	0	0	0	0	0	0.1771	0	0	0.1771	0	0.92878	0.92878	0	0	0	0.34894	0	0	0	1.4248	0	0	0.1771	1.0452	0	0.1771	0	0.5115	0	0	0	0.1771	0	0	0
0	0	0	0	0	0	0	0.75004	0	0	0.75004	0	0	0	0	0	0	0	0	0	0	0	0	0	0	1.2725	0	0	0	0	0	0	0	0	1.6349	0	0	0	1.6349	0	0	0	0	0	0	0	0	0	1.6349	0
0.092675	0	0	0.092675	0	0	0	0	0	0	0	0.27495	0.092675	0	0	0	0.27495	0	0.092675	0	0.092675	0	0.18457	0	0.18457	2.3849	0.27495	0.44882	0	0	0	0	0	0	0.44882	0.18457	0.18457	0.18457	2.158	0	0.44882	0	0.092675	0	0	0	0.18457	0	0	0
0	0	0	0	0	0	0	0	0	0	0	0	0	0	0	0	0	0	0	0	0	0	0	0	0.49102	3.1147	0	0	0	0	0	0	0	0	0	0	0	0	0	0.49102	0	0	0	0	0	0	0	0	0	0
0.12147	0	0	0	0	0	0	0	0	0	0	0	0	0	0	0	0.57641	0.12147	0	0.12147	0	0.12147	0	0.2412	0.2412	1.8324	0.67759	0.2412	0	0	0	0.12147	0	0	1.7117	0	0	0	0.2412	0.12147	0.12147	0	0	0	0	0	0.12147	0.2412	0	0
0	0	0	0	0	0	0	0.22889	0.22889	0	0	0	0	0	0	0	0	0	0	0	0.64666	0	0	0.44677	0.22889	1.8895	0.44677	0.64666	0	0	0	0	0	0	2.4923	0	0	0.22889	0.22889	0.64666	0	0.44677	2.1845	0.64666	0	0	0	0.44677	0	0
0	0	0	0	0	0	0	0.31121	0	0	0	0	0	0	0	0	0	0.31121	0	0	0	0	0	0	0.31121	2.0438	0	0.84468	0	0	0	0	0	0	1.239	0	0.5965	0	0.31121	0.31121	0	0	0	0	0	0	0	0	0.84468	0
0	0	0	0.35433	0.35433	0	0	0	0.35433	0	0	0	0	0	0	0	0	0	0	0.35433	0	0.35433	0	0	0	0	0.94048	1.1651	0	0	0	0	0	0	0.67188	0	0	0	0	0	0.35433	0	0.35433	0	0	0	0	0	0	0
0	0	0	0	0	0	0	0	0	0	0.44341	0	0	0	0	0	0	0.44341	0	0	0	0	0	0	0	0	0.44341	0.82084	0	0	0	0	0	0	0.44341	0	0	0	0	0	0	0	0	0	0	0	0.44341	0	0	0
0	0	0	0	0	0	0	0	0	0	0	0.31183	0	0	0	0.1578	0	0	0	0	0.1578	0	0	0	0	1.6602	0.31183	0.31183	0.1578	0	0.1578	0	0	0	1.8706	0	0.31183	0.31183	0.45907	0.1578	0.5976	0	0.1578	0	0	0	0	0	0	0
0.23205	0	0	0.23205	0.23205	0	0	0	0	0	0.23205	0.83579	0	0.23205	0	0	0.65464	0	0	0	0	0	0	0	0	0.23205	0.23205	0.65464	0	0	0	0	0	0	2.0899	0	0	0.23205	0	0.45266	0.45266	0	0	0	0	0	0	0	0	0
0	0	0	0	0	0	0.19838	0	0.38944	0	0.19838	0.19838	0	0	0	0	0	0	0.38944	0	0	0	0	0.19838	0.19838	1.2476	0.19838	0.88024	0	0	0	0	0	0	1.608	0	0	0	0.568	0	0.38944	0	0	0	0	0	0.38944	0.19838	0	0
0	0	0	0	0	0	0	0	0	0	0	0.97006	0	0	0	0	0	0.18716	0	0	0.18716	0	0.18716	0	0.36813	1.7612	0	0.18716	0	0	0	0	0	0	1.6275	0	0	0	0.36813	0.18716	0	0	0	0	0	0	0	0	0	0
0	0	0	0.30012	0	0	0	0.076088	0	0	0.37216	0.22654	0.076088	0.076088	0	0.076088	0	0.076088	0	0	0	0	0.076088	0.15174	0.076088	1.5642	0	0.57678	0	0	0	0	0	0	0.97858	0	0.076088	0.076088	0.87436	0.22654	0.4424	0	0.30012	0	0	0	0.22654	0.076088	0	0.15174
0	0	0	0	0	0	0	0	0	0	0.45987	0.6644	0	0	0	0	0.11878	0	0	0.23593	0.11878	0	0.11878	0.11878	0.11878	1.9853	0	0.35	0	0	0	0.11878	0.11878	0	1.4003	0	0.23593	0.23593	0.11878	0.11878	0.11878	0	0.45987	0	0	0	0.11878	0	0	0
0.10399	0	0	0.40551	0.10399	0	0	0.10399	0	0	0.20688	0.30766	0	0	0	0	0	0	0	0	0	0	0	0	0	1.6853	0.30766	0.40551	0.10399	0	0	0	0	0	1.1111	0	0.10399	0	0.40551	0.30766	0.10399	0	0.49982	0	0	0	0.10399	0	0	0.10399
0	0	0	0.10966	0.21802	0	0	0.21802	0.21802	0	0.8735	0	0	0	0	0.10966	0	0.10966	0	0	0	0	0	0	0.10966	1.4822	0.32394	0.21802	0	0	0.10966	0	0	0	0.42647	0	0	0	0.32394	0.10966	0.32394	0	0.10966	0	0	0.10966	0.21802	0	0.21802	0
0.16281	0	0	0.3215	0	0	0	0	0.16281	0	0.3215	0.3215	0	0	0	0	0	0.16281	0	0.16281	0	0	0	0	0.16281	2.0351	0.16281	0.7464	0	0	0	0	0	0	0.9801	0	0	0	0	0.3215	0.61468	0	0.3215	0	0	0	0.3215	0	0	0
0	0	0	0	0	0	0	0	0	0	0.31566	0	0	0	0	0	0	0	0	0	0	0	0.31566	0	0	1.5487	0	0	0.31566	0	0	0	0	0	1.974	0	0	0.31566	0.31566	0	0.31566	0	0.31566	0	0	0	0	0	0	0
0	0	0	0	0	0	0	0.80773	0	0	0	0	0.80773	0	0	0	0	0.80773	0	0	0	0	0	0	0	0	0	0	0	0	0	0	0	0	0	0	0	0	0	0.80773	0	0	0	0	0	0	0	0	0	0
0	0	0	0	0.082496	0	0	0.082496	0.16444	0	0	0	0.082496	0.32463	0	0.082496	0	0.16444	0.16444	0	0	0	0.082496	0.082496	0.16444	1.7833	0.47722	0.32463	0	0	0.082496	0	0	0	0.98767	0	0.082496	0.16444	0.082496	0.2453	0.32463	0	0.62019	0	0	0	0.16444	0	0.082496	0
0	0	0	0	0	0	0	0.30707	0.15533	0	0.45229	0	0	0	0	0	0.58915	0.15533	0.15533	0	0	0	0.15533	0	0	1.6455	0.15533	0.58915	0	0	0	0	0	0	0.71681	0	0	0.15533	0.15533	0.45229	0	0	0.30707	0	0	0	0.15533	0.15533	0	0
0	0	0	0.2328	0.45405	0	0	0.2328	0	0	0.74989	0	0	0	0	0.11719	0	0	0	0	0	0	0	0.11719	0	1.7596	0	0.34545	0	0	0	0	0	0	1.1435	0.2328	0	0	0.11719	0.65653	0.2328	0	0.34545	0	0	0	0	0	0	0
0.096302	0.096302	0	0.19172	0.28546	0	0	0.46528	0.28546	0	0.46528	0.096302	0.19172	0	0	0	0.096302	0.096302	0	0	0.096302	0	0.096302	0.096302	0.096302	1.5762	0	0.71034	0	0.096302	0	0.096302	0.19172	0.096302	0	0	0	0.096302	0.46528	0.19172	0.28546	0	0.55048	0	0	0	0.096302	0.096302	0	0
0	0	0	0	0	0	0	0.23931	0	0	0.67288	0.46614	0	0	0	0.46614	0	0	0.46614	0	0	0	0	0	0	1.9993	0	0	0	0	0	0	0	0	1.1665	0	0	0	0.46614	0	0.23931	0	0.23931	0	0	0	0.23931	0	0	0
0	0	0	0.33172	0.39505	0	0	0.13473	0	0	0.51718	0.13473	0	0	0	0	0.067516	0.20134	0.067516	0.067516	0	0	0	0	0.57577	2.0409	0.067516	0.57577	0	0.067516	0.067516	0	0	0	0.45691	0.067516	0.067516	0.33172	0	0.26708	0.20134	0	0.26708	0	0	0	0.26708	0.20134	0.067516	0
0.093305	0	0	0.18581	0.18581	0	0	0.36557	0.093305	0	0.69117	0	0	0	0	0	0	0.18581	0	0	0.093305	0	0	0	0.18581	2.3916	0.18581	0.18581	0	0	0.093305	0	0.093305	0	0.093305	0	0.093305	0	0.61464	0.18581	0.53478	0	0.36557	0	0	0	0.093305	0	0	0.093305
0	0	0	0.17084	0	0	0	0.17084	0.33694	0	1.0171	0.17084	0	0	0	0.17084	0	0	0	0.17084	0	0	0	0.64173	0	2.2738	0	0.64173	0	0	0	0	0	0	0.33694	0	0	0	0.17084	0.7776	0.17084	0	0	0	0	0	0.17084	0	0	0
0	0	0	0.22184	0	0	0	0	0	0	0.62874	0	0	0	0	0	0.43361	0	0	0	0.22184	0	0	0	0	1.3452	0.62874	0.62874	0	0	0	0	0	0	1.3452	0	0	0.22184	0.22184	0	0.43361	0	0.22184	0	0	0	0	0	0.22184	0
0	0	0	0	0	0	0	0	0	0	0	1.2409	0	0	0	0.50635	0.92078	0	0	0	0	0	0	0	0	2.0187	0	0.50635	0	0	0	0	0	0	0	0	0	0	0	0	0	0	0	0	0	0	0	0.50635	0	0
0	0	0	0.76766	0	0	0	0	0	0	0	0	0	0	0	0	0	0	0	0.76766	0	0	0	0	1.2961	1.2961	0	0	0	0	0	0	0	0	1.2961	0	0	0	0	0	0.76766	0	0	0	0	0	0	0	0	0
0	0	0	0	0.96613	0	0	0	0	0	0	0	0	0	0	0	0	0	0	0	0	0	0	0	0	2.2081	0	0	0	0	0	0	0	0	0	0	0	0	0	0	0.96613	0	0	0	0	0	0	0	0	0
0	0	0	0.94556	0	0	0	0	0	0	0.94556	0	0	0	0	0	0	0	0	0	0	0	0	0	0	2.1811	0	1.5238	0	0	0	0	0	0	0.94556	0	0	0	0	1.5238	0	0	0.94556	0	0	0	0	0	0	0
0.081709	0	0	0	0.80871	0	0	0.39838	0	0	0.80871	0	0.081709	0	0	0.081709	0	0	0	0	0.16288	0	0.081709	0.243	0	2.1163	0	0.80871	0	0.081709	0	0	0	0	0.39838	0	0.243	0.243	0.081709	0.39838	0.16288	0	0.98041	0	0	0	0.16288	0	0	0
0	0	0	0	0.46471	0	0	0.46471	0	0.3158	0.73477	0	0	0	0	0.3158	0	0	0.46471	0.15986	0.3158	0	0	0	0	2.5082	0	0.15986	0	0	0	0	0	0	0.60464	0	0.15986	0.15986	0.46471	0.46471	0.15986	0	0.15986	0	0	0	0	0	0	0
0.19372	0	0	0.19372	0.86334	0	0	0.38061	0.19372	0	0.19372	0	0	0	0	0	0	0	0	0	0.19372	0	0.19372	0.38061	0	1.4207	0	1.2273	0	0	0	0	0	0	0	0	0.19372	0	0.38061	0.38061	0.99636	0.19372	0.38061	0	0	0	0.38061	0	0	0
0	0	0	0.71223	0	0	0.37794	0.37794	0	0	0.37794	0	0	0	0	0	0	0	0	0	0	0.37794	0	0	0	1.4142	0.37794	0.71223	0	0	0	0	0	0	0.37794	0.37794	0	0	0.37794	0	0	0	0.37794	0	0	0	0.37794	0	0	0
0.749	0	0	0	0.749	0	0	0	0	0	0	0	0	0	0	0	0	0	0	0	0	0	0	0	0.749	2.2978	0	0	0	0	0	0	0	0	0	0	0	0	0.749	0	1.2711	0	0	0	0	0	0	0	0	0
0	0	0	0	0	0	0	0.29193	0.098538	0	0.47538	0	0	0	0	0	0	0.098538	0.19613	0	0.098538	0	0	0	0	1.6351	0.098538	0.80013	0.19613	0	0	0	0.098538	0.098538	0.19613	0.098538	0	0.29193	0.64518	0.38519	1.2379	0	0.87213	0	0	0	0.098538	0.19613	0	0
0.10874	0	0	0.21622	0.32131	0	0	0.5209	0.10874	0	0.5209	0	0	0	0	0	0.10874	0	0.21622	0	0	0	0.10874	0	0.10874	1.6891	0	0.5209	0	0	0	0	0	0	0.42309	0	0	0.10874	0.21622	0	0.78765	0	0.5209	0	0	0	0	0.10874	0	0
0.1194	0	0	0.1194	0.1194	0	0	0.35177	0	0	0.23715	0.1194	0	0	0	0.23715	0.1194	0	0.1194	0.1194	0.1194	0	0	0.1194	0.35177	2.8503	0	0.76193	0	0	0	0	0	0	1.1589	0.1194	0	0	0.23715	0.1194	0.46213	0	0.66746	0	0	0	0	0.1194	0.1194	0
0.1969	0	0	0	0.38665	0	0	0.1969	0	0	0.72696	0	0.1969	0	0	0	0	0	0.38665	0	0	0	0	0.1969	0.1969	2.0362	0	0.38665	0	0	0	0	0	0	0.56413	0	0	0.38665	0.56413	0.1969	0.56413	0	0.1969	0	0	0	0	0	0	0
0	0	0	0	0.26156	0	0	0	0	0	0	0	0	0	0	0.26156	0	0	0	0.26156	0	0	0	0	0	1.3753	0	0.26156	0	0	0	0	0	0.50709	0	0	0	0	0	0	0	0	0	0.50709	0	0	0	0	0	0
0	0	0	0	0	0	0	0	0.32682	0	0.32682	0	0	0	0	0	0	0	0	0.32682	0	0	0	0	0.62404	1.097	0	0	0.32682	0	0.32682	0	0	0	0.62404	0	0	0	0	0	0.87996	0	0.32682	0	0	0	0	0	0	0
0	0	0	0	0	0	0	0	0	0	1.1738	0	0	0	0	0	0	0	0.35794	0	0	0	0	0	0.35794	0.94825	0	0	0	0	0	0	0	0	0	0	0.35794	0	0	0	0.35794	0	0.94825	0	0	0	0.67809	0	0	0
0	0.92891	0	0.51158	0.51158	0	0	0	0.51158	0	0.51158	0	0	0	0	0	1.2503	0	0	0	0	0	0	0.51158	0	0.51158	0.51158	0.51158	0	0	0	0	0	0	0.51158	0	0	0	0	0.51158	0	0	0.51158	0	0	0	0	0	0	0
0	0	0	0	1.0284	0	0	1.3646	0	0	1.3646	0	0	0	0	0	0	0	1.0284	0	0	0	0	0	0	0.57717	0	0	0	0	0	0	0	0	0.57717	0	0	0	0	0	0	0	0	0	0	0	0	0	0	0
0	0	0	0	0	0	0	0	0	0	0	0	0	0	0	0	0	0	0	0	0	0	0	0	0	0.7924	1.969	0	0	0	0	0	0	0	0.7924	0	0	0	0.7924	0.7924	0	0	0	0	0	0	0	0	0	0
0	0	0	0.061072	0.3589	0	0	0.30098	0.061072	0	0.30098	0.30098	0	0	0	0.18232	0	0.061072	0	0.061072	0	0	0	0.12192	0.3589	2.8983	0	0.86556	0	0	0	0	0	0	0.24207	0	0.18232	0	0.3589	0.24207	0.30098	0	0.52547	0	0	0.061072	0.18232	0.24207	0	0
0.19995	0	0	0	0	0	0	0	0	0	0.39243	0	0	0	0	0	0	0	0	0.39243	0	0	0	0	0.39243	1.4494	0.19995	0.39243	0	0	0	0	0	0	1.4494	0	0	0.19995	0.19995	0.73669	0.19995	0	0.39243	0	0	0	0.19995	0	0.19995	0.19995
0	0	0	0.67387	0.23971	0	0	0.67387	0	0	1.4147	0	0	0	0	0.23971	0	0	0.8586	0	0	0	0	0	0.23971	1.2978	0	0	0	0	0	0	0	0	1.0224	0	0.23971	0	1.1679	0.46688	0.67387	0	1.0224	0	0	0	0	0	0	0
0	0	0	0	0.71129	0	0	0	0	0	1.4128	0	0	0	0	0.37738	0	0	0	0	0.37738	0	0.37738	0.98959	0	0.98959	0	0	0	0	0	0	0	0	0.37738	0	0	0	0	0.37738	0	0	0.71129	0	0	0	0	0	0	0
0.06043	0	0	0.06043	0.35528	0	0.06043	0.35528	0	0.23957	0.23957	0	0	0.23957	0	0	0.12064	0.18042	0	0.06043	0	0	0.18042	0.06043	0.29791	1.9509	0	0.81406	0	0	0	0	0.12064	0	0.98282	0	0	0.06043	1.4416	0.57282	0.29791	0	0.67351	0	0	0	0.06043	0	0.06043	0.06043
0.070079	0	0	0.13982	0.070079	0	0	0.65378	0.070079	0	0.34386	0	0	0	0	0	0	0	0.070079	0	0.13982	0	0	0.13982	0.27699	2.3622	0	0.59541	0.070079	0	0.13982	0	0	0	0.4731	0	0.070079	0.20889	0.20889	0.20889	0.86852	0	0.71026	0	0	0	0.4731	0	0.070079	0
0.09354	0	0	0	0.18627	0.09354	0	0.45276	0.09354	0	0.90274	0	0	0	0	0.18627	0	0.09354	0	0.09354	0	0.09354	0	0.09354	0.18627	0.76596	0	0.69268	0	0	0.09354	0	0.09354	0	0.36645	0	0.09354	0	0.09354	0.36645	0.45276	0	0.69268	0	0	0	0.18627	0	0.09354	0
0	0	0	0.12695	0.70411	0	0	0.59983	0.12695	0	0.98069	0	0	0	0	0.12695	0	0.12695	0.37315	0	0	0.12695	0	0.48939	0.12695	2.6969	0.12695	0.80219	0	0	0	0	0	0	0.98069	0	0.12695	0	0.25191	0.48939	0	0	0.48939	0	0	0	0	0.12695	0	0
0.21217	0	0	0.21217	0.21217	0	0	0.60392	0	0	0	0	0	0	0	0	0	0	0	0	0	0	0	0	0	1.1927	0	0.60392	0	0	0	0	0	0	0	0	0	0	0.60392	0.60392	0.41548	0	0	0	0	0	0	0.41548	0	0
0	0	0	0	0	0	0	0.49288	0	0	0	0	0	0	0	0	0.49288	0	0	0	0	0	0	0	0	1.9906	0	1.843	0.89976	0	0	0	0.89976	0	0	0.49288	0	0	0	0	0.49288	0	0.89976	0	0	0	0	0	0	0
0	0	0	0	0.72976	0	0	0.38831	0.13233	0.13233	0.26241	0.13233	0	0	0	0	0	0.38831	0.13233	0	0	0	0	0	0.26241	2.0234	0	1.3783	0.13233	0	0	0	0	0	0.13233	0	0	0.50864	0	0.13233	0.38831	0	0.26241	0	0	0	0.26241	0	0	0
0	0	0	0	1.5702	0	0	0	0	0	0	0	0	0	0	0.98348	0.37447	0	0.37447	0	0.37447	0	0	0	0.37447	0.98348	0	0.70636	0	0	0	0	0	0	0	0	0	0.37447	0	0.37447	1.4056	0	0.37447	0	0	0	0.37447	0	0	0
0	0	0	0.070345	0.20967	0	0	0.41077	0	0.14034	0.47478	0	0	0.070345	0	0.20967	0	0	0	0	0.070345	0	0	0.20967	0.14034	2.6791	0.20967	0.53703	0	0	0.070345	0	0	0	0.14034	0	0.14034	0	0.20967	0.59744	0.96802	0.070345	0.7673	0	0	0	0.14034	0.20967	0.070345	0
0.080448	0	0	0.16038	0.91419	0	0	0.60642	0.16038	0	0.46614	0	0	0.16038	0	0.31681	0	0	0.23931	0	0.080448	0	0	0.23931	0.16038	2.5114	0	1.1199	0	0	0	0	0	0	0.23931	0	0	0	0	1.2114	0.31681	0	0.080448	0	0.080448	0	0.16038	0	0	0
0	0	0	0	0.65296	0	0	0.91667	0.11646	0	0.83379	0.11646	0	0	0	0.23138	0	0	0.11646	0	0	0	0	0	0	2.4243	0	0.65296	0	0	0	0	0	0	0	0	0.11646	0.23138	0.74596	0.23138	0.65296	0	0.45142	0	0	0	0	0	0	0
0	0	0	0	1.0869	0	0	0.32284	0	0	0.42506	0	0	0	0	0.10928	0	0.10928	0.32284	0.10928	0	0	0	0.21727	0.21727	2.4773	0	0.79088	0	0	0	0	0.10928	0	0.52326	0	0	0.10928	0	0.32284	0.87104	0	0.21727	0	0	0	0.10928	0.32284	0	0.10928
0	0	0	0.19642	0.80111	0.098683	0	0.64602	0	0	0.47603	0	0	0	0	0	0	0	0	0	0.098683	0	0	0.098683	0.38574	2.4298	0	1.1285	0.098683	0	0	0	0	0	0	0.098683	0.19642	0.56287	0	0.38574	0.72543	0	0.38574	0	0.098683	0	0.098683	0	0	0
0.15285	0	0	0.15285	0.37478	0.076647	0	0.64487	0	0	0.22818	0	0	0	0	0.076647	0.30227	0	0.076647	0.076647	0	0	0	0.15285	0.15285	1.9526	0	0.37478	0.22818	0	0.076647	0	0	0	0.30227	0	0.22818	0.076647	0.37478	0.30227	0.76662	0	0.76662	0	0	0	0	0	0	0
0.30753	0	0	0	0	0	0	0	0	0	0	0	0	0	0	0.58998	0.58998	0	0	0	0	0	0	0	0	2.7915	0	0.30753	0	0	0	0	0	0	0.58998	0	0	0	0	0	0.30753	0	0.83627	0	0	0	0	0	0	0
0.10458	0	0	0	0.76217	0	0	1.2338	0.40768	0	0.5932	0	0.10458	0	0	0.20803	0.40768	0.20803	0	0	0.10458	0	0	0.50243	0.10458	2.8829	0.10458	1.2887	0	0	0.10458	0	0	0	0.10458	0	0.10458	0	0.91468	0.67979	1.0521	0	0.50243	0	0	0	0	0	0	0
0	0	0	0	0.45703	0	0	0.3104	0	0	0.59507	0	0	0	0	0.15706	0	0.45703	0.15706	0	0	0	0	0.15706	0.15706	2.6127	0	0.45703	0	0	0	0	0	0	0	0	0	0	0.84283	0.45703	0.15706	0	0.72368	0	0	0	0	0	0	0
0	0	0	0	0.35569	0	0	0	0	0	0.67423	0	0	0	0	0	0	0	1.3583	0	0	0	0	0	0	0.67423	0	0.35569	0	0	0	0	0	0	0.67423	0	0	0	0	0	0.67423	0	0.35569	0	0	0	0	0	0	0
0	0	0	0	0	0	0	0	0	0.43315	0	0	0	0	0	0	0	0	0	0	0	0	0	0	0	1.3443	1.1029	0	0.43315	0	0	0	0	0	0	0.43315	0	0	0.80414	0.80414	1.5437	0	0.43315	0	0	0	0	0	0	0
0	0	0	0	2.1223	0	0	0.33655	0	0	0.9016	0	0	0.64105	0	0	0	0	0	0	0	0.33655	0	0	0	1.734	0	0.64105	0	0	0	0	0	0	0	0	0	0	0.64105	0.64105	0	0	0.33655	0	0	0	0	0	0	0.33655
0	0	0	0	0.66267	0	0	0.66267	0.66267	0	1.1521	0	0	0	0	0	0	0.66267	0	0	0	0	0	0	0	0	0	1.7696	0	0	0	0	0	0	1.1521	0	0	0.66267	0.66267	0	1.1521	0	0	0	0	0	0	0	0	0
0	0	0	0	0	0	0	0	0.51436	0	0.51436	0	0	0	0	0	0	0	0.51436	0	0	0	0	0.93321	0	2.7839	0	0	0	0	0	0	0	0	0	0.51436	0	0	0.51436	0.51436	0	0	0.51436	0	0	0	0	0	0	0.51436
0	0	0	0	0	0	0	0	0	0	0	1.2463	0	0	0	0	0	0	0	0	0	0	0	0	0	0	0	0	0	0	0	0	0	0	0	0	1.2463	0	0	0	0	0	0	0	0	0	0	0	0	0
0.096964	0	0	0	0.86083	0	0	0.86083	0	0	0.28738	0	0	0	0	0	0	0.28738	0.46828	0	0	0	0	0.3793	0.19303	1.2757	0	0.71455	0	0	0	0	0	0	0.28738	0.096964	0.096964	0.28738	0.46828	0.46828	0.92884	0	0.55393	0	0	0	0	0.28738	0	0
0.11814	0	0	0.34816	0.23467	0	0	0.66123	0.11814	0	0.56201	0	0	0.11814	0	0	0	0	0.34816	0	0	0	0	0.11814	0.11814	2.7533	0	1.2164	0	0	0	0	0	0	0.23467	0	0.11814	0	0.84362	0.34816	0.66123	0	0.75507	0	0	0	0	0.11814	0	0
0	0	0	0.32539	0.95295	0	0	0.62153	0.21902	0	0.52718	0	0	0	0	0	0	0.11016	0.32539	0	0	0	0	0.21902	0.11016	2.6986	0	0.87676	0	0	0	0	0	0	0	0	0	0.11016	0	0.52718	0.79625	0	0.42833	0	0	0	0.11016	0	0	0
0	0	0	0	1.9394	0	0	1.1527	0	0	0.4589	0	0	0	0	0	0	0	0.15774	0	0.15774	0	0	0	0.23541	2.025	0	0.72637	0	0	0	0	0	0	0.4589	0	0.23541	0.23541	0	0.66309	0.5293	0	0.4589	0	0	0	0	0	0	0
0.11751	0	0	0.34639	1.7622	0	0	0.55931	0.11751	0	0.11751	0	0	0	0	0.34639	0.11751	0	0.11751	0	0.11751	0	0	0.11751	0.23345	2.5675	0	1.1458	0	0	0.11751	0	0.11751	0	0.23345	0	0.11751	0.11751	0	0.45525	0.92322	0	0.65816	0	0	0	0	0	0	0
0	0	0	0	1.082	0	0	0.74526	0.16252	0	0.47199	0	0	0	0	0.16252	0	0.16252	0.47199	0	0	0	0	0.16252	0	2.0334	0	1.4251	0	0	0	0	0	0	0.32094	0	0.16252	0.16252	0	0.74526	0	0	1.082	0	0	0	0	0	0	0
0.099725	0	0	0	1.8486	0	0	1.6827	0	0	0.19847	0	0.099725	0	0	0.19847	0	0.099725	0.29536	0	0.19847	0	0	0.099725	0	2.6571	0	1.2481	0	0	0	0	0	0.099725	0	0	0.099725	0	0.099725	0.80813	1.1938	0	0.48072	0	0	0	0.099725	0	0	0.099725
0	0	0	0	0	0	0	1.2172	0	0	0.7094	0	0	0	0	0	0	0	0	0	0	0	0	0	0.7094	1.844	0	0.7094	0	0	0	0	0	0	0	0	0	0	0	1.5748	0	0	0	0	0	0	0	0	0	0
0.17589	0	0	0	1.0398	0	0	0.79694	0	0	0	0	0	0	0	0	0.17589	0	0	0	0	0	0	0.50824	0.17589	2.5501	0	0.92373	0	0	0	0	0	0	0	0	0	0.34662	0	0.17589	0.50824	0	0.17589	0	0	0	0	0	0	0
0	0	0	0	0.74744	0	0	0.39884	0.74744	0	0	0	0	0	0	0	0	0.39884	0	0	0	0	0.39884	0	0	1.0341	0	1.7754	0	0	0	0	0	0	0	0	0	0	0.39884	0.39884	1.269	0	0.39884	0	0	0	0	0	0	0
0	0	0	0	0.55106	0	0	1.1658	0	0	0.55106	0	0	0	0	0.78569	0	0.28578	0.55106	0	0.28578	0	0	0	0.28578	2.7541	0	1.1658	0	0	0.28578	0	0	0	0	0	0	0.28578	0.28578	0.28578	0.98929	0	1.1658	0	0	0	0	0	0	0.55106
0.27578	0	0.1392	0.1392	1.0518	0	0	0.27578	0	0.1392	0.27578	0	0	0	0	0.1392	0.1392	0.1392	0	0	0.1392	0	0	0.27578	0.1392	3.0574	0	1.0518	0	0	0	0	0.1392	0	0	0	0	0	0.40756	0.27578	0.65121	0	0.65121	0	0	0	0	0	0	0
0	0	0	0.23339	2.0369	0	0	0.65802	0	0	0.23339	0	0	0	0	0.23339	0	0	0.23339	0.23339	0.23339	0	0	0	0.65802	2.7478	0	1.3906	0	0	0	0	0	0	0	0.23339	0.23339	0	0	1.2745	0.23339	0	0.23339	0	0	0	0	0	0	0
0	0	0	0	1.8415	0	0	0.63873	0	0.33522	0	0	0	0	0	0	0	0	0.33522	0.33522	0	0	0	0.33522	1.1181	2.2686	0	1.1181	0	0	0	0	0	0	0	0	0.33522	0	0	0.33522	0.89866	0	0.63873	0	0	0	0	0	0	0
0.42704	0	0	0	0.79414	0	0	0.79414	0	0	0.42704	0.42704	0	0	0	0	0	0	0	0	0.42704	0	0	0	0	3.1325	0	1.0908	0	0	0	0	0	0	0	0	0	0	0.42704	1.53	0.42704	0	0.42704	0	0	0	0	0.42704	0	0
0.47199	0	0	0	1.1775	0	0.47199	0	0	0	0.47199	0	0	0	0	0.86675	0.47199	0	0	0	0.47199	0	0	0	0	1.9458	0	1.4251	0	0	0	0	0	0	0	0	0	0	0	0.47199	1.1775	0	0	0	0	0	0	0.47199	0	0
0	0	0	0	0	0	0	0.6497	0	0	0.6497	0	0	0	0	0	0	0	0	0	0	0	0	0	0.6497	2.7334	0	0.6497	0	0	0	0	0	0	0	0	0	0	0	1.1338	0	0	1.7483	0	0	0	0.6497	0	0	0
0	0	0	0	1.4161	0	0	0	0	0	0	0	0	0	0	0	0	0	0.60821	0	0	0	0	0.60821	0	2.8253	0.60821	1.0741	0	0	0	0	0	0	0	0	0	0	0	0	0.60821	0	0.60821	0	0	0	0	0	0	0
0	0	0	0	1.2796	0.13778	0	0.75539	0	0	0.13778	0	0	0	0	0	0.27303	0	0	0	0.13778	0	0	0.4036	0.4036	2.9934	0.13778	1.2796	0	0	0	0	0.13778	0	0.13778	0	0.4036	0	1.206	0	1.5344	0	0.52799	0	0	0	0.13778	0	0	0
0	0	0	0	0.72737	0	0	2.0197	0.50684	0	0.50684	0	0	0	0	0	0	0.26142	0.72737	0.26142	0	0	0	0	0	1.8718	0	1.2418	0	0	0	0	0	0	0.50684	0	0	0	0.26142	0.72737	1.9484	0	1.0918	0	0	0	0	0	0	0
0	0	0	0	1.374	0.26115	0.50635	1.4931	0	0	0.26115	0	0	0	0	0	0	0	0.72672	0	0	0	0.26115	0.26115	0.50635	3.1479	0	1.374	0	0	0	0	0.26115	0	0	0	0	0	0	1.374	0	0	0	0	0	0	0	0	0	0
0	0	0	0	1.9355	0.25802	0	0.71908	0	0	0.71908	0	0	0	0	0.25802	0	0.25802	0	0	0.25802	0	0	0.91185	0	3.3021	0	0.25802	0	0	0	0	0	0	0.71908	0	0	0.25802	0.50061	1.0812	0.71908	0	0	0	0	0	0.25802	0.50061	0	0.25802
0.525	0	0	0	0.94961	0	0	2.0567	0	0	0	0	0	0	0	0	0	0	0	0	0.525	0	0	0	0	2.9872	0	0.94961	0	0	0	0	0	0	0	0	0	0.525	0	0.94961	0	0	0	0	0	0	0	0	0	0
0	0	0	0.22255	1.2334	0	0	0.63055	0.22255	0	0.53508	0	0	0	0	0	0	0	0	0	0.22255	0	0	0.43494	0.22255	1.8623	0	0.88826	0	0	0	0	0	0	0.22255	0	0.11196	0	0.11196	0.80706	0.88826	0	0.96504	0	0	0	0.33054	0	0.11196	0
0	0	0	0	1.9994	0	0	0.39258	0	0	1.0212	0.39258	0	0	0	0.39258	0	0.39258	0	0	0	0	0	0	0	3.3403	0	0.73694	0	0	0	0	0	0	0.73694	0	0	0.39258	0	0	0.73694	0	1.2548	0	0	0	0.39258	0	0	0
0	0	0	0	0	0	0	0.88635	0	0	0	0	0	0	0	0	0	0	0	0	0	0	0	0	0	3.6453	0	0.88635	0	0	0	0	0	0	0	0	0	0	0.88635	0	0	0	0	0	0	0	0	0	0	0
0	0	0	0	1.6541	0	0.27632	0.83308	0.093149	0	0.45098	0	0	0	0	0.1855	0.093149	0	0.27632	0	0.1855	0	0	0.36498	0.27632	3.1748	0	1.5069	0	0	0	0	0	0	0	0.093149	0	0.45098	0	0.83308	1.1906	0	0.1855	0	0	0	0	0	0	0
0.22589	0	0	0	1.0495	0	0	0.89906	0	0.11366	0.44118	0	0.11366	0	0	0	0	0	0.22589	0	0	0	0	0.3354	0	2.1188	0	0.89906	0	0	0.11366	0	0	0	0	0	0.22589	0.11366	0.22589	0	0.22589	0	0.81722	0	0	0	0	0	0	0
0	0	0	0	1.4889	0.56965	0	1.3518	0	0	1.1961	0	0	0	0	0	0	0	0.56965	0	1.0172	0	0	0	0	1.6109	0	1.0172	0	0	0	0	0	0	0.29613	0	0.29613	0	0	0	0.29613	0	1.1961	0	0	0	0	0	0	0.29613
0.27832	0	0	0.093838	0.36757	0.45411	0	0.36757	0	0.093838	0.36757	0	0	0	0	0.093838	0	0	0.18686	0	0.27832	0	0	0.36757	0.27832	2.3801	0	1.3884	0	0	0.093838	0	0.18686	0	0	0	0.093838	0.18686	0	0.36757	1.0298	0	1.4317	0	0	0	0.27832	0.093838	0.18686	0
0.22824	0	0	0	0	0.22824	0	0.54777	0	0	0.11486	0.11486	0	0	0	0.33882	0	0.11486	0.33882	0	0.44557	0	0	0	0.33882	2.1817	0	0.73719	0	0	0	0.22824	0	0	0.64502	0	0.11486	0	0.11486	0.44557	0.54777	0	0.90662	0	0	0	0.22824	0	0	0
0	0	0	0.34706	0.56033	0	0	0.45611	0.11775	0	0.11775	0	0	0	0	0.23391	0	0.23391	0	0	0.11775	0	0	0.34706	0.34706	3.0472	0	1.5471	0	0	0	0	0	0	0.23391	0	0	0	0	0.23391	1.3359	0	0.84134	0	0	0.11775	0.11775	0	0	0
0.64522	0	0	0.82457	1.1274	0.22832	0	1.4757	0	0	0	0	0	0	0	0	0	0	0.22832	0	0.22832	0	0	0.44571	0	2.6951	0	0.98458	0	0	0	0	0.22832	0	0.22832	0	0	0.22832	0	0	0.22832	0	0.82457	0	0	0	0	0	0	0
0	0	0	0	1.2701	0.27008	0	1.2701	0	0	0.7483	0	0	0	0	0	0	0.27008	0.52263	0.27008	0.52263	0	0	0.27008	0	2.2408	0	0.94596	0	0	0.27008	0	0	0	0.27008	0	0	0	0	0.27008	0.7483	0	0	0	0	0	0.27008	0	0	0
0.29162	0	0	0.098431	0.4749	0.29162	0	1.0672	0	0	0.38479	0	0	0.098431	0	0	0	0.19592	0.29162	0	0.098431	0	0	0.56156	0.19592	2.9331	0	1.8663	0	0	0	0	0	0	0	0	0	0.098431	0	0.4749	0.79941	0	0.87137	0	0	0	0.098431	0	0.098431	0
0	0	0	0	1.2162	0	0	1.5107	0	0	1.0358	0	0	0	0	0	0	0.30312	0.30312	0	0	0	0	0	0.30312	2.095	0	0.30312	0	0	0	0	0	0	0.30312	0	0	0.58213	0	0.30312	0.58213	0	1.3729	0	0	0	0	0	0	0
0.29564	0	0	0.19867	1.1379	0	0	1.1947	0	0	0.65261	0	0	0	0	0.29564	0	0	0.29564	0	0.19867	0	0.099824	0.099824	0.39	2.9678	0	0.95027	0	0	0.099824	0	0	0	0.099824	0	0	0.39	0	0.48117	0.73261	0	0.8813	0.48117	0	0	0.48117	0.099824	0	0
0.53088	0	0	0	2.0685	0	0	0.86237	0	0	0.1386	0	0	0	0	0.40589	0	0	0.40589	0	0	0	0	0	0.40589	2.9713	0	1.5954	0	0	0	0	0.1386	0	0	0	0	0.1386	0.1386	0.64874	0.95863	0.1386	0.53088	0	0	0	0	0	0.1386	0
0	0	0	0	1.7274	0.10073	0	0.88771	0.10073	0	0.10073	0	0.10073	0	0	0.20045	0.10073	0.10073	0.10073	0	0.73827	0	0	0.29825	0.10073	2.8338	0	1.4516	0	0	0.20045	0	0.20045	0	0.10073	0	0.10073	0	0.10073	0.48522	1.0855	0	0.10073	0	0	0	0.10073	0.10073	0.10073	0
0.44668	0	0	0.44668	1.5736	0.44668	0	0.82613	0	0	0.82613	0	0	0	0	0	0	0	0.44668	0	0.44668	0	0	0.44668	0	1.8187	0	0.98632	0	0	0	0	0	0	0	0	0	0	0	0	0.44668	0	1.8893	0	0	0	0.22884	0	0	0
0.37606	0	0	0	0.19132	0	0	1.2167	0	0.37606	0.54942	0	0	0	0	0.54942	0	0.19132	0.19132	0	0.85458	0	0	0	0.54942	2.9196	0	1.7822	0	0	0.19132	0	0	0.19132	0.19132	0	0	0	0.19132	0.19132	0.85458	0	1.4949	0	0	0.19132	0.37606	0	0	0
0	0	0	0	0	0	0	1.3128	0.18046	0.18046	0.67364	0	0	0	0	0	0	0.18046	0.35535	0	0.18046	0	0	0.43933	0.35535	2.2555	0	1.2663	0	0	0	0	0	0	0.18046	0	0	0.18046	0	0.18046	1.8165	0	0.59863	0	0	0	0.18046	0	0	0
0.10845	0	0	0	1.1453	0.10845	0	0.70162	0	0	0	0	0	0	0	0.21565	0	0.21565	1.1453	0	0.78586	0	0.10845	0.21565	0.10845	2.4698	0	1.5185	0	0.10845	0.10845	0	0.10845	0	0.21565	0	0	0	0.10845	0.70162	1.2065	0	0.70162	0	0	0	0	0	0	0
0.29752	0	0	0.1504	1.871	0.29752	0	1.2807	0	0	0.29752	0	0	0	0	0	0	0.1504	0.43869	0	0.43869	0	0	0.1504	0.1504	3.8591	0	1.9154	0	0	0	0	0	0	0	0	0	0.43869	0.1504	0.57214	0.92095	0	0.1504	0	0	0	0	0	0	0
0.33867	0	0	0	0.17175	0	0	0.78108	0	0.17175	1.1267	0	0	0	0	0.17175	0	0.17175	0.33867	0	0.78108	0	0	0.17175	0.17175	2.6304	0	1.5476	0	0	0	0	0	0	0	0	0.49706	0	0	0.64476	0.33867	0	0.17175	0	0	0	0.17175	0	0	0
0.31497	0	0	0	1.7804	0	0	1.0667	0.31497	0	0	0	0	0	0	0.31497	0	0.60317	0	0	0.31497	0	0.31497	0.85325	0.60317	1.4078	0	0.85325	0	0	0.31497	0	0	0	0	0	0	0	0	1.2495	1.2495	0	0.60317	0	0	0	0	0	0	0
0.39022	0	0	0.29582	0.56908	0.19879	0	0.95072	0	0.65295	0.39022	0	0	0	0	0.29582	0	0.099884	0.39022	0	0.099884	0	0	0.19879	0.099884	2.3129	0	0.8092	0	0.099884	0	0	0	0	0	0	0	0.099884	0	0	0.88173	0	0.65295	0	0	0	0.099884	0	0	0
0.27037	0	0	0	2.368	0	0	1.4053	0	0	0.18145	0	0	0	0	0	0	0.091098	0.18145	0	0.44163	0	0	0.27037	0.091098	3.0196	0	0.88382	0	0	0.091098	0.091098	0.091098	0	0	0.091098	0	0	0	0.749	0.6769	0	0.44163	0	0	0	0.091098	0.091098	0	0
0.10484	0	0	0	0.10484	0.10484	0	0.84215	0	0.20855	0.3101	0	0.10484	0	0	0.20855	0	0.10484	0.3101	0.10484	0.20855	0	0	0.68128	0.3101	3.0471	0	0.76379	0	0	0	0	0.10484	0	0.10484	0.10484	0	0.3101	0.10484	0.20855	0.98707	0	0.98707	0	0	0	0.10484	0	0	0.10484
0	0	0	0.12491	2.514	0.48205	0	0.79141	0	0	0.36738	0	0	0	0	0.24792	0	0.24792	0.69427	0	0.12491	0	0	0.12491	0.24792	3.3174	0	1.1249	0	0	0	0	0	0	0	0	0	0.36738	0	0.59114	0.96846	0	0	0	0	0	0	0	0	0
0.47987	0	0	0	1.1923	0	0	0.24674	0	0	0.69135	0	0	0	0	0.24674	0	0	0	0	0.24674	0	0	0.87926	0	2.3095	0	0.69135	0	0	0	0	0	0	0	0	0.24674	0	0	0	1.0453	0	0.87926	0	0	0	0.24674	0	0	0
0.44132	0	0	0	0	0	0	0.81745	0	0	0	0	0	0	0	0	0	0	0.81745	0	0.44132	0	0	1.1189	0	1.5618	0	1.731	0	0	0	0	0	0	0	0	0.44132	0	0	0.81745	0.81745	0	0.44132	0	0	0	0	0	0	0
0	0	0	0.084502	1.6298	0.084502	0.084502	1.6298	0	0	0.084502	0	0	0	0	0.33226	0	0.25116	0.084502	0.084502	0.084502	0	0.084502	0.33226	0.56214	3.4229	0.084502	1.6613	0	0	0	0	0	0	0.25116	0	0	0.33226	0.084502	0.63357	1.2074	0	0.63357	0	0	0	0.16841	0.084502	0	0
0.18828	0	0	0	2.0658	0	0.094556	0.6992	0	0	0.2804	0.094556	0	0	0	0	0	0.37027	0.37027	0	0.54135	0	0.094556	0.37027	0.094556	3.3807	0	1.6331	0	0	0	0	0.18828	0	0.094556	0	0	0.18828	0	1.1498	0.2804	0	0.18828	0	0	0	0.37027	0	0	0
0.62843	0	0	0	1.3447	0.32932	0	1.1684	0	0.22172	0.53322	0	0	0.11154	0	0.43338	0	0.11154	1.0347	0	0.43338	0	0	0.22172	0.11154	2.4604	0.11154	0.53322	0	0	0	0	0	0	0.22172	0	0.11154	0	0	0.11154	0.88556	0	1.1033	0	0	0	0	0	0	0
0.34374	0	0	0	1.9988	0.45186	0.11659	1.4376	0	0	0.23162	0	0.11659	0	0	0	0	0.23162	0.55527	0	0.74662	0	0	0.74662	0.23162	2.867	0	0.55527	0	0	0.11659	0	0.11659	0	0	0.11659	0.11659	0.23162	0	0.91743	0.55527	0	0.55527	0	0	0	0	0	0	0
0	0	0	0.14554	0.55523	0.2881	0	0.89709	0	0	0.55523	0	0	0	0	0.2881	0	0.14554	0.79114	0	0.2881	0	0	0.2881	0	1.9263	0	1.2524	0	0	0	0	0	0	0.14554	0	0.14554	0.14554	0.14554	0.2881	1.1726	0	0.67727	0	0	0	0.14554	0	0.2881	0
1.3821	0	0	0	0.36504	0.18554	0	1.0822	0	0.53405	0	0	0	0	0	0	0	0.18554	0.18554	0	0	0	0	0.53405	0	1.9262	0	1.6193	0	0	0.18554	0	0	0	0	0	0.36504	0.18554	0	0.53405	1.1908	0	0.8332	0	0	0	0.18554	0	0	0
0.92735	0	0	0	1.0982	0	0	1.6089	0	0	0	0	0	0	0	1.0982	0	0.26347	0.73234	0.26347	0.26347	0	0	0.26347	0	2.7075	0	1.2485	0	0	0	0	0	0	0	0	0	0.51057	0	0.73234	0.92735	0	0.92735	0	0	0	0.26347	0	0	0
1.2074	0	0	0	1.2074	0	0	1.4572	0	0	0.48801	0	0	0	0	0.25116	0	0	1.2074	0.25116	0.25116	0	0	0.8921	0.25116	2.4209	0	0	0	0	0.25116	0	0	0	0.25116	0	0	0	0	0.48801	0	0	0.25116	0	0	0	0	0.25116	0	0
0.63155	0	0	0	2.3871	0.37641	0	1.4958	0.096191	0	0.46478	0	0	0	0	0.28514	0	0	0.28514	0	0.46478	0	0	0.46478	0.096191	2.9905	0	1.2688	0	0	0	0.096191	0.096191	0	0.5499	0	0.28514	0	0	0.5499	0.63155	0	0.5499	0	0	0	0	0	0	0
0.47667	0	0	0	1.5408	0	0	1.1393	0	0.68705	0.47667	0.082395	0	0	0	0	0	0.245	0	0	0.082395	0	0	0.54936	0	2.8741	0	1.3967	0	0	0	0	0.16424	0	0.082395	0	0	0	0	0.98673	0.68705	0	0.32424	0	0	0	0.082395	0	0	0.082395
0.48841	0	0	0	0.12668	0	0	1.458	0.12668	1.4004	0.37238	0.12668	0	0	0	0.12668	0	0.59867	0.25138	0	0.25138	0	0	0.7028	0.25138	2.4868	0	0.7028	0	0	0	0	0	0	0	0	0	0	0.12668	0.48841	0.89273	0	0.25138	0	0	0	0.25138	0.12668	0	0.12668
0.69707	0	0	0	0.88599	0	0.24905	0.59361	0.12549	0	0	0	0	0	0	0.12549	0	0	0.69707	0	0.48414	0	0	0.48414	0.12549	3.774	0	1.2677	0	0	0	0	0	0	0	0	0	0.24905	0.12549	0	1.2677	0	0.36902	0	0	0	0	0	0	0
0.94891	0	0	0	1.2321	0.30875	0	1.3896	0	0	0.1562	0.1562	0	0	0	0	0	0.1562	0.1562	0	0.1562	0.1562	0	0.45468	0	3.551	0	2.1134	0	0	0	0	0	0	0	0	0.1562	0.1562	0.1562	0	0.94891	0	0.72028	0	0	0	0	0.1562	0	0
0	0	0.19552	0	0.72256	0.38404	0	1.3362	0	1.0035	1.2352	0	0	0	0	0.56051	0	0	0	0	0	0	0	0.19552	0.19552	1.5944	0	1.0035	0	0	0	0	0	0	0	0	0	0	0	0.56051	0.72256	0	0.86992	0	0	0	0	0	0	0
0	0	0	0.1782	0.6662	0.1782	0	0.80569	0	0.35104	0.51445	0	0	0	0	0	0	0	0.1782	0	0.6662	0	0	0.35104	0.1782	2.5631	0	1.5817	0	0	0	0	0	0	0	0	0.1782	0	0.1782	0.35104	1.3463	0	1.4304	0	0.1782	0	0.35104	0	0	0.1782
0.18678	0	0	0	0.96851	0	0	1.0876	0	0	0.18678	0	0	0	0	0.53736	0	0	0.18678	0.18678	0.53736	0	0	0.36741	0	3.1339	0	1.388	0	0	0	0	0	0	0	0	0	0	0	0.18678	0.96851	0	0.18678	0	0.18678	0	0	0	0	0
0	0	0	0	1.6256	0.43062	0	1.2244	0	0	0.43062	0	0	0	0	0.43062	0	0	0.22024	0	0.22024	0	0.22024	0.22024	0	3.4377	0	1.538	0	0	0	0	0.43062	0	0.22024	0	0	0	0	1.538	1.2244	0	0	0	0	0.22024	0	0	0	0
1.3056	0	0	0	0	0	0	1.3056	0.24184	0	0.24184	0	0	0	0	0	0	0	0.24184	0	0	0	0	0.47081	0.47081	2.072	0	1.1753	0	0	0	0	0	0	0.24184	0	0	0.24184	0.24184	0.24184	0.47081	0	1.1753	0	0	0	0	0	0.24184	0
0.9492	0	0	0	1.5283	0.52473	0	1.5283	0	0	0	0	0	0	0	0	0	0	0	0	0.52473	0	0	0	0	3.1865	0	1.7348	0	0	0	0	0	0	0	0	0	0	0	1.2739	0	0	0	0	0	0	0	0	0	0
1.377	0	0	0	0	0	0	1.377	0	0	0	0	0	0	0	0	0	0	0	0	0	0	0	0	0	2.5698	0	2.4178	0	0	0	0	0	0	0.82927	0	0.82927	0	0	1.377	1.377	0	2.022	0	0	0	0	0	0	0
0.73669	0	0	0	0.73669	0	0	0	0	0	0	0	0	0	0	0	0	0	0	0	0	0	0	0.73669	0	2.2787	0	1.886	0	0	0	0	0	0	0	0	0	0	0	0	1.2544	0	0	0	0	0	0	0	0	0
0.79975	0	0	0.14743	1.3742	0.073914	0.22016	1.4089	0	0	0.43047	0	0	0	0	0.22016	0	0.22016	0.36195	0	0.49713	0	0.073914	0.14743	0	3.2891	0	1.2241	0	0	0	0.073914	0	0	0	0	0.14743	0.49713	0	0.68497	0.36195	0	0.90642	0	0	0	0	0	0	0
0.67578	0	0	0	1.6316	0.090924	0.60059	1.3606	0.090924	0	0.090924	0	0	0	0	0.090924	0.26986	0.18111	0.18111	0	0.26986	0	0	0.26986	0	3.2818	0	1.1179	0	0	0.090924	0	0	0	0.090924	0.090924	0.18111	0	0.090924	0.18111	0.88247	0	0.35659	0	0	0	0	0.090924	0	0.090924
0.3258	0	0	0	1.5787	0.3258	0	1.3619	0	0	0.082803	0	0	0	0	0.2462	0	0	0.3258	0	0.47887	0	0	0.75514	0	4.212	0	1.4011	0	0	0	0	0.082803	0	0	0	0.16505	0.16505	0	0.16505	0.69001	0	0	0	0	0	0	0.3258	0	0
0.85787	0	0	0	0.72579	0.087799	0	1.5288	0	0.50565	0.50565	0.087799	0	0	0	0.42651	0	0	0.85787	0	0.58197	0	0	0.65537	0	2.4284	0.087799	1.0898	0	0	0.087799	0	0	0	0.50565	0	0	0	0.087799	0.34478	0.65537	0	1.33	0	0	0	0	0	0	0
0.6815	0	0	0.091808	1.4937	0.091808	0	1.0706	0	0.35993	0.091808	0	0	0	0	0.6815	0	0	0.35993	0	0.091808	0	0.18285	0.27243	0	3.1287	0	1.0706	0	0	0	0	0	0.091808	0.35993	0	0	0	0	0.27243	1.0129	0	1.2777	0	0	0	0	0.091808	0	0
0.16648	0	0	0.16648	2.2994	0.083529	0	1.1977	0	0	0.24832	0.083529	0	0	0	0.16648	0	0.083529	0.24832	0	0.48278	0	0	0.62709	0.083529	3.2173	0	1.4468	0	0	0.083529	0	0	0	0.40682	0.083529	0	0.083529	0	0.40682	0.32856	0	1.519	0	0	0.083529	0.083529	0	0	0
0.52067	0	0	0	2.0708	0	0.43948	1.4007	0	0	0.269	0	0	0	0	0.090628	0.090628	0.090628	0.67385	0	0.88015	0	0	0.35548	0.090628	2.9874	0	1.6286	0	0	0	0	0.090628	0	0	0	0	0.18052	0	1.6624	0.18052	0	0.18052	0	0	0	0	0	0	0
0.18638	0	0	0.093593	1.9036	0	0.69302	1.3861	0	0	0.093593	0	0	0	0	0.69302	0	0	0	0.093593	0.45299	0	0	0.61634	0.18638	3.2252	0	1.0278	0	0	0	0	0	0	0	0	0	0.093593	0	0.5363	0.61634	0	0.27761	0	0	0	0.093593	0	0	0
0.68424	0	0	0	0.89263	0.092231	0	1.3283	0	0.60831	0.092231	0	0.18369	0	0	0	0	0.092231	0.27366	0	0.68424	0	0.092231	0.18369	0	2.4298	0.092231	1.7743	0	0	0.092231	0	0.092231	0	0.18369	0.36152	0.092231	0.18369	0	0.27366	1.1295	0	1.0164	0	0	0	0.092231	0.27366	0.092231	0
0.20259	0	0	0.10181	1.2112	0	0	0.74504	0	0	0.10181	0	0	0	0	0.30138	0	0.10181	0.20259	0	0.39741	0	0	0	0	2.7581	0	1.4613	0	0	0.10181	0	0.10181	0	0.30138	0	0.20259	0	0	0.30138	0.74504	0	0.82211	0	0.20259	0	0.10181	0.10181	0.10181	0
0.66767	0	0	0.11945	1.0143	0.46228	0.35189	1.511	0	0.76216	0	0	0	0	0	0.11945	0.11945	0.23723	0.46228	0	0.35189	0	0	0.46228	0.35189	2.9799	0	1.2887	0	0	0	0	0	0	0.23723	0	0	0	0	0.23723	0.85126	0	0.35189	0	0	0	0	0.11945	0	0.11945
0.73406	0	0	0	1.4653	0.088969	0.17724	1.7095	0.088969	0.088969	0.17724	0	0	0	0	0.51187	0.17724	0	0.43188	0	0.66304	0	0	0.17724	0.17724	3.287	0	1.3843	0	0	0	0.088969	0	0	0	0	0.088969	0.088969	0	0.26418	1.0459	0	0.86713	0	0	0	0.26418	0	0	0
0.32264	0	0	0	1.9957	0.32264	0	1.0864	0	0	0.52294	0	0.1092	0	0	0	0	0	0.42479	0	0.32264	0	0	0.21713	0	2.994	0	0.94645	0	0	0	0	0	0	0	0.1092	0	0.1092	0	0.42479	0.21713	0	0.61669	0	0	0	0	0	0.1092	0
0.20302	0	0	0.10203	0.10203	0.10203	0.20302	1.213	0	0.39822	0.20302	0	0	0	0	0.39822	0	0.10203	0.20302	0.10203	0.49106	0	0	0.10203	0	3.7213	0	1.5496	0	0	0.10203	0	0.10203	0	0	0	0.10203	0	0.30201	0.10203	0.58015	0	0.96658	0	0	0	0.20302	0	0	0
0.44784	0	0	0	2.2848	0.11548	0.11548	1.2597	0	0	0.11548	0	0	0	0	0.3406	0	0.11548	0.55048	0.11548	0.11548	0	0	0.3406	0.22946	2.7307	0	0.82801	0	0	0	0	0.11548	0.11548	0	0	0	0.22946	0.11548	0.3406	0.3406	0	0.44784	0	0	0	0.11548	0	0	0
0.59556	0	0	0	0.37031	0	0	0.79689	0	0.37031	0.24995	0	0	0	0	0	0	0	0.24995	0	0.37031	0	0	0	0.37031	2.0738	0	1.0556	0	0	0	0	0	0	0	0.12595	0	0.12595	0.12595	0	1.4527	0	0.59556	0	0	0	0	0.12595	0	0
0.13088	0	0	0	1.1632	0.25958	0.50346	0.9163	0	0	0	0	0	0	0	0.25958	0	0.13088	0.50346	0	0.72288	0	0	0.38423	0.25958	3.279	0	1.5949	0	0	0	0	0	0	0	0	0	0.13088	0	0.13088	0.82274	0	1.0861	0	0	0	0	0.25958	0	0
0.14573	0	0	0	0.14573	0	0	0.99658	0	0.28847	0.14573	0	0	0	0	0	0	0	0.28847	0	0	0	0	0.67805	0.14573	2.6048	0	1.6421	0	0	0	0	0	0	0.14573	0	0	0	0	0	0.79201	0	0.79201	0	0.14573	0	0	0	0	0
0.23889	0	0	0	0.85617	0	0	0.76672	0	0	0.85617	0	0	0	0	0.35429	0	0.12029	0.85617	0.23889	0.12029	0	0.12029	0	0.12029	2.7408	0	0.85617	0	0	0	0	0	0	0	0	0	0	0	0.12029	1.3547	0	1.0197	0	0	0	0	0	0	0
0.40276	0	0	0	0.75398	0	0	0.95256	0	0	0	0.13748	0.13748	0	0	0.85668	0	0	0.13748	0	0.40276	0	0	0.13748	0.27244	2.6292	0	1.2042	0	0	0	0	0.52692	0	0.27244	0	0.13748	0	0	0.75398	0.64409	0	0.75398	0	0	0	0	0	0	0
0.26793	0	0	0	0	0	0	1.4586	0.13516	0	0.26793	0.13516	0	0	0	0.13516	0	0.26793	0.51872	0.13516	0.39627	0	0	0.39627	0.13516	2.6319	0	1.0288	0	0	0	0	0	0	0.26793	0	0	0.13516	0	0.39627	1.1899	0	1.2632	0	0	0	0	0	0	0
0.15105	0	0	0	1.7801	0.15105	0.57441	1.4973	0	0	0	0	0	0	0	0.29879	0	0	0.57441	0	0.57441	0	0	0.92414	0	2.4256	0	1.2038	0	0	0.15105	0	0.15105	0	0.15105	0	0.29879	0	0	0.29879	0.69965	0.15105	0.81612	0	0	0	0	0	0	0
0	0	0	0.12976	2.4456	0.12976	0	1.4797	0	0.12976	0.2574	0	0	0	0	0.49947	0	0	0.61174	0	0.2574	0	0	0.38108	0	3.4831	0.12976	1.5347	0	0	0	0	0	0	0	0	0.12976	0	0	0.38108	0.81692	0	0.71756	0	0	0	0.49947	0	0.12976	0
1.7528	0	0	0	0	0	0	1.0888	0	0.75067	0.47576	0	0	0	0	0	0	0.3236	0.3236	0	0.47576	0	0	0.61837	0	1.6959	0	0.87273	0	0	0	0	0	0	0.98517	0	0	0	0	0	0.61837	0	1.3558	0	0	0	0	0	0	0
1.2002	0	0	0	2.1789	0	0.16698	1.6533	0.16698	0	0.32952	0	0	0	0	0.32952	0	0.32952	0.32952	0	0.48414	0	0	0.62877	0	3.5337	0	0.99942	0	0	0	0	0.16698	0	0.32952	0	0	0	0	1.1038	0.32952	0	0.99942	0	0	0	0	0	0	0
1.072	0	0	0	1.3105	0	1.5672	1.3105	0.14278	0	0.28275	0	0	0	0	0.14278	0	0.14278	0.77853	0	0	0	0	0.41756	0	2.3152	0	0.77853	0	0	0	0	0	0	0	0.14278	0.14278	0.28275	1.072	0	1.072	0	0.98103	0	0	0	0	0	0	0
0.31376	0	0	0.31376	0.4618	0	0	1.4758	0	0.1588	0	0	0	0	0	0	0	0.4618	0.4618	0	0.60101	0	0.1588	0	0	2.4482	0	1.1583	0	0	0	0	0	0	0.31376	0	0	0	0.1588	0.1588	1.0636	0	0.73057	0	0	0	0.1588	0	0.4618	0.1588
0.87459	0	0	0	0.75234	0.32442	0	1.1868	0.32442	0	0.61983	0	0	0	0.16433	0.87459	0	0.32442	0.75234	0	0.32442	0	0	0.61983	0.32442	3.0051	0.16433	1.1868	0	0	0	0	0	0	0	0	0	0	0	0.32442	0.75234	0	0.98717	0	0	0	0.16433	0	0.32442	0
0.42283	0	0	0.21608	1.6077	0	1.5204	1.2082	0	0	0.21608	0	0	0	0	0.21608	0	0.42283	0	0	0	0	0	0.42283	0	3.1779	0	1.5204	0	0	0	0	0.42283	0	0	0	0	0.21608	0	0.42283	0.21608	0	0.614	0	0	0	0	0	0	0
0.20039	0	0	0	0.20039	0	0.39326	1.358	0	0.39326	0.20039	0	0	0	0	0	0	0	0	0	0.20039	0	0	0	0	1.9462	0	1.358	0	0	0.20039	0	0	0	0	0	0	0	0.20039	0.20039	1.4514	0	0.39326	0	0	0	0	0	0.20039	0
0	0	0	0	1.1792	0	0	1.656	0	0.20878	0.59515	0	0	0	0	0	0	0.20878	0.59515	0	0.59515	0	0	0.4091	0.59515	2.8012	0	1.7308	0.20878	0	0	0	0	0	0	0	0.4091	0	0	0.20878	1.055	0	0.91734	0	0	0	0	0	0	0
0.1741	0	0	0.34318	1.7531	0.1741	0.1741	1.2356	0	0	0.5034	0	0	0	0	0.1741	0	0	1.0318	0	0	0	0	0.79009	0	3.242	0	1.1379	0	0	0.1741	0	0.1741	0	0	0	0	0	0.1741	0.79009	0.65259	0	0.34318	0	0	0	0.1741	0	0	0
1.2004	0	0	0	1.4936	0.29761	0	1.7254	0	0	0	0	0	0	0	0	0	0	0	0	0.29761	0	0.29761	0	0.29761	3.4672	0	1.2004	0	0	0	0	0	0	0	0	0	0	0	0.29761	0.81337	0	0.29761	0	0	0	0	0	0	0
0	0	0	0	2.1459	0	0	1.213	0	0	0.54721	0	0	0	0	0.37447	0	0.19049	0	0	0.85152	0	0	0.70636	0	3.2322	0	1.897	0	0	0	0	0	0	0	0	0	0.19049	0.19049	1.778	1.1035	0	0.19049	0	0	0	0	0	0.19049	0
0.25311	0	0	0	1.0656	0.25311	0	1.4643	0	0.4916	0.25311	0	0	0	0	0.70706	0	0	0.25311	0	0.70706	0	0	0.89774	0	2.6669	0	1.7579	0	0	0	0	0	0	0.4916	0	0	0.25311	0	0.25311	0	0	1.5712	0	0	0	0	0	0	0
0.24323	0	0	0	0.86899	0	1.3107	1.6309	0	0	0.4734	0	0	0.24323	0	1.0339	0	0.24323	0.86899	0	0.4734	0	0.24323	1.6309	0	2.6614	0	1.8779	0	0	0	0	0.4734	0	0.24323	0	0	0.24323	0	0.24323	0.4734	0.24323	0.24323	0	0	0	0	0	0.24323	0
0.40683	0	0	0	1.2868	0.20758	0	1.4835	0	0	0.76076	0	0	0	0	0.20758	0	0	0.40683	0.20758	0.59203	0	0	0.40683	0	3.0424	0	1.8606	0	0	0	0.20758	0	0	0	0	0	0	0	0.40683	1.0504	0	0.59203	0	0	0	0	0.20758	0	0
1.4869	0	0	0	0.25941	0	0	1.6921	0.25941	0	0.50316	0	0.25941	0	0	0	0	0.25941	0	0	0.25941	0	0	0.25941	0	2.7927	0	1.0855	0	0	0	0	0	0	0	0	0.25941	0.25941	0	0	0.72248	0	0	0	0	0	0	0	0	0
0.55193	0	0	0	1.4576	0.28627	0.99061	0.55193	0	0	0	0	0	0	0	0.28627	0	0.28627	0.78683	0	0	0	0.28627	0.28627	0	2.5531	0	1.4576	0	0	0	0	0.28627	0	0.28627	0	0	0	0.28627	0	0.99061	0	0	0	0	0	0.28627	0	0	0
0.53552	0	0	0	0.53552	0	0.53552	1.5485	0	1.428	0.53552	0	0	0	0	0.96571	0	0	0.27718	0	0.7653	0	0	0.27718	0	3.0885	0	2.006	0	0	0	0	0.27718	0.27718	0	0	0	0	0	0.53552	0.7653	0	1.1401	0	0	0	0	0.27718	0	0
0.50746	0	0	0	1.2429	0.26176	0	1.4952	0.26176	0	0.26176	0.26176	0	0	0	0.50746	0	0.26176	0	0.26176	1.0929	0	0	0.26176	0	2.5888	0	1.7007	0	0	0.26176	0	0	0	0.26176	0	0	0	0	0	1.0929	0	0.92251	0	0	0	0	0	0	0
0	0	0	0	0.52886	0	0	1.2812	0	0	0.95553	0	0	0	0	0	0	0	0	0	0.27351	0	0	0.52886	0.27351	2.4129	0	0.27351	0	0	0	0	0	0	0	0	0	0.27351	0	0	0.75653	0	1.6444	0	0	0	0	0	0	0
0	0	0	0	2.4706	0	0.61334	1.0815	0	0	0	0	0	0	0	0.32074	0	0	0.32074	0	0.32074	0	0	0	0	3.5058	0	2.0739	0	0	0	0	0	0	0.32074	0	0	0	0	0.8663	0.32074	0	0.61334	0	0	0	0	0	0	0
0	0	0	0	1.838	0.33401	0.33401	1.462	0	0	0	0	0	0	0	0	0	0.33401	0	0.33401	0.33401	0	0	0.33401	0	3.4662	0	0.89597	0	0	0	0	0	0	0.33401	0	0	0.33401	0.63662	0.33401	0.63662	0	0.33401	0	0	0	0	0	0	0
0	0	0	0	0	0	0	0.63835	0	0	0.63835	0	0	0	0	0	0	0	0.89817	0	0.89817	0	0	0.335	0	2.1176	0	0.335	0	0	0	0	0	0	0	0	0	0	0	0.335	1.3041	0	1.3041	0	0	0	0	0	0	0.335
0.84251	0	0	0	2.8381	0.59482	0.31026	1.8656	0	0	0.31026	0	0	0	0	0	0	0	0.31026	0	0.31026	0	0	0	0	2.0407	0	0.84251	0	0	0	0	0	0	0	0	0	0	0	0.31026	0.84251	0	0.84251	0	0	0	0	0	0	0
0.96978	0	0	0	2.2129	0	0	1.8219	0.368	0	0.368	0	0	0	0	0.368	0	0	0.69533	0	0.368	0	0	0.368	0	2.2129	0	1.3895	0	0	0	0	0	0	0	0	0.368	0	0	1.3895	1.5535	0	1.3895	0	0	0.368	0	0	0	0
0.46879	0	0	0	0.46879	0.46879	0	0.86164	0.86164	0	0.46879	0	0	0	0	0	0	0.46879	0.86164	0	0.46879	0	0	0	0	2.2849	0	0.86164	0	0	0	0	0	0	0	0	0.86164	0	0	0	0.46879	0	0.46879	0	0	0	0	0	0	0
0.96111	0	0	0	0.96111	0.68838	0	1.1881	0	0	0.36394	0	0	0	0	0	0	0.36394	1.3793	0	0	0	0	0.36394	0	2.7046	0	0.68838	0	0	0.36394	0	0	0	0.68838	0	0	0.36394	0	0	0	0	0.68838	0	0	0	0	0	0.68838	0
0.37297	0	0	0	0.7038	0	0	1.2095	0	0	0	0	0	0	0	0	0	0	0.7038	0	0.37297	0	0	0	0.37297	3.3421	0	1.8352	0	0	0	0	0	0	0	0	0	0	0	0.37297	2.0493	0	0.7038	0	0	0	0	0	0	0
0.41066	0	0	0.41066	2.1474	0.41066	1.0581	1.0581	0	0	0	0	0	0	0	0	0	0	0.76711	0	1.2953	0	0	0.41066	0	3.5931	0	0.76711	0	0	0	0	0	0	0.76711	0	0	0	0	0	1.2953	0	0	0	0	0	0	0	0	0
0	0	0	0	2.8728	0	1.1775	1.628	0	0	0.47199	0	0	0	0	0	0	0	0	0	1.4251	0	0	0	0	3.5065	0	1.9458	0	0.47199	0	0	0	0	0	0	0	0.47199	0	0.86675	0.47199	0	0.86675	0	0	0	0.47199	0	0	0
0	0	0	0	1.4841	0	0	1.2325	0	0	0.91355	0	0	0	0	0	0	0	0	0	0	0	0	0	0	3.3044	0	1.2325	0	0	0	0	0	0	0	0	0	0	0	0.91355	0.91355	0.5017	0.5017	0	0	0	0	0	0	0
0.55752	0	0	0	1.7975	0	0.99903	1.3311	0	0.55752	0.55752	0	0	0	0	0	0	0	0	0	0	0	0	0	0	2.564	0	0.99903	0	0	0	0	0	0	0.55752	0	0	0	0	0	0.55752	0	0	0	0	0	0	0	0	0
1.3803	0	0	0	1.6409	0	0	1.3803	0	0.58652	0	0	0	0	0	0.58652	0	0	0	0	0.58652	0	0	1.3803	0	2.5253	0	1.6409	0	0	0	0	0	0	0	0	0	0.58652	0	0.58652	0.58652	0	0	0	0	0	0	0	0	0
0.8473	0	0	0	2.2646	0	0	1.4002	0.8473	0	0	0	0	0	0	0.8473	0	0	1.4002	0	0.8473	0	0	0	0	3.418	0	1.4002	0	0	0	0	0	0	0	0	0	0	0	0	1.4002	0	0.8473	0	0	0	0	0	0	0
[truncated: 872 more columns]

## Sheet: Colon1_3
1500004A13Rik	1700008P02Rik	1700017I07Rik	1810022K09Rik	1810065E05Rik	2010003K11Rik	2010109I03Rik	2200002D01Rik	2310061I04Rik	2310079G19Rik	2610528A11Rik	2810417H13Rik	4833422C13Rik	4921524J17Rik	4930404N11Rik	4931406C07Rik	5330417C22Rik	9430076C15Rik	Abcb1a	Abcc1	Abcg2	Abhd14a	Abhd18	Acox1	Acpp	Actb	Actn1	Actn4	Adamts15	Adamts7	Adamtsl2	Adamtsl5	Adap1	Adgrg3	Adh1	Adsl	Agpat1	Agpat2	Agr2	Ahcyl2	Ahnak	Ahnak2	Aldh2	Alox5ap	Aloxe3	Amotl1	Anapc13	Ankle2	Ankra2	Ankrd28
0	0	0	0.29654	0	0	0	0	0	0	0.075157	0.50487	0	0.075157	0	0	0.075157	0	0	0.14989	0	0	0	0	0	1.8677	0.22381	0.57039	0	0	0	0	0	0	1.7219	0.22381	0	0	0.29654	0	0	0	0.43729	0	0	0	0	0.075157	0	0
0	0	0	0	0	0	0	0	0.12366	0	0	0.78477	0	0	0	0	0	0	0	0	0	0.12366	0	0	0	2.056	0.12366	0.36385	0	0	0	0	0	0	1.4363	0	0	0	0.12366	0	0.12366	0	0.36385	0	0	0	0.12366	0	0	0
0	0	0	0	0	0	0	0.14735	0	0	0	0.90604	0	0.14735	0	0.14735	0.14735	0	0	0	0	0	0	0	0	2.5021	0.29162	0.68467	0	0	0	0	0	0	1.0051	0	0	0	0.29162	0	0	0	0.14735	0	0	0	0.14735	0	0	0
0	0	0	0.28602	0	0	0	0	0.14447	0	0	0.42225	0	0	0	0.28602	0	0	0	0	0	0	0	0.28602	0	1.578	0.42225	0.28602	0	0	0	0	0	0	1.96	0.14447	0	0	0.28602	0	0	0	0.55149	0	0	0	0	0	0	0
0	0	0	0.42692	0	0	0	0	0	0	0	0.90012	0	0	0	0.14615	0.14615	0	0.14615	0	0.28929	0	0	0	0	1.6448	0	0.28929	0	0	0	0	0	0	1.4011	0	0	0.14615	0.28929	0.14615	0	0	0.28929	0	0.14615	0	0.28929	0	0.14615	0
0	0	0	0	0.17642	0	0	0.17642	0.17642	0	0	0.34763	0	0	0	0.34763	0	0.17642	0	0	0	0	0	0	0	1.0422	0	0.17642	0.17642	0	0	0	0	0	1.4995	0	0	0	0.34763	0	0.17642	0	0.66031	0	0	0	0.34763	0	0	0
0	0	0	0.34364	0	0	0	0	0	0.17434	0.50405	0.50405	0	0	0	0	0.34364	0	0.34364	0	0	0	0	0	0	1.4886	0	0	0	0	0	0	0	0	1.8661	0	0	0	0	0.34364	0	0	0.79101	0	0	0	0.6534	0	0	0
0	0	0	0	0	0	0	0	0.16433	0	0	1.0909	0	0	0	0.47693	0	0	0	0	0	0	0	0	0	1.5071	0	1.1868	0.16433	0	0	0	0	0	1.2756	0	0	0	0	0.16433	0	0	0.61983	0	0	0	0	0	0	0
0.19198	0	0	0.19198	0	0	0	0	0	0	0.19198	0.71117	0	0	0	0	0	0	0	0	0	0	0	0.19198	0.19198	0.85699	0.37731	0.85699	0	0	0	0	0	0	1.1098	0	0	0	0.19198	0.37731	0.19198	0	0.19198	0	0	0	0	0	0	0
0.26722	0	0	0.26722	0	0	0	0	0.26722	0	0	0	0	0	0	0	0.26722	0	0	0	0	0.26722	0	0	0	1.2608	0.51743	0.51743	0	0	0	0	0	0	1.8932	0	0.26722	0	1.6223	0.26722	0	0	0.26722	0	0	0	0.26722	0	0	0
0	0	0	0	0	0	0	0	0.22506	0	0	1.646	0	0	0	0.43963	0	0.22506	0	0	0	0	0	0	0.43963	1.4626	0	0.22506	0	0	0.43963	0	0	0	1.243	0	0	0.22506	0.43963	0.22506	0	0	0.63694	0	0	0	0.22506	0	0	0
0	0	0	0	0.22292	0	0	0	0	0	0	0	0	0	0	0	0	0	0	0	0	0	0	0	0	1.7181	0.22292	0.63149	0	0	0	0	0	0	0.43563	0	0	0.22292	0.22292	0	0	0	0	0	0	0	0.22292	0	0	0.22292
0	0	0	0	0	0	0	0.25317	0	0	0	0.25317	0	0	0	0	0.49172	0	0	0	0	0	0	0	0	1.9169	0.25317	0.25317	0	0	0	0	0	0	1.3462	0.25317	0	0	0.25317	0.25317	0	0	0	0	0	0	0.25317	0	0	0
0	0	0	0	0	0	0	0	0	0	0	1.3912	0	0.23355	0	0	0	0	0	0	0	0	0	0	0	1.7627	0.65843	0.65843	0	0	0	0	0	0	2.2046	0	0	0	0.23355	0	0	0	0.23355	0	0	0	0	0	0	0
0	0	0	0.28498	0	0	0	0	0	0	0	0	0	0	0	0	0	0	0	0	0	0	0	0	0	0.54961	0.28498	0.54961	0	0.28498	0	0	0	0	1.6836	0	0	0	0.28498	0	0.28498	0	0.54961	0	0	0	0	0	0	0
0	0	0	0	0	0	0	0	0	0	0	0.24777	0	0	0	0	0	0	0	0	0	0	0	0	0	2.3137	0.48177	0.48177	0	0	0	0	0	0	1.8959	0	0	0	0	0.48177	0	0	0.24777	0	0	0	0.24777	0.24777	0	0
0	0	0	0	0	0	0	0	0	0	0	1.2485	0	0	0	0	0	0	0	0	0	0	0	0.26347	0	1.7966	0.26347	0.26347	0	0	0	0	0	0	1.0982	0	0	0	0	0	0	0	0.26347	0	0	0	0	0	0	0
0	0	0	0	0	0	0	0	0.27559	0	0	0.96132	0	0.27559	0	0.53265	0	0	0	0	0	0	0.27559	0	0	1.6516	0.27559	0	0	0	0	0	0	0	0.96132	0	0	0.27559	0	0	0	0	0	0	0	0	0	0	0	0
0	0	0	0	0	0	0	0	0.27688	0	0	0	0	0	0	0.53497	0	0	0	0	0	0	0	0	0	1.5475	0	0	0.27688	0	0	0	0	0	1.8449	0	0	0.53497	0.27688	0.27688	0	0	0.53497	0	0	0	0	0	0	0
0	0	0	0	0.29919	0	0	0	0	0	0	0.29919	0	0	0	0	0	0	0	0	0	0	0	0	0.29919	2.2212	0.57512	0.29919	0	0	0	0	0	0	1.2049	0	0	0	0.29919	0	0	0	0	0	0	0	0.29919	0	0	0
0	0	0	0.36433	0	0	0	0	0	0	0	0	0	0	0	0	0.36433	0	0	0	0	0	0	0	0	1.8119	0.68905	0.36433	0	0	0	0	0	0	2.1179	0	0	0	0	0	0	0	0.68905	0.96195	0	0	0.36433	0	0	0.36433
0	0	0	0	0	0	0	0.36021	0	0	0	0	0	0	0	0	0	0	0	0.36021	0	0	0	0	0	0.95314	0	0.36021	0	0	0	0	0	0	1.8007	0	0	0	0.36021	0	0	0	0	0	0	0	0.68199	0	0	0
0	0	0	0	0	0	0	0	0	0	0.35744	0	0	0	0	0.35744	0	0	0	0.35744	0	0	0	0	0	2.0064	0.35744	0.94718	0	0	0	0	0	0	1.3628	0.35744	0	0	0	0	0.35744	0	0	0	0	0	0.35744	0	0	0
0	0	0	0	0	0	0	0	0	0	0	0.44227	0	0	0	0	0	0	0	0	0	0	0	0	0	1.7332	0	0	0	0	0	0	0	0	2.2241	0	0	0	0	0	0	0	0	0	0	0	0.44227	0	0	0
0	0	0	0	0	0	0	0	0	0	0	1.8413	0	0	0	0.58133	0	0	0	0	0	0	0	0	0	2.0161	0.58133	0	0	0	0	0	0	0	1.0346	0	0	0.58133	0	0.58133	0	0	0	0	0	0	0	0	0	0
0	0	0	0	0	0	0	0	0	0	0	0	0	0	0	0	0	0	0	0	0	0	0	0	0	2.0265	0	0.83244	0	0	0	0	0	0	0.83244	0.83244	0	0	0.83244	0	0	0	0	0	0	0	0	0	0	0
0	0	0	0	0	0	0	0	0	0	0	0.90978	0	0	0	0	0	0	0	0	0	0	0	0	0	1.8563	0	0	0	0	0	0	0	0	2.531	0	0	0	0	0	0	0	0	0	0	0	0	0	0	0
0	0	0	0.15632	0	0	0	0	0	0	0.15632	0.30898	0	0	0	0.15632	0	0	0	0	0	0	0	0.15632	0	1.5286	0	0.45502	0	0	0	0	0	0	0.59255	0	0.15632	0	0	0	0	0	0.15632	0.15632	0	0	0	0	0	0
0	0	0	0.17317	0	0	0	0	0	0	0	1.1335	0	0	0	0	0.17317	0	0	0.17317	0	0	0	0	0.17317	2.3216	0.17317	0.91229	0	0	0	0	0	0	1.8596	0	0	0.17317	0	0	0	0	0.50089	0	0	0.17317	0	0.17317	0	0
0	0	0	0.16024	0	0	0	0	0.31654	0	0.16024	0	0	0	0	0	0	0	0.16024	0	0.16024	0	0	0	0.31654	2.0607	0.60594	0	0.31654	0	0	0	0	0	1.8365	0	0	0	0.31654	0.46576	0.16024	0	0.46576	0	0	0	0	0.16024	0	0
0	0	0	0	0	0	0	0	0.18435	0	0.18435	0	0	0	0	0	0.36277	0	0	0.18435	0	0	0	0	0	1.3763	0.53088	0.18435	0	0	0	0	0	0	2.3492	0	0	0	0.18435	0.36277	0	0	0.18435	0	0	0	0	0	0	0
0	0	0	0.16533	0	0	0	0	0.16533	0	0	0	0	0	0	0.16533	0	0	0	0.16533	0	0	0	0	0	2.1691	0.32635	0	0	0	0	0	0	0	1.2808	0	0.16533	0	0	0.16533	0.32635	0	0	0	0	0	0.16533	0	0	0
0	0	0	0	0	0	0	0	0	0	0	0.83219	0	0	0	0	0	0	0	0	0	0	0	0	0	2.422	0.18526	0.36452	0	0	0	0	0	0	1.3807	0	0	0	0.18526	0	0	0	0.18526	0	0	0	0	0	0	0.18526
0	0	0	0	0	0	0	0	0	0	0	0.34894	0	0	0	0	0	0.1771	0.1771	0	0	0	0	0	0	1.7694	0.66257	0	0	0	0	0	0	0	1.152	0	0	0	0.1771	0	0	0	0.1771	0	0	0	0	0	0	0
0	0	0	0	0.18408	0	0	0	0	0	0.18408	0	0	0.18408	0	0.18408	0	0.18408	0	0	0	0	0	0	0.18408	1.8639	0.6855	0	0	0	0	0	0	0.18408	1.4597	0.18408	0	0	0	0	0	0	0	0	0	0	0	0	0	0
0	0	0	0.22	0.79926	0	0	0	0	0	0	0.43017	0	0.62404	0	0.22	0	0	0	0	0	0	0	0.22	0	2.0374	0.22	0.22	0	0	0	0	0	0	0.62404	0	0	0.22	0	0	0	0	0.79926	0	0	0	0	0	0	0
0	0	0	0	0	0	0	0	0	0	0.21976	0.21976	0	0	0	0.21976	0	0.21976	0	0	0	0	0	0	0	1.2226	0.21976	0	0	0	0	0	0	0	0.42972	0	0.21976	0.21976	0	0.42972	0	0	0.21976	0	0	0	0	0	0	0
0	0	0	0	0	0	0	0.21599	0	0	0	0.78693	0	0	0	0	0	0	0	0	0	0	0	0	0	1.3216	0.21599	0.78693	0	0	0	0	0.21599	0	1.2079	0	0	0	0	0.21599	0	0	0.21599	0	0	0	0	0	0	0
0	0	0	0	0.20891	0	0	0.20891	0	0	0	0	0	0	0	0	0	0	0	0	0	0	0	0.40935	0.20891	1.8013	0	0.20891	0	0	0	0	0.20891	0	1.0555	0	0	0	0	0	0.20891	0	0.40935	0	0	0	0.20891	0	0	0.20891
0	0	0	0.21876	0	0	0	0	0	0	0	0	0	0.21876	0	0	0	0	0	0	0	0	0	0	0	1.7002	0	0	0	0	0	0	0	0.21876	0.62086	0	0	0	0.42784	0.42784	0.21876	0	0.79545	0	0	0	0.21876	0	0	0
0	0	0	0	0	0	0	0	0.24288	0	0	0.24288	0	0	0	0.24288	0	0	0	0	0	0	0	0	0	2.6252	1.1789	1.0328	0	0	0	0	0	0	1.5328	0	0	0	0	0.24288	0	0	0	0	0	0	0	0	0.24288	0
0	0	0	0.63758	0	0	0	0	0	0	1.1165	0.33456	0	0	0	0	0	0	0	0	0	0	0	0	0	1.7283	0.33456	0	0	0	0	0	0.33456	0	0.89719	0	0	0.33456	0.63758	0	0	0	0.33456	0	0	0	0.33456	0	0	0
0	0	0	0.36708	0	0	0	0.36708	0	0	0	1.6936	0	0	0	0	0	0	0.36708	0.36708	0.36708	0	0	0	0	2.2886	1.5511	0	0	0	0	0	0	0	1.3872	0	0	0.36708	0.69375	0	0	0.36708	0	0	0	0	0	0	0	0
0	0	0	0.44	0.44	0	0	0	0	0	0	1.3588	0	0	0	0	0	0	0	0	0	0.44	0	0	0	1.5589	0.44	0	0	0	0	0	0	0	1.3588	0	0	0	0	1.1163	0	0	0.44	0	0	0	0	0	0	0
0	0	0	0.25122	0	0	0	0.1266	0	0	0.59833	0.80033	0	0	0	0.1266	0.1266	0	0	0	0	0	0	0	0.1266	1.9455	0.48813	0.1266	0	0	0	0	0	0	1.5121	0.37216	0	0.25122	0	0.37216	0.1266	0	0.25122	0	0	0	0.25122	0	0	0
0	0	0	0	0	0	0	0.24207	0	0	0.47124	1.3064	0	0	0	0.67975	0	0	0	0.24207	0	0.24207	0	0	0	1.3064	0	0.47124	0	0	0	0	0	0	1.3064	0	0	0	0.67975	0.24207	0	0	0.67975	0	0	0	0	0	0	0
0	0	0	0	0	0	0	0	0	0	0	0	0	0	0	0	0	0	0.29631	0	0	0	0	0	0.29631	1.995	0	0.29631	0	0	0.29631	0	0	0	2.5421	0	0	0	0.29631	0	0	0	0.29631	0	0	0	0	0	0	0
0	0	0	0.33291	0	0	0	0	0	0	0	1.459	0	0.33291	0	0	0	0	0	0	0	0	0	0	0	2.0271	0.89355	0.63471	0	0	0	0	0	0	0.33291	0	0	0	0	0	0	0	0	0	0	0	0.33291	0	0	0
0	0	0	0	0	0	0	0	0.68309	0	0	0.68309	0	0	0	0	0	0	0	0	0	0	0	0	0	0.68309	0	0.68309	0	0	0	0	0	0	0.68309	0	0	0	0	0	0	0	1.1808	0	0	0	0	0	0	0
0	0	0	0	0	0	0	0	0	0	0	0	0	0	0	0.35544	0	0	0	0	0	0.35544	0	0	0.35544	2.6294	0	0.35544	0	0	0	0	0	0	2.1776	0	0	0	0	0	0	0	0.94288	0	0.35544	0	0	0	0	0
0	0	0	0.11442	0	0	0	0.11442	0.11442	0	0	0.22737	0	0	0	0	0	0	0	0	0	0.11442	0	0	0.22737	1.6556	0.33755	0	0.11442	0	0.11442	0	0.11442	0	1.1239	0.11442	0	0.11442	1.4207	0.11442	0.22737	0	0.22737	0	0	0	0.11442	0	0.11442	0
0	0	0	0	0	0	0	0.23768	0	0	0	0.46311	0	0	0	0	0	0	0	0.23768	0	0	0	0	0	1.7795	0.46311	0.23768	0	0	0	0	0	0	1.407	0	0	0.23768	2.1136	0	0	0	0.23768	0	0	0	0	0	0.23768	0
0	0.19342	0	0	0	0	0	0	0.19342	0	0.19342	0	0	0	0.19342	0	0.55496	0	0	0	0	0	0	0	0.19342	2.1609	0.19342	0	0	0	0	0	0	0	0.86225	0	0	0	2.3242	0.19342	0	0	0	0	0	0	0.19342	0.19342	0	0
0	0	0	0	0	0	0	0	0	0	0	0.26907	0	0	0	0	0	0	0	0	0.26907	0	0	0.26907	0	2.6166	0	0.26907	0	0	0	0	0	0	1.4009	0	0	0	0	0	0.26907	0	0	0	0	0	0	0	0	0
0	0	0	0	0	0	0	0	0	0	0	0.96361	0	0	0	0	0	0.53415	0	0	0	0	0	0	0	2.5176	0	0.53415	0	0	0	0	0	0	0.96361	0	0	0.53415	0	0	0	0	0	0	0	0	0.53415	0	0	0
0	0	0	0.60821	0	0	0	0	0	0	0	0	0	0	0	0	0.60821	0	0	0	1.0741	0	0	0	0	1.4161	0.60821	0.60821	0	0	0	0	0	0	1.0741	0	0	0	1.8894	1.0741	0	0	0	0	0	0	0	0	0	0
0	0	0	0	0	0	0	0	0	0	0.16117	0.31833	0	0	0	0	0	0.16117	0	0	0	0.16117	0	0.16117	0	2.1441	0.73993	0	0	0	0	0	0	0	1.5567	0.16117	0	0	1.2588	0.31833	0.46829	0	0.16117	0	0	0	0	0	0	0
0	0	0	0.18214	0	0	0	0	0	0	0	0	0	0	0	0	0	0	0	0.35857	0	0	0	0	0	2.3016	0.67917	0.18214	0	0	0	0	0	0	2.612	0	0.18214	0	0.18214	0	0	0	1.1753	0.94961	0	0.18214	0.35857	0	0	0
0	0	0	0	0	0	0	0	0	0	0.20471	0.40142	0.20471	0.40142	0	0	0	0	0	0	0	0	0	0	0	2.4882	0	0	0	0	0	0	0	0	0.58456	0	0.20471	0	2.4536	0.40142	0.20471	0	0	0	0	0	0	0.20471	0.20471	0
0.25054	0	0	0	0.25054	0	0	0	0.70072	0	0	0.8903	0	0	0	0	0.25054	0.25054	0	0	0	0	0	0.25054	0	1.9778	0.70072	0.70072	0	0.25054	0	0	0	0	1.4549	0	0	0	0.70072	0	0.25054	0	0.25054	0	0	0	0.48687	0	0	0
0	0	0	0.62183	0	0	0	0	0	0	0	0.62183	0	0	0	0	0	0	0	0	0	0	0	0	0	2.6843	0	0.62183	0	0	0	0	0	0	1.4383	0	0	0	0	0	0	0	0	0	0	0	0	0	0	0
0.040975	0	0	0.081882	0.20353	0	0.040975	0.12265	0.12265	0	0.32229	0.43683	0.040975	0	0	0.081882	0.51038	0	0.081882	0.040975	0.040975	0	0	0.12265	0.081882	2.2112	0.081882	0.61607	0	0	0	0	0	0.040975	0.12265	0	0	0.040975	1.8542	0.20353	0.20353	0	0.24351	0	0	0	0.20353	0.12265	0.081882	0.081882
0.057795	0	0	0	0.057795	0	0	0.22929	0.1154	0	0.057795	0.69455	0.057795	0	0	0.28525	0.49942	0.057795	0.1154	0	0	0	0	0.1154	0.1154	1.8912	0.28525	0.22929	0.057795	0	0	0	0.057795	0	1.3469	0.057795	0	0.057795	0.90999	0.17262	0.17262	0	0.22929	0	0	0	0.057795	0	0.17262	0
0	0	0	0.1539	0	0	0	0	0	0	0.30431	0	0.1539	0.1539	0	0	0.1539	0	0.1539	0	0	0	0	0	0	2.4172	0.30431	0.44836	0	0	0	0	0	0	2.0214	0	0.1539	0	1.2195	0.44836	0.82885	0	0.58424	0	0.1539	0	0.30431	0	0	0
0	0	0	0	0.36655	0	0	0	0.36655	0	0.36655	0.18633	0	0	0	0.69285	0.36655	0.18633	0	0	0.18633	0	0	0.18633	0	2.3598	0.53616	0.18633	0	0	0	0	0	0	0	0	0	0	1.818	0.18633	0	0	0.83614	0	0	0	0	0	0	0
0	0	0	0.13551	0.13551	0	0	0	0.26861	0	0.13551	0	0.13551	0	0	0	0	0	0	0	0	0	0	0.26861	0	2.3947	0.13551	0.63589	0	0	0	0	0	0	0.39724	0	0.13551	0.13551	1.0308	0.51995	0.74476	0	0	0	0	0	0	0.13551	0.13551	0
0.14395	0	0	0.28502	0	0	0	0.14395	0.28502	0	0.14395	0.54968	0.14395	0.14395	0	0	0.42081	0	0	0	0	0.14395	0	0.14395	0.28502	2.0337	0.42081	0.28502	0	0	0	0	0	0	0.88922	0.14395	0	0.14395	1.8732	0	0.14395	0	0.54968	0	0	0	0	0	0	0
0.20504	0.20504	0	0.58543	0	0	0	0.40205	0	0	0.20504	0.58543	0	0	0	0	0	0	0	0	0	0	0	0	0.20504	1.9685	1.1641	0.90411	0	0	0.20504	0	0.20504	0	1.7833	0	0	0	1.639	0	0.20504	0	0.20504	0	0	0	0.20504	0.20504	0.20504	0
0	0	0	0.19297	0	0.19297	0.19297	0	0	0	0	0.3792	0	0	0	0.19297	0.86063	0	0	0	0	0	0	0	0	2.495	0.19297	0.19297	0	0.19297	0	0	0	0	0.86063	0	0	0.19297	1.6562	0	0	0.19297	0.3792	0	0	0	0.19297	0.19297	0	0
0	0	0	0	0.86385	0	0	0	0	0	0.24149	0.24149	0	0	0	0	0.24149	0	0	0	0	0	0	0.24149	0	2.1294	0.47017	0.6783	0	0	0	0	0	0	0	0	0	0	1.7948	0.47017	0.47017	0	0.47017	0	0	0	0.24149	0	0	0
0	0	0	0	0	0	0	0	0	0	0	0	0	0	0	0.26135	0	0	0	0	0	0	0	0	0	2.6633	0	0	0	0	0	0	0.26135	0	2.6994	0	0	0	0	0	0	0	0	0	0	0.26135	0	0	0	0
0	0	0	0	0.27073	0	0.27073	0.52381	0	0	0	0.52381	0	0	0	0.52381	0.27073	0	0	0.27073	0	0	0	0.27073	0	1.5265	0	0.74987	0	0.52381	0	0	0	0	0.27073	0	0.27073	0.27073	1.9828	0.94778	0	0	0	0	0	0	0	0.27073	0.27073	0
0	0	0	0.23858	0.46478	0	0	0	0.23858	0	0.23858	0	0	0	0	0.23858	0.85525	0	0.23858	0.23858	0	0.23858	0	0.46478	0	1.8591	0.46478	0.23858	0	0	0	0	0	0	0	0	0	0	1.9962	0.46478	0.46478	0	0	0	0	0	0.46478	0	0	0
0.32473	0	0	0	0	0	0	0	0	0	0	0	0	0	0	0	0	0	0	0	0	0	0	0	0.32473	0.87528	0	0.62037	0.32473	0	0	0	0	0	0.87528	0	0	0	1.9106	0	0.32473	0	0	0	0	0	0	0	0	0
0	0	0	0	0	0	0	0	0	0	0	0.70519	0	0	0	0	0	0	0	0	0	0	0	0	0	1.4039	0.70519	0.70519	0	0	0	0	0	0	2.3072	0	0	0	0	0	0	0	0.37379	0	0	0	0	0.37379	0	0
0	0	0	0	0	0	0	0.28498	0	0	0	0	0	0	0	0	0.54961	0	0	0	0	0	0	0	0	2.1724	0.7838	0.7838	0	0	0	0	0	0	0.28498	0.28498	0	0.28498	1.4534	0.7838	0	0	0.7838	0	0	0	0	0	0	0
0	0	0	0.27008	0.27008	0	0	0.52263	0	0	0.7483	0	0	0	0	0	0.27008	0	0	0	0.52263	0	0	0	0	1.8207	0.27008	0	0	0	0	0	0	0	1.2701	0	0	0	2.4002	0	0.27008	0	0.52263	0	0	0	0.52263	0	0	0
0	0	0	0	0	0	0	0	0.33161	0.33161	0	0	0	0	0	0.33161	0.33161	0	0	0.63244	0	0	0	0	0.63244	2.7472	0	1.1091	0	0	0	0	0	0	0.63244	0	1.1091	0	0.63244	0.89066	0	0	0	0	0	0	0	0.33161	0	0
0	0	0	0	0	0	0	0	0	0	0	0	0	0	0	0	0	0	0	0	0	0	0	0	0	2.071	0.34781	0.66061	0	0	0	0	0	0	0.34781	0	0.34781	0	1.3379	0.66061	0.34781	0	0.66061	0	0	0	0	0	0	0
0	0	0	0.29263	0	0	0.29263	0	0.29263	0	0	0.80177	0	0.29263	0	0	0.56337	0	0.29263	0	0	0	0	0	0	2.4307	0.80177	0.56337	0	0	0	0	0	0	1.4779	0	0	0	2.6193	0	0	0	0.29263	0	0	0.29263	0.29263	0	0	0
0	0	0	0	0	0	0	0	0	0	0	0	0	0	0	0	0	0	0.89355	0	0	0	0	0	0	1.459	0.48893	0	0	0	0	0	0	0	0.89355	0	0	0	0	0.89355	0	0	0.89355	0	0	0	0	0	0	0
0	0	0	0	0	0	0	0	0	0	0	0	0	0	0	0	0	0	0	0	0	0	0	0	0	2.6791	0	1.127	0	0	0	0	0	0	2.3471	0	0.33879	0	0	0	0	0.33879	2.5266	1.127	0	0	0	0	0	0
0	0	0	0	0	0	0	0.77732	0	0	0	0	0	0	0	0.41683	0	0	0	0	0	0	0	0.77732	0	1.0705	0.41683	0.41683	0	0	0	0	0	0	0	0	0.41683	0	0	0	0	0	0	0	0	0	0	0	0	0
0	0	0	0	0	0	0	0	0	0	0.56965	0	0	0	0	0	0	0	0	0.56965	0	0	0	0	0	1.0172	0	0	0	0	0	0	0	0	1.82	0	0	0	0	0.56965	1.0172	0	0.56965	0	0	0	0	0	0	0
0	0	0	0	0	0	0	0	0.98146	0	0	0.98146	0	0.54588	0	0.54588	0	0.54588	0	0	0	0	0	0	0	2.2281	0	0	0	0	0	0	0	0	0.54588	0	0	0	0.54588	0	0.54588	0	0	0	0	0	0	0	0	0
0	0	0	0	0	0	0	0.57908	0	0	0	0	0	0	0	0	0	0	0	0	0	0	0	0	0	2.9131	0	1.0312	0	0	0	0	0	0	1.0312	0	0	0	1.0312	0	1.0312	0	2.0119	0.57908	0	0	0.57908	0	0	0
0	0	0	0	0	0	0	0	0	0	0.6951	0.6951	0	0	0	0	0	0	0	0	0	0	0	0	0	1.5531	0.6951	0	0	0	0	0	0	0	1.8215	0	0	0	0	0	1.1975	0	0.6951	0	0	0	0	0	0	0
0	0	0	0	0	0	0	0.83054	0	0	0	1.3786	0	0	0	0	0	0	0	0	0	0	0	0	0	1.3786	0	0	0	0	0	0	0	0	1.3786	0	0	0	1.3786	0	0	0	0	0	0	0	0	0	0	0
0	0	0	0	0	0	0	0	0	0	0.71129	0.71129	0	0	0	0	0	0	1.2198	0	0	0	0	0	0	0.71129	0	0	0	0	0	0	0	1.2198	0	0.71129	0	0	0	0	0	0	0.71129	1.5776	0	0	0	0	0	0
0	0	0	0	0	0	0	0	0	0	0	0	0	0	0	0	0	0	0	0	0	0	0	0.66061	0	2.9918	0	0	0	0	0	0	0	0	0	0	0	0	0.66061	0	0	0	0	1.5	0	0	0	0	0	0
0	0	0	0	0	0	0	0	0	0	0	2.3066	0	0	0	0	0	0	0	0	0	0	0.87715	0	0	1.8128	0	1.4383	0	0	0	0	0	0	0.87715	0	0	0	0	0	0	0	0	0	0	0	0	0.87715	0	0
0	0	0	0	0	0	0	0	0	0	0	0	0	0	0	0	0	0	0.68396	0	0	0	0	0	0	2.0174	0	0	0	0	0	0	0	0	2.3452	0	0	0	0	0	0.68396	0	1.182	0	0	0	0	0	0	0
0	0	0	0	0	0	0	0	0	0	0	0	0	0	0	0	0	0	0	0	0	0	0.87158	0	0	2.2988	0	0	0	0	0	0	0.87158	0	1.8053	0	0	0	0.87158	0	0.87158	0	2.0812	0	0	0	0.87158	0	0	0
0	0	0	0	0.74024	0	0	0.74024	0	0	0	0	0	0	0	0	0	0	0	0	0	0	0	0	0	2.5674	0	0	0	0	0	0	0	0	0.74024	0	0	0	0.74024	0	0	0	0	0	0	0	0	0	0	0
0	0	0	0	0	0	0	0.98754	0	0	0	0	0	0	0	0	0.98754	0	0.98754	0	0	0	0	0	0	1.5751	0.98754	0	0	0	0	0	0	0	0.98754	0	0	0	1.5751	0	0	0	0	0	0	0	0	0	0	0
0	0	0	0	0	0	0	0	0	0	0	0.71318	0	0	0	0	0	0	0	0	0	0	0	0	0	1.5804	0.71318	0	0	0	0	0	0	0	0.71318	0	0	0	0	0	0	0	0	0	0	0	0	0	0	0
0	0	0	0.88492	0	0	0	0	0	0	0	0.88492	0	0	0	0	0	0	0	0	0	0	0	0.88492	0	1.4481	0.88492	0	0	0	0	0	0	0	0	0	0	0	0	0	0	0	0	0	0	0	0	0	0	0
0	0	0	0	0	0	0	0	0.78493	0	0	0.78493	0	0	0	0	0	0	0	0	0	0	0	0	0	3.0389	0	1.319	0	0	0	0	0	0	0	0.78493	0	0	0.78493	0	0.78493	0	0	0	0	0	0	0	0.78493	0
0	0	0	0	0	0	0	0	0	0	0	0	0	0	0	0	0	0	0	0	0.82864	0	0	0	0	2.4169	0	0	0	0	0	0	0	0	2.4169	0	0	0	0	0.82864	0	0	0	0	0	0	0	0	0	0
0	0	0	0	0	0	0	0	0	0	0.895	0	0	0	0	0	0	0	0	0	0	0	0	0	0	1.4608	0	0	0	0	0	0	0	0	0.895	0	0	0	0	0	0	0	1.4608	0	0	0	0	0	0	0
0	0	0	0	0	0	0	0	0	0	0.23785	0.46343	0	0	0	0	0	0	0	0	0	0	0	0.23785	0	1.5133	0.46343	0.46343	0.23785	0	0	0	0	0	0.46343	0.23785	0	0	0.46343	0.46343	1.0163	0	0.23785	0	0	0	0	0	0	0
0.28871	0	0	0.28871	0.28871	0	0	0	0.28871	0.28871	0	0.99725	0	0	0	0	0	0	0	0	0	0	0.28871	0	0	1.5869	0	0.55633	0.28871	0	0	0	0	0	0.55633	0	0	0	1.3291	0.99725	0	0	0.28871	0	0	0	0	0	0	0
0.62849	0	0	0.62849	0	0	0	0.62849	0	0	0.62849	0.62849	0	0	0	0	0	0	0	0	0	0	0	0	0	1.1034	1.1034	0	0.62849	0	0	0	0	0	1.1034	0	0	0	0.62849	0	0	0	0	0	0	0	0	0	0	0
0.10901	0	0	0.21676	0	0	0	0	0	0	0.5221	0.32209	0	0	0	0	0.10901	0	0	0	0	0	0	0	0.10901	2.0509	0.42409	0.10901	0.10901	0.10901	0	0	0	0	1.085	0	0	0.21676	0	0.10901	0.21676	0	0.42409	0	0	0	0.42409	0	0	0
0	0	0	0.14653	0	0	0	0.14653	0.14653	0	0.14653	0.90202	0	0	0	0	0.14653	0	0	0	0	0	0	0	0	2.0876	0.68134	0.42799	0	0.14653	0	0	0	0	1.2583	0	0	0	0	0.29003	0.14653	0	0.14653	0	0	0	0.14653	0	0.14653	0
0.1132	0	0	0	0	0	0	0	0	0	0.54051	0.81446	0	0	0	0.1132	0	0.1132	0	0	0	0	0	0	0.1132	1.6457	0.54051	0.22498	0	0	0	0	0	0	1.4623	0	0	0	0.43949	0	0	0	0.81446	0	0	0	0	0	0	0.1132
0	0	0	0.14407	0.14407	0	0	0	0	0	0.28526	0	0	0	0	0.14407	0	0	0	0	0	0	0	0	0	1.4543	0.14407	0.28526	0	0	0	0	0	0	0.42115	0	0	0.14407	0.67129	0.88983	0.14407	0	0.14407	0	0	0	0.14407	0.14407	0	0
0	0	0	0	0	0	0	0	0.17704	0	0	0.34882	0	0	0	0	0	0	0	0.17704	0	0	0	0	0	0.92852	0.34882	0	0.17704	0	0	0	0	0	1.1517	0	0	0	0.34882	0	0	0	0.80129	0	0	0	0	0	0	0
0	0	0	0	0.16195	0	0	0	0.16195	0.16195	0	0.16195	0	0	0	0.16195	0	0	0	0	0	0.16195	0	0	0	1.987	0	0.47042	0	0	0	0	0	0	1.6246	0	0	0.47042	1.1746	0.31983	0.61174	0	0.86425	0	0	0	0.16195	0	0	0
0	0	0	0.57229	0.15044	0	0	0	0	0	0.15044	0.29761	0.15044	0	0	0	0	0	0	0	0	0	0	0	0	1.114	0.43882	0.29761	0	0	0	0	0	0	1.4936	0	0	0.29761	0	0.29761	0.15044	0	0.15044	0	0	0.15044	0	0	0	0
0.17623	0	0	0.17623	0	0	0	0.34727	0	0	0	1.3365	0	0	0	0	0	0	0	0.17623	0	0	0	0	0.34727	1.9282	0.34727	0.65969	0	0	0	0	0	0	1.0414	0.17623	0	0	0	0	0.17623	0	0.50916	0	0	0	0.34727	0	0.17623	0
0	0	0	0	0.57234	0	0	0.20003	0	0	0	0	0	0	0	0.20003	0.20003	0	0	0	0	0.20003	0	0	0	1.6157	0.20003	0	0.20003	0	0	0	0	0	1.6157	0	0.20003	0	0.39258	0	0.20003	0	0.20003	0	0	0.20003	0	0.20003	0	0
0	0	0	0.22421	0	0	0	0	0	0	0.22421	0.97068	0	0	0	0	0	0	0	0	0	0	0	0	0	1.799	0.43804	0.63478	0	0	0	0	0	0	2.3928	0.22421	0	0	0.63478	0	0	0	0.22421	0	0.22421	0	0.43804	0	0	0
0.19652	0	0	0.19652	0	0	0	0.38592	0	0	0.19652	0.19652	0	0	0	0	0	0	0.19652	0	0	0.19652	0	0.19652	0	0.19652	0.19652	0.38592	0	0	0	0	0	0	1.5195	0	0.19652	0.19652	0.38592	0.19652	0.38592	0	0.38592	0	0	0	0.19652	0	0	0
0	0	0	0.31111	0	0	0	0	0	0	0.31111	0	0	0	0	0	0	0	0	0	0	0	0	0	0	2.3238	0.59633	0.84446	0	0	0	0	0	0	0.59633	0	0.31111	0	0.84446	0.31111	0	0	0.31111	0	0	0	0	0	0	0
0	0	0	0	0	0	0	0	0	0	1.333	0.42793	0	0	0	0	0.42793	0	0	0	0.42793	0	0	0.42793	0	1.333	0.42793	0	0	0	0	0	0	0	0	0	0	1.0926	0.7956	0.42793	0	0	0	0	0	0	0.42793	0	0	0
0	0	0	0.42161	0	0	0	0	0	0	0	0	0	0	0	0.42161	0	0	0	0.42161	0.42161	0	0	0	0	1.5176	0.78522	0	0	0	0	0	0	0	1.8309	0	0	0.42161	0	0	0	0	0	0	0	0	0.42161	0.42161	0	0
0	0	0	0	0	0	0	0	0	0	0.5499	0.5499	0	0	0	0	0	0	0	0	0	0	0	0	0	2.9808	0	0	0	0	0	0	0	0	0.98754	0	0	0	0.5499	0	0	0	0	0	0	0	0	0	0	0
0	0	0	0.12153	0	0	0	0	0.35781	0	0	0.57667	0	0	0.12153	0.12153	0	0	0	0	0	0.12153	0	0.12153	0.12153	1.3037	0.57667	0.12153	0	0	0	0	0	0.12153	1.1735	0.24132	0	0.12153	0.57667	0	0.12153	0	0.24132	0	0	0	0.35781	0.12153	0.24132	0.12153
0	0	0	0	0.48374	0	0	0.24884	0	0	0.36871	0.48374	0	0	0	0	0	0	0	0	0.12538	0	0	0	0.12538	2.1002	0.12538	0	0	0	0	0	0	0	0.88537	0.36871	0	0	0.36871	0.36871	0	0.12538	0.79389	0	0	0	0.12538	0	0	0
0	0.14362	0	0	0.14362	0	0	0.14362	0.14362	0	0.28438	0.28438	0	0.14362	0	0.28438	0.14362	0	0.14362	0	0	0	0	0.14362	0	1.9936	0.14362	0.14362	0	0	0	0	0	0	0.28438	0	0	0	0.28438	0.28438	0.54853	0	0.28438	0	0	0	0.14362	0	0	0
0	0	0	0.32629	0	0	0	0	0	0	0.1653	0.75615	0	0	0	0.1653	0	0	0.1653	0	0	0	0	0	0	1.9154	0.32629	0.32629	0.1653	0	0	0	0.1653	0	2.007	0	0	0.1653	0.32629	0.32629	0.47958	0	0.32629	0	0.1653	0	0.1653	0	0	0
0	0	0	0	0.19458	0	0	0	0	0	0.38224	0.71953	0	0.38224	0	0	0.19458	0	0	0	0	0	0	0	0	2.0246	0	0.19458	0	0	0	0	0	0	0.86648	0	0	0	0.19458	0.55802	0.19458	0	0	0	0	0	0	0	0	0
0.21923	0	0	0	0	0	0	0	0	0	0.21923	0.21923	0	0	0	0	0	0	0	0	0	0	0	0	0	1.9136	0.21923	0	0	0	0	0	0	0	1.4387	0	0	0	0.79691	0.21923	0.42873	0	0.79691	0	0	0	0.42873	0.21923	0	0
0	0	0	0	0	0	0	0.6349	0	0	1.1126	0	0	0	0	0.33302	0	0.33302	0	0	0	0	0	0	0	0.89379	0	0.33302	0	0	0	0	0	0	1.1126	0	0	0	0.6349	1.1126	0.33302	0	0.33302	0	0	0	0.33302	0.33302	0	0
0	0	0	0.39108	0	0	0	0	0	0	0	0.39108	0	0	0	0	0.39108	0	0	0.39108	0	0	0	0	0	2.3537	0	0	0	0	0	0	0	0	2.0974	0	0	0	0.39108	0	0	0	0.73442	0	0	0	0.39108	0	0	0
0	0	0	0.27802	0.14034	0	0	0	0	0	0	0.27802	0	0.14034	0	0	0	0.14034	0	0.14034	0	0	0	0	0	1.2956	0.53703	0.41077	0	0	0	0	0	0	0.65596	0	0	0	0.7673	0	0	0	0.41077	0	0	0	0.14034	0	0	0
0	0	0	0	0	0	0	0	0	0	0	0	0	0	0	0	0	0	0	0	0	0	0	0	0	1.584	0.71556	0.71556	0	0	0	0	0	0	2.5282	0	0	0	1.8535	0	0	0	1.2257	0	0	0	0	0	0	0
0	0	0	0	0	0	0	0	0.27828	0	0.27828	0.41115	0	0.14048	0	0	0	0	0	0.14048	0	0	0	0.14048	0	2.1806	0	0.65653	0	0	0	0	0	0	0.87187	0.14048	0	0	0.27828	0.14048	0.76793	0	0.76793	0	0	0	0.27828	0.14048	0.14048	0
0	0	0	0	0.23937	0	0	0	0	0	0.46625	0	0	0	0	0	0	0	0	0	0	0	0.23937	0	0	1.6158	0.46625	0.23937	0	0	0	0	0	0	0.85759	0.23937	0	0.23937	1.0213	0.23937	0.46625	0	0.23937	0	0	0	0.23937	0	0	0
0	0	0	0.17055	0.17055	0	0	0	0	0.17055	0.33638	0.64076	0	0	0	0	0	0	0	0	0	0	0	0	0	1.8965	0.17055	0	0	0	0	0	0	0	1.5412	0	0	0.17055	0.64076	0.49382	0.64076	0	0.77648	0	0	0	0.17055	0	0	0
0	0	0	0	0	0	0	0	0.17938	0	0.35329	0.93822	0	0	0	0	0.17938	0	0	0	0	0	0	0	0	2.1714	1.0553	0.35329	0	0	0	0	0	0	0.67009	0	0	0	0	0.17938	0	0	0.17938	0	0	0	0	0.35329	0.17938	0
0	0	0	0	0.23971	0	0	0.23971	0	0	0	1.0224	0	0	0	0	0	0.23971	0	0	0	0.23971	0	0	0	1.4147	1.0224	0	0	0	0	0	0	0	1.2978	0	0	0	0	0	0.23971	0	0.23971	0	0	0	0	0.23971	0	0
0	0	0	0	0	0	0	1.0823	0.61388	0	0	0	0	0	0	0	0	0.61388	0	0	0	0	0	0	0	1.6883	0	0	0.61388	0	0	0	0	0	1.4254	0	0	1.0823	0	0.61388	0.61388	0	0	0	0	0	0	0	0	0
0	0	0	0.12186	0.77513	0	0	0.24195	0.12186	0	0.77513	0.24195	0	0	0	0	0.12186	0.12186	0	0	0	0	0	0	0.12186	2.1313	0.12186	0.77513	0	0	0	0	0	0	0.67946	0	0	0	0.12186	0.57806	0.47103	0	0.24195	0	0.12186	0	0.12186	0	0	0
0	0	0	0	0.60716	0	0	0.49559	0.25528	0	0	0.12868	0.12868	0	0	0	0	0	0	0	0	0	0	0.49559	0	2.6756	0.60716	0.60716	0	0	0	0	0.25528	0	1.1492	0	0	0	0.12868	0.60716	0.25528	0	0.37803	0	0	0	0.12868	0	0.12868	0
0.15225	0	0	0.3011	0	0	0	0	0	0	0.82146	0.44379	0	0	0	0	0.15225	0	0.15225	0.15225	0	0	0	0.15225	0.44379	2.0503	0.15225	0	0	0	0	0	0	0	1.1237	0.15225	0.3011	0.15225	0.3011	0.15225	0.70445	0	0.3011	0	0	0	0.57852	0	0	0
0	0	0	0	0	0	0	0	0	0	0.21159	0	0	0	0	0.21159	0	0	0	0	0	0	0	0	0	2.0544	0.41439	0.21159	0	0	0	0	0	0	2.0544	0	0	0	0.21159	0.60242	0.41439	0	0.41439	0	0	0	0	0	0	0
0	0	0	0.25625	0	0	0	0	0	0	0.25625	0	0	0	0	0	0	0	0	0	0.49737	0	0	0	0	1.6804	0	0.49737	0	0	0	0	0	0	0.25625	0	0	0.25625	0	0.90679	0.25625	0	0.71477	0	0	0	0	0	0	0
0	0	0	0	0	0	0	0	0	0	1.4679	0.64028	0	0	0	0	0.64028	0	0	0	0	0	0	0	0	1.7328	0	0	0.64028	0	0	0	0	0	1.1203	0	0	0	0	0	0	0	1.1203	0	0	0	0	0.64028	0	0
0	0	0	0	0.654	0	0	0.34399	0.17452	0	0.654	0.34399	0	0	0	0	0	0	0	0	0	0	0	0	0	2.2224	0.17452	0.7917	0	0	0	0	0	0	0.50454	0	0.34399	0.50454	0.7917	0.17452	0	0	0.50454	0	0	0	0.17452	0	0	0
0	0	0	0	0	0	0	0	0	0	0	0	0	0	0	0.24312	0	0	0	0	0	0	0	0	0	2.136	0.24312	0.68236	0	0	0	0	0	0	1.3102	0	0	0.24312	0.86864	0	0.24312	0	0.86864	0	0	0	0	0	0	0
0	0	0	0	0	0	0	0.54702	0	0	0.28354	0	0	0	0	0	0	0	0	0	0	0.28354	0	0	0.28354	1.4488	0	0	0	0	0	0	0	0	0.28354	0.28354	0.28354	0.28354	0.78041	0.28354	0.28354	0	0.28354	0	0	0	0.28354	0	0	0
0	0	0	0	0	0	0	0	0.39993	0	0	0	0	0	0	0	0	0	0.39993	0	0	0	0	0	0	1.6338	1.0363	0.39993	0	0	0	0	0	0	1.4673	0	0	0	0.74926	0.39993	1.0363	0	0.74926	0	0	0	0	0	0	0
0	0	0	0	0	0	0	0	0	0	0	0	0	0	0	0.37544	0	0	0	0	0	0	0	0.37544	0	2.516	0	0.37544	0	0	0	0	0	0	1.2153	0	0	0.70799	0.37544	0	0.37544	0	0.37544	0	0	0	0	0	0	0
0	0	0	0	0	0	0	0	0	0	0	0	0	0	0	0	0	0	0	0	0	0	0.53552	0.53552	0	0	0	0.53552	0.53552	0	0	0	0	0	1.2929	0	0	0	0.96571	0	0.53552	0	0.96571	0	0	0	0	0	0	0
0	0	0	0.81439	0	0.81439	0	0	0	0	0	0	0	0	0	0	0	0	0	0	0	0	0	0	0	2.0008	0	0	0	0	0	0	0	0	1.3576	0	0	0.81439	0	0	0.81439	0	0	0	0	0	0	0	0	0
0	0	0	0.17593	0.34668	0	0	0	0.17593	0	0.17593	0	0	0.17593	0	0.34668	0.17593	0	0	0	0.17593	0.34668	0	0.34668	0.17593	2.5502	0	0.92386	0	0	0	0	0	0	1.7024	0	0	0	0.34668	0.50833	0.79706	0	0.50833	0	0	0	0	0	0	0
0	0	0	0	0	0	0	0	0	0	0	0	0	0	0	0	0	0	0	0	0	0	0	0	0	2.6527	0	0.79589	0	0	0	0	0	0	0.79589	0	0	0	0	0	0.79589	0	0	0	0	0	0	0	0	0
0	0	0	0	0	0	0	0.25172	0	0	0.25172	0	0	0	0	0.25172	0.25172	0	0	0	0	0	0	0	0	1.6634	0	0.25172	0.25172	0	0	0	0	0	0.25172	0.25172	0	0	0.25172	0.70365	0.70365	0	0.48905	0	0	0	0	0	0	0
0	0	0	0	0	0	0	0	0	0	0.3095	0	0	0	0	0	0	0	0	0.3095	0	0	0	0.3095	0	1.7633	0.59347	0.59347	0	0	0	0	0	0	0.3095	0	0	0	0	0.3095	0	0	0.3095	0	0	0	0.3095	0	0	0
0	0	0	0	1.8053	0	0	1.8053	0	0	0	0	0	0	0	0	0	0	0	0	0	0	0	0	0	2.4781	0	0	0	0	0	0	0	0	0	0	0	0	1.1832	0	2.1958	0	1.1832	0	0	0	0	0	0	0
0	0	0	0.35064	1.2855	0	0.11901	0.35064	0.11901	0	0.11901	0.75978	0	0	0	0.23637	0	0	0	0.11901	0.11901	0	0	0.35064	0	2.58	0.56577	0.75978	0.11901	0	0	0	0	0	1.6491	0	0	0	0.23637	0.11901	0.23637	0	0.23637	0	0	0	0	0	0	0
0.18695	0	0	0	0.18695	0	0	0	0	0	0	0.18695	0	0	0	0.18695	0.36774	0.18695	0	0	0	0	0	0.36774	0	2.5831	0.18695	1.0883	0	0	0	0	0	0	0.83845	0.18695	0.18695	0.18695	0	0.53782	0.53782	0	0	0	0	0	0	0	0	0
0	0	0	0	0	0	0	0.74861	0	0	0	0	0	0	0	0	0	0	0	0	0	0	0	0.39954	0.20372	1.7074	0.39954	0.20372	0.20372	0	0	0	0	0	1.9041	0	0	0	1.1587	0.74861	0.58197	0	1.1587	0	0.20372	0	0	0	0	0
0	0	0	0.13162	0.9204	0	0	0.26102	0.13162	0	0.13162	0	0	0	0	0.26102	0	0	0.13162	0	0.26102	0	0.13162	0.72639	0	1.4926	0	0.82658	0	0	0	0	0	0	0.5061	0	0.26102	0	0.5061	1.1678	0.26102	0	0.61957	0	0	0	0.26102	0.13162	0.13162	0
0	0	0	0	1.0753	0	0	0.78125	0	0	0	0.60903	0	0	0	0	0.41921	0	0	0	0	0	0	0.21416	0	2.8268	0	0.41921	0	0	0	0	0.41921	0	0.41921	0	0	0	2.4257	0.41921	0	0	0.60903	0	0	0	0.21416	0	0.21416	0.21416
0	0	0	0	0.26652	0	0	0	0.26652	0	0	0	0	0	0	0.26652	0	0	0	0	0	0	0	0	0	1.718	0	0.26652	0	0	0	0.51615	0	0	0	0	0	0	0	1.3923	0.93598	0	0	0	0	0	0.26652	0	0	0
0.49571	0	0	0	0	0	0	0.25535	0	0	0.25535	0	0	0	0	0	0	0.25535	0.25535	0	0.71255	0	0	0	0	0.71255	0	0.25535	0	0	0.25535	0	0.25535	0	1.3538	0	0	0	1.9253	0	0.71255	0	0.90419	0	0	0	0	0	0	0
0	0	0	0	0.22243	0	0	0.80668	0	0	0	0	0	0	0	0.22243	0	0	0	0	0	0	0	0.22243	0	2.8128	0.43471	0.96462	0	0	0	0.22243	0	0	1.716	0.22243	0	0.63024	0.22243	0.22243	0.22243	0	0.43471	0	0	0	0	0	0	0
0	0	0	0	0	0	0	0	0	0	0	0.30114	0	0	0	0	0	0	0	0	0	0	0	0	0	1.5046	0.5786	0.82156	0	0	0	0	0	0	1.5046	0	0	0	0	0	0	0	0	0	0	0	0.5786	0	0	0
0	0	0	0	0	0	0	0.31546	0.31546	0	0	0.60403	0	0	0	0	0	0	0	0.31546	0	0	0	0	0	1.7819	0.31546	0	0	0	0	0	0	0	0	0	0	0	1.7819	0	0.31546	0	0	0	0	0	0	0.31546	0.31546	0
0	0	0	0	0	0	0	0	0	0	0.9589	0	0	0	0	0	0	0	0	0	0	0	0	0	0	2.6508	0	0.68661	0	0	0	0	0	0	0.3629	0	0	0	0.3629	0.3629	0.3629	0	0.9589	0	0	0	0	0	0	0
0	0	0	0	0.58117	0	0	0.30258	0.30258	0	1.0343	0	0	0	0	0	0.30258	0	0	0	0	0	0	0	0	1.7414	0	0.30258	0	0	0	0	0	0	1.3713	0.30258	0	0.30258	0.58117	0.30258	0.30258	0	0.82488	0	0	0	0	0	0.58117	0
0	0	0	0	0.67019	0	0	0.67019	0	0	0	0	0	0	0	0	0.67019	0	0	0	0	0	0	0	0	1.5149	0	0	0	0	0	0	0	0	0	0	0	0	0	0	0.67019	0	0	0	0	0.67019	0.67019	0.67019	0	0
0	0	0	0	0	0	0	0.54191	0	0	0.54191	0	0	0	0	0	0.54191	0	0	0	0	0	0	0.54191	0	1.768	0	0	0.54191	0	0	0	0	0	2.4392	0.54191	0	0.54191	0	0.54191	0	0	0.97544	0	0	0	0	0	0	0
0	0	0	0	0.94315	0	0	0	0	0	0	0.94315	0	0	0	0	0	0	0	0	0	0	0	0.94315	0	1.8999	0.94315	0.94315	0	0	0	0	0	0	2.1779	0	0	0	1.8999	0	1.8999	0	0.94315	0	0	0	0	0	0	0
0	0	0	0	0	0	0	0.34651	0.17583	0.17583	0.79671	0	0	0	0	0	0	0.17583	0	0	0.50808	0	0	0.17583	0.17583	1.7626	0	0.17583	0	0	0	0	0.17583	0	1.3345	0	0	0	1.0396	0.17583	0.50808	0	0.92348	0	0	0	0.50808	0	0	0
0	0	0	0	0.83228	0	0	0	0.23088	0	0.23088	0.99317	0	0	0	0	0.23088	0	0	0	0	0	0	0	0.23088	1.2651	0.23088	0.23088	0	0	0	0	0	0	0.65169	0	0	0.45048	0.45048	0	0.23088	0	0	0	0	0	0.23088	0	0	0
0	0	0	0	1.3537	0	0	0.43757	0	0	0.43757	0	0	0	0	0.14999	0.14999	0	0	0	0	0	0	0	0.14999	2.4449	0	0.43757	0	0	0	0	0	0	0.43757	0	0	0.43757	0.29674	0.29674	0.69537	0	0.14999	0	0.14999	0	0	0	0.14999	0
0	0	0	0.18337	1.0728	0	0	0.52828	0	0	0.82513	0	0	0	0	0.52828	0.52828	0	0	0	0	0	0	0.82513	0.18337	2.4118	0	0.18337	0	0	0	0	0	0	0.18337	0	0	0	0.18337	0.36091	0	0	0.52828	0	0	0	0.52828	0	0	0
0	0	0	0	0	0	0	0.47006	0	0	0.24143	0	0	0	0	0	0	0	0	0	0	0	0	0	0	1.9415	0	0	0.24143	0	0	0	0	0	1.4212	0	0	0	0.67816	0.86368	0.24143	0	0.47006	0	0	0	0	0	0	0
0	0	0	0.2845	1.2415	0	0	0.66969	0	0	0.66969	0	0	0	0	0	0	0	0	0	0.14368	0	0	0	0.14368	2.5907	0.14368	0.9858	0	0	0	0	0	0	0.2845	0	0	0.14368	0.42006	1.2415	0.54874	0	0.54874	0	0	0	0	0	0	0
0	0	0	0.10571	0.68623	0	0	0.31261	0.10571	0	0.76916	0	0	0.21027	0	0.10571	0	0	0.10571	0.10571	0	0	0	0.10571	0	2.4978	0	0.68623	0	0	0	0	0	0	0	0	0.10571	0.21027	0	0.68623	0.41189	0	0.59899	0.10571	0	0	0.10571	0	0	0
0	0	0	0	0.26295	0.13261	0	0.13261	0	0	0.26295	0.26295	0.13261	0	0	0.26295	0.13261	0	0	0	0	0.13261	0	0.26295	0	2.0923	0	0.3891	0	0	0	0	0	0	0.83171	0	0.13261	0.13261	0.3891	0.3891	1.2468	0	0.83171	0	0	0	0	0	0	0
0	0	0	0.13429	0	0	0	0.51564	0.26624	0	0.51564	0	0	0	0	0.13429	0	0	0	0	0.13429	0	0	0	0	2.0378	0	0.51564	0	0	0	0	0	0	0.84041	0	0	0.13429	0.73905	0.63081	0.73905	0	0.84041	0	0	0	0	0.13429	0	0.13429
0	0	0	0	1.2492	0.094006	0	0.57903	0.18719	0	0.69567	0.047055	0	0	0	0.14075	0.094006	0.14075	0.14075	0.094006	0.18719	0	0.047055	0.18719	0	2.5036	0	0.83936	0	0	0.047055	0	0	0	0.23324	0	0.047055	0.094006	0.9702	0.76918	0.61876	0	0.49707	0	0.047055	0	0.18719	0.047055	0.047055	0
0	0	0	0.18984	1.3103	0.18984	0	1.567	0	0	0.18984	0.18984	0	0.18984	0	0.37324	0	0	0.70426	0	0.37324	0	0	0.18984	0	2.0973	0.18984	0.84914	0	0	0	0	0	0	1.567	0	0.18984	0	0.18984	0.37324	0.84914	0	1.1007	0	0	0	0	0.18984	0	0
0	0	0	0	1.2746	0	0	0.52518	0	0	0.52518	0	0	0	0	0	0	0	0.35869	0	0	0	0	0	0.18221	1.8541	0	0.52518	0	0	0	0	0.18221	0	0.35869	0	0	0	1.366	0.35869	0	0	0.18221	0	0	0	0	0	0	0.18221
0	0	0	0	0	0	0	0.3753	0	0	0.70776	0	0	0	0	0	0	0	0	0	0	0	0	0	0	2.233	0.3753	1.2149	0	0	0	0	0	0	0.3753	0	0	0	1.2149	0.3753	0.70776	0	1.5723	0	0	0	0	0	0	0
0	0	0	0	0.63149	0	0	0	0	0	1.4538	0	0	0	0	0	0	0	0	0	0	0	0	0	0	1.4538	0	0	0	0	0.63149	0	0	0	0	0	0	0	1.1077	0	1.1077	0	0.63149	0	0	0	0	0	0	0
0	0	0	0	0.82864	0	0	0	0	0	0	0	0	0	0	0	0	0	0	0	0	0	0	0.82864	0.82864	2.238	0	0	0	0	0	0	0	0	1.7466	0	0.82864	0	1.3762	0	1.3762	0	0	0	0	0	0	0	0	0
0	0	0	0	1.638	0	0	0.75213	0	0	0	0	0	0	0	0	0	0	0.75213	0	0	0	0	0	0.75213	2.1247	0	0.75213	0	0	0	0	0	0	0	0	0	0	0	0	0	0	0.75213	0	0	0	0	0	0	0
0	0	0	0	0	0	0	0	0	0	0	0	0	0	0	0.88492	0	0	0	0	0	0	0	0	0	2.3174	0	0	0	0	0	0	0	0	0.88492	0	0	0	0.88492	0	0	0	0	0	0	0	0	0	0	0
0	0	0	0.53653	0.53653	0	0	0.53653	0.18646	0	0.36681	0	0	0	0	0	0.18646	0	0	0	0.36681	0	0	0.53653	0	2.4284	0	0.6933	0	0	0	0	0.18646	0	0.18646	0	0	0.18646	0.36681	0	0.18646	0	0.18646	0	0	0	0	0	0	0
0	0	0	0	0.27124	0	0	0.52473	0	0	0.27124	0	0	0	0	0	0	0	0	0	0	0	0	0.27124	0.52473	2.4526	0	0.9492	0	0	0	0	0	0	0.52473	0	0	0	0.9492	0.52473	1.1221	0	0.27124	0	0	0	0	0	0	0
0	0	0	0	0.3826	0	0	1.0005	0	0	1.0005	0	0	0	0	0	0	0	0	0	0	0	0	0	0	0.72013	0	0.72013	0	0	0	0	0	0	1.2319	0	0	0	0.3826	1.2319	0.72013	0	1.4256	0	0	0	0.3826	0	0	0
0	0	0	0	0	0	0	0.73518	0	0	0.73518	0	0	0	0	0	0	0	0	0	0	0	0	0	0	2.4277	0	0	0	0	0	0	0	0	1.2524	0	0	0	0.73518	0.73518	0	0	1.2524	0	0	0	0	0	0	0
0	0	0	0.10281	0.4011	0.20454	0	0.4011	0	0.10281	0.30424	0.66971	0	0	0	0.20454	0	0	0.20454	0.10281	0.10281	0	0	0.10281	0.10281	2.8302	0	1.1019	0	0	0.10281	0	0.20454	0	0.66971	0.10281	0	0.20454	0.10281	0.20454	0.30424	0.10281	0.4011	0	0	0	0.20454	0	0	0
0	0	0	0	1.8333	0	0	0	0	0	0.89246	0	0	0	0	0	0	0	0	0	0	0	0	0.48824	0	2.1099	0	0	0	0	0	0	0	0	0.48824	0	0	0	0.48824	0.48824	0.89246	0	0	0	0	0	0	0	0	0
0	0	0	0	0	0.13824	0	0.5296	0	0	0.27392	0	0	0	0	0	0	0.13824	0.5296	0.13824	0	0	0	0.13824	0.13824	2.0999	0	0.75751	0	0	0	0	0	0	0.64724	0	0	0.13824	0.95667	1.2088	0.95667	0	1.0464	0	0	0	0	0	0.13824	0
0	0	0	0.27867	0.65734	0	0	0.27867	0.14068	0	0.4117	0	0	0	0	0	0	0	0.27867	0.14068	0.14068	0	0	0	0.14068	3.0142	0.14068	0.53821	0	0	0.14068	0	0	0	0.96981	0	0	0	0.53821	1.3672	0.87286	0	0.53821	0	0	0	0.14068	0	0	0
0	0	0	0	0.4784	0	0	0.75445	0.16487	0	0.75445	0	0.16487	0	0	0.16487	0	0	0	0	0	0	0	0.16487	0.16487	2.3998	0	1.0936	0	0	0	0	0	0	0.32546	0	0	0	1.6414	0.16487	0.16487	0	0.32546	0	0	0	0.32546	0	0.16487	0.16487
0	0	0	0	0.4181	0	0.21357	0.4181	0	0	0	0	0	0	0	0	0.21357	0	0.21357	0	0.60751	0	0	0	0	2.3442	0	0.77942	0	0	0	0	0.21357	0	0.60751	0	0	0	1.8881	0	0.21357	0	0.4181	0	0	0	0	0.21357	0.21357	0
0	0	0	0	0.20302	0	0	0.20302	0	0	0	0	0	0	0	0	0.39822	0.20302	0.20302	0	0	0	0	0.39822	0	1.9588	0	0	0	0	0	0	0	0	0.7464	0	0	0	1.7042	0.20302	0.39822	0	0.39822	0	0	0	0	0	0.20302	0
0	0	0	0	1.3065	0	0	0.33588	0	0	0.33588	0.33588	0	0	0	0	0	0	0.33588	0	0.33588	0	0	0.33588	0	1.8435	0	0.90012	0	0	0	0	0.63989	0	0.33588	0	0	0.33588	1.3065	0.90012	0.90012	0	0.33588	0	0	0	0.33588	0	0	0
0	0	0	0	0.32947	0	0	0.62868	0.32947	0	0	0	0	0.32947	0	0	0	0	0.32947	0	0.32947	0	0	0.32947	0	1.2892	0	0.32947	0	0.32947	0	0	0	0	0.32947	0	0	0	0.62868	0.32947	0.32947	0	0.62868	0	0	0	0	0	0	0
0	0	0	0	0	0	0	0	0	0	0	0	0	0	0	0	0	0	0	0	0.48939	0	0	0	0.48939	2.1123	0	0	0	0	0	0	0	0	0.48939	0	0	0	0.48939	0.89428	0	0	0	0	0	0	0	0.48939	0	0
0	0	0	0	0	0	0	0	0	0	0	0	0	0	0	0	0	0	0	0	0	0	0	0	0.82426	1.7405	0	0.82426	0.82426	0	0	0	0	0	0.82426	0	0	0.82426	0	0	1.7405	0	0.82426	0	0	0	1.3705	0	0	0
0	0	0	0	2.0082	0	0	1.1741	0	0	0	0	0	0	0	0	0.6783	0	0.6783	0	0	0	0	0.6783	0	2.6878	0.6783	1.1741	0	0	0	0	0	0	0	0	0	0	1.7948	0	0.6783	0	0	0	0	0	0.6783	0	0	0
0	0	0	0	0	0	0	0	0	0	0	0	0	0	0	0	0	0	0	0	0	0	0	0	0	1.9229	0	0	0	0	0	0	0	0	0.76116	0	0	0	0.76116	0	0	0	1.2874	0	0	0	0	0.76116	0	0
0	0	0	0.74848	0	0	0	0.74848	0	0	0	0	0	0	0	0	0	0	0	0	0	0	0	0	0.74848	2.297	0	0.74848	0	0	0	0	0	0	0	0	0	0	0	0	0.74848	0	0.74848	0	0	0	0	0	0	0
0	0	0	0	0	0	0	0	0	0	1.4719	0	0	0	0	0	0	0	0	0	0	0	0	0.90382	0	1.8484	0	0.90382	0	0	0	0	0	0	1.8484	0	0	0	0.90382	1.4719	0	0	1.4719	0	0	0	0	0	0	0
0	0	0	0	1.548	0	0	0	0	0	0	0	0	0	0	0	0	0	0	0	0	0	0	0	0	2.207	0	0.96529	0	0	0	0	0	0	0	0	0	0	2.207	0	0	0	0.96529	0	0	0	0	0	0	0
0	0	0	0	1.8184	0	0	0	0.88137	0	0.88137	0	0	0	0	0	0	0	1.4436	0	0	0	0	0	0	3.4667	0	1.4436	0	0	0	0	0	0	0.88137	0	0	0	1.8184	0	0	0	0	0	0	0	0	0	0	0
0	0	0	0	1.8002	0	0	0.68169	0	0	1.2588	0	0	0	0	0.2902	0	0	0.14662	0	0	0	0	0.14662	0	2.4479	0	0.90244	0	0	0	0	0	0	0.42823	0	0	0.2902	0.42823	0.42823	0.42823	0	0.14662	0	0	0.14662	0	0	0	0
0	0	0	0	1.3019	0	0	0.77205	0	0	1.3019	0	0	0.77205	0	0	0	0	0	0	0	0	0	0	0	2.9326	0	0.77205	0	0	0	0	0	0	0	0	0	0	0	0	1.3019	0	0.77205	0	0	0	0.77205	0	0	0
0.17347	0	0	0	2.2533	0	0	0.65049	0	0	0.91355	0	0	0.34197	0	0.17347	0	0	0.34197	0	0	0	0	0.34197	0.17347	2.2889	0	0.65049	0	0	0	0	0.17347	0	0.17347	0	0	0	0.17347	1.0289	0.91355	0	0.65049	0	0	0	0.17347	0	0	0
0	0	0	0	1.4147	0	0	0	0	0	1.4147	0	0	0	0	0	0	0	0	0	0	0	0	0.8586	0	2.2806	0	0	0	0	0	0	0	0	0	0	0	0	0	1.4147	0.8586	0	0	0	0	0	0	0	0	0
0	0	0	0	0.16247	0	0	0.32084	0	0	0.74506	0	0	0	0	0	0	0	0.47185	0	0	0	0	0.16247	0.16247	2.7346	0	1.0818	0	0	0	0	0	0	0.74506	0	0.32084	0.32084	0	0.61352	0.61352	0	1.2657	0	0	0	0	0	0	0
0	0	0	0	1.7457	0	0	0.64811	0	0	0.64811	0	0	0	0	0	0.3406	0	0	0	0	0	0	0.3406	0	2.2124	0	0	0	0	0	0	0	0	0	0	0	0	0	0.3406	1.319	0	0	0	0	0	0.64811	0	0	0
0.12989	0	0	0	1.8966	0	0	0.25766	0	0	0	0.12989	0	0	0	0.12989	0	0	0.25766	0.12989	0.38146	0	0	0.12989	0.38146	2.7697	0	0.91081	0	0	0	0	0.12989	0	0.25766	0	0.12989	0	1.5879	0.99814	0.99814	0	0.12989	0	0	0.12989	0.12989	0	0.25766	0
0	0	0	0	1.3391	0	0	0.17676	0.17676	0	0.17676	0	0	0	0	0.34828	0	0	0.34828	0	0.17676	0	0	0.17676	0	2.4388	0	1.2485	0	0	0	0	0	0	0	0	0	0	0	0.17676	0.92735	0	0.51057	0	0	0	0.34828	0	0	0
0	0	0	0.17757	0.34984	0	0	0.66412	0	0	0	0	0	0	0	0.17757	0	0	0.17757	0	0	0	0	0.17757	0.17757	2.0769	0	0.93073	0.17757	0	0	0	0	0	0.34984	0	0.17757	0.34984	0.34984	0.34984	1.8838	0	1.0473	0	0	0	0	0	0	0.17757
0.27604	0	0	0	0.7626	0	0	0.27604	0	0	1.2893	0	0	0	0	0	0	0	0	0	0.27604	0	0	0	0	2.9181	0	0.96257	0	0	0	0	0	0	0.7626	0	0.27604	0.27604	0	0	0.53346	0	0.27604	0	0	0	0.53346	0	0	0
0	0	0	0	0.72378	0	0	0.72378	0	0	0.38476	0	0	0	0	0	0.38476	0	0	0	0	0	0	0.72378	0	2.7114	0	1.005	0	0	0	0	0	0	0	0	0	0	2.3369	0.38476	1.2369	0	1.005	0	0	0	0	0	0	0
0	0	0	0	0	0.68265	0	0	0	0	0	0	0.68265	0	0	0	0.68265	0.68265	0	0	0	0	0	0	0	2.695	0	0	0	0	0	0	0	0	0	0	0	0	2.5907	0	1.1802	0	0.68265	0	0	0	0	0	0	0
0	0	0	0	1.3689	0	0	0	0	0	0	0	0	0	0	0	0	0	0	0.82301	0	0	0	0	0	1.7388	0	0.82301	0	0	0	0	0	0	0	0	0	0	0.82301	0	0	0	0.82301	0	0	0	0	0	0	0
0	0	0	0	1.3948	0	0	1.1188	0	0	0.50423	0.10498	0	0	0	0.20883	0	0.20883	0.20883	0.10498	0.20883	0	0	0.31051	0	2.6941	0	1.3948	0	0	0	0	0	0	0	0	0	0	0	0.68209	0.59527	0	0.40918	0	0	0	0.10498	0	0	0
0	0.15478	0	0	0.45078	0	0	0	0	0	0.58726	0	0.15478	0	0	0.15478	0	0.15478	0.306	0	0.15478	0	0	0	0.306	1.8986	0.15478	0.71461	0	0	0	0	0	0	0.306	0	0	0.15478	0	0	0.45078	0	1.2243	0	0	0	0	0	0.15478	0
0	0	0	0	1.6345	0	0	0.22233	0	0	0	0	0	0	0	0.22233	0	0	0.22233	0	0	0	0	0.43453	0	1.9272	0	0.80638	0	0	0	0	0	0	0.43453	0	0	0	0.43453	0.22233	1.3472	0	0.80638	0	0	0	0.22233	0	0.22233	0
0	0	0	0	1.0675	0	0	0	0	0	0	0	0	0	0	0	0	0	0.60368	0	0.60368	0	0	0	0	0	0	1.0675	0	0	0	0	0	0	0.60368	0	0	0	0.60368	0	1.6708	0	0.60368	0	0	0	0.60368	0	0	0
0	0	0	0	1.4462	0	0	1.1972	0.24817	0	0.24817	0	0	0	0	0.12503	0.12503	0	0.24817	0	0.24817	0	0	0.24817	0	2.6645	0	0.79207	0	0	0	0	0	0	0	0	0	0.24817	0	0.88341	0.88341	0	0.79207	0	0	0	0.24817	0.12503	0	0.12503
0	0	0	0	1.6939	0	0	0.44862	0.154	0	0.30449	0	0	0	0	0	0	0	0.154	0	0	0	0	0.30449	0.154	2.9068	0	0.71147	0	0	0	0	0	0	0.154	0	0	0	0.154	0.71147	0	0	0.154	0	0	0	0	0	0.154	0
0	0	0	0.16599	0	0.16599	0	0.75881	0.32761	0.99484	0.32761	0	0	0.32761	0	0.16599	0	0	0.32761	0	0.16599	0	0	0.32761	0	2.5456	0.48144	0.99484	0	0	0.16599	0	0	0	1.099	0.16599	0.16599	0	0	0.16599	0.75881	0	0.62542	0	0.16599	0	0.16599	0	0	0
0	0	0	0.24774	0.79091	0	0	0.24774	0	0	1.1243	0	0	0	0	0	0	0.12482	0.12482	0	0.24774	0	0	0.59074	0.24774	2.2887	0	0.79091	0	0	0	0	0	0	0.12482	0.12482	0	0.12482	0	0.24774	1.0485	0	0.88217	0	0	0	0.36712	0	0	0
0	0	0	0.21284	1.4119	0	0	0.60565	0.21284	0	0.77718	0	0	0	0	0	0	0	0	0	0	0	0	0.60565	0	2.4195	0	1.1954	0.21284	0	0	0	0	0	1.0703	0	0	0.60565	0	0.60565	1.1954	0	0.77718	0	0	0	0	0	0	0
0	0	0	0.28675	0.78798	0.28675	0	1.1687	0	0.78798	0.99193	0	0	0	0	0	0	0	0.28675	0	0	0	0	0.55281	0.28675	2.5088	0	1.4591	0	0	0	0	0	0	0	0	0	0.28675	0	0	1.1687	0	1.323	0	0	0	0	0	0	0
0	0	0	0	1.8616	0	0	0.36142	0	0	1.2814	0.18364	0	0	0	0	0	0	0	0	0.18364	0	0	0.529	0	2.5653	0	0.529	0	0	0	0.18364	0	0	0.529	0	0	0	0	0.68407	0.529	0	1.074	0	0	0	0.36142	0	0.18364	0
0.13165	0	0	0.13165	0.72655	0	0.13165	0.3864	0	0	0.61972	0	0	0	0	0.26108	0	0	0	0	0.13165	0	0	0	0	2.7993	0	1.2407	0	0	0	0	0	0	0.72655	0	0	0.13165	0.13165	0	1.6504	0	0.50622	0	0	0	0.26108	0	0	0
0	0	0	0	0	0	0	0.22622	0	0.22622	0.81822	0	0	0	0	0	0	0	0.4418	0	0.22622	0	0	0.22622	0	1.8076	0	0.9775	0	0	0	0	0	0	0.22622	0	0	0	0	0.9775	1.2474	0	1.4673	0	0	0	0.22622	0	0.4418	0
0.08715	0	0	0	2.1792	0	0	0.57808	0	0.50218	0.25888	0	0	0.08715	0	0.17365	0	0	0.34232	0	0.17365	0	0	0.50218	0	3.0605	0	0.9143	0	0	0	0	0.08715	0	0	0	0.08715	0.17365	0.17365	1.0298	0.8527	0	0.9143	0	0	0	0.17365	0	0	0
0.11648	0	0	0.23141	1.9338	0.11648	0	0.23141	0	0	0.11648	0	0	0	0	0	0	0.23141	0.11648	0	0.23141	0	0	0.45147	0.11648	2.7087	0	1.1385	0	0	0	0	0.23141	0	0.23141	0	0.11648	0	0	0.83387	0.65303	0	0.65303	0	0	0	0.11648	0	0	0.11648
0	0	0	0	2.1289	0	0	0.63165	0.096209	0	0.19154	0	0	0	0	0.096209	0	0.096209	0.096209	0	0	0	0	0.096209	0.096209	3.4482	0.19154	0.63165	0	0.096209	0	0	0.096209	0	0.19154	0	0	0.28519	0	0.28519	0.19154	0	0.70975	0	0	0	0.096209	0	0	0
0	0	0	0	1.7855	0.2055	0	1.4743	0.2055	0	0.2055	0	0	0	0	0	0	0	0	0	0.2055	0	0	0.2055	0.2055	3.1451	0.2055	0.58663	0	0	0	0	0.2055	0	0	0.2055	0	0	0	0.2055	0.40292	0	0	0	0	0	0	0	0	0
0	0	0	0	0.99003	0	0	0.55154	0	0	0	0	0	0	0	0.19213	0	0.19213	0.19213	0	0.19213	0	0	0	0.19213	2.4249	0	0.99003	0	0	0	0	0	0	0.19213	0	0	0	0	0.71164	1.2203	0	0.37759	0	0	0	0	0	0.19213	0
0	0	0	0	1.254	0	0	0.26512	0	0	0.5136	0	0	0.26512	0	0.5136	0	0.26512	0	0	0	0	0	0.26512	0.26512	2.1004	0	1.1033	0	0	0	0	0	0	0	0	0	0	0	0.26512	0.5136	0	0	0	0	0	0	0	0.26512	0
0	0	0	0.098277	1.2356	0	0	0.72286	0	0	0.098277	0	0	0	0	0	0.098277	0	0.098277	0	0	0	0	0.4742	0	3.1557	0	1.5558	0	0	0.098277	0	0.098277	0	0.19562	0	0.19562	0.098277	0	0.93872	0.72286	0	0.4742	0	0	0	0.098277	0.098277	0	0
0.7377	0	0	0.26568	0.51462	0	0	0.26568	0.51462	0	0.26568	0	0.26568	0	0	0	0	0.26568	0.26568	0	0.7377	0	0	0.26568	0.26568	2.3333	0	0.51462	0	0	0	0	0.26568	0	0.26568	0	0.26568	0	1.9642	0.7377	1.2558	0	0.7377	0	0	0	0.26568	0	0	0
0	0	0	0	1.9458	0	0	0.72573	0	0	0	0	0	0	0	0	0	0	0	0	0	0	0	0	0.26075	2.7318	0	0.26075	0	0	0	0	0	0	0.50561	0	0.26075	0	0	0.26075	0.72573	0	0.91963	0	0	0	0	0	0	0
0	0	0	0.4337	1.104	0	0	0.80504	0.4337	0	0	0	0	0	0	0	0	0	0.4337	0	0.4337	0	0	0.80504	0	2.9362	0	1.8594	0	0	0	0	0	0	0	0	0.4337	0.4337	0	0	0.80504	0	0.4337	0	0	0	0	0	0	0
0	0	0	0	1.6516	0	0.27559	0.092898	0	0	0.18501	0	0	0	0	0.27559	0	0.092898	0.53265	0	0.27559	0	0	0.27559	0.44983	2.7293	0.18501	1.0799	0	0	0	0.092898	0	0	0	0	0	0.18501	0.092898	0.27559	1.5431	0	0.36403	0	0	0.092898	0	0	0	0.092898
0.094236	0	0	0	2.451	0	0	0.53967	0	0	0.62011	0	0	0	0	0.18765	0.094236	0.094236	0.094236	0	0.094236	0	0	0.18765	0	2.467	0	0.62011	0	0	0	0.094236	0.094236	0	0.18765	0	0.094236	0.18765	0	1.147	0.27947	0	0.62011	0	0	0	0.27947	0	0	0
0	0	0	0	1.1743	0	0	0.16189	0	0	0.16189	0	0	0	0	0.47028	0	0.16189	0.86402	0.16189	0	0	0	0.16189	0.16189	2.7925	0	1.0789	0	0	0	0	0	0	0.31973	0	0	0.16189	0.31973	0.61157	1.0789	0	1.0789	0	0	0	0.31973	0	0	0
0	0	0	0.14356	0.28426	0	0	0.54831	0	0	0.28426	0	0	0	0	0.28426	0	0	0.14356	0	0.41972	0	0	0.28426	0	2.3752	0	0.88727	0.14356	0	0	0	0	0	0.41972	0	0	0	0.28426	0.41972	1.1613	0	0.88727	0	0	0	0	0	0.14356	0
0.1587	0	0	0.1587	2.0908	0	0	0.73018	0	0	0	0.1587	0	0	0	0.1587	0.1587	0	0.1587	0	0.31356	0	0	0.96076	0.31356	3.0022	0.1587	1.5424	0	0	0	0	0.31356	0	0.31356	0	0	0.73018	0.31356	0.46153	0.1587	0	0.60067	0	0	0	0.46153	0.1587	0	0
0	0	0	0	0.80653	0.17842	0	0.35146	0	0	0.66694	0	0	0	0	0.51504	0	0	0.35146	0	0.17842	0	0	0.17842	0.17842	2.89	0	1.4315	0	0	0	0.17842	0.17842	0	0.35146	0	0	0.17842	0	0.35146	0.35146	0	0.93426	0	0	0.17842	0.17842	0	0	0
0	0	0	0.1974	2.2244	0	0	0.3876	0	0	0.72857	0	0	0	0.1974	0.1974	0	0	0	0	0.3876	0	0	0.56545	0.1974	2.9301	0	1.3447	0	0	0	0	0	0	0.1974	0	0.3876	0	0	0.1974	0.56545	0	0.1974	0	0	0	0.1974	0.1974	0	0
0	0	0	0	0.73518	0	0	0.19948	0	0	0.57089	0	0	0	0	0.39153	0	0	0.57089	0.19948	0.39153	0	0	0	0.19948	2.4957	0	1.0191	0	0	0	0	0	0	0.88421	0	0	0	0	0	0.19948	0	1.1412	0	0	0	0.19948	0	0	0
0	0	0	0	0.91098	0.20698	0	1.2843	0	0	0	0	0	0	0	0	0.20698	0	0	0	0.40571	0	0	0.20698	0	2.7131	0	1.2843	0	0	0.20698	0	0	0	0	0	0	0	0	0.75889	0.75889	0	1.0481	0	0	0	0	0.20698	0	0
0	0	0	0	0.24057	0	0	1.301	0	0	0	0	0.24057	0	0	0	0	0	0	0	0.24057	0	0	0.24057	0	2.4634	0	0.86114	0	0	0	0	0	0	0	0	0	0	0.46847	0.24057	0.67601	0	0.67601	0	0	0	0	0.24057	0	0
0	0	0	0	1.3753	0	0	1.3753	0	0	0.26156	0	0	0	0	0	0	0.26156	0.50709	0	0	0	0	0.92194	0	2.9769	0	0.26156	0	0	0	0	0	0	0.26156	0	0	0	0	0.7277	0.92194	0	0.50709	0	0	0	0	0	0	0
0	0	0	0	2.3525	0	0	0	0	0	0	0	0	0	0	0	0	0	0	0	0	0	0	0	0	2.9523	0	1.319	0	0	0	0	0	0	0	0	0	0	0	0	1.6852	0	1.319	0	0	0	0.78493	0	0	0
0	0	0	0	1.4822	0.29399	0	1.0115	0	0	0.43364	0	0	0	0	0.14857	0.14857	0	0.14857	0	0.14857	0	0	0.29399	0.43364	3.1228	0	1.0115	0	0	0	0	0.14857	0	0.29399	0	0	0	0.5658	0.14857	0.68962	0	0.91204	0	0	0	0	0	0.14857	0
0.16305	0	0	0	1.0846	0	0	0.74733	0	0	0.32196	0	0	0	0	0	0.16305	0	0.47343	0.16305	0.32196	0	0	0	0.16305	2.4745	0.16305	0.74733	0	0	0	0	0	0	0.16305	0	0	0.16305	1.1802	0.98121	0.98121	0	0.98121	0	0	0	0.32196	0	0	0.16305
0.84181	0	0	0	1.3932	0.18786	0	0.36947	0	0	0.54023	0	0	0	0	0	0.18786	0	0.18786	0.18786	0.18786	0	0	0.54023	0.18786	2.1322	0	1.0922	0	0	0.18786	0	0.18786	0	0.18786	0	0	0	1.0922	0.36947	0.84181	0	0.54023	0	0	0	0	0	0.18786	0
0.23535	0	0	0	1.008	0	0.45879	0.45879	0	0	0	0	0	0	0	0	0	0	0.66295	0	0.23535	0	0	0.23535	0	3.0193	0	0.84566	0	0	0	0	0.23535	0	0.66295	0	0.23535	0	0.84566	0.45879	0	0	1.008	0	0	0	0	0	0	0
0	0	0	0.36833	1.5543	0	0	1.0897	0	0	0	0	0	0	0	0	0	0.18726	0.36833	0	0.36833	0	0	0.53865	0.18726	2.9776	0	1.1986	0	0	0.18726	0	0	0	0	0	0.18726	0.18726	0.18726	1.2984	1.4754	0	0.36833	0	0	0	0	0.18726	0	0
0	0	0	0	1.2185	0	0.19172	0.55048	0.19172	0	0.19172	0	0	0	0	0	0.37682	0.19172	0.19172	0.19172	0.55048	0	0	0.19172	0.19172	3.1764	0.19172	1.7842	0	0	0	0	0	0	0.37682	0	0	0.19172	2.0597	0.37682	0.37682	0	0	0	0	0	0	0	0	0
0	0	0	0	0.42829	0	0.219	0.219	0	0.219	0.62147	0.219	0	0	0	0.219	0	0	0	0	0	0	0.219	0.62147	0.219	2.923	0.42829	0.62147	0	0	0	0	0	0	0.219	0	0	0	1.3338	1.3338	1.5328	0	0.62147	0	0	0	0	0	0	0
0	0	0	0	1.2605	0	1.1323	0.98912	0	0	0	0	0	0	0	0.44823	0	0	0.82864	0	0.64864	0	0	0.22967	0	3.4513	0.22967	1.7466	0	0	0	0	0	0	0.44823	0	0	0	1.2605	0.44823	0.44823	0	0.44823	0	0	0	0.22967	0	0	0
0.25736	0	0.25736	0	1.3608	0	0	0.25736	0	0	0.49941	0	0	0	0	0	0.25736	0.25736	0.25736	0	0.71748	0	0	0.25736	0	2.6104	0	0.49941	0	0	0	0	0	0	0	0	0.25736	0	2.071	0.49941	1.2283	0	0.25736	0	0	0	0	0	0	0
0	0	0	0	1.5545	0	0	0	0.69601	0	0.97062	0	0	0	0	0	0.3684	0	0.69601	0	0	0	0	0	0	2.7172	0	0.3684	0	0.3684	0	0	0	0.3684	0	0	0	0.69601	1.1987	0	0	0	1.3905	0	0.3684	0	0	0	0	0
0	0	0	0	2.5546	0	0	0.66123	0	0	0	0	0	0	0	0	0.34816	0	0	0	0	0	0	0.34816	0	2.6588	0	1.6423	0	0	0	0	0	0	0	0	0	0.34816	0	0.66123	0.66123	0.34816	0.66123	0	0	0	0	0	0	0
0	0	0	0	0.8153	0	0	0.44	0	0	0	0	0	0	0	0	0	0	0.44	0	0.44	0	0	0	0.8153	2.6176	0	1.1163	0	0	0	0	0	0	0	0	0	0	0	0	1.7281	0	0.44	0	0	0	0	0	0	0
0	0	0	0	2.2888	0	0	0	0	0	0.93995	0	0	0	0	0.93995	0	0	0.51872	0	0	0	0	0	0	3.1277	0	2.044	0	0	0	0	0	0	0	0	0	0	0.93995	0	1.2632	0	0.93995	0	0	0	0.51872	0	0	0
0	0	0	0.429	0	0.429	0	0	0	0	0.79735	0.429	0	0	0	0	0	0	0	0	0	0	0	0.429	0	2.8763	0	2.2856	0	0	0	0	0	0	0.79735	0	0	0	0	0.429	1.9762	0	1.0947	0	0	0	0	0	0	0
0	0	0	0	0.41531	0	0	0	0	0	0	0	0	0	0	0	0	0	0	0	0.77482	0	0	0.41531	0	2.3373	0	0.41531	0	0	0	0	0	0	1.0675	0	0	0	0	0	0	0	1.9432	0	0	0	0.41531	0	0	0
0	0	0	0	0	0	0	0	0	0	0	0	0	0	0	0.66851	0	0	1.1604	0	0	0	0	0	0	2.567	0	1.779	0	0	0	0	0	0	0.66851	0	0	0	1.5123	1.779	1.1604	0	0	0	0	0	0	0	0	0
0	0	0	0	1.2788	0	0	0.75477	0	0	0	0	0	0	0	0.75477	0	0	0	0	0.75477	0	0	0	0	2.5901	0	0	0	0	0	0	0	0	0	0	0	0	1.6418	0	0	0	0	0	0	0	0	0	0	0
0	0	0	0	0	0.77095	0	0	0	0	0	0	0	0	0	0.77095	0	0	0	0	0	0	0	0	0	1.9374	0	0.77095	0	0	0	0	0	0	0.77095	0	0	0	0.77095	0	1.3004	0	1.9374	0	0	0	0	0	0	0
0	0	0	0	0.78894	0.78894	0	0.78894	0	0	0.78894	0	0	0.78894	0	0	0	0	0	0	0	0	0	0.78894	0	3.5543	0	1.6909	0	0	0	0	0	0	0	0	0	0.78894	0	1.6909	1.3243	0	1.9639	0	0	0	0	0	0	0
0	0	0	0	0.40853	0.40853	0	0.40853	0.40853	0	0.40853	0	0	0	0	0	0	0	0.76359	0	0.40853	0	0	0.40853	0	3.0858	0	1.2906	0	0	0	0	0	0	0.76359	0	0	0	0	0	0.40853	0	1.4875	0	0	0	0	0	0	0
0	0	0	0	1.4233	0	0	1.1759	0	0	0	0.47113	0	0	0	0	0	0	0.47113	0	0.47113	0	0	0.47113	0	3.1978	0	1.4233	0	0	0	0	0.47113	0	0	0	0	0	0	0	1.4233	0	0.47113	0	0	0	0	0.47113	0	0
0	0	0	0	1.5071	0	0	0	0.66516	0	0	0	0	0	0	0	0	0	0	0	0	0	0	0.66516	0	4.165	0	2.1632	0	0	0	0	0	0	0	0	0.66516	0	0.66516	0.66516	1.1556	0	0.66516	0	0	0	0	0	0	0
0	0	0	0	1.5285	0.11539	0	1.0613	0	0	0.11539	0	0	0.34033	0	0.11539	0	0	0.34033	0	0.34033	0	0	0.11539	0	3.4714	0.11539	1.3183	0	0	0	0	0.11539	0	0.22928	0.11539	0.11539	0.22928	0	0.82746	0.82746	0	0.22928	0	0	0	0.11539	0	0	0
0	0	0	0.11432	1.9799	0	0	0.4436	0	0	0.4436	0	0	0	0	0.11432	0	0.11432	0.22719	0	0.22719	0	0	0	0.22719	2.8341	0	0.98077	0	0	0	0	0	0	0.4436	0	0	0.11432	0	0.73424	0.73424	0	0.82115	0	0	0	0.11432	0	0	0
0	0	0	0.31087	2.2919	0.31087	0	0.84392	0	0	0.31087	0	0	0	0.1573	0	0	0	0	0	0.31087	0	0	0.45771	0.45771	2.591	0	1.1505	0	0	0	0	0	0	0	0	0	0.31087	0.1573	0.45771	0.95416	0	0.72466	0	0	0	0.45771	0	0.1573	0
0	0	0	0	0.74472	0	0	0.57876	0	0	0.39722	0	0	0	0	0	0	0.20249	0.20249	0.39722	0.20249	0	0	0.39722	0.39722	2.0113	0	0.895	0	0	0	0	0	0	0.39722	0	0.20249	0.20249	0	0.20249	0.74472	0	1.0308	0	0	0	0.57876	0	0	0
0	0	0	0.22317	1.2357	0	0	0.96713	0	0	0.80893	0	0	0	0	0.22317	0	0	0	0	0.22317	0	0	0.22317	0	2.2094	0	1.5502	0	0	0	0	0	0	0	0	0	0	0	0.22317	0.96713	0	0.63212	0	0	0	0.22317	0	0	0
0	0	0	0.19417	2.7282	0.19417	0	0.7182	0	0	0.19417	0	0	0	0	0	0	0	0	0	0.38146	0	0	0.7182	0.19417	3.3102	0	1.5085	0	0	0	0	0	0	0	0	0	0.19417	0.19417	1.1191	0.38146	0	0.7182	0	0	0	0.19417	0	0	0
0	0	0	0.56718	1.3476	0	0	1.3476	0	0	0	0	0	0	0	0	0	0	0	0	0	0	0	0	0	2.5827	0	0	0	0	0	0	0	0	0	0	0.56718	0	0	1.6065	0	0	0	0	0	0	0	0	0	0
0.13255	0	0	0.26285	1.1737	0	0.13255	1.0137	0	0	0.50945	0	0	0	0	0	0	0	0.38895	0	0	0	0	0.13255	0.38895	2.5526	0	1.7944	0	0	0	0	0	0	0.9256	0	0	0.26285	0	0.13255	1.441	0	0.83144	0	0	0	0	0	0	0
0	0	0	0.11684	0.99734	0.23213	0	0.83603	0	0	0.34448	0	0	0	0	0.11684	0	0.11684	0.11684	0	0.23213	0	0.11684	0.23213	0	2.8692	0	1.4395	0.11684	0	0	0	0	0	0.23213	0	0	0	0.11684	0.23213	1.0712	0	0.34448	0	0	0	0	0	0.11684	0.11684
0	0	0	0	2.0294	0	0	0.99037	0.25509	0	0.49524	0	0	0	0	0	0	0	0.37775	0.12858	0.12858	0	0	0.71192	0	3.0039	0	1.1485	0	0	0	0	0	0	0.12858	0.12858	0.12858	0	0	0.60674	0.81074	0	0.37775	0	0	0	0.12858	0	0.12858	0
0.14849	0	0	0.14849	0.5655	0.14849	0	0.5655	0.29382	0	0.68927	0	0	0	0	1.011	0	0.14849	0.14849	0.14849	0.4334	0	0	0.14849	0.14849	3.1979	0.14849	1.2697	0	0	0	0	0	0	0.4334	0	0	0.14849	0	0.68927	0.80454	0	0.68927	0	0	0	0.29382	0.14849	0	0
0	0	0	0.17398	0.34295	0.17398	0	0.91569	0.17398	0.65219	0.65219	0	0	0	0	0	0	0	0	0	0.34295	0	0	0.17398	0	2.8241	0	1.3252	0	0	0	0	0	0	0.17398	0	0	0.17398	0.17398	0.17398	1.235	0	0.50308	0	0	0	0	0	0	0.17398
0.36252	0	0	0	2.5397	0.18421	0	1.1848	0	0	0.53052	0	0	0	0	0.18421	0	0	0.53052	0	0.18421	0	0	0.36252	0	2.98	0	0.95808	0	0	0	0	0.18421	0	0.18421	0.18421	0	0.36252	0	0.36252	0.18421	0	0.95808	0	0	0	0	0	0	0
0	0	0	0	0.98536	0.98536	0	0	0	0	0.54846	0	0	0	0	0	0	0.54846	0.98536	0	1.3155	0	0	0	0	2.1031	0	2.3485	0	0	0	0	0	0	0	0	0	0	0	0.54846	0.98536	0	1.3155	0	0	0	0	0	0	0
0	0	0	0	0.92002	0	0	0.50585	0	0	0	0	0	0	0	0	0	0	0	0	0.50585	0	0	0	0.50585	3.2335	0	0.50585	0	0	0	0	0	0	0	0	0.50585	0.50585	0	0.50585	0.50585	0	0.50585	0	0	0	0.50585	0.50585	0	0
0	0	0	0	1.4383	0	0	0.87715	0	0	0	0	0	0	0	0	0	0	0.87715	0	0	0	0	0.87715	0	3.7787	0	1.8128	0	0	0	0	0	0	0	0	0	0	0	1.4383	1.4383	0	0	0	0	0	0	0	0	0
0.88778	0	0	0	2.1035	0	0	0	0	0	0	0.88778	0	0	0	0	0	0	0	0	0.88778	0	0	0	0	3.4113	0	0.88778	0	0	0	0	0	0	0	0	0	0	0	0.88778	0	0	0	0	0	0	0	0	0	0
0.1354	0	0	0	2.2629	0.1354	0	0.74425	0.1354	0	0.26839	0	0	0	0	0.51956	0	0.1354	0.1354	0	0.1354	0	0.1354	0.39694	0	2.8112	0	1.2647	0	0	0	0	0	0	0.51956	0	0	0	0.1354	0.84608	0.26839	0	1.0302	0	0	0	0	0	0	0
0.15782	0	0	0	2.4691	0	0	0.72672	0	0	0.31188	0	0	0	0	0.31188	0	0	0	0	0.45913	0	0	0.59769	0.15782	3.5613	0	1.0587	0	0	0	0	0	0	0.15782	0	0	0.31188	0	0.72672	0.15782	0	0.45913	0	0	0	0.15782	0	0	0
0.48963	0	0	0	1.2998	0.169	1.0087	0.48963	0	0	0	0	0	0	0	0.48963	0.169	0	0.48963	0	0.169	0	0	0.3334	0	2.8155	0.169	1.5328	0	0.169	0	0	0	0	0	0	0	0	0.169	0.3334	0.3334	0	0.48963	0	0	0	0	0	0	0
0	0	0	0	1.9383	0.39018	0	0.73292	0.19877	0	0	0.19877	0	0	0	0.39018	0	0	0.19877	0	0	0	0	0.39018	0	2.4922	0	0.39018	0	0	0	0	0	0	0.19877	0	0.19877	0	0	0.73292	0.88166	0	0.39018	0	0	0	0	0	0.19877	0
0	0	0	0	0.68716	0.18458	0	0.53151	0.18458	0	0	0	0	0	0	0	0	0	0.18458	0	0	0	0	0.82965	0	2.4183	0	1.1864	0	0	0	0	0	0	1.0781	0	0	0	0	0.18458	0.68716	0	1.1864	0	0	0	0	0.18458	0	0
0.18581	0	0	0.18581	1.873	0	0	0.96459	0.18581	0	0.69117	0	0	0.18581	0	0	0	0	1.192	0	0.36557	0	0	0	0.18581	2.826	0	1.0834	0	0	0.18581	0	0	0	0	0	0	0	0	1.2916	0.53478	0	0.18581	0	0	0	0.18581	0	0.18581	0
0	0	0	0.17707	2.5289	0	0	0.80141	0.17707	0	0	0	0	0	0	0.17707	0	0	0.17707	0	0.17707	0	0	0.51141	0	2.7554	0	0.66247	0	0	0.17707	0	0	0	0.34888	0	0	0.51141	0	1.0451	0.66247	0	0.51141	0	0	0	0.17707	0	0	0
0	0	0	0	0.65076	0	0	0.99193	0	0	0.99193	0	0	0	0	0	0	0.23051	0.23051	0	0	0	0	0	0.23051	2.1915	0	0.23051	0	0	0	0	0	0	0.23051	0	0	0	0	0	0.4498	0	0	0	0	0	0.4498	0	0	0
0	0	0	0	1.8188	0	0	1.0163	0	0	0.29579	0	0	0	0	0	0	0	0	0	0	0	0	1.0163	0.29579	3.1025	0	1.0163	0	0	0	0	0.29579	0	0.56903	0	0	0	0	1.1951	0.56903	0	0.56903	0	0	0	0.29579	0.29579	0	0
0	0	0	0	2.6968	0	0	0.54107	0	0	0.28025	0.28025	0	0	0	0	0	0	0	0	0.54107	0	0	0.54107	0	2.9335	0	0.28025	0	0	0	0	0	0	0	0	0.28025	0	0.28025	0.7726	0.54107	0	1.1493	0	0	0	0.28025	0	0	0
0	0	0	0	1.6311	0	0	0.86916	0	0	0	0	0	0	0	0.47351	0	0	0	0	0.47351	0	0.47351	0	0	3.1201	0	0.86916	0	0	0	0	0	0	0.86916	0	0	0	0.47351	0.47351	0.47351	0	0.86916	0	0	0	0	0	0	0
0	0	0	0	2.3071	0	0.47876	0.47876	0	0	0.47876	0	0	0	0	0.47876	0	0	0.47876	0	0	0	0	0.47876	0	2.771	0	0.47876	0	0	0	0	0	0	0	0	0.47876	0	0	0.47876	0.8775	0	1.9604	0	0	0	0.47876	0	0	0
0	0	0	0	1.6041	0	0	0.56586	0.19756	0	0.38789	0	0	0	0.19756	0	0	0	0.87729	0.19756	0.72906	0	0	0.38789	0.38789	0.72906	0	1.3454	0	0	0	0	0	0	0.19756	0	0	0.19756	0.72906	0	1.2441	0	0.87729	0	0	0	0	0.38789	0.38789	0
0	0	0	0	1.2101	0.16895	0	1.2996	0	0	0.77029	0	0	0	0	0.3333	0	0	0.16895	0	0	0	0	0.3333	0	2.8931	0	0.77029	0	0	0	0	0	0	0.16895	0	0	0	0	0.77029	1.1133	0	0.77029	0	0	0	0.16895	0	0	0
0	0	0	0.14575	1.3987	0	0	0.55596	0.14575	0	0.14575	0	0	0	0	0.14575	0	0.14575	0.4258	0	0.28851	0.14575	0.14575	0.14575	0	2.3632	0.14575	1.3987	0	0	0	0	0.14575	0	2.0823	0	0	0.14575	0	0.55596	0.28851	0	1.0884	1.1739	0.14575	0.14575	0	0	0.14575	0
0.19591	0	0	0	1.7398	0	0	0.19591	0	0	0.19591	0	0	0	0	0.19591	0	0	0.56151	0	0.56151	0	0	0.72378	0.38476	2.1735	0	1.7398	0	0	0	0	0	0	0.19591	0	0	0.19591	0	0.72378	0.72378	0	0	0	0	0	0.19591	0	0	0
0	0	0	0	0.78765	0	0	0.61436	0	0.42309	1.083	0	0	0	0	0	0	0	0.61436	0.42309	0.21622	0	0	0.42309	0.21622	2.543	0.21622	0.94331	0	0	0	0	0	0	0.21622	0	0	0.61436	0.61436	0.21622	0.61436	0	0.78765	0	0	0	0.21622	0	0	0
0	0	0	0	1.6399	0.58598	0	1.277	0.20525	0.20525	0	0	0	0	0	0.58598	0	0	0.75345	0	0.20525	0	0	0.40244	0	2.948	0	1.7145	0	0	0	0	0	0	0	0	0	0	0.20525	0.75345	0.20525	0	0.58598	0	0	0	0	0	0	0
0.3054	0	0	0	0.58619	0	0	0	0	0	0	0.58619	0	0	0	0.3054	0.3054	0	1.6403	0.58619	0.58619	0	0	0.3054	0	1.9412	0	1.3797	0	0	0	0	0	0	0.3054	0	0	0.3054	1.2227	0.3054	0.83138	0	1.2227	0	0	0	0	0	0	0.3054
0	0	0	0	1.6159	0	0	0.73702	0	0	0.73702	0	0	0	0	0.2654	0	0	0.51411	0	0.51411	0	0	0.73702	0.2654	3.3868	0.2654	1.6159	0	0	0	0	0	0	0.51411	0	0	0.73702	1.2549	0.73702	0.93282	0	0.73702	0	0	0	0.2654	0	0	0
0	0	0	0.27197	0	0.52606	0.27197	0.75284	0.27197	0.27197	0.52606	0	0	0	0	0	0	0	0.52606	0	0	0	0	0	0	1.9873	0	0.27197	0.27197	0	0	0	0.27197	0	0.27197	0	0.27197	0	0.52606	0.27197	1.2762	0	0.75284	0	0	0	0.52606	0	0	0
0	0	0	0	0.73492	0	0	0	0	0	0	0	0	0	0	0	0	0	0	0	0	0	0	0.73492	0	2.276	0	1.0187	0	0	0	0	0	0	0	0	0	0	0.73492	0.73492	1.4469	0	1.4469	0	0	0	0	0	0	0
0	0	0	0	1.9143	0	0	0.45778	0	0	0	0	0	0	0	0.84403	0	0	0.45778	0	1.396	0	0	0.84403	0	3.4738	0	1.1506	0	0	0	0	0	0	0.45778	0	0	0	0.84403	0	0	0	0	0	0	0	0	0	0	0
0	0	0	0	1.1196	0	0	0.4417	0	0.4417	0	0	0	0	0	0.81806	0	0	0	0	1.1196	0	0	0.81806	0	1.8779	0	1.8779	0	0	0	0	0	0	0.4417	0	0	0	0	0.4417	1.3624	0	1.7319	0	0	0	0.4417	0	0	0
0	0	0	0	0	0	0	0.55019	0	0	0.55019	0	0	0	0	0	0	0	0	0	0	0	0	0	0.55019	2.7885	0	0.98798	0	0	0	0	0	0	0	0	0	0	0.55019	1.3185	0.55019	0	0	0	0	0	0	0	0	0
0	0	0	0	0	0	0	1.2217	0	0	0	0	0	0	0	0	0	0.71271	0	0	0	0	0	0	0	3.2119	0	0.71271	0	0	0	0	0	0	0	0	0	0	0.71271	0	0.71271	0	0	0	0	0	0	0	0	0
0	0	0	0	0	0	0	0	0	0	0	0	0	0	0	0.7838	0	0	0	0	0	0	0	0.7838	0	4.1337	0	0.7838	0	0	0	0	0	0	0	0	0	0	0	0.7838	0	0	1.9564	0	0	0	0	0	0	0
0	0	0	0	0	0	0	1.2068	0	0.37182	0	0	0	0	0	0.18909	0	0	0.37182	0	0.18909	0	0	0.54351	0	2.6495	0	1.3069	0	0	0	0	0	0	0.18909	0	0	0.18909	0	0.54351	1.5633	0	0.97787	0	0	0	0	0	0	0
0	0	0	0	2.1633	0	1.2196	1.3094	0.17087	0	0.49469	0	0	0	0	0.33699	0	0	0.33699	0	0.49469	0	0	0	0.17087	3.2368	0	1.6109	0	0	0	0	0	0	0	0	0	0	0.17087	0.90258	0.64183	0	0.33699	0	0	0	0.33699	0	0	0
0	0	0	0	1.5053	0	0	0.66402	0	0.17754	1.2523	0	0	0	0	0	0	0	0.34978	0.17754	0.17754	0	0	0.34978	0	2.5315	0	1.343	0	0	0	0	0.17754	0	0.34978	0	0	0	0.34978	0	1.0472	0	0.9306	0	0	0	0.34978	0	0	0
0	0	0	0	2.273	0.25016	0	1.0562	0	0	0.88922	0	0	0	0	0.48618	0	0	0	0	1.0562	0	0	0	0	2.6551	0	1.204	0	0	0	0	0	0	0	0	0.69981	0	0	1.0562	0.88922	0	0.48618	0	0	0	0.48618	0	0	0
0	0	0	0	1.1351	0	0	1.1351	0	0	0.23046	0	0	0	0	0	0	0	0	0	0.23046	0	0	0.23046	0.23046	2.4605	0	1.1351	0	0	0	0	0	0	0.65063	0	0.23046	0.23046	0	0.4497	1.5802	0	0.4497	0	0	0	0.4497	0	0	0
0	0	0	0	0.59922	0	0	0.31274	0	0	0	0	0	0	0	0	0	0	0.59922	0	0.31274	0	0	0	0	1.0609	0	0.31274	0	0	0	0	0	0	0.31274	0	0	0.31274	0	0.31274	0.59922	0	0	0	0	0	0	0	0	0.31274
0	0	0	0	1.87	0	0	0.72623	0.72623	0	0	0	0	0	0	0.72623	0	0.72623	1.2402	0	0	0	0	0	0	2.0847	0	1.2402	0	0	0.72623	0	0	0	0	0	0	0	0	0.72623	0.72623	0	0	0	0	0	0	0	0	0
0	0	0	0.70057	2.6203	0	0	0	0	0	1.8301	0	0	0	0	0	1.205	0	0	0	0.70057	0	0	0	0	2.6203	0	0	0	0	0	0	0	0	0	0	0.70057	0	0	0.70057	0.70057	0	0.70057	0	0	0	0.70057	0	0.70057	0
0	0	0	0	2.1811	0	0.13208	0.72861	0	0	0.13208	0	0	0.13208	0	0.38762	0.26193	0.26193	0.62154	0	0.26193	0	0	0.62154	0.13208	3.2582	0	1.1708	0	0.13208	0	0	0	0	0.38762	0	0	0.26193	1.3766	1.3766	0.50777	0	0.50777	0	0	0	0	0	0	0
0	0	0	0	0.40355	0	0	0	0	0.58751	0.40355	0	0	0	0	0	0	0	0.58751	0	0	0	0	0.58751	0.20584	2.6214	0	1.1673	0	0	0	0	0	0	0.40355	0	0	0	0.20584	0.20584	0.90694	0	0.90694	0	0	0	0	0	0	0
0	0	0	0	0.65633	0.65633	0	0.79437	0	0	0.65633	0	0	0	0	0.17522	0	0	0	0	0	0	0	0.34533	0.17522	2.3666	0	0.92091	0	0	0	0	0	0	0.34533	0	0	0.17522	0	1.0368	1.0368	0	0.34533	0	0	0	0.17522	0	0	0
0	0	0	0	1.024	0	0.73922	1.453	0	0	0	0	0	0	0	0.73922	0	0	0	0	0	0	0	0	0	3.5258	0	1.2579	0	0	0	0	0.39394	0	0.39394	0	0	0	0	2.1049	0	0	0	0	0	0	0	0	0	0
0	0	0	0	0.42387	0	0	0.42387	0	0	0	0	0	0	0	0.42387	0	0	0	0	0	0	0	0	0.42387	3.2334	0	0.42387	0	0	0	0	0	0	0	0	0	0	0	0.42387	1.3243	0	0.78894	0	0	0	0	0	0	0
0.61928	0	0	0	0	0.61928	0	1.0901	0	0	0.61928	0	0	0	0	0	0	0	1.4342	0	0	0	0	0	1.0901	2.0844	0	1.4342	0	0	0	0	0	0	1.4342	0	0	0	0	1.0901	0	0	1.0901	0	0	0	0	0	0	0
0	0	0	0	2.1555	0	0	1.5	0	0	0	0	0	0	0	0	0	0	0	0	0	0	0	0.66061	0	3.9882	0	1.979	0	0	0	0	0.66061	0	0	0	0	0	0	0	0	0	0	0	0	0	0	0	0	0
0.68178	0	0	0	1.1789	0	0.68178	2.0138	0	0	0	0	0	0	0	0.68178	0	0	1.5328	0	1.1789	0	0	0	0	3.5653	0.68178	2.0138	0	0	0	0	0	0	0	0	0	0.68178	0	0	1.1789	0	0.68178	0	0	0	0	0	0	0
0	0	0	0	1.3918	0	1.3918	0	0.84078	0	0	0	0	0	0	0	0	0	1.3918	0	0	0	0	1.3918	0	3.4086	0	1.7633	0	0	0	0	0	0.84078	0	0	0	0	0	0	0.84078	0	0	0	0	0	0	0	0	0
0	0	0	0	0.85592	0.85592	0	0.85592	0	0	0	0	0	0	0	0	0	0	0	0	0	0	0	0	0	2.6082	0	0.85592	0	0	0	0	0	0	0	0	0	0	0.85592	0.85592	1.4113	0	0	0	0	0	0	0	0	0
0	0	0	0	1.1455	0	0	1.1455	0	0.20051	0.39348	0	0	0	0	0.73846	0	0	0	0	0.88792	0	0	0.20051	0	2.2398	0	1.1455	0	0	0	0	0	0	0.20051	0	0	0	0.20051	0.88792	1.2568	0	1.0231	0	0	0	0	0	0	0
0	0	0	0	0.52184	0.26965	0	1.1172	0.26965	0.26965	0	0	0	0	0	0	0	0.26965	0.26965	0.26965	0	0	0	0	0.52184	2.3986	0	1.1172	0	0	0	0	0	0	0.52184	0	0	0	0	0.26965	0.52184	0	0.74726	0	0	0	0	0	0	0
0	0	0.33226	0	0.33226	0.33226	0	0	0	0	0.63357	0	0	0	0	0.8921	0	0.63357	0.33226	0	0	0	0	0.8921	0	1.1107	0	1.7216	0	0	0	0	0	0	0	0	0	0	0	0	1.1107	0	1.1107	0	0	0	0	0	0	0
0	0	0	0	2.397	0.26922	0	1.5213	0	0	0.26922	0	0	0	0	0.26922	0	0	0.26922	0	0.74623	0	0	0.26922	0	3.3063	0	1.2673	0	0	0	0	0	0	0	0	0	0.26922	0	0.52106	0.74623	0	0.52106	0	0	0	0	0	0	0
0	0	0	0	0	0	0	0	0	0	0	0	0	0	0	0.49288	0	0	1.9906	0	0.49288	0	0	0	0	2.8021	0	1.6713	0	0	0	0	0	0	0.89976	0	0	0	0.49288	0.49288	1.4668	0	1.2163	0	0	0	0	0	0	0
0	0	0	0	1.272	0	0	0.52368	0.52368	0	0	0	0	0	0	0	0.94758	0	0.52368	0	1.272	0	0	0	0	1.7328	0	0.94758	0	0	0	0	0	0	0	0	0	0	0	0.94758	1.272	0	0	0	0	0	0	0	0	0
0	0	0	0	0	0.64378	0	0	0	0	0	0	0	0	0	0	0	0	0.64378	0	1.1253	0	0	0.64378	0	1.9508	0	2.5246	0	0	0	0	0	0	0.64378	0.64378	0	0	0	0	1.7386	0	0.64378	0	0	0	0.64378	0	0	0
0	0	0	0	1.313	0.78041	0.78041	0.78041	0	0	0	0	0	0	0	0	0	0	0	0	1.6788	0	0	0	0	3.4361	0	1.6788	0	0	0	0	0	0	0	0	0	0	0	0	0.78041	0	0	0	0	0	0	0	0	0
0	0	0	0	0	0.90086	0	0.90086	0	0	0	0	0	0	0	0.90086	0	0	0.90086	0	0.90086	0	0	0	0	3.4296	0	0.90086	0	0	0	0	0	0	0	0	0	0	0	0.90086	2.1213	0	0	0	0	0	0	0	0	0
0	0	0	0	0.70823	0	0	0.70823	0	0	0	0.19107	0	0	0	0.54874	0	0	0.19107	0	0	0	0	0.37558	0.19107	2.5763	0	1.316	0	0	0	0	0	0	0.19107	0	0	0	0.19107	0.9858	0.85365	0	1.106	0	0	0.19107	0	0	0	0
0	0	0	0	1.8516	0	0	1.1267	0	0.64476	0.33867	0	0	0	0	0.33867	0	0	0.64476	0	0.33867	0	0	0.64476	0	2.7689	0	1.3139	0	0	0	0	0	0	0.33867	0	0	0	0	0.33867	0.64476	0	1.8516	0	0	0	0.33867	0	0	0
0	0	0	0	2.2879	0.36681	0	1.6929	0	0	0.6933	0	0	0	0	0	0	0	0	0	0	0	0	0.6933	0.6933	2.8073	0	1.195	0	0	0	0	0	0	0	0	0.36681	0.36681	0	1.6929	1.5504	0	0.36681	0	0	0	0.36681	0	0	0
0	0	0	0	2.0541	0	0	1.5263	0	0	0	0	0	0	0	0.52368	0	0	0.52368	0	0	0	0	0	0	4.1693	0	1.272	0	0	0	0	0	0	0	0	0	0.52368	0	0	0.52368	0	0.52368	0	0	0	0.52368	0	0	0
0	0	0	0	2.1317	0	0	0.64653	0	0	0	0	0	0.64653	0	0	0	0	0	0	0.64653	0	0	0.64653	0	3.3714	0	1.1293	0	0	0	0	0	0	0	0	0	0	0	0	1.1293	0	0.64653	0	0	0	0	0	0.64653	0
0	0	0	0	0.75583	0	0	1.2802	0	0.75583	0	0	0	0	0	0	0	0	0	0	0.75583	0	0	1.2802	0	1.6434	0	0.75583	0	0	0	0	0	0	0	0	0	0	0	0	0.75583	0	0.75583	0	0	0	0	0	0	0
0.073615	0	0	0.073615	1.2601	0.42882	0	0.55976	0.073615	0.6222	0.073615	0	0	0	0	0.073615	0	0	0.55976	0.073615	0.55976	0	0	0.29062	0.14683	3.1369	0	1.18	0	0	0	0	0.073615	0	0.21928	0	0	0.14683	0.073615	0.14683	0.79706	0	0.85126	0	0	0	0	0	0.073615	0
0.18737	0	0	0	1.8233	0.27906	0.36853	1.4759	0	0	0.45527	0	0.094094	0	0	0.61928	0	0.094094	0.45527	0	0.53893	0	0	0.45527	0.18737	3.2742	0	1.4342	0	0	0	0	0	0	0.18737	0	0	0.094094	0.18737	0.69624	0.61928	0	0.9709	0	0	0	0.094094	0.18737	0	0
0.20153	0	0	0.10128	0.96104	0	0	1.0899	0.10128	0.10128	0.39542	0	0	0	0	0	0	0	0.10128	0	0.66097	0	0	0.20153	0.20153	3.1517	0	1.0899	0	0	0	0	0	0	0.96104	0	0.10128	0.20153	0	0.39542	0.57627	0	1.3631	0	0	0	0	0	0	0
0.33588	0	0	0	1.9442	0.17029	0.41571	0.70909	0	0.085454	0.17029	0	0	0.085454	0	0.17029	0	0.085454	0.17029	0	0.41571	0	0	0	0.33588	3.3173	0	0.95856	0	0	0	0	0.085454	0	0	0	0	0	0.33588	0.83913	0.77548	0	0.90012	0	0	0	0.085454	0.085454	0	0.25394
0.20184	0	0	0	1.3644	0.10143	0	0.96217	0	0	0.20184	0	0	0	0	0.20184	0	0.10143	0	0	0.10143	0	0	0.57707	0.10143	3.8958	0	0.89268	0	0	0.10143	0	0	0	0.10143	0	0	0.39599	0.10143	0.39599	1.151	0	0.30028	0	0	0	0	0	0	0
0	0	0	0	0.99636	0.10613	2.2249	0.99636	0	0	0	0	0	0	0	0.41343	0	0	0	0	0.3138	0	0	0.3138	0	3.4635	0	1.4988	0	0	0	0	0	0	0.10613	0	0	0.3138	0.10613	0.21108	1.7412	0.10613	0.21108	0	0	0	0	0	0	0
0	0	0	0	1.286	0.23651	0	1.0863	0	0	0.66586	0	0	0	0	0.11908	0	0	0.46094	0	0.11908	0	0	0.23651	0.23651	2.2672	0	1.1566	0	0	0	0	0.11908	0	0.23651	0	0.11908	0	0	0.35084	0.84911	0	0.76017	0	0	0	0.23651	0	0	0.11908
0.3392	0	0	0.11499	2.0747	0.11499	0.44605	0.3392	0	0	0.54834	0	0	0.11499	0	0.11499	0	0.11499	0.11499	0	0.11499	0	0	0.54834	0.11499	3.1295	0	1.3716	0	0	0	0	0.11499	0	0	0	0	0.73792	0	0.82511	1.3153	0	0.44605	0	0	0	0	0	0.11499	0
0.096926	0	0	0.096926	0.28727	0	0.55373	0.37916	0	0.55373	0.19296	0	0	0.28727	0	0.19296	0	0	0.37916	0	0.46811	0	0.096926	0.28727	0.096926	2.864	0	1.5821	0	0	0	0	0.096926	0	1.2239	0	0.096926	0	0	0	0.92855	0.096926	1.1702	0.19296	0	0	0.096926	0.096926	0	0
0	0	0	0	2.5042	0	0	1.241	0.26119	0	0.38655	0	0	0	0	0.7268	0	0.1317	0.61994	0	0.7268	0	0	0.26119	0	3.7753	0	1.3094	0	0	0	0	0	0	0	0	0.26119	0.1317	0.26119	0.50641	0.38655	0	0.38655	0	0	0	0.1317	0	0	0
0	0	0	0	2.2941	0	0.46213	0.85101	0.1194	0	0.56749	0	0	0	0	1.014	0	0	0.46213	0	0.66746	0	0	0.93492	0.23715	3.0385	0	1.3482	0	0	0	0	0	0	0	0	0	0	0.23715	1.1589	0.56749	0	1.607	0	0	0	0	0	0.1194	0
0	0	0	0.11738	1.3332	0.45475	0.346	0.83916	0	0	0.23318	0	0	0	0	0.45475	0	0.11738	0.55871	0	0.23318	0	0	0.23318	0.23318	3.5712	0	1.495	0	0	0	0	0	0	0	0	0	0.11738	0.11738	1.1448	0.83916	0	1.0749	0	0	0	0	0	0	0
0	0	0	0	2.4352	0.11775	0	1.0774	0	0	0.23391	0	0	0	0	0.45611	0	0	0.65932	0	0.45611	0	0	0.45611	0.23391	3.7498	0	1.4465	0	0	0	0	0	0	0	0	0	0.11775	0.23391	1.0032	0.56033	0	0.84134	0	0	0	0	0	0	0
0.11035	0	0	0.11035	2.1678	0.21938	0.32591	0.62244	0	0	0.21938	0	0	0	0	0.21938	0	0	0.21938	0	1.0264	0	0	0.52798	0	3.4479	0	1.3353	0	0	0	0	0	0	0	0	0.11035	0	0.21938	1.3353	1.0264	0	0.79735	0	0	0	0	0	0	0
0.11136	0	0	0.11136	0.32883	0.22138	0	0.80347	0.11136	0.22138	0.43275	0	0	0	0	0.11136	0	0	0.32883	0	0.43275	0	0	0.32883	0	2.3801	0	0.80347	0	0	0	0	0	0	0.22138	0	0.11136	0.11136	0	0.32883	0.32883	0	0.80347	0	0	0.11136	0	0	0.11136	0.11136
0	0	0	0.10971	1.6974	0	0.10971	0.87381	0	0.10971	0.52516	0	0	0	0	0.21812	0	0.10971	0.52516	0	0.21812	0	0	0.79348	0	3.2489	0	1.3303	0	0	0	0	0.10971	0	0	0	0	0	0.10971	0.79348	1.2162	0	1.0901	0	0	0	0.21812	0.10971	0	0
0.13493	0	0	0	2.202	0.13493	0.51788	0.84365	0.13493	0	0.26747	0	0	0	0	1.3955	0	0.13493	0.39561	0	0.74203	0	0	1.2617	0.26747	3.4478	0	1.457	0	0	0	0	0.13493	0	0.13493	0	0	0.26747	0	0.84365	1.0275	0	0.13493	0	0	0	0	0	0	0
0.13765	0	0	0	2.2508	0.27277	0	1.2788	0	0	0.27277	0	0	0	0	0.52752	0	0	0.52752	0	0.52752	0	0	0.40323	0	3.1694	0	1.0431	0	0	0	0	0.27277	0	0.13765	0	0.13765	0	0	0.95348	0.40323	0	0.40323	0	0	0	0	0	0	0
0	0	0	0	2.4798	0.26628	0	1.1069	0	0	0.63089	0	0	0.13431	0	0.13431	0	0.13431	0	0	0.13431	0	0	0.26628	0.13431	3.5492	0	1.0239	0	0	0	0	0	0	0	0	0.13431	1.0239	0	0.73914	0.93528	0	0.63089	0	0	0	0.26628	0	0	0
0	0	0	0	2.3821	0.13055	0	1.3018	0	0	0.25895	0.13055	0	0	0	0.25895	0.13055	0	0.6151	0	0.13055	0	0	0.38332	0	3.1047	0	1.002	0	0	0	0	0	0	0.13055	0	0.13055	0	0	1.1611	1.3663	0	0.38332	0	0	0	0.38332	0	0.13055	0
0.27218	0	0	0	1.4114	0.13735	0	0.64355	0.27218	0	0.27218	0	0	0	0	0.13735	0	0	0.27218	0	0.85601	0	0	0.64355	0.13735	2.9037	0	1.587	0	0	0	0	0	0	0	0	0	0.13735	0	0.75336	0.85601	0	0.64355	0	0	0	0.52646	0	0	0
0.42294	0	0	0	2.4094	0	0.67393	1.4583	0	0	0.67393	0	0	0	0	0.42294	0	0	0.67393	0	0.55237	0	0	0.67393	0	3.0832	0	1.3923	0	0	0	0	0	0	0.14472	0	0	0.14472	0	1.0827	0.99127	0	0.55237	0	0	0	0	0	0.28651	0
0	0	0	0	2.1015	0.13386	0.2654	1.2549	0	0.13386	0.51411	0	0	0.13386	0	0.8382	0	0	0.62901	0.2654	0.73702	0	0	0.39263	0.13386	2.893	0	0.73702	0	0	0	0	0	0	0.8382	0	0	0.13386	0.13386	1.1042	0.73702	0	0.8382	0	0	0	0	0	0	0
0	0	0	0	1.9277	0	0	1.0548	0.13972	0.13972	0.53483	0	0	0	0	0.53483	0	0	0.53483	0	0.65338	0	0	0.2768	0.53483	3.1369	0	1.139	0	0	0	0	0	0	0.40902	0	0	0.13972	0	0.65338	0.96466	0	1.2178	0	0	0	0	0	0	0
0	0	0.13778	0	2.591	0	0.52799	1.0438	0.13778	0	0.13778	0	0	0	0	0.52799	0	0	0	0	0.4036	0	0	0.64535	0.13778	3.1703	0	1.5899	0	0	0	0	0	0	0.13778	0	0	0.13778	0	0.52799	0.64535	0	0.27303	0	0	0	0	0	0.13778	0
0	0	0	0	2.2563	0	0.13843	1.21	0	0	0	0	0	0	0	0.40541	0	0.13843	0	0	0.40541	0	0	0.13843	0	3.6323	0	1.5387	0	0	0	0	0	0	0.13843	0	0	0.27429	0	1.2837	0.13843	0	0.64803	0	0	0	0	0	0	0.13843
0.28558	0	0	0	2.4316	0.28558	0	1.0801	0	0	0.14424	0	0	0	0	0.89066	0	0.14424	0	0	0.28558	0	0	0.78522	0.42161	3.1061	0	1.4554	0	0	0	0	0	0	0	0	0	0	0	0.78522	0.98875	0	0.5507	0	0	0	0.28558	0	0	0
0	0	0	0	2.203	0	0	0.98601	0.14372	0	0.54889	0	0.14372	0	0	0.14372	0.14372	0	0.54889	0	0.14372	0	0	0.98601	0	3.2469	0	1.3862	0	0	0	0	0.14372	0	0	0	0	0.14372	0	1.5143	1.1623	0	0.78285	0	0	0	0	0	0	0
0.31561	0	0	0.15976	1.4813	0.15976	2.2077	0.96577	0	0	0.46443	0	0	0	0	0.31561	0	0	0.15976	0	0.46443	0	0	0	0	3.2715	0	1.3332	0	0	0	0	0	0	0	0	0	0	0	0.46443	0.96577	0	0.85469	0	0	0	0	0	0	0
0	0	0	0	1.4611	0.16914	0	0.89525	0	0	0.33368	0	0.16914	0	0	0.16914	0	0	0.33368	0	0.89525	0	0	0.33368	0.33368	2.6152	0	1.6654	0	0	0	0	0.33368	0	0.33368	0	0	0	0	0.16914	0.63605	0	1.0093	0	0	0	0	0	0.16914	0
0	0	0	0	2.1951	0.14729	0	1.4743	0	0	0.14729	0	0	0	0	0.14729	0	0.14729	0.43008	0.14729	0.56133	0	0	0.43008	0	3.9058	0	1.0968	0	0	0	0	0	0	0	0	0.14729	0	0.29149	1.0968	0.90572	0	0.56133	0	0	0	0	0	0	0
0	0	0	0.15435	1.222	0.15435	0	0.94006	0	0	0.83085	0	0	0	0	0	0	0	0.15435	0	0.30517	0	0	0.30517	0.15435	2.7448	0	1.4501	0	0	0	0	0	0	0	0	0	0.15435	0	0.83085	0.7129	0	0.83085	0	0	0	0.30517	0.15435	0.15435	0
0	0	0	0	0.44208	0	0.44208	1.2877	0	0.57638	0.2999	0	0	0	0	0.57638	0	0.15163	0.44208	0.15163	0.70195	0	0	0.57638	0.15163	2.7658	0	0.81868	0	0	0	0	0	0	0.15163	0	0	0	0	0.15163	1.2069	0	1.0272	0	0	0	0	0	0	0
0	0	0	0	0.29032	0.29032	0	0.90276	0	0	0.14668	0	0	0	0	0.29032	0	0.14668	0.29032	0	0.42841	0	0	0.29032	0	2.8063	0	0.68195	0	0	0	0	0	0	0.42841	0	0	0	0.42841	0	1.3341	0	1.533	0	0	0	0	0	0	0.14668
0.15586	0	0	0	2.3442	0	0.45375	0.83755	0	0	0	0.15586	0	0	0	0.15586	0	0.15586	0.59097	0	1.589	0	0	0.59097	0.15586	2.4297	0.15586	1.0488	0	0	0	0.15586	0	0	0.15586	0	0	0.71892	0.15586	0.15586	0.94729	0	0.45375	0	0	0	0	0	0	0
0.15762	0	0	0	2.2287	0.15762	0	1.5362	0.15762	0	0.31149	0	0	0	0	0.59701	0.15762	0.15762	0.45859	0	0.59701	0	0	0.72593	0	2.6163	0	0.95568	0	0	0	0	0	0	0.15762	0	0	0	0	1.0577	1.3215	0	1.3977	0	0	0	0	0	0	0
0	0	0	0.27421	1.594	0	0	0.64787	0	0	0.53014	0	0	0	0	0.53014	0	0	0.13839	0	0	0	0	0.13839	0.13839	2.8807	0	1.2834	0	0	0	0	0.13839	0	0	0	0.13839	0.13839	0	0.13839	0.53014	0	0.95749	0	0	0	0	0	0	0
0	0	0	0	2.6147	0.14109	0.14109	1.0625	0	0	0.14109	0	0.14109	0.14109	0	0.53967	0	0	0.14109	0	0.65906	0	0	0.27947	0	3.4927	0	1.2261	0	0	0.14109	0	0	0	0.27947	0	0	0.14109	0.14109	1.147	0.77076	0	0.14109	0	0	0.14109	0	0	0	0
0	0	0	0	2.162	0	0	0.87378	0	0	0.47641	0	0	0	0	0.61919	0	0.32406	0.61919	0	0.75161	0	0	0.32406	0.32406	3.0973	0	0.9863	0	0	0	0	0	0	0	0	0	0.16414	0	0.32406	0.16414	0	1.3571	0	0	0	0	0	0	0
0	0	0	0	1.94	0.17839	0	0.51496	0.17839	0.66683	0.51496	0	0	0.17839	0	0.3514	0	0	0.93413	0.17839	0.17839	0	0	0.17839	0.3514	2.8283	0	0.17839	0	0	0	0	0	0	0.66683	0	0.17839	0	0	0.3514	0.3514	0	0.66683	0	0	0	0	0	0.17839	0
0.44843	0	0	0.15393	1.637	0.15393	0	0.82896	0	0	0.15393	0	0	0	0	0.44843	0	0	0.30435	0	0.44843	0	0	0.58432	0	3.0179	0	1.4476	0	0	0	0	0	0	0	0	0	0	0	0.30435	0.93801	0.15393	1.039	0	0	0	0.15393	0	0	0
0.15647	0	0	0	2.2546	0.15647	0	1.0519	0.15647	0	0.15647	0	0	0	0	0.72134	0	0	1.0519	0	0.72134	0	0	0.15647	0	3.1748	0	1.8625	0	0	0	0	0	0	0	0	0	0.15647	0	0.45542	1.1461	0	0.15647	0	0	0	0	0	0	0
0	0	0	0	1.3503	0.16289	0	0.32165	0	0.32165	0	0	0	0	0	0	0	0.16289	0.32165	0	0.74671	0	0	0	0	3.2411	0	1.8009	0	0	0	0	0	0	0.16289	0	0.16289	0	0.16289	0.16289	1.499	0	0.86836	0	0.16289	0	0.32165	0	0	0
0.5806	0	0	0	2.3249	0.30227	0.30227	1.2947	0	0	0.15285	0	0	0	0	0.30227	0	0.30227	0.30227	0	0.5806	0	0	0.82415	0.15285	3.7246	0	1.9737	0	0	0	0	0.15285	0	0	0	0	0.15285	0.15285	0.82415	0.44546	0	0.70687	0	0	0	0	0	0	0
0	0	0	0	1.9424	0.6683	0.17884	0.80809	0.17884	0.35225	0.17884	0	0.17884	0	0	0.51615	0	0	0.51615	0	1.2585	0	0	0	0	2.5388	0	0.93598	0	0	0	0	0.17884	0	0.6683	0	0	0	0	0.17884	0.80809	0	1.1601	0	0	0	0	0	0	0
0	0	0	0	1.6515	0	0.79872	1.4737	0	0	0.1472	0	0	0	0	1.0043	0	0	0.56103	0.1472	0.1472	0	0	0.29133	0	3.1265	0	1.4075	0	0	0	0	0	0	0	0	0	0	0.1472	0.79872	0.79872	0	1.0964	0	0	0	0	0	0	0
0.15671	0	0	0	2.8178	0	0	1.1474	0	0.15671	0.84132	0	0	0	0	0.15671	0	0	0	0	0.15671	0	0	0.15671	0	2.8725	0	0.45609	0	0	0	0	0	0	0	0	0.30974	0.15671	0.15671	0.72231	0.15671	0	0.30974	0	0	0	0.15671	0	0	0
0.14374	0	0	0	2.3219	0	0	0.78295	0.14374	0	0.54896	0	0	0	0	0.14374	0	0	0.66994	0.14374	0	0	0	0.28462	0.28462	3.383	0	1.3164	0	0	0	0	0	0	0.14374	0	0	0.14374	0.14374	0.42023	0.88819	0	1.0773	0	0	0	0	0	0	0
0	0	0	0	1.4883	0.16099	0	0.60848	0	0	0.16099	0	0	0	0	0.97155	0	0	0.31798	0	0.73922	0	0	0	0	3.2164	0	1.1696	0	0	0	0	0	0	0	0	0	0	0.16099	0.4678	0.60848	0	1.0745	0	0	0	0.4678	0	0	0
0.16078	0	0	0	2.1417	0.31758	1.1686	1.0734	0	0	0.31758	0	0	0	0	0.31758	0	0	0.31758	0.16078	0.97058	0	0	0.85916	0.46723	3.6579	0	0.85916	0	0	0	0.16078	0	0	0	0	0	0	0.16078	0.46723	1.1686	0	0.31758	0	0	0	0.16078	0	0	0
0	0	0	0.17392	1.031	0.17392	0	0.34283	0	0.65199	0.50291	0	0	0	0	0.34283	0	0	0.65199	0.17392	0	0	0	0.50291	0	3.0289	0	1.4864	0	0	0	0	0.17392	0	0	0	0	0	0	0.7894	1.2347	0	0.7894	0	0	0.17392	0.17392	0.17392	0	0
0	0	0	0.32023	2.6673	0.16215	0	1.1756	0	0	0.47099	0	0	0	0	0.61245	0	0	0.32023	0	0.61245	0	0	0.47099	0	3.3455	0	0.86516	0	0	0	0	0	0	0	0	0	0	0	0.32023	0.61245	0	0.97703	0	0	0	0.16215	0	0	0
0.15225	0	0	0	2.2908	0	0	0.44379	0	0.70445	0.44379	0	0	0	0	0.15225	0	0	0.15225	0	1.1237	0	0	0.15225	0	3.3269	0	1.0304	0	0	0	0	0	0	0.44379	0	0	0.15225	0	0.57852	0.15225	0	0.3011	0	0	0	0.15225	0	0	0
0.15478	0	0	0	2.027	0.15478	0	1.1372	0.15478	0.15478	0.45078	0	0	0	0	0.94212	0	0	0.58726	0	0.45078	0	0	0.45078	0.15478	3.3652	0	1.3815	0	0	0	0.15478	0.306	0	0.45078	0	0	0.15478	0	0.306	0.94212	0	0.94212	0	0	0	0.15478	0	0	0.15478
0.17311	0	0	0	1.8592	0.17311	0	0.6493	0	0	0.17311	0	0	0	0	0	0	0	0.50073	0	0.50073	0	0	0.17311	0.17311	2.9723	0	1.3208	0	0	0	0	0.17311	0	0	0	0.17311	0	0	1.3208	1.2307	0	0.50073	0	0	0	0.17311	0.17311	0	0
0	0	0	0.15948	2.628	0	0	0.31507	0	0	0.96445	0	0	0	0	0.31507	0	0.15948	0.31507	0	0.15948	0	0	0.60334	0	3.1674	0	1.2498	0	0	0	0	0.15948	0	0	0	0.15948	0	0	1.4081	0.46367	0	0.46367	0	0	0	0	0.15948	0	0
0.15753	0	0	0	2.7848	0.45832	0.45832	1.1516	0.15753	0	0	0	0	0	0	0.72554	0	0	0.95521	0	0.3113	0	0	0.3113	0	3.2931	0	1.4685	0	0	0	0	0	0	0	0	0.15753	0	0	0	0.72554	0	0.3113	0	0	0	0	0.3113	0	0
0	0	0	0	1.2675	0.67444	0	0.94368	0.35582	0.67444	0	0	0	0	0	0	0	0	0.52115	0	1.1687	0	0	0.35582	0.35582	2.5491	0.1807	0.52115	0	0	0.1807	0.1807	0	0	0.52115	0	0	0.1807	0.1807	0.35582	0.52115	0	1.0611	0	0	0	0	0	0	0
0	0	0	0	2.2416	0	0	0.87902	0	0	0.47973	0	0	0	0	0.47973	0	0.16536	1.2809	0.16536	0.87902	0	0	0.47973	0	3.4634	0	0.75636	0	0	0	0	0	0	0.16536	0	0.3264	0	0	1.192	0.75636	0	0.75636	0	0	0	0	0	0	0
0	0	0	0	2.389	0.30417	0.15383	1.4471	0	0	0.44817	0	0	0	0	1.2191	0	0	0.71081	0	0.44817	0	0	0.71081	0.15383	3.7745	0	1.2191	0	0	0	0	0.44817	0	0.15383	0	0	0	0	0.82854	0	0	0.30417	0	0	0	0.15383	0	0	0
0.18482	0	0	0	2.0238	0	0	0.83054	0	0	0	0	0	0	0	0.18482	0	0	0.53215	0	0.36368	0	0	0.68793	0.18482	3.6932	0	2.1594	0	0	0	0	0	0	0	0	0	0	0	0.18482	0.36368	0	0.36368	0	0	0	0	0	0.18482	0.18482
0.18598	0	0	0	0.83486	0.18598	0.36589	1.0842	0	0.53524	0.36589	0	0	0	0	0.18598	0	0	0.18598	0	0.18598	0	0	0	0.18598	2.207	0.18598	1.2924	0	0	0	0	0	0	0	0	0.18598	0	0	0.18598	1.3842	0	1.1928	0	0	0	0	0	0.18598	0
0.17676	0	0	0	2.1155	0	0	0.80023	0	0	0	0	0	0	0	0.92735	0	0	0.80023	0.17676	0.17676	0	0	0.17676	0	2.8191	0	1.1504	0	0	0	0	0	0	0	0	0	0.17676	0.17676	0.66144	1.0437	0	1.0437	0	0	0	0	0	0	0
0.18956	0	0	0	0.84809	0.18956	0	0.70334	0	0.18956	0.97973	0	0	0	0	0.18956	0	0	0.3727	0	0.84809	0	0	0.18956	0	2.7292	0	0.84809	0	0	0	0	0	0	0.3727	0	0.3727	0.18956	0	0	1.7734	0	0.97973	0	0	0	0	0	0.18956	0
0.17951	0	0	0	1.6571	0.35353	0	1.1632	0	1.1632	0.35353	0	0	0	0	0.67051	0	0.17951	0.51795	0	0.35353	0.17951	0	0.67051	0.51795	3.5769	0	1.3527	0	0	0	0	0	0	1.0559	0	0	0.17951	0	0	1.1632	0	1.2618	0	0	0	0	0	0	0
0	0	0	0	1.3722	0.16698	0	1.6533	0	1.5895	0	0	0	0	0	0	0	0.16698	0.32952	0	0.16698	0	0	0.16698	0.16698	3.4732	0	1.6533	0	0	0	0	0	0	0	0	0.16698	0.32952	0	0.76267	0.76267	0	0.99942	0	0	0	0	0	0.32952	0
0.16221	0	0	0	1.8482	0.16221	0	1.2644	0	0.47113	0.16221	0	0	0	0	0	0	0	0.32033	0	0.47113	0	0	0.16221	0.16221	3.6995	0	2.0727	0	0	0	0	0.16221	0	0	0	0	0.47113	0	0.47113	1.1759	0	0.47113	0	0	0	0.16221	0	0.16221	0
0	0	0	0.16229	2.1127	0.16229	0	0.97764	0	0.32048	0.47135	0	0	0	0	0.86573	0	0.16229	0.32048	0.16229	0.16229	0	0	0.16229	0	2.5232	0	0.74434	0	0	0	0	0	0	0	0	0.16229	0	0	0.32048	0.16229	0	0.97764	0	0	0	0.32048	0	0	0
0	0	0	0	1.7896	0.1809	0.52167	0.81585	0.35619	0	0	0	0	0	0	0.52167	0	0	1.2684	0	0.52167	0	0	0.81585	0.52167	3.2806	0	1.7896	0	0	0	0	0	0	0.35619	0	0.1809	0	0	1.062	0.94449	0	1.1696	0	0	0	0	0	0	0
0.19556	0	0	0.19556	2.5995	0	0.38411	1.6688	0	0	0.38411	0	0	0	0	0.19556	0	0.38411	0.19556	0	1.0037	0	0	0	0.38411	3.2588	0	1.2354	0	0	0	0	0	0	0	0	0.19556	0.19556	0	0.38411	0.19556	0	0	0	0	0	0	0	0	0
0	0	0	0	2.0276	0	0.16883	1.299	0	0	0	0	0	0.33308	0	0.16883	0	0.16883	0.33308	0	0.48916	0	0	0.33308	0.16883	2.9821	0	1.2095	0	0	0	0	0	0	0	0	0	0.16883	0	0.48916	0	0	0.48916	0	0	0	0	0	0	0
0	0	0	0	1.5101	0	0.1945	0.99948	0	0	0	0	0	0	0	0.99948	0	0	0.71928	0	0.1945	0	0	0.55782	0.71928	3.312	0	1.1205	0	0	0	0	0	0	0	0	0	0.3821	0	1.7329	1.2308	0	0.99948	0	0	0	0	0	0	0
0.19387	0	0	0	1.6606	0	0.19387	0.38089	0	0	0	0	0	0	0	0.55614	0	0.19387	0.38089	0	0.38089	0	0	0.38089	0.19387	3.6342	0	1.5071	0	0	0	0	0	0	0	0	0	0.38089	0	1.228	1.5071	0	0.86389	0	0	0	0	0	0	0
0	0	0	0	0.19443	0.19443	0	1.5097	0	0.99918	0.19443	0	0	0	0	0	0	0	0.19443	0.19443	0.38196	0	0	0.55762	0.19443	3.2529	0	1.5097	0	0	0	0	0	0	0.38196	0	0	0	0	0.38196	0.71904	0	0.71904	0	0	0	0	0	0	0
0	0	0	0.17134	1.5454	0	0	1.3118	0	0.77951	0.33789	0	0	0	0	0	0	0.17134	0.33789	0	1.222	0	0	0.49595	0	2.6996	0	0.90456	0	0	0	0	0.17134	0	1.0193	0	0	0.17134	0	0	0.17134	0	1.222	0	0	0	0	0	0	0
0	0	0	0	1.9094	0	0.35895	1.0683	0	0	0.52553	0	0	0	0	0.35895	0	0	0.35895	0	0.18234	0	0	0.35895	0	3.6027	0	0.95042	0	0	0	0	0	0	0.18234	0	0.18234	0	0	0.67982	0.52553	0	1.0683	0	0	0	0	0	0.18234	0
0.16923	0	0	0	2.9316	0	0.16923	1.0097	0	0	0.89561	0.16923	0	0	0	0.33384	0.16923	0	0.33384	0	0	0	0	0.33384	0.16923	2.9316	0	1.6659	0	0	0	0	0	0	0.16923	0	0	0.16923	0	0.63633	0	0	0.63633	0	0	0	0	0	0	0
0	0	0	0	1.8045	0.19583	1.4305	1.0047	0.19583	0.19583	0	0	0	0	0	0.72353	0	0.19583	0.19583	0	1.4305	0	0	0.56131	0.19583	3.7044	0	1.67	0	0	0	0	0	0	0.19583	0	0	0.38461	0	0.56131	0.87102	0	1.2366	0	0	0.19583	0.38461	0	0	0
0	0	0	0	2.4959	0	0	1.1148	0	0	0.19316	0	0	0	0	0.71497	0	0	0.99414	0	0	0	0	0.19316	0	3.3331	0	1.9653	0	0	0	0	0	0	0	0	0.19316	0.37955	0	1.2248	0.19316	0	0.55427	0	0	0	0.19316	0	0	0
0.22436	0	0	0	0.43832	0	0.63516	0.97119	0	0	0.81256	0	0	0	0	0.63516	0	0	1.3553	0	1.113	0	0	0.63516	0	2.646	0	1.4597	0	0	0	0	0	0	0.63516	0	0	0	0	0.22436	0.43832	0	0.22436	0	0	0	0	0	0	0
0.17916	0	0	0	2.3886	0.35286	0	0.9373	0.17916	0.17916	0.517	0	0	0	0	0.35286	0	0	0.517	0	0.517	0	0	0.35286	0	2.6476	0	0.517	0	0	0	0	0	0	0.66935	0	0	0.35286	0	0.517	0.35286	0	0.9373	0	0	0	0	0	0.35286	0
0.2278	0	0	0	1.4736	0	0	0.2278	0	0.2278	0.44475	0	0	0	0	0.64391	0	0	0.82301	0	0.44475	0	0	0.2278	0	2.2776	0	0.82301	0	0	0	0	0	0	0.44475	0	0	0.2278	0.2278	0.82301	0.82301	0	1.2535	0	0	0	0	0	0	0
0.17954	0	0	0	2.1308	0	0.3536	0.81074	0	0	0	0	0	0.17954	0	0.81074	0	0.17954	0.67061	0	0.51803	0	0	0.67061	0.17954	3.4011	0	1.7217	0	0	0	0	0.17954	0	0	0	0	0.3536	0	1.056	1.056	0	0.51803	0	0	0	0	0	0	0
0	0	0	0	1.3904	0	0	1.0014	0	0.83965	0.23334	0	0	0	0	0.65789	0	0	0.23334	0	0.45505	0	0.23334	0.65789	0	2.5489	0	0.65789	0	0	0	0	0	0	0.65789	0	0	0.23334	0.23334	0.65789	0.83965	0	1.4957	0	0	0	0	0	0	0
0	0	0	0	2.1661	0	0	0.77956	0	0	0	0	0	0	0	0.60763	0.21361	0	0.93424	0	0.77956	0	0	0.21361	0	3.5887	0	1.8884	0	0	0	0	0	0	0	0	0	0	0	0.93424	0.93424	0	0.60763	0	0	0	0	0	0	0
0.17893	0	0	0	2.2087	0	0.51641	0.93637	0.17893	0	0.17893	0	0	0	0	0	0	0	0.51641	0	0.17893	0	0	0.80845	0	3.6968	0	1.5855	0	0	0	0	0.17893	0	0.17893	0	0	0.17893	0	0.35244	1.1605	0	0.17893	0	0	0	0	0	0	0
0	0	0	0	1.7646	0	0	1.0253	0	0	0.57506	0	0	0	0	0.88994	0	0	0.20107	0	0.20107	0	0	0.57506	0	3.6608	0	1.8299	0	0	0	0	0	0	0.39454	0	0	0.39454	0	1.361	1.5407	0	0.74024	0	0	0	0	0	0	0
0	0	0	0	1.5632	0	0	0.54342	0	0.18906	0.37175	0	0	0	0	0	0	0	0.37175	0	0.18906	0	0	0.54342	0	2.7983	0	1.4841	0	0	0.37175	0	0.18906	0	0	0	0	0	0	0.18906	1.6369	0.18906	0.84625	0	0	0	0	0	0	0
0	0	0	0	0.20463	0.20463	0	0.90263	0	0.40126	0.20463	0	0.20463	0	0	0.40126	0	0	0.40126	0.20463	0	0	0	0.58435	0	3.2095	0	1.1624	0	0	0	0	0.20463	0	0.40126	0	0	0.20463	0.20463	0.20463	0.90263	0	1.3766	0	0	0	0	0	0	0
0.35838	0	0	0	2.1859	0.18204	0.52473	0.67885	0	0	0.35838	0	0	0	0	1.3652	0	0	0.67885	0	0.67885	0	0	0	0.18204	3.7053	0	1.6016	0	0	0	0	0	0	0	0	0	0	0	0.67885	0.52473	0	0.9492	0	0	0	0.18204	0.18204	0	0
0.22411	0	0	0	2.2136	0.22411	1.1121	1.2394	0	0	0.22411	0	0	0	0	0.43785	0	0	0.63452	0	0.43785	0	0	0.63452	0.22411	2.7068	0	1.3543	0	0	0	0	0	0	0	0	0	0	0	0.97034	0.8118	0	0.8118	0	0	0	0	0	0	0
0	0	0	0	1.7162	0.22248	0.4348	1.1061	0	0	0	0	0	0	0	0	0	0	0.22248	0	0.22248	0	0	0.4348	0	2.813	0.22248	1.9279	0	0	0	0	0	0	0.22248	0	0.4348	0	0	0.63036	1.3478	0	0.4348	0	0	0	0.22248	0	0	0
0.22302	0	0	0	0.43581	0.43581	0.22302	0.96663	0	0	0	0	0	0	0	0.43581	0	0	0.22302	0	0.43581	0	0	0	0	3.2455	0	1.1081	0	0	0	0	0	0	0.22302	0	0	0	0.22302	0	1.3499	0	0.80848	0	0	0	0	0	0	0
0	0	0	0	2.5538	0	0	0.20467	0	0	0.58446	0	0	0	0	0.75161	0	0	0	0	0.20467	0	0	1.1626	0.20467	3.4841	0	1.2746	0	0	0	0	0	0	0	0	0.40134	0.20467	0	1.847	1.1626	0	0.20467	0	0	0	0	0	0	0
0	0	0	0	1.6204	0	0	0.39447	0	0	0.39447	0	0	0	0	0.74011	0	0.20103	1.0251	0	0	0	0	0.39447	0	3.7596	0	1.8297	0	0	0	0	0	0	0	0	0.20103	0	0	0.20103	1.0251	0	0.88979	0	0	0	0	0	0	0
0	0	0	0	2.0838	0.218	0.218	0.42642	0	0	0	0	0	0	0	0.218	0	0	0.218	0	0.61892	0	0	0.218	0.42642	3.2048	0	1.4336	0	0	0	0	0	0	0	0	0.218	0.42642	0.218	1.3298	1.5286	0	0.61892	0	0	0	0	0	0	0
0	0	0	0	3.2495	0	0.69874	0.69874	0	0	0	0	0	0	0	0.48538	0	0	0.48538	0	1.334	0	0	1.5587	0	3.4915	0	1.5587	0	0	0	0	0	0	0	0	0	0.69874	0	0.69874	1.0549	0	0.24973	0	0	0	0	0	0	0
0.21895	0	0	0.21895	1.9743	0	0	1.0931	0	0.62135	0.62135	0	0	0	0	0.4282	0	0	0.79603	0	0.4282	0	0	0.21895	0	2.8743	0	1.0931	0	0	0	0	0	0	0	0	0.4282	0.21895	0.21895	0.62135	0.4282	0	1.2194	0	0	0	0	0	0	0
0	0	0	0.30697	2.4793	0	0	0.83499	0	0	0.30697	0	0	0	0	0	0	0.30697	0.30697	0	0.30697	0	0	0	0.30697	3.3791	0	1.6452	0	0	0	0	0	0	0	0	0.30697	0.30697	0	0.30697	0.30697	0	1.0459	0	0	0	0	0	0.30697	0
0.25029	0	0	0	2.3238	0	0	1.0566	0.25029	0	0.70011	0	0	0.25029	0	0.70011	0	0.25029	0.88958	0	0.70011	0	0	1.0566	0.25029	2.8769	0	1.9057	0	0	0	0	0.25029	0	0	0	0	0	0.25029	0.48641	0.48641	0	0.25029	0	0	0	0	0.25029	0	0
0.26694	0	0	0	2.17	0	0	1.1089	0	0.74075	0	0	0	0	0	0.51692	0	0.26694	1.1089	0	1.3937	0	0	0	0.26694	2.17	0	0.74075	0	0	0	0	0	0	0.26694	0	0	0	0	0.26694	0.93716	0	1.3937	0	0	0	0	0	0	0
0.43925	0	0	0	1.1148	0	0	1.1148	0	0.63643	0.22486	0	0	0	0	0	0	0	0.81408	0	0.97288	0	0	0	0	2.4358	0	1.1148	0	0	0	0	0	0	0.81408	0	0	0	0	0	0	0	1.8018	0	0	0	0.22486	0	0.22486	0
0	0	0	0	1.9664	0	0.86212	1.1158	0	0	0.19338	0	0	0	0	0.86212	0	0	0.19338	0	0.19338	0	0	1.1158	0.37997	3.6109	0	1.5842	0	0	0.19338	0	0	0	0	0	0	0	0.19338	0.55486	0.37997	0	0	0	0	0	0	0	0	0
0	0	0	0	1.8318	0.48755	0	1.0586	0	0.25091	0.48755	0	0	0	0	0	0	0	0.25091	0	0	0	0	0	0	2.8795	0	0.89138	0	0	0	0	0	0	0	0	0	0.25091	0	0.25091	0.70164	0	0.89138	0	0	0	0	0	0	0
0	0	0	0	2.4285	0.39183	0.39183	1.0197	0.19964	0	0.73568	0	0	0	0	0.39183	0	0	0.73568	0	0.88478	0	0	0.88478	0.19964	2.8531	0	1.3546	0	0	0	0	0	0	0.19964	0	0.19964	0	0	0.5713	1.3546	0	0.73568	0	0	0	0	0	0	0.19964
0	0	0	0	2.5325	0	0	1.1025	0	0	0.2215	0	0	0	0	0.43297	0	0	0.2215	0	0.2215	0	0	0.2215	0	3.2729	0	1.6309	0	0	0	0	0	0	0.43297	0	0.43297	0	0	0.80385	0.80385	0	0.43297	0	0	0	0	0	0	0
0	0	0	0	0	0	0	0.66447	0	0	1.01	0	0	0	0	0.23596	0	0	0.66447	0	0.84746	0	0	0	0.23596	1.9191	0	1.284	0	0	0	0	0	0	0.45992	0	0	0	0	0.23596	1.4004	0	1.01	0	0	0	0	0.23596	0	0
0	0	0	0	0.21159	0.41439	0	1.1904	0	1.588	0	0	0	0	0	0.21159	0	0	0.21159	0	0.77329	0	0	0.41439	0	2.3751	0	1.8135	0	0	0	0	0	0	0.60242	0	0	0	0	0	0.60242	0	1.501	0	0	0	0	0	0.21159	0
0	0	0	0.2321	0	0	0.45276	1.2697	0	0.2321	0.45276	0	0	0	0	0	0	0	0.83595	0	0.2321	0	0	0	0.45276	2.6478	0	1.3856	0	0	0	0	0	0	0.2321	0	0	0	0	0.45276	0	0	0.99725	0	0	0	0.45276	0	0	0
0	0	0	0	2.2251	0	0	1.2082	0	0	0.21608	0	0	0	0	0	0	0	0.42283	0	0.42283	0	0	0	0.21608	3.4739	0	1.4256	0	0	0	0	0	0	0	0	0.42283	0	0	0.78722	0.614	0	0.21608	0	0	0	0.42283	0	0	0
0	0	0	0	2.2429	0	0	0.62404	0	0	0.22	0	0	0	0	0.22	0	0.22	0.62404	0	0.62404	0	0.22	0.95632	0	3.5823	0	1.537	0	0	0	0	0	0	0	0	0	0	0	0.43017	0.22	0	0.79926	0	0	0	0	0	0	0
0	0	0	0	0	0	0	0.5034	0.25954	0.5034	0.25954	0	0	0	0	0.25954	0.25954	0	0.5034	0	0.25954	0	0	0.7228	0	2.7271	0	0.7228	0	0	0	0	0	0	0.5034	0	0	0	0	0	1.3684	0	1.086	0	0	0	0.5034	0	0	0
0.25135	0	0	0	2.2249	0	0.25135	1.3397	0.25135	0	0.70272	0.25135	0	0	0	0.48836	0	0	0.48836	0	0.89264	0	0	0.89264	0	3.6801	0	1.5647	0	0	0	0	0	0	0	0	0	0	0.48836	1.06	0.48836	0	0.48836	0	0	0	0	0	0	0
0	0	0	0	1.3677	0.2275	0.44418	0.64313	0	0.82208	0.2275	0	0	0	0	0.64313	0	0	0.64313	0	0.82208	0	0	0.9818	0	3.0734	0	1.8836	0	0	0	0	0	0	0.64313	0	0.2275	0	0	0	0.82208	0	0.9818	0	0	0	0	0	0	0
0	0	0	0	1.9996	0	0	0.3729	0.18966	0	0	0	0	0	0	0.54502	0	0	0.3729	0	0.3729	0	0	0.54502	0.18966	3.57	0	1.5661	0	0	0	0	0	0	0.18966	0	0.18966	0.18966	0	0.3729	1.1	0	0.3729	0	0	0	0.18966	0	0.3729	0
0	0	0	0	1.4659	0	0.79298	1.3296	0	0	0	0	0	0	0	0	0	0	0.28888	0	0	0	0	0.28888	0	3.5266	0	1.9698	0	0	0	0	0.28888	0	0	0	0	0.28888	0	0.55663	1.6967	0	0.55663	0	0	0	0	0	0	0
0.71892	0	0	0	2.3037	0	0	0.71892	0.25795	0	0	0	0	0	0	0	0	0	1.081	0	0.50049	0	0	1.081	0	2.5739	0	1.4817	0	0	0	0	0	0	0.25795	0	0	0	0	0.71892	0.91166	0	0	0	0	0	0	0	0	0
0	0	0	0.27574	1.924	0.27574	0.96174	2.2024	0	0	0.27574	0	0	0	0	0.96174	0	0.27574	0.53292	0	0.76188	0	0	0.96174	0	3.0573	0	0.96174	0	0	0	0	0	0	0	0	0	0	0.27574	0.27574	1.1358	0	0.76188	0	0	0	0	0	0	0
0	0	0	0	2.3633	0.23712	0	1.0139	0	1.0139	0.46208	0	0.23712	0	0	0	0	0	0.66739	0.23712	1.1588	0	0	0.46208	0	2.9795	0	1.1588	0	0	0	0	0	0	0.23712	0	0	0.23712	0	0.46208	0.66739	0	1.5105	0	0	0	0	0	0	0
0	0	0	0	0.47297	0.243	0	0.68207	0	1.3098	0.243	0	0	0	0	0	0	0.243	1.0331	0	0.8683	0	0	0.68207	0	2.2942	0	1.4271	0	0	0	0	0	0	0	0	0	0	0	0.243	0.8683	0	1.1794	0	0	0	0	0	0	0
0.27037	0	0	0	1.5253	0	0	0.52315	0	0.27037	0	0	0	0	0	0	0	0	0.94677	0	0.27037	0	0	0.27037	0.27037	3.3107	0	0.94677	0	0	0	0	0	0	0	0	0	0	0	0.94677	0.94677	0	0	0	0	0	0.52315	0	0	0
0	0	0	0	2.2023	0	0	1.0003	0	0	0.23301	0	0	0	0	0.65707	0	0	0.45445	0.23301	0.65707	0	0	0.83868	0.23301	3.6407	0	1.7604	0	0	0	0	0	0	0	0	0	0.23301	0	0.83868	0.65707	0	0.45445	0	0	0	0	0	0	0
0	0	0	0	2.3746	0	0	0.56186	0	0	0.29179	0	0	0	0	0.29179	0	0	1.3386	0.56186	1.3386	0	0	0.56186	0	2.057	0	1.3386	0	0	0	0	0	0	0.7998	0	0.29179	0	0	0.56186	2.057	0	0.7998	0	0	0	0	0	0	0
0	0	0	0	2.105	0	0.23563	0.4593	0	0	0.66364	0	0	0	0	0.23563	0	0	0.23563	0	0.23563	0	0	0.23563	0	3.5751	0	1.5047	0	0	0	0	0.23563	0	0	0	0	0	0.23563	0.66364	1.2828	0	0.23563	0	0	0	0	0	0	0
1.1148	0	0	0	1.8376	0	0.63643	1.1148	0	0	0	0	0	0	0	0.3339	0	0	0.3339	0	0	0	0	0.3339	0	3.2797	0	0.89573	0	0	0	0	0	0	0	0	0	0	0	0.3339	0.89573	0	1.3012	0	0	0	0.3339	0	0	0
0.52846	0	0	0	0.52846	0	0	0.756	0	0	0.27329	0	0	0	0	0.27329	0	0	0.95492	0.27329	0	0	0	0.52846	0	2.1306	0	1.7421	0	0	0	0	0	0	1.5353	0	0	0	0	0	1.1284	0	0.95492	0	0	0	0	0	0	0
0	0	0	0	1.9532	0	0	1.3793	0	0	0.5092	0	0	0	0	0.73051	0	0	0.5092	0	0.5092	0	0	0.73051	0.26271	3.6726	0	1.9532	0	0	0	0.26271	0	0	0	0	0.26271	0	0.26271	0.26271	0.26271	0	0.5092	0	0	0	0	0	0	0
0	0	0	0	1.3375	0	0	1.3375	0.29145	0.29145	0.56126	0	0	0	0	0	0	0	0	0	0	0	0	0.29145	0.29145	2.1277	0.29145	1.4741	0	0	0	0	0.29145	0	0.29145	0	0	0	0	0	0.56126	0	0.56126	0	0	0	0	0	0	0
0.29536	0	0	0	1.4865	0	0.29536	1.1938	0.29536	0.29536	0	0	0	0	0	0	0	0	0.56826	0	0	0	0	0.29536	0	3.101	0	1.1938	0	0	0	0	0	0	0	0	0	0	0	0.29536	1.0151	0	1.4865	0	0	0	0.29536	0	0	0
1.1507	0	0	0	2.3079	0.3484	0.3484	0.66164	0	0	0	0	0	0	0	0.66164	0	0	1.7679	0	0.92761	0	0	1.1507	0	3.4665	0	1.5016	0	0	0	0	0	0	0	0	0	0	0	1.5016	0.92761	0	1.1507	0	0	0	0	0	0	0
0	0	0	0	1.8917	0	0	0.74041	0	0.2668	0.74041	0	0	0	0	0.2668	0	0	0	0	0.2668	0	0	0.2668	0	3.0495	0	1.719	0	0	0	0	0	0	0	0	0	0	0	0.2668	0.74041	0	0.93677	0	0	0	0.2668	0	0	0
0	0	0	0	3.2037	0.26986	0	1.4036	0	0	0.26986	0	0	0	0	0.26986	0	0	0	0	1.1179	0	0	0.52223	0.26986	2.895	0	1.5235	0	0	0	0	0	0	0	0	0	0.26986	0	0.52223	0.26986	0	0.26986	0	0	0	0.26986	0	0	0
0	0	0	0	0.52223	0	0.26986	0.94536	0	0.26986	0	0	0	0	0	0	0	0	0.26986	0	0.94536	0	0	0.74778	0	2.8003	0	0.94536	0	0	0	0	0	0	1.5235	0	0	0	0	0.26986	1.9796	0	1.4036	0	0	0	0.26986	0	0	0
0	0	0	0	1.982	0.29246	0	0.29246	0	0.29246	0.80137	0	0	0	0	0	0	0	0	0	0.29246	0	0	0.56307	0.29246	2.7013	0	1.5991	0	0	0	0	0	0	0	0	0	0.29246	0.29246	0.80137	0.56307	0	1.1854	0	0	0	0	0	0	0
0	0	0	0	0.60455	0	0	0.60455	0	0.31575	0	0	0	0	0	0	0	0	1.549	0.31575	0.85503	0	0	1.2517	0.60455	1.549	0	0.60455	0	0	0	0	0.60455	0	1.2517	0	0	0.31575	0	0.85503	0.85503	0	0.60455	0	0	0	0	0	0.31575	0
0	0	0	0	1.557	0.48459	0.2493	0.48459	0	0.2493	0.2493	0	0	0	0	0.2493	0	0.2493	0.69768	0	0.69768	0	0	0.88671	0	3.376	0	1.9019	0	0	0	0	0.2493	0	0	0	0	0	0	0.88671	0.88671	0	0.2493	0	0	0	0	0	0	0
0	0	0	0	2.2483	0	0	1.351	0	0	0	0	0	0	0	0.66935	0	0	0.9373	0	0.35286	0	0	0	0	4.0032	0	1.5136	0	0	0	0	0	0	0.35286	0	0	0	0	1.1615	1.1615	0.35286	0.66935	0	0	0	0.35286	0	0	0
0.25769	0	0	0.25769	2.401	0.25769	0	1.6857	0	0	0.25769	0	0	0	0	0	0	0	0.50001	0	0.25769	0	0	0.50001	0	3.5387	0	1.2294	0	0.25769	0	0	0.25769	0	0	0	0	0	0	1.2294	0.71828	0	0.50001	0	0	0	0	0	0	0
0	0	0	0	0	0	0	0.69128	0	0	1.1922	0	0.36563	0.36563	0	0	0	0	0.96473	0	0	0	0	0.36563	0	1.5473	0	0.96473	0	0	0	0	0	0	0.96473	0	0.36563	0.36563	0	0	0.36563	0	0.69128	0	0	0	0	0	0	0
0	0	0	0	2.3242	0	0	1.1413	0	0.27756	0	0	0	0	0	0.27756	0	0	0	0	0	0	0	0	0	2.9821	0	0.53621	0	0	0	0	0.27756	0	0.27756	0	0.27756	0.27756	0.27756	0.53621	0.96676	0	0.27756	0	0	0	0	0.27756	0	0
0	0	0	0	1.8887	0.79453	0.79453	1.3316	0	0.28954	0	0	0	0	0	0.55782	0	0	0.28954	0	0	0	0	0.79453	0.28954	3.3401	0	1.5896	0	0	0	0.28954	0	0	0	0	0	0	0	0.79453	0.28954	0	0.79453	0	0	0	0	0	0	0
0	0	0	0	0	0	0.60265	1.2487	0	0	0	0	0	0	0	0	0	0.31468	1.0659	0	0.31468	0	0	1.2487	0	2.6494	0	1.0659	0	0	0.31468	0	0	0	0.60265	0	0	0	0	0.60265	0.60265	0	2.2047	0	0	0	0	0	0	0.31468
0	0	0	0	2.0365	0.45495	0	0.45495	0	0	0	0	0	0	0	0.45495	0	0	1.3902	0	1.1452	0	0	0.83948	0	2.4325	0	0.83948	0	0	0	0	0	0	0.83948	0	0	0	0	0.45495	1.3902	0	0	0	0	0	0.45495	0	0	0
0	0	0	0	2.0175	0	0.2804	0.97459	0	0	0	0	0.2804	0	0	1.3031	0	0.2804	0.97459	0	0	0	0	0.77297	0.2804	3.5943	0	1.1498	0	0	0	0	0	0	0.2804	0	0	0.2804	0	1.3031	1.6681	0	1.6681	0	0	0	0	0	0	0
0	0	0	0	1.8649	0	0.34324	0.34324	0	0	0.6527	0	0	0	0	0	0	0	1.6285	0	0.91633	0	0	0.34324	0.34324	2.5934	0	1.9658	0	0	0	0	0	0	0.6527	0	0	0	0	0.34324	0.6527	0	0.6527	0	0	0	0	0	0	0
0.30476	0	0	0	1.8481	0	0	0.82991	0	0	0.58505	0	0	0	0	0.30476	0	0	0.30476	0	0.58505	0	0	0.30476	0	3.5465	0	2.0229	0	0	0	0	0	0	0	0	0	0.30476	0.30476	0.58505	0.58505	0	0	0	0	0	0	0	0	0
0	0	0	0	1.6059	0	0	0.63873	0	0	0	0	0	0	0	0.89866	0	0	0.89866	0.33522	0.89866	0	0	0.33522	0	1.6059	0	1.9422	0	0	0	0	0	0	0.33522	0.33522	0	0	0	0	1.4654	0	1.1181	0	0	0	0	0	0	0
0	0	0	0	1.6708	0	0	1.3656	0	0	0	0	0	0	0.35857	0	0	0	1.1753	0	0.67917	0	0	0.35857	0.35857	1.5288	0	1.6708	0	0	0	0	0	0	0	0	0	0	0	0.35857	1.9083	0	0	0	0	0	0	0	0	0
0.38004	0	0	0	0	0	0	0.99518	0	1.226	0	0	0	0	0	0.99518	0	0	0	0	0.7158	0	0	0.38004	0	2.397	0	1.4194	0	0	0	0	0	0	0.38004	0	0	0	0	0.38004	0.38004	0	1.226	0	0	0	0	0	0	0
0	0	0	0	1.3532	0	0	0.81095	0	0	0.57042	0	0	0	0	0	0	0	1.1973	0	0.29657	0	0	0.29657	0.29657	2.633	0	1.9958	0	0	0	0	0	0	0	0	0	0	0	1.1973	1.722	0	0.57042	0	0	0	0	0	0	0
0	0	0	0	0.9567	0	0	1.374	0	0.68484	1.374	0.36187	0	0	0	0	0	0	0	0	0.68484	0	0	0.36187	0	2.274	0	0.68484	0	0	0	0	0	0	0.68484	0	0	0	0	0	0.68484	0	0.9567	0	0	0	0.36187	0	0	0
0	0	0	0	0.92219	0.34592	0	0.34592	0	0	0	0	0	0	0	0	0	0	1.4948	0	1.1446	0	0	0.34592	0	1.9735	0	1.8726	0	0	0	0	0.34592	0	0	0	0	0	0	0	1.4948	0	1.4948	0	0	0	0	0	0	0
0	0	0	0	0	0	0	0.61477	0.32155	0.32155	0.61477	0	0	0	0	0	0	0	0.61477	0	0	0	0	0	0.32155	1.5662	0	0.86813	0	0	0	0	0	0	1.0836	0	0	0	0	0.32155	1.9009	0	1.6898	0	0	0	0	0.32155	0	0
0	0	0	0	2.3396	0	0	0.38577	0	0	0	0	0	0	0	0	0	0	1.2392	0	0.38577	0	0	0	0	3.0996	0	1.2392	0	0	0	0	0	0	0.38577	0	0.38577	0	0.38577	0	0	0	0	0	0	0	0	0	0	0
0	0	0	0.38246	2.3307	0	0.71989	1.5905	0	0	0.38246	0	0	0	0	1.0002	0	0.38246	0.38246	0	0	0	0	0.38246	0	2.5951	0	1.2316	0	0	0	0	0	0	0	0	0	0	0	0	1.5905	0	0.71989	0	0	0	0	0.71989	0	0
0	0	0	0	0.71748	0.71748	0.38103	0.99725	0	0	0.99725	0	0	0	0	0.38103	0	0	0	0	0	0	0	0.71748	0	3.1554	0	1.8565	0	0	0	0	0	0	0.38103	0	0	0	0	0.38103	0.99725	0	0.99725	0	0	0	0	0	0	0
0.4337	0	0	0	1.7137	0	0	0.80504	0.4337	0	0	0	0	0.4337	0	0.80504	0	0	0.4337	0	1.104	0	0	0.4337	0.80504	1.104	0	0.4337	0	0	0	0	0	0	0.4337	0	0.4337	0	0	0	2.297	0	1.104	0	0	0	0	0	0	0
0	0	0	0	0.99281	0.37892	0	0.99281	0	0	0.37892	0	0	0	0	0.71389	0	0	0	0	0	0	0	0.37892	0.37892	3.4112	0	0.71389	0	0	0	0	0.37892	0	0.71389	0	0	0.71389	0	0.37892	0	0	1.5815	0	0	0	0	0.37892	0	0
0	0	0	0	2.0582	0	0.7094	0.37627	0	0	0.7094	0	0	0	0	0	0	0	0.37627	0	0	0	0	0.98725	0	3.3779	0	1.9566	0	0	0	0	0	0	0.37627	0	0.37627	0	0.37627	0.37627	1.2172	0	0	0	0	0	0	0	0	0
0	0	0	0	0	0	0	0.48939	0	0.48939	0	0	0	0	0	0	0	0	0	0	0	0	0.48939	0	0	2.1123	0	0.48939	0	0	0	0	0	0	0.48939	0	0	0	0	0.48939	1.2099	0	0.89428	0	0	0	0	0	0.48939	0
0	0	0	0	2.7611	0	0	1.3865	0	0	0	0	0	0	0	0	0	0	0	0	0.36681	0	0	0.36681	0	2.6084	0	0.96725	0	0	0	0	0	0	0	0	0	0	0	0.36681	0.6933	0	0.36681	0	0	0	0.36681	0	0	0
0	0	0	0	0.70496	0	0	0.98175	0	0.70496	0.37365	0	0	0	0	0.70496	0	0	0.37365	0	0	0	0	0	0	1.711	0	0.70496	0	0	0	0	0	0	1.2111	0	0	0	0	0.37365	0.70496	0	1.4036	0	0	0	0.37365	0	0	0
0	0	0	0	0.38592	0	0	0.72573	0	1.0074	0	0	0	0	0	0.38592	0	0.38592	0.38592	0.38592	0	0	0	0	0.38592	1.9821	0	0.72573	0	0	0	0	0	0	0.38592	0	0.38592	0	0.38592	0	1.0074	0	1.0074	0	0	0	0	0	0	0
0	0	0	0	3.461	0	0	1.8744	0	0	0	0	0	0	0	0	0	0	1.3592	0	1.1167	0	0.44019	0	0.44019	2.0025	0	0.44019	0	0	0	0	0	0	0	0	0.44019	0	0	1.3592	0.44019	0	0	0	0	0	0	0	0	0
0	0	0	0.37108	1.9426	0.70057	0	1.8301	0	0.37108	0.9763	0.37108	0	0	0	0	0	0	0.37108	0	1.205	0	0	0.9763	0	2.1366	0	0.37108	0	0	0	0	0	0	0	0	0	0	0.37108	0	0	0	0.37108	0	0	0	0	0	0	0
0	0	0	0	1.7179	1.1076	0	0.43554	0	0	0	0	0	0.43554	0	0	0	0	0.80803	0	0.43554	0	0	0.43554	0	3.6318	0	0.43554	0	0	0	0	0	0	0.43554	0	0	0	0	0.43554	0	0	0	0	0	0	0.43554	0	0	0
0	0	0	0	0.44804	0	0	0.44804	0	0.82833	0.44804	0	0	0	0	0.44804	0	0.44804	0	0	1.1319	0	0	0.44804	0.44804	2.2375	0	2.4164	0	0	0	0	0	0	0.44804	0	0.44804	0	0	0	0.82833	0	0.44804	0	0	0	0	0	0	0
0	0	0	0	2.3409	0	0.68134	1.1783	0	0	0.68134	0	0	0	0	0.68134	0	0	0	0	0	0	0	0	0	1.1783	0	0.68134	0	0	0	0	0	0	0	0	0	0	0	0	1.1783	0	0.68134	0	0	0	0.68134	0	0	0
0	0	0	0	2.259	0	0	1.4893	0	0	0	0	0	0	0	0	0	0	0.50438	0	0.50438	0	0	0.50438	0	3.1437	0	0.50438	0	0	0	0	0	0	0	0	0	0	0	1.2373	0.91772	0	0	0	0	0	0	0	0	0
0	0	0	0.50122	1.2316	0	0	0.91279	0	0	0.50122	0	0	0	0	0	0	0	0.91279	0	1.4831	0	0	0	0	2.2523	0	1.6882	0	0	0	0	0	0	0	0	0	0	0	0	1.2316	0	0	0	0.50122	0	0	0	0	0
0	0	0	0	0.52739	0.52739	0	0.52739	0	0.52739	0	0	0	0	0	0	0	0	1.2786	0	0.95328	0	0	0	0.52739	1.5333	0	1.5333	0	0	0	0	0	0	0	0	0.52739	0	0	0.52739	1.74	0	0.95328	0	0	0	0	0	0	0
0	0	0	0	1.6221	0	0	0.86232	0	0.46921	0.86232	0	0	0	0	0	0.46921	0	0	0	0	0	0	0.46921	0.46921	2.8665	0	1.4194	0	0	0	0	0	0	0	0	0	0	0	0.46921	0.46921	0	0.46921	0	0	0	0	0	0	0
0	0	0	0	2.2621	0	0	0	0	0	0	0	0	0	0	0.92002	0	0	0.50585	0	0	0	0	0	0	3.4223	0	1.8697	0	0	0	0	0	0	0	0	0	0.50585	0	0.50585	0	0	0.92002	0	0	0	0	0	0	0
0	0	0	0	2.2835	0	0	0	0	0.57464	0	0	0	0	0	0.57464	0	0	1.0246	0	0.57464	0	0	1.0246	0.57464	3.4527	0	1.8291	0	0	0	0	0	0	0	0	0.57464	0	0	0.57464	0	0	1.3603	0	0	0	0	0	0	0
0	0	0	0.39791	2.6362	0.39791	0	0.39791	0	0	0.74588	0	0	0	0	0.39791	0	0	0.39791	0	0	0	0	0	0	2.6928	0	1.4625	0	0	0	0	0	0	0	0	0	0	0	0.39791	1.0322	0	1.4625	0	0	0	0	0	0	0
0	0	0	0	0.49713	0.49713	0	0.90642	0	0	0	0	0	0	0	0	0	0	0.49713	0	0	0	0	0.49713	0	2.3469	0	0.90642	0	0	0	0	0	0	0.49713	0	0	0	0	0	1.4751	0	0	0	0	0	0	0	0	0
1.3518	0	0	0	1.0172	0	0	1.3518	0	0	0	0	0	0	0	0	0.56965	0	0	0	1.0172	0	0	0	0	1.6109	0	0	0	0	0	0	0	0	0.56965	0	0	0	0	1.0172	0.56965	0	1.0172	0	0	0	0	0	0	0
0	0	0	0	1.0644	0	0	0.60162	0	1.8777	0.60162	0	0	0	0	0.60162	0	0	0	0	0.60162	0	0	0	0	1.0644	0	0	0	0	0	0	0	0	0	0	0	0	0	0.60162	0.60162	0	1.0644	0	0	0	0.60162	0	0	0
0	0	0	0	0.49148	0	0	0	0	0	0	0	0	0	0	0	0	0	0.49148	0	0	0	0	0	0	3.3562	0	1.2138	0	0	0	0	0	0	0	0	0	0	0	0	0	0	1.8401	0	0	0	0	0	0	0
0	0	0	0	2.2462	0	0	0.90828	0	0	0.49833	0	0	0	0	0.90828	0	0	1.2263	0	0	0	0	0	0.90828	3.5043	0	1.6823	0	0	0	0.90828	0	0	0	0	0.49833	0	0	1.4775	1.6823	0	0.49833	0	0	0	0	0	0	0
0	0	0	0	1.734	0	0	1.1214	0	0	1.1214	0	0	0	0	0	0	0	0	0	1.734	0	0	0.64105	0	0.64105	0	0.64105	0	0	0	0	0	0	0	0	0	0	0	0.64105	0.64105	0	1.4691	0	0	0	0	0	0	0
0	0	0	0	0.54107	0	0	0	0	0	0	0	0	0	0	0	0	0	1.5588	0	1.3026	0	0	0	1.3026	1.3026	0	1.7664	0	0	0	0	0	0	0.54107	0	0.54107	0.54107	0	0	1.5588	0	0.97416	0	0	0	0	0	0	0
0.61928	0	0	0	0	0	0	0	0	0	0.61928	0	0	0	0	0	0	0	0	0	0.61928	0	0	0.61928	0	3.1692	0	1.0901	0	0	0	0	0	0	0	0	0	0	0	0	0.61928	0	1.9087	0	0	0	0.61928	0	0	0
0	0	0	0	2.2992	0	0	1.4936	0.65653	0	0	0	0	0	0	0.65653	0	0	0	0	0.65653	0	0	0.65653	0	3.5629	0	0	0	0	0	0	0	0	0	0	0	0	0	0.65653	0	0	0	0	0	0	0.65653	0	0	0
0	0	0	0	1.6942	0	0	0.79124	0	0	0	0	0	0	0	0	0	0	0	0	0	0	0	0	0.79124	3.5066	0	0.79124	0	0	0	0	0	0	0	0	0	0	0	1.3273	0	0	2.1835	0	0	0	0	0	0	0
0	0	0	0	1.31	0	0	1.31	0	0	1.31	0	0	0	0	0.77816	0	0	0	0	0	0	0	0	0	2.942	0	1.6756	0	0	0	0	0	0	0	0	0	0	0	1.6756	0	0	0	0	0	0	0	0	0	0
0.78153	0	0	0	0	0	0	1.6804	0	0	0	0	0	0	0	0.78153	0	0	0.78153	0	0	0	0	1.6804	0.78153	2.7478	0	1.3145	0	0	0	0	0	0	1.3145	0	0	0.78153	0	0	1.3145	0	0.78153	0	0	0	0	0	0	0
0	0	0	0	2.6294	0	0	0.87089	0	0	0.87089	0	0	0	0	1.4303	0	0	0.87089	0	0.87089	0	0	0	0	2.6294	0	1.4303	0	0	0	0	0	0	0	0	0	0	0	1.4303	0	0	0	0	0	0	0	0	0	0
0	0	0	0	3.492	0	0.89939	0	0	0	0.89939	0	0	0	0	0	0	0	0	0	0	0	0	0.89939	0	3.4276	0	1.8425	0	0	0	0	0	0	0	0	0	0.89939	0	0.89939	0	0	0.89939	0	0.89939	0	0	0	0	0
0	0	0	0	1.7353	0	0	0	0	0.82053	0	0	0	0	0	0	0	0	0	0	0.82053	0	0	0	0	2.6892	0	0	0	0	0	0	0	0	0	0	0.82053	0	0	0.82053	0.82053	0	0.82053	0	0	0	0	0	0	0
0.9258	0	0	0	1.4993	0	0	1.8773	0	0	0	0	0	0	0	1.4993	0	0	0	0	0.9258	0	0	0.9258	0.9258	3.3952	0	2.3732	0	0	0	0	0	0	0.9258	0	0	0	0	0.9258	1.8773	0	0.9258	0	0	0	0	0	0	0
0	0	0	0	1.8682	0	0	0.91887	0	0	0	0	0	0	0	0.91887	0	0	1.8682	0	0.91887	0	0	0.91887	0	3.1452	0	0	0	0	0	0	0	0	0	0	0.91887	0	0	2.1456	0.91887	0	1.4907	0	0	0	0	0	0	0
0.83054	0	0	0	2.5717	0	0	2.0238	0	0	0	0	0	0	0	0	0	0	0.83054	0	0.83054	0	0	1.7492	0	3.3936	0	0	0	0	0	0	0	0	0.83054	0	0	0	0	0	1.7492	0	0	0	0	0	0	0	0	0
[truncated: 872 more columns]

## Sheet: Colon2
1500004A13Rik	1700008P02Rik	1700017I07Rik	1810022K09Rik	1810065E05Rik	2010003K11Rik	2010109I03Rik	2200002D01Rik	2310061I04Rik	2310079G19Rik	2610528A11Rik	2810417H13Rik	4833422C13Rik	4921524J17Rik	4930404N11Rik	4931406C07Rik	5330417C22Rik	9430076C15Rik	Abcb1a	Abcc1	Abcg2	Abhd14a	Abhd18	Acox1	Acpp	Actb	Actn1	Actn4	Adamts15	Adamts7	Adamtsl2	Adamtsl5	Adap1	Adgrg3	Adh1	Adsl	Agpat1	Agpat2	Agr2	Ahcyl2	Ahnak	Ahnak2	Aldh2	Alox5ap	Aloxe3	Amotl1	Anapc13	Ankle2	Ankra2	Ankrd28
0	0	0	0	0.17488	0	0	0	0	0	0.17488	1.1416	0	0	0	0.34469	0	0	0	0	0	0	0	0	0	1.4135	0.17488	0.17488	0	0.17488	0	0	0	0	1.1416	0.17488	0	0	0.34469	0	0	0	0.50553	0	0	0	0.34469	0	0	0
0.37544	0	0	0	0.37544	0	0	0	0	0	0	0	0	0	0	0	0	0	0	0	0	0.37544	0	0	0	0.37544	0	0	0	0	0	0	0	0	0.70799	0	0.37544	0	0	0	0	0	0.37544	0	0	0	0	0	0	0
0	0	0	0	0	0	0	0	0.84927	0	0.46105	1.1568	0	0	0	0	0	0	0	0	0	0	0	0	0	1.4027	0	0	0	0	0.46105	0	0	0	0.46105	0.46105	0	0	0.46105	0.46105	0	0	1.1568	0	0	0	0	0	0	0
0	0	0	0	0	0	0	0	0	0	0	0.5061	0	0	0	0	0	0	0	0	0	0	0	0	0	1.4926	0	0	0	0	0	0	0	0	1.2404	0	0	0	0	0.9204	0	0	0	0	0	0	0.5061	0	0	0
0	0	0	0	0	0	0.1992	0	0	0	0	0	0	0	0	0.1992	0	0.1992	0	0	0	0	0	0.1992	0	2.0475	0.391	0	0	0	0	0	0	0	1.1401	0.391	0.1992	0	0.391	0	0	0	0.7343	0	0	0	0	0.1992	0	0
0	0	0	0	0	0	0.20664	0	0	0	0	0	0	0	0	0	0	0	0	0	0	0.20664	0	0	0	1.9179	0.20664	0.20664	0	0	0	0	0	0.20664	1.566	0	0	0	0.58959	0.40506	0	0	0	0	0	0	0.40506	0	0	0
0	0	0	0	0	0	0	0.46772	0	0	0	0	0	0	0	0	0	0.24017	0	0	0	0	0	0	0.24017	1.8655	0.67501	0.24017	0	0	0.24017	0	0	0	0.67501	0.24017	0.24017	0.24017	0.24017	0	0	0	0.46772	0	0	0	0	0	0	0
0	0	0	0.23875	0	0	0	0	0.23875	0	0	0	0.23875	0	0	0	0	0	0	0	0	0.23875	0.23875	0	0	2.2264	0.23875	0	0	0	0	0	0	0	0.85575	0	0	0	0.23875	0	0	0	0.23875	0	0	0	0	0	0	0
0	0	0	0.22905	0.22905	0	0	0	0	0	0	0	0	0	0	0	0.22905	0	0	0.22905	0	0	0	0	0	2.0184	0	0.22905	0	0	0	0	0	0	0.82676	0	0	0	1.13	0	0	0	0.22905	0	0	0	0.22905	0	0.22905	0
0	0	0	0	0	0	0	0	0	0	0	0.38981	0	0	0	0.19857	0	0	0	0	0	0	0	0	0	1.6089	1.0155	0.38981	0	0	0	0	0	0	1.0155	0.19857	0.19857	0	0	0	0	0	0.19857	0	0	0	0	0	0.19857	0
0	0	0	0	0	0	0	0	0	0	0	0	0	0	0	0	0	0	0	0	0	0	0	0	0	1.585	0.7162	0.25684	0	0	0	0	0	0	0	0.25684	0	0	0.25684	0.49845	0	0	0.49845	0	0	0	0	0	0	0
0	0	0	0	0.32463	0	0	0	0	0	0	0.87505	0	0	0	0	0	0	0	0	0	0	0	0	0	1.4356	0.32463	0	0	0	0	0	0	0	0	0	0	0	1.0915	0	0	0	0.62019	0	0	0	0	0	0	0
0	0	0	0.28554	0	0	0	0	0.28554	0	0.55062	0	0	0	0	0.28554	0	0	0	0	0	0	0	0.28554	0	1.3192	0.78512	0	0	0	0	0	0.28554	0	1.1651	0	0	0	0.55062	0.28554	0.28554	0	0	0	0	0	0.55062	0	0	0
0	0	0	0.40611	0	0	0	0	0	0	0	0	0	0	0	0	0	0	0	0	0	0	0	0	0	1.4818	0.40611	0	0	0	0	0.40611	0	0	0.40611	0	0	0	0	0.40611	0.40611	0	0	0	0	0	0	0	0	0
0	0	0	0	0	0	0	0.42687	0.79385	0	0	0	0	0	0	0	0	0	0	0.42687	0	0	0	0	0	1.6979	0.42687	0	0	0	0	0	0	0	0	0	0	0	0.42687	0	0	0	0.42687	0	0	0	0	0	0	0
0	0	0	0.70334	0	0	0	0	0	0	0	0	0	0	0	0	0	0	0	0	0	0	0	0	0	2.3769	0.70334	0	0	0	0	0	0	0	2.0486	0	0	0	0	0	1.2089	0	1.2089	0	0	0	0	0	0	0
0	0	0	0.33929	0	0	0	0.17207	0	0	0	0.17207	0	0	0	0	0	0	0	0	0	0	0	0	0	2.0892	0.49793	0.64584	0	0	0	0	0	0	1.6815	0.33929	0	0	1.2256	0	0	0	0	0	0	0	0.17207	0.17207	0	0
0	0	0	0	0	0	0	0	0.19242	0	0.19242	0.19242	0	0.37814	0	0	0	0	0	0.19242	0.19242	0	0	0	0	1.7877	0.37814	0	0	0	0	0	0	0	1.4147	0	0	0	0.19242	0	0	0	0.55232	0	0	0	0.55232	0.19242	0	0
0	0	0	0	0	0	0	0.22471	0	0	0	0	0	0	0	0	0.43897	0	0	0	0	0	0	0	0	1.3567	0.81363	0	0	0	0	0	0	0	0.22471	0	0	0	0	0	0	0	0.22471	0	0	0	0	0	0	0
0	0	0	0	0	0	0	0	0.25254	0	0	1.4622	0	0	0	0.25254	0	0.25254	0	0	0	0	0	0.25254	0	2.0523	0.49055	0.49055	0	0	0	0	0	0	0.8961	0.25254	0	0	0.49055	0	0.25254	0	0	0	0	0	0	0.25254	0	0.25254
0	0	0	0.31169	0	0	0	0	0	0	0	1.3982	0	0	0	0	0	0.31169	0	0	0	0	0	0	0	1.6598	0	0.31169	0	0	0	0	0	0	1.0582	0	0	0	0.31169	0.59735	0	0	1.2404	0	0.31169	0.31169	0.31169	0	0	0
0	0	0	0	0	0	0	0	0	0	0	0.55722	0	0	0	0.28921	0	0	0	0	0	0.28921	0	0	0	1.5885	0	0.28921	0	0	0	0	0	0	0.28921	0.28921	0.28921	0	0.28921	0	0.55722	0	0.28921	0	0	0	0.99859	0	0	0
0	0	0	0	0	0	0	0	0	0	0	1.23	0	0	0	0.25789	0	0.25789	0	0	0	0	0	0	0	1.23	0.50037	0	0	0	0.25789	0	0	0	1.3627	0	0	0	0.71876	0.25789	0	0	0.50037	0	0	0	0	0	0	0
0	0	0	0	0	0	0	0	0	0	0	0.73686	0	0	0	0	0	0	0	0	0	0	0	0	0	1.104	0	0	0.26533	0	0	0	0	0	0.73686	0	0	0	0.73686	0	0	0	0.73686	0	0	0	0.26533	0	0	0
0	0	0	0	0	0	0	0	0	0	0	0.76985	0	0	0	0	0	0	0	0	0	0	0	0	0	2.6133	0	0	0	0	0	0	0	0	0	0	0	0	0.76985	0	0	0	0	0	0	0	0	0	0	0
0	0.21343	0	0.41784	0	0	0	0	0.60716	0	0.21343	0	0.21343	0	0	0	0	0	0.21343	0	0	0	0	0.41784	0	1.5961	0.21343	0	0	0.21343	0.21343	0	0	0	1.6768	0	0	0	0	0	0	0	0.41784	0	0	0	0	0.41784	0	0
0	0	0	0.31674	0	0	0	0	0	0	0	1.0713	0	0	0	0	0	0	0	0.31674	0	0	0	0	0	2.2787	0	0.31674	0	0	0	0	0	0	0.60629	0	0	0	1.413	0	0	0	0.31674	0	0	0	0.31674	0	0	0
0	0	0	0.48951	0	0	0	0	0	0	0	1.062	0	0	0	0.25197	0	0	0.48951	0	0	0	0	0	0	1.9123	0.25197	0.89446	0	0	0	0	0	0	1.3419	0.25197	0.25197	0	1.062	0.48951	0	0	0.48951	0	0	0	0	0.25197	0	0
0	0	0	0	0.28748	0	0	0	0	0	0	0.55412	0	0.7897	0	0	0	0	0.28748	0	0	0	0	0	0	0.99392	0.28748	0	0	0	0	0	0	0	0.28748	0	0	0	2.5574	0.7897	0.28748	0	0.99392	0	0	0	0	0	0	0
0	0	0	0	0	0	0	0	0	0	0	0	0	0	0	0.15301	0	0	0	0	0	0.15301	0	0	0.15301	2.0932	0.44591	0	0	0	0	0	0	0.15301	1.2146	0	0	0.15301	0.30258	0	0	0	0.44591	0	0	0.15301	0.15301	0	0.15301	0
0	0	0	0	0	0	0	0	0	0	0	0.16517	0	0	0	0	0.32603	0	0	0	0	0	0	0	0	2.0904	0.16517	0.47921	0	0	0	0	0.16517	0	1.7601	0	0	0.16517	0.47921	0.16517	0	0.16517	0.16517	0	0	0	0	0	0.16517	0
0	0	0	0.19246	0	0	0	0.37821	0.37821	0	0	0.85874	0	0	0	0	0.19246	0	0.19246	0	0.19246	0	0	0	0	1.5797	0.55242	0.19246	0	0	0	0	0	0	1.5797	0	0	0.19246	0.55242	0	0.19246	0	0.37821	0	0	0	0.19246	0.37821	0	0
0	0	0	0	0	0	0	0	0	0	0	0.20335	0	0.20335	0	0.20335	0	0	0.20335	0	0	0	0	0	0	2.5473	0	0	0	0	0	0	0	0	1.1572	0	0.20335	0	1.0341	0	0.20335	0	0.89807	0	0	0	0.58101	0	0	0
0	0	0	0.48166	0	0	0	0	0	0	0	1.5511	0.24771	0	0	0	0.24771	0	0	0	0.24771	0	0	0	0	1.8956	0.24771	0.69375	0	0	0	0	0	0	0.48166	0	0	0	0.88208	0	0	0	0	0	0	0	0.48166	0	0.24771	0
0	0	0	0	0.28291	0	0	0	0	0	0	0.28291	0	0	0	0.54588	0	0	0	0.28291	0	0	0	0	0	2.3966	0	0.28291	0	0	0	0	0	0	1.1573	0	0.28291	0	0.28291	0	0.28291	0	0.54588	0	0	0.54588	0.28291	0	0	0
0	0	0	0.64202	0	0	0	0	0	0	0	0.90283	0	0	0	0	0	0	0	0	0	0	0	0	0.3371	2.2743	0	0	0	0	0.3371	0	0	0	0.90283	0	0	0	0.3371	0	0.3371	0	0.64202	0	0	0	0.3371	0	0	0
0	0	0	0.32494	0	0	0	0	0	0	0	0	0	0	0	0	0	0	0	0	0	0	0	0	0.32494	2.0028	0.62074	0.62074	0.32494	0	0	0	0	0	0.32494	0	0.32494	0	0	0	0	0	0.87575	0	0	0	0	0	0	0
0	0	0	0.35311	0	0	0	0	0	0	0	0	0	0	0	0	0	0	0	0	0	0	0	0	0	1.893	0	0	0	0	0	0	0	0	0.66977	0	0	0	1.7811	0	0	0	0	0	0	0	0.66977	0	0	0
0	0	0	0	0	0	0.3398	0	0	0	0	0.3398	0	0	0	0	0	0	0	0	0	0	0	0	0	1.8549	0.3398	0.3398	0	0	0	0	0	0	0.90878	0	0	0	0.3398	0.3398	0	0	0.64673	0	0	0	0	0	0	0
0	0	0	0.44629	0	0	0	0.44629	0	0.44629	0	0	0	0	0	0	0	0	0	0	0	0	0	0	0	2.2335	0	0	0	0	0	0	0	0	1.1285	0	0	0	0.44629	0	0	0	0	0	0	0.44629	0.8255	0	0	0
0	0	0	0	0.61675	0	0	0	0	0	0	1.0865	0	0	0	0	0	0	0	0	0	0	0	0.61675	0	1.9043	0	0.61675	0	0	0	0	0	0	1.6932	0	0	0	1.0865	0.61675	0	0	1.43	0	0	0	0.61675	0.61675	0	0
0	0	0	0.68221	0	0	0	0	0	0	0	1.1796	0	0.68221	0	0	0	0	0	0	0	0	0	0	0	2.1915	0	0.68221	0	0	0	0	0	0	0	0	0	0	0.68221	0	0	0	0	0	0	0	0	0	0	0
0	0	0	0	0	0	0	0	0	0	0	1.1539	0	0	0	0	0	0	0	0	0	0	0	0.66392	0	2.8443	0	0	0	0	0	0	0	0	1.1539	0	0	0	0	0	0	0	0	0	0	0	0.66392	0	0	0
0.14628	0	0	0.14628	0	0	0	0	0.14628	0	0	0.14628	0	0	0	0	0	0	0	0	0	0	0	0	0	1.9721	0	0	0.14628	0	0	0	0.14628	0	1.6456	0	0	0.42728	0.6803	0.14628	0	0	0.90075	0	0	0	0	0.28954	0	0.14628
0.14223	0	0	0	0	0	0	0	0.14223	0	0	0	0	0	0	0	0	0	0	0	0.14223	0	0	0	0	1.8175	0.28169	0.14223	0.14223	0	0	0	0	0	1.4427	0.14223	0	0	0.54368	0.28169	0	0	1.1537	0	0	0	0.14223	0	0	0
0	0	0	0.17237	0	0.17237	0	0	0	0	0	0.90891	0	0	0	0	0	0	0.17237	0	0	0	0	0	0	2.0029	0.49873	0.49873	0	0	0.17237	0	0	0	0.90891	0	0.17237	0	0.49873	0	0.17237	0	0.17237	0	0	0	0.33986	0	0.17237	0.17237
0	0	0	0	0.20363	0	0	0	0	0.20363	0.20363	1.0352	0	0	0	0	0	0	0.20363	0	0	0	0	0	0	1.9618	0.58176	0	0	0	0	0	0	0	0.20363	0	0	0	0	0	0	0	0.20363	0	0	0.20363	0.20363	0	0	0
0	0	0	0	0	0	0	0	0	0	0	0.79196	0	0	0	0.42572	0	0	0	0	0	0	0	0.42572	0	1.432	0	0.61795	0	0	0.21762	0	0	0	1.2143	0	0	0	0.42572	0	0	0	0.42572	0	0	0	0.21762	0	0	0
0	0	0	0	0	0	0	0	0	0	0	0.19364	0	0	0	0.38047	0	0	0	0.19364	0	0	0	0	0	1.855	0	0	0	0	0	0	0.19364	0	1.227	0.19364	0	0.19364	0.38047	0.38047	0	0	0	0	0.19364	0	0.55555	0	0	0
0	0	0	0	0	0	0	0	0	0	0.21762	1.6952	0	0	0	0	0	0	0	0	0	0	0	0	0	0.94815	0.42572	0.61795	0	0	0	0	0	0	0.42572	0	0	0	0.61795	0	0	0	0	0	0	0	0	0	0	0
0.20392	0	0	0	0	0	0	0	0	0	0	0	0	0	0	0	0	0	0	0	0	0	0	0	0	2.3383	0.39993	0	0.20392	0	0	0	0	0	1.4673	0	0	0	0.20392	0.20392	0	0	0.39993	0	0	0	0.20392	0	0	0
0	0	0	0.23729	0	0	0	0	0.23729	0	0	0	0	0.23729	0	0	0.46239	0	0	0.23729	0	0	0	0	0	1.6076	0.23729	0	0	0	0	0.23729	0	0	0.66781	0	0	0	0.23729	0.46239	0	0	0.66781	0	0	0	0.23729	0.23729	0	0
0	0	0	0	0	0	0	0	0	0	0	1.4974	0.26237	0	0	0	0	0	0	0	0.26237	0	0	0	0	2.5087	0.26237	0.26237	0	0	0	0	0	0	0.72968	0	0	0	0	0	0	0	0.72968	0	0	0	0	0	0	0
0	0	0	0.2516	0	0	0	0	0	0	0	1.0608	0	0	0	0	0.2516	0	0.70334	0	0	0	0	0	0.2516	0.89337	0.70334	0.2516	0	0	0.2516	0	0	0	0.89337	0	0	0	0.2516	0	0.2516	0	0.2516	0	0	0	0	0	0	0
0	0	0	0.56474	0	0	0.29339	0	0	0	0	0	0	0.56474	0	0	0	0.29339	0	0	0	0	0	0	0	2.3802	0.80355	0	0	0	0.29339	0	0	0	1.4803	0	0	0	0.29339	0.29339	0	0	0	0	0	0.29339	0	0	0	0
0	0	0	0.27336	0	0	0	0	0	0	0	0	0	0	0	0	0	0	0	0	0	0	0.27336	0	0.27336	1.5355	0	0	0	0	0	0	0	0	1.7423	0	0	0	0	0.27336	0	0	0.52859	0	0	0	0.27336	0	0	0
0	0	0	0	0	0	0	0	0	0	0.31713	0	0	0	0	0.60699	1.4141	0	0	0	0	0	0	0	0	1.4141	0.31713	0.60699	0	0	0	0	0	0	1.7871	0	0	0	0.85815	0.31713	0	0	0.31713	0	0	0	0.85815	0	0	0
0	0	0	0	0.35286	0	0	0	0	0	0.35286	0	0	0	0	0	0	0	0	0	0	0	0	0	0.35286	1.5136	0.35286	0	0	0	0	0	0	0	2.2483	0	0	0.35286	0.66935	0	0	0	0.35286	0	0	0	0	0	0	0
0	0	0	0	0	0	0	0	0	0	0	2.0282	0	0	0	0	0	0	0	0	0	0	0	0	0	2.1303	0	0	0.40387	0	0	0	0	0	0.40387	0	0	0	0	0	0	0	0	0	0	0.40387	0	0	0	0
0	0	0	0	0	0	0	0	0.33722	0	0	0.64222	0	0	0	0	0	0	0	0	0	0	0.33722	0	0.33722	2.1243	1.1231	0.64222	0	0	0	0	0	0	1.736	0	0	0	0	0	0	0	0	0	0	0	0	0.33722	0	0
0	0	0	0.43646	0	0	0	0	0	0	0.43646	1.1094	0	0	0	0	0	0	0	0	0	0	0	0	0	0.80954	0.80954	1.1094	0	0	0	0	0	0	1.1094	0	0	0	0	0	0	0	1.3513	0	0	0	0	0	0.80954	0
0	0	0	0	0	0	0	0.67273	0.67273	0	0.67273	0	0	0	0	0	0	0	0	0	0	0	0	0.67273	0	1.3561	0.67273	0	0	0	0	0	0	0	1.1663	0	0	0.67273	0.67273	0	0	0	0.35483	0	0	0	0.35483	0	0	0
0	0	0	0	0	0	0	0	0	0	0	0	0	0	0	0	0	0	0	0	0	0	0	0	0.3629	1.8081	0.68661	0	0	0	0	0	0	0	0	0	0	0	1.1857	0	0	0	0.9589	0	0	0	0.68661	0.3629	0	0
0	0	0	0.3973	0	0	0	0	0	0	0	0	0	0	0	0.3973	0	0	0	0	0	0	0	0	0	1.8984	0	0.74485	0	0	0	0	0	0	1.2655	0	0	0	0	0	0.3973	0	0	0	0	0	0	0	0	0
0.76386	0	0	0	0	0	0.76386	0	0.4087	0	0	0.76386	0	0	0	0	0	0.4087	0	0	0	0	0	0	0	2.1425	1.291	0.76386	0	0	0	0	0	0	1.291	0.4087	0	0	0.76386	0	0	0	0	0	0	0	0	0.4087	0	0
0	0	0	0.40563	0	0	0	0	0	0	0	0	0	0	0	0	0	0	0	0	0	0	0	0	0.40563	1.0479	0	0.40563	0	0	0	0	0	0	1.0479	0.40563	0	0.40563	0	0.40563	0.40563	0	0.75875	0	0	0	0	0	0	0
0	0	0	0.43206	0	0	0	0	0	0	0.43206	0	0	0	0	0	0	0	0	0	0	0	0	0	0	1.1007	0.43206	0	0	0	0	0	0	0	0.43206	0	0	0	0.80236	0	0	0	0	0	0	0	0.43206	0	0	0
0	0	0	0.45717	0	0	0	0	0	0	0	1.1494	0	0	0	0	0.45717	0	0	0	0	0	0	0	0	2.0415	0	1.1494	0	0	0	0	0	0	0.45717	0	0	0.45717	0	0.45717	0.45717	0	0	0	0	0	0	0	0	0
0	0	0	0.8613	0	0	0	0	0	0	0	1.1711	0	0	0	0.46857	0	0	0	0	0	0	0	0	0	2.067	0	0	0	0	0	0	0	0	1.1711	0	0	0	0	0	0	0	0	0	0	0	0	0	0	0
0	0	0	0	0.13083	0	0	0	0	0	0	0	0	0	0	0.25948	0	0	0	0	0	0	0	0.13083	0	1.941	0.13083	0	0.13083	0	0	0	0	0	1.0857	0	0	0	0.25948	0.13083	0	0	0.50328	0	0	0	0	0	0	0
0	0	0	0	0	0	0	0.17735	0.34942	0	0	0.17735	0	0	0	0	0.17735	0	0	0	0.17735	0	0	0.34942	0.17735	2.0757	0.51217	0.34942	0	0	0	0	0	0	0.80248	0	0	0	0.17735	0.17735	0	0	0.17735	0	0	0	0	0	0	0
0	0	0	0	0	0	0	0.28736	0	0	0	1.0851	0	0	0	0	0	0	0	0	0.14516	0.28736	0	0	0	2.4872	0.14516	0.67572	0	0	0	0	0	0	1.0851	0	0	0	0.14516	0.28736	0.14516	0	0	0	0	0	0	0	0	0
0	0	0	0	0	0	0	0	0.52641	0	0	0.68091	0	0	0	0	0	0	0	0	0	0	0	0.35958	0	2.6149	0.52641	0.35958	0.18267	0	0	0	0	0	0.52641	0	0	0	0.18267	0	0	0	0.35958	0	0	0	0.18267	0	0	0
0.15521	0	0	0	0	0	0	0.15521	0	0	0	0.94418	0	0	0	0	0	0	0	0	0.15521	0	0	0	0.45196	2.0692	0	0.58874	0.15521	0	0	0	0	0	0.71633	0	0	0	0	0	0	0	0	0	0	0	0.15521	0	0	0
0	0	0	0.16158	0	0	0	0	0	0	0.16158	0.97434	0	0.31913	0	0	0.16158	0	0	0.16158	0	0.16158	0	0	0	2.1085	0.31913	0	0	0	0	0	0	0	0.6105	0.16158	0.31913	0.16158	0.31913	0.16158	0.16158	0	0.74156	0	0	0	0.16158	0	0	0
0	0	0	0	0	0	0	0	0.22486	0	0.81408	0.63643	0	0	0	0	0	0	0	0	0	0	0	0	0	2.0589	0.22486	0	0	0	0.22486	0	0	0	0.22486	0	0	0	0	0	0.22486	0	0	0	0	0	0	0	0	0
0.21	0	0	0.59831	0	0	0	0	0	0	0	0	0	0	0	0.21	0	0	0	0	0	0	0	0.21	0.21	1.7363	0.76834	0.59831	0	0	0	0	0	0	1.0596	0	0	0	0	0.4114	0	0	0.59831	0	0	0	0	0.4114	0	0
0	0	0	0	0	0	0	0	0.43453	0	0	0.62999	0	0	0	0	0	0	0	0.22233	0.22233	0	0	0	0	1.1056	0.62999	0.62999	0	0	0	0	0	0	0.96428	0	0.22233	0	0.43453	0	0.22233	0	0.43453	0	0	0	0.43453	0	0	0
0	0	0	0	0	0	0	0	0	0	0	0.45676	0	0	0	0	0	0	0	0	0	0	0	0.23426	0	2.4367	0.45676	0	0	0	0	0	0	0	1.2777	0	0.23426	0	0.45676	0	0.6602	0	0.23426	0	0	0	0	0	0	0
0	0	0	0	0	0	0	0	0	0	0	1.3778	0	0	0	0	0	0	0	0	0	0.30476	0	0	0	2.3625	0.58505	0	0	0.30476	0	0	0	0	0.30476	0	0	0	0	0	0	0	1.0401	0	0	0	0.30476	0	0	0
0	0	0	0	0	0	0	0	0	0	0	0.30394	0	0	0	0	0	0	0	0	0	0	0	0	0	1.9365	0	0.30394	0.30394	0	0	0	0	0	0.58359	0	0	0	0	0.82801	0	0	0	0	0	0	0.82801	0.30394	0	0
0	0	0	0	0.27665	0	0	0.27665	0	0	0	0.76404	0	0	0	0	0	0	0	0.27665	0	0	0	0	0	1.4262	0	0	0.27665	0	0	0	0	0	0.76404	0.27665	0	0	0	0.27665	0	0	0.53456	0	0	0	0.53456	0	0	0
0	0	0	0	0	0	0	0	0.4026	0	0.4026	1.2774	0	0	0	0	0	0	0	0	0	0	0	0.4026	0	2.6484	0.75371	0	0	0	0	0	0	0	0.75371	0	0	0	0.4026	0	0	0	0.4026	0	0	0	0.4026	0	0	0
0	0	0	0	0	0	0	0	0	0	0	0	0	0	0	0	0	0	0	0	0	0	0	0	0.36907	2.1311	0	0	0	0	0	0	0	0	0.36907	0	0	0	0	0	0	0	0.69714	0	0	0	0	0	0	0
0	0	0	0	0	0	0	0	0.43646	0	0	0.43646	0	0.43646	0	0	0	0	0	0.43646	0	0.43646	0	0	0	2.389	0	0	0.43646	0	0	0	0	0	1.5511	0	0.80954	0.43646	0	0	0	0	0	0	0	0	0.43646	0	0	0
0	0	0	0	0	0	0	0	0	0	0	0	0	0	0	0	0	0	0	0	0	0	0	0	0	2.3671	0.79472	0	0	0.79472	0	0	0	0	0.79472	0	0	0	0.79472	0	0	0	0	0	0	0.79472	0	0	1.6991	0
0.088568	0	0	0.088568	0.17645	0	0.088568	0	0.088568	0	0	0.43004	0	0.088568	0	0.088568	0.17645	0.088568	0	0	0	0	0.088568	0	0.088568	1.9294	0.34769	0.26301	0	0	0	0	0	0	0.86396	0	0.17645	0.088568	1.7659	0.26301	0	0	0.58657	0	0	0	0.088568	0	0	0
0	0	0	0.19469	0	0	0	0	0	0	0	0.19469	0	0	0	0	0	0	0.38246	0.19469	0	0.19469	0	0	0	2.2107	0.86689	0.19469	0	0	0	0	0	0	0.55831	0	0	0	0.55831	0.19469	0	0	0.19469	0	0	0	0.19469	0	0	0.19469
0	0	0	0.18054	0	0	0	0	0	0	0	0.18054	0	0.18054	0	0	0	0	0	0	0	0	0	0	0	1.8453	0	0.6739	0	0	0	0	0	0	1.0604	0.18054	0	0	0.6739	0.35551	0	0	0.18054	0	0	0.18054	0	0	0.18054	0
0	0	0	0	0	0	0	0	0	0	0	0.52886	0	0.27351	0	0	0	0	0	0	0	0	0	0	0	2.0645	0	0.52886	0	0	0	0	0	0	1.6444	0	0.27351	0	0.52886	0.27351	0	0	0.27351	0	0	0	0	0.27351	0	0
0.2654	0	0	0.2654	0	0	0	0	0	0	0	0.2654	0	0	0	0	0	0	0	0	0	0	0	0	0	0.73702	0	0.2654	0	0	0	0	0	0	0.93282	0	0	0	0.2654	0	0	0	0.2654	0	0	0	0	0	0	0.2654
0	0	0	0	0	0	0	0	0	0	0.29221	1.0067	0	0	0	0	0	0.29221	0	0.29221	0.56261	0	0	0	0	2.1975	0	0	0	0	0.29221	0	0	0	1.0067	0	0	0	0.56261	0	0.56261	0	0.29221	0	0	0	0.29221	0.56261	0	0.29221
0	0	0	0	0.29037	0	0	0	0.29037	0	0	0	0	0	0	0	0	0	0	0	0	0	0	0	0	2.3136	0	0.29037	0	0	0	0	0	0	0.79647	0	0	0	0.29037	0.29037	0	0	0.55931	0	0	0	0	0.29037	0.29037	0
0	0	0	0	0	0	0	0	0	0	0	0	0	0	0	0	0	0	0	0	0	0	0	0	0	1.3928	0	0.36933	0	0	0	0	0	0	0.9726	0	0	0	0.6976	0.36933	0	0	0.36933	0	0	0	0.36933	0	0	0
0	0	0	0	0	0	0	0	0	0	0	0	0	0	0	0	0	0	0	0	0	0	0	0	0	2.9653	0	0	0	0	0	0	0	0	0	0	0	0	0	0	0	0.79356	0	0	0	0	0	0	0	0
0	0	0	0	0	0	0	0	0	0	0.14785	0.43164	0	0	0	0	0	0.14785	0	0	0	0.43164	0	0.29259	0	1.4115	0.43164	1.0077	0.14785	0	0	0	0	0	1.0999	0	0	0	0.80167	0.14785	0	0	0.56329	0	0	0	0.14785	0	0	0
0	0	0	0	0	0	0	0.26624	0	0	0.51564	1.1068	0	0.39383	0	0.26624	0	0	0	0.13429	0	0	0	0	0.13429	1.6188	0.51564	0	0.13429	0	0	0	0	0	0.13429	0.13429	0	0	0.51564	0.26624	0	0	1.1068	0	0	0	0.13429	0	0	0
0.14436	0	0	0.28582	0	0	0	0.14436	0	0	0	0.55113	0	0	0	0	0	0	0	0	0	0	0	0.14436	0	1.6333	0.55113	0	0	0	0	0	0	0	0.55113	0.14436	0	0	0.42196	0.28582	0	0	0.42196	0	0	0	0.55113	0	0	0
0	0	0	0.32562	0	0	0	0.16495	0	0	0	0	0	0	0	0	0	0.16495	0	0	0	0	0	0	0	1.3614	0.32562	0	0.16495	0	0	0.16495	0	0	1.1899	0	0	0	0.16495	0.16495	0.16495	0	0.75477	0	0	0	0.32562	0.32562	0	0
0	0	0	0	0.28185	0	0	0.14232	0	0	0	0	0	0	0	0.14232	0	0	0.28185	0.14232	0	0	0	0	0	1.5642	0.28185	0	0	0	0.14232	0	0	0	0.77639	0	0.14232	0.14232	0.54396	0.28185	0.41626	0	0.41626	0	0	0	0	0	0.28185	0
0	0	0	0.17685	0.34846	0	0	0	0	0	0	0	0	0	0	0	0	0.17685	0	0	0	0	0	0.17685	0	2.2724	0.51083	0.17685	0	0	0	0	0.17685	0	0.66175	0	0.17685	0	0.66175	0.34846	0	0	0.51083	0	0	0	0	0	0	0
0	0	0	0	0	0	0	0.202	0.3963	0	0	0	0	0.202	0	0	0	0	0	0	0	0	0.202	0	0	1.6249	0.202	0.3963	0.57749	0	0	0	0	0	0.74318	0	0	0	0.3963	0.202	0.3963	0	1.0289	0	0	0	0	0.3963	0	0
0	0	0	0.41564	0	0	0	0	0	0	0	0.41564	0	0	0	0	0.60415	0	0	0.21226	0	0	0	0	0	1.591	0.21226	0.21226	0	0	0.21226	0	0	0.21226	1.5039	0	0	0	0.60415	0	0	0	0.21226	0	0	0	0.21226	0	0	0
0	0	0	0.43711	0	0	0	0	0	0	0	0	0	0	0	0	0	0	0	0.22371	0	0	0	0.22371	0	2.1093	0.81059	0.43711	0	0	0	0	0	0	0.63351	0	0	0.22371	0.81059	0	0.43711	0	0.96899	0	0	0	0.22371	0	0.22371	0
0	0	0	0	0	0	0	0	0	0	0	0.42231	0	0.42231	0	0	0.21581	0.21581	0	0.21581	0	0	0	0	0.21581	0.78636	0.21581	0.42231	0.21581	0	0	0	0	0	0.94186	0	0	0	0.42231	0.21581	0	0	0.21581	0	0	0	0	0	0	0
0	0	0	0	0.22796	0	0	0	0	0.22796	0.22796	0.22796	0	0.22796	0	0.22796	0.22796	0	0	0	0	0	0	0	0	1.8856	0.22796	0.44504	0	0	0	0	0	0	1.4743	0.22796	0	0	0.22796	0.22796	0	0	0.6443	0	0	0	0.22796	0	0	0
0	0	0	0	0	0	0.21325	0.21325	0	0	0	0.21325	0	0	0	0	0.21325	0	0	0.21325	0.21325	0	0.21325	0	0	1.676	0.6067	0.21325	0	0	0	0	0	0	0.93298	0.21325	0.21325	0	0.21325	0	0	0	0.4175	0	0	0	0.21325	0	0	0
0	0	0	0	0	0	0	0	0.30847	0	0	1.0498	0	0	0	0	0	0.30847	0	0	0	0	0	0	0	1.9511	0.30847	0	0	0	0	0	0	0.30847	1.7601	0	0	0.30847	0.59164	0	0	0	0	0	0	0	0.30847	0.30847	0	0
0.26893	0	0	0	0	0	0	0	0	0	0	0.52054	0	0	0	0	0	0	0.26893	0	0	0	0	0	0	2.1146	0.26893	0.74554	0	0	0	0	0	0	1.2664	0	0	0	0.26893	0	0	0	0.26893	0	0	0	0.52054	0	0	0
0	0	0	0.57073	0.57073	0	0	0	0	0	0	1.0188	0	0	0	0	0	0	0.29674	0	0	0	0	0	0	2.0738	0.29674	1.0188	0	0	0	0	0	0	0.57073	0	0	0.29674	0	0	0	0	0	0	0	0	0	0	0	0
0	0	0	0	0	0	0	0.29579	0	0	0	0.56903	0	0	0	0.29579	0	0	0	0	0.56903	0.29579	0	0	0	1.9932	0	0.80913	0	0	0	0	0	0	1.1951	0	0	0	0.29579	0	0	0	0.80913	0	0	0	0	0	0	0
0	0	0	0.56672	0	0	0	0	0	0	0.56672	0	0	0	0	0.2945	0.2945	0.2945	0	0	0	0	0	0	0	2.3278	0.80613	0	0	0	0	0	0	0	0.80613	0	0.2945	0	0	0	0.56672	0	1.1914	0	0	0.2945	0	0	0	0
0	0	0	0	0	0	0	0.33172	0	0	0	1.4557	0	0	0	0	0.33172	0	0	0	0	0	0	0	0.33172	0	0	0.63263	0	0	0	0	0	0	1.1094	0	0	0	0.63263	0	1.1094	0	0.33172	0	0	0	0	0	0	0
0	0	0	0	0	0	0	0	0	0	0	1.0614	0	0.41231	0	0	0	0	0	0	0	0	0	0	0	2.0493	0.41231	0.41231	0	0	0	0	0	0	1.0614	0	0	0	0.41231	0	0	0	0	0	0	0	0	0	0	0
0	0	0	0	0	0	0	0	0.59081	0	0.59081	0	0	0	0	0	0	0	0	0	0	0	0	0	0	1.6484	0	0	0	0	0	0	0	0	0	0	0	0	0.59081	0	0	0	0	0	0	0	0	0	0	0
0	0	0	0.1729	0	0	0	0.1729	0.34088	0	0.1729	0.50017	0	0	0	0.34088	0	0.1729	0	0	0	0	0	0.1729	0	2.0939	0	0.50017	0	0	0	0	0	0	0.50017	0	0	0	0.50017	0.1729	0	0	0	0	0	0	0.1729	0	0	0
0	0	0	0	0	0	0	0.16318	0.16318	0	0	0.16318	0	0.4738	0	0.16318	0	0.16318	0	0	0	0	0	0	0.16318	1.3519	0.32221	0.4738	0	0	0	0	0	0	0.16318	0	0	0.16318	0.32221	0.32221	0.32221	0	0.4738	0	0	0	0.16318	0	0	0
0	0	0	0	0	0	0	0	0	0	0	0.60179	0	0	0	0	0	0	0	0	0	0	0	0	0	1.9694	0	0.60179	0	0	0	0	0	0	0.60179	0	0	0	0.60179	0.60179	0	0	0.31419	0	0	0	0	0	0	0
0	0	0	0	0.10866	0	0	0	0	0	0	0.42278	0	0.10866	0	0.21606	0	0.10866	0	0.42278	0.10866	0	0	0.10866	0.10866	2.1275	0.61394	0.21606	0	0.10866	0	0	0	0	0.52054	0	0.10866	0	0.10866	0.42278	0	0	0.10866	0	0.10866	0.10866	0.10866	0	0	0
0.15488	0	0	0.15488	0.30619	0	0	0	0	0	0.30619	0.30619	0	0.30619	0	0	0	0	0	0	0	0	0	0	0.15488	1.6427	0.71499	0.30619	0	0	0	0	0	0	0.58759	0	0	0.15488	0.58759	0.15488	0.30619	0	0.15488	0	0	0	0.15488	0.15488	0.15488	0
0	0	0	0.15006	0.15006	0	0	0	0.15006	0	0	0.29687	0	0	0	0.15006	0	0	0	0	0	0	0	0.15006	0.15006	1.6695	0.29687	0	0	0	0	0	0.15006	0	1.1119	0.15006	0	0.15006	0.15006	0	0	0	0	0	0.15006	0	0.29687	0.15006	0	0
0	0	0	0.18267	0	0	0	0.18267	0	0	0	0.52641	0	0	0	0	0	0	0	0	0.18267	0	0	0	0	2.2292	0.35958	0.68091	0.18267	0	0.18267	0	0	0	0.95178	0	0.18267	0.35958	0.82251	0.52641	0.18267	0	0.95178	0	0	0	0	0	0	0
0	0	0	0	0	0	0	0	0.50348	0	0.50348	1.138	0	0	0	0	0.17413	0	0	0	0	0	0	0	0.17413	1.8106	0.34324	0.17413	0	0	0.34324	0	0	0	0.6527	0.17413	0	0.17413	0.50348	0.50348	0.17413	0	0.50348	0	0	0	0	0.17413	0	0.17413
0	0	0	0	0	0	0	0.16969	0	0	0.16969	0.33472	0	0	0	0	0	0	0	0.16969	0	0	0	0	0	1.9876	0.89756	0.49148	0	0	0	0	0	0	0	0	0	0	0.77315	0.33472	0	0	0.16969	0	0	0	0.16969	0	0.16969	0
0	0	0	0.20874	0	0	0	0.40902	0.20874	0	0.20874	0.20874	0	0	0	0.20874	0	0	0	0	0	0	0	0.40902	0	1.5754	0	0	0	0	0	0	0	0	1.179	0.40902	0	0.40902	0.40902	0.59504	0	0	0.20874	0	0	0	0	0	0.20874	0
0	0	0	0	0.25324	0	0	0	0	0	0	0	0	0	0	0	0.25324	0	0	0	0	0	0	0	0.25324	1.8408	0.49183	0	0	0	0	0	0	0	0.89811	0	0	0.25324	0.25324	0	0	0	0.49183	0	0	0	0	0	0	0
0	0	0	0	0	0	0	0	0.25279	0	0	0.70628	0	0	0	0.25279	0	0	0	0	0	0	0	0	0	1.2129	0.49102	0.70628	0	0	0	0	0	0	0.25279	0.49102	0.25279	0	0.49102	0.49102	0	0	0	0	0	0	0	0	0	0
0	0	0	0.21995	0.21995	0	0	0.21995	0.21995	0	0	0	0	0.21995	0	0	0	0	0	0	0	0	0	0	0	1.2233	0	0	0	0	0	0	0	0	1.5368	0.21995	0	0	0.43008	0.21995	0.21995	0	0.43008	0	0	0	0	0	0	0
0	0	0	0.25541	0	0	0	0	0	0	0.90437	0	0	0	0	0	0.25541	0	0	0	0	0	0	0	0.25541	1.7667	0.25541	0	0	0	0	0	0	0	1.2217	0	0.49583	0	0	0.71271	0	0	0.49583	0	0	0	0.25541	0	0.25541	0
0	0	0	0	0	0	0	0	0.26374	0	0.26374	0.26374	0	0	0	0	0	0	0	0	0	0	0	0	0	1.6099	0.92813	0.26374	0	0	0.26374	0	0	0	1.099	0	0	0	0	0.51108	0	0	0	0.26374	0	0	0.733	0	0.26374	0
0	0	0	0	0	0	0	0.21702	0	0	0.21702	0.79009	0	0.94604	0	0	0	0	0	0	0.21702	0	0.21702	0	0	2.2749	0.42457	0.61639	0	0	0	0	0	0	0.42457	0	0	0	0.94604	0.21702	0	0	0.61639	0	0	0	0	0	0	0
0	0	0	0	0	0	0	0	0	0	0	0	0	0	0.24572	0	0	0	0.24572	0	0	0	0	0.24572	0	1.8116	0.24572	0.47799	0	0	0	0	0	0	0.47799	0	0	0	0	0	0	0	0.47799	0.24572	0	0	0.47799	0	0	0
0	0	0	0	0	0	0	0	0.24109	0	0	0	0	0	0	0	0	0	0	0	0	0.46942	0.24109	0	0	1.0269	0	0	0	0	0	0	0	0	0.86266	0.24109	0	0.24109	0.6773	0	0	0	0.46942	0	0	0	0.24109	0	0	0
0	0	0	0	0	0	0	0	0	0	0.24166	0.47049	0	0	0	0	0	0.24166	0	0	0	0	0	0.24166	0	1.6248	0.47049	0.24166	0	0	0	0	0	0	1.6248	0	0.24166	0	1.0288	0.24166	0.86436	0	0.24166	0	0	0	0	0	0	0
0	0	0	0.25593	0	0	0	0	0	0	0	1.3558	0	0	0	0	0	0	0.25593	0	0	0	0	0	0	1.4744	0.25593	0	0	0	0	0	0	0	1.2235	0	0	0	0	0.49678	0	0	0.90586	0	0	0	0	0	0	0
0	0	0	0	0	0	0	0	0	0	0	0.90847	0	0	0	0	0	0	0	0	0	0	0	0.25684	0	2.3497	0.7162	0.25684	0	0	0	0	0	0	1.359	0	0.25684	0	0	0.25684	0	0	0.7162	0	0	0.25684	0	0	0	0
0	0	0	0.2423	0.2423	0	0	0	0.2423	0	0	0	0	0	0	0	0	0	0	0	0	0	0	0	0	2.3392	0	0.47167	0	0	0	0	0	0	0.86624	0.2423	0.2423	0	0.2423	0	0	0	0.68033	0	0	0	0	0	0	0
0.2991	0	0	0	0	0	0	0	0	0	0	0.81683	0	0	0	0	0	0	0	0	0	0	0	0	0.57496	1.8297	0.57496	0.2991	0	0	0	0	0	0	0	0	0.2991	0	0.2991	0	0	0	0.2991	0	0	0	0.2991	0	0	0
0	0	0	0.51373	0	0	0	0	0	0	0	0.26519	0	0	0	0	0	0	0	0	0	0	0	0	0.26519	0.93223	0.26519	0.73652	0	0	0	0	0	0	1.1035	0	0	0	0.26519	0	0.51373	0	0.26519	0	0	0	0.26519	0	0.26519	0
0	0	0	0	0	0	0	0	0	0	0	1.7127	0	0	0	0	0.32925	0	0	0	0	0	0	0	0	2.6497	0	0.6283	0	0	0	0	0	0	0.8854	0	0	0	0	0	0	0	0	0	0	0	0	0	0	0
0	0	0	0.35298	0	0	0	0	0.35298	0	0	0	0	0.66956	0	0	0	0	0	0	0	0	0	0	0	1.7807	0	0.93756	0	0	0	0	0	0	0	0	0	0	0.35298	0	0	0	1.1618	0	0	0	0	0	0	0
0	0	0	0	0	0	0	0	0	0	0	0.35298	0	0	0	0	0	0	0	0	0	0	0	0.35298	0	2.0859	0.93756	0.35298	0	0	0	0	0	0	0	0	0	0	1.1618	0	0.35298	0	0.35298	0	0	0	0.35298	0	0	0
0	0	0	0	0	0	0	0	0	0	0.99105	0	0	0	0	0	0	0	0	0	0	0	0	0	0	1.9614	0.99105	0.55222	0	0	0	0	0	0	0.55222	0	0	0	0	0.55222	0	0	0.55222	0	0	0	0.55222	0	0	0
0	0	0	0	0	0	0	0	0	0	0	0.70473	0	0	0	0	0	0	0	0	0	0	0	0	0	2.0508	1.2108	0	0	0	0	0	0	0	0.70473	0	0	0	0.70473	0	0	0	0	0	0	0	1.5677	0	0	0
0	0	0	0	0	0	0	0	0	0	0	1.3221	0	0	0	0	0	0	0	0	0	0	0	0	0	1.7703	0.31173	0.84588	0	0	0.15775	0	0	0	1.0583	0.15775	0	0	0.59743	0	0	0	0.31173	0	0	0.15775	0	0	0	0
0.20647	0	0	0	0	0	0	0	0	0	0	0	0	0	0	0	0.40475	0	0	0	0	0	0	0	0.40475	2.0827	0	0.75729	0	0	0	0	0	0.20647	0.40475	0	0	0	0.20647	0	0	0	0	0	0	0	0.20647	0	0	0
0.18168	0	0	0.18168	0	0	0	0	0	0	0.52377	0.18168	0	0	0	0	0	0	0	0	0	0	0	0	0.18168	2.0542	0.52377	0.18168	0	0	0	0	0	0	0.18168	0.35769	0	0.18168	1.1732	0	0.18168	0	0.18168	0	0	0	0	0.18168	0	0
0.22899	0	0	0.44697	0	0	0	0.22899	0	0	0	0.22899	0	0	0	0	0	0	0.22899	0	0	0	0	0.22899	0	2.3284	0.22899	0	0	0	0	0	0	0	0.64692	0.22899	0.22899	0	1.1298	0	0.64692	0	0.44697	0	0	0	0.22899	0.44697	0	0
0	0	0	0	0.22164	0	0	0.22164	0	0	0.22164	0	0	0	0	0.22164	0.43325	0.22164	0	0	0	0	0	0	0.22164	2.1001	0	0	0	0	0	0	0	0	0.96195	0	0	0	0.62824	0	0	0	0.43325	0	0	0	0.22164	0	0	0
0	0	0	0	0	0	0	0	0	0	0	0	0	0.44274	0	0	0.44274	0	0	0	0	0	0.22673	0.22673	0	1.6529	0.97922	0	0	0	0	0	0	0	1.3646	0	0	0	0.22673	0	0	0	0	0	0	0	0	0	0	0
0	0	0	0	0	0	0	0	0	0	0	0	0	0	0	0	0	0	0	0	0	0	0	0	0	2.4706	0.27612	0.27612	0	0	0	0	0	0	0.5336	0	0	0	0.27612	0	0	0	0.27612	0	0	0	0	0	0	0
0	0	0	0	0	0	0	0	0.28188	0	0	0.77648	0	0	0	0	0.28188	0	0.28188	0	0.28188	0	0	0	0	2.0227	0.28188	0.54403	0	0	0	0	0	0	1.1542	0	0	0	0.54403	0	0	0	0.97866	0	0	0	0	0	0	0
0.29866	0	0	0	0	0	0	0.29866	0	0	0	0	0	0	0	0	0	0	0	0	0	0	0	0	0	2.0028	0	0	0	0	0.29866	0	0	0	1.619	0	0	0	1.0239	0.29866	0.29866	0	1.3595	0	0	0	0	0	0	0
0	0	0	0	0	0	0	0	0	0	0	1.0181	0	0	0	0	0.46447	0	0.23841	0	0	0	0	0.23841	0	2.225	1.1633	0.46447	0	0	0	0	0	0	0.46447	0	0	0	1.612	0	0	0	0.23841	0	0	0.46447	0	0	0	0
0	0	0	0	0	0	0	0	0	0	0	0.25901	0	0	0	0	0	0	0	0	0	0	0	0	0	2.199	0.25901	0.25901	0	0	0	0	0	0	0.25901	0	0	0	0	0.7215	0	0	0.50243	0	0	0	0	0	0	0
0.24578	0	0	0.24578	0.24578	0	0	0	0	0	0	0	0	0	0	0.4781	0	0	0	0	0	0	0	0	0.4781	2.0879	0	0.24578	0	0	0.24578	0	0	0	1.4374	0	0	0	0.68897	0.68897	0	0	0.24578	0	0	0	0.4781	0.24578	0	0
0	0	0	0.23618	0	0	0.23618	0	0.23618	0	0	0	0	0.23618	0	0	0	0	0	0	0	0	0	0	0	2.3136	0	0.84812	0.23618	0	0	0	0	0	0.84812	0	0	0.23618	1.4013	0	0	0	0.46033	0	0	0	0	0	0	0
0	0	0	0	0	0	0	0	0	0	0	0	0	0	0	0	0	0	0	0	0	0	0	0	0	1.2052	0	0	0	0	0	0	0	0	1.6589	0.48687	0	0.48687	1.6589	0	0	0	0	0	0	0.48687	0.48687	0	0	0
0	0	0	0	0	0	0	0	0	0	0.57433	1.8286	0	0	0	0	0	0	0	0	0	0	0	0.57433	0	1.0242	1.0242	0.57433	0	0	0	0	0	0	0	0	0	0	0	0	0	0	1.0242	0	0	0	0.57433	0	0	0
0	0	0	0	0	0	0.52054	0	0	0	0	0.94275	0	0	0	0	0	0.52054	0	0	0	0	0	0	0	1.8994	0	0	0	0	0	0	0	0	1.2664	0	0	0	0	0	0	0	0.52054	0	0	0	0	0	0	0
0	0	0	0	0	0	0	0	0	0	0	0	0	0	0	0	0	0	0	0	0	0	0	0	0	1.5566	0.69737	0	0	0	0	0	0	0	1.8251	0	0	0	0	0	0	0	0.69737	0	0	0	0	0	0	0
0	0	0	1.1159	0	0	0	0	0	0	0	0	0	0	0	0	0	0	0	0	0	0	0	0	0	0	0	0	0	0	0	0	0	0	1.1159	1.1159	0	0	0	0	0	0	0	0	0	0	0	0	0	0
0	0	0	0.18695	0	0	0	0	0	0	0	0.18695	0	0	0	0	0	0	0	0	0	0	0	0	0	1.4738	0.36774	0	0	0	0	0	0	0	0.83845	0	0	0.18695	0.18695	0	0	0	0	0	0	0	0.18695	0	0	0
0	0	0	0	0.24429	0	0	0	0	0	0	0.24429	0	0	0	0	0	0	0	0.24429	0	0.24429	0	0.24429	0	2.1408	0.47536	0.24429	0	0	0	0	0.24429	0	1.4319	0	0	0.24429	0	0.47536	0.47536	0	0.24429	0	0	0	0.24429	0	0	0
0	0	0	0	0	0	0	0	0	0.33755	0	0	0	0	0	0	0	0	0.33755	0	0	0	0	0	0	1.737	0.33755	0	0	0	0	0	0	0	0.6428	0	0	0	0.6428	0.33755	0	0	0.6428	0	0	0	0	0	0	0
0	0	0	0	0	0	0	0	0	0	0	1.8425	0	0	0	0	0	0	0	0	0	0	0	0.79327	0	1.9702	0	0.42651	0	0	0	0	0.42651	0	0.79327	0	0	0	0	0	0	0	0.42651	0	0	0	0	0.42651	0	0
0	0	0	0	0.80653	0	0	0	0	0	0	0	0	0	0.80653	0	0	0	0	0	0	0	0	0	0	2.2059	0.80653	0	0	0	0	0	0	0	1.7158	0	0	0	0	0	0	0	0	0	0	0	0	0	0	0
0	0	0	0	0.16393	0	0	0	0	0	0	1.089	0	0	0	0	0	0	0	0	0	0	0.16393	0	0	1.8583	0.16393	0.32365	0	0	0	0	0	0	0.87285	0	0.16393	0.16393	0.32365	0	0	0	0.75077	0	0	0.16393	0.16393	0	0.32365	0
0	0	0	0	0	0	0	0	0	0	0.16734	0	0	0.16734	0	0	0	0.33021	0	0	0.16734	0	0	0	0	1.8267	0.62999	0.62999	0	0	0.33021	0	0	0	0.48512	0.16734	0	0	0	0.16734	0	0	0.16734	0	0	0.16734	0.16734	0	0	0
0	0	0	0.36149	0	0	0	0	0	0.18367	0	0.36149	0	0	0	0.36149	0	0	0	0	0	0	0	0	0.18367	1.9683	0.52909	0.18367	0.18367	0	0	0	0	0	1.1823	0.36149	0	0	0.36149	0.18367	0.18367	0	0.36149	0	0	0	0.18367	0	0	0
0	0	0	0	0	0	0	0	0	0	0	0	0	0	0	0.20848	0	0	0	0.40853	0	0	0	0.20848	0	2.436	0.20848	0.40853	0	0	0	0	0	0	0.76359	0	0	0	1.178	0.20848	0	0	0.20848	0	0	0	0	0	0	0
0	0	0	0	0	0	0	0	0	0	0	0	0	0	0	0	0	0	0	0	0	0	0	1.02	0	1.5177	0	0.46551	0.23897	0	0	0	0	0	1.7847	0.23897	0	0	0.85642	0	0.46551	0	0.67203	0	0	0	0	0	0	0
0	0	0	0	0	0	0	0	0	0	0.30875	0	0	0	0	0	0.59214	0	0.30875	0	0	0	0	0	0	2.0359	0.30875	0	0	0	0	0	0	0	1.6507	0.30875	0	0	0	0.30875	0	0	0	0	0	0	0.30875	0	0.30875	0
0.31207	0	0	0.31207	0	0	0	0	0	0	0	1.2414	0	0	0	0	0	0	0	0	0	0	0	0	0	2.1241	0	0.59803	0	0	0	0	0	0	1.661	0	0	0	0.31207	0.31207	0	0	0.84664	0	0	0	0	0.31207	0	0.59803
0	0	0	0	0	0	0	0	0	0	0	0.37027	0	0	0	0.6992	0	0	0.6992	0.37027	0.37027	0	0	0	0	2.2192	0	0.37027	0	0	0	0	0	0	1.7021	0	0	0	0	0	0	0	0	0	0	0	0	0	0	0
0	0	0	0	0	0	0	0	0	0	0.30061	0.30061	0	0	0	0	0	0	0	0.30061	0	0	0	0	0	2.458	0.57765	0.57765	0.30061	0	0	0	0	0	0.82032	0	0	0	0.30061	0	0	0	0.57765	0	0	0	0	0	0	0.30061
0	0	0	0.41049	0	0	0	0.76684	0	0	0.41049	0	0	0	0	0	0	0	0	0	0.41049	0	0	0	0	2.0448	0.76684	0	0	0	0.41049	0	0	0	0.41049	0	0	0	0	0	0	0	0	0	0	0	0	0	0	0
0.47525	0	0	0.47525	0	0	0.47525	0	0	0	0	0	0	0	0	0.87192	0	0	0	0	0	0	0	0	0	2.1963	0	0.47525	0	0.47525	0	0	0	0	0.47525	0	0	0	0.47525	0	0	0	0	0	0	0	0	0	0	0
0	0	0	0	0	0	0	0	0	0	0	0.63681	0	0	0	0	0	0	0	0	0	0	0	0	0	1.9389	0	0.63681	0	0	0	0	0	0	0.63681	0	0	0	0	0	0	0	0	0	0	0	0	0	0	0
0	0	0	0	0	0	0	0	0	0	0	0.52633	0	0	0	0.21864	0	0.10997	0.10997	0.62055	0.10997	0	0	0	0	2.2132	0.21864	1.0237	0	0	0	0	0.10997	0	0.95164	0.32484	0	0	0.32484	0.52633	0.21864	0	0.10997	0	0	0	0.10997	0.10997	0	0
0	0	0	0.29459	0.14888	0	0	0	0	0	0.29459	0	0	0.14888	0	0	0	0	0	0.14888	0	0	0.14888	0	0.14888	1.3471	0.14888	0.14888	0	0	0	0	0	0	0.56688	0	0	0	0.14888	0	0	0	0.14888	0	0	0	0	0.14888	0	0
0	0	0	0.14619	0	0	0	0	0	0	0.28937	0.28937	0.14619	0	0	0	0.14619	0.14619	0	0	0	0.14619	0	0	0.14619	1.9306	0	0.28937	0	0	0	0	0	0	0.28937	0.14619	0.28937	0.14619	0.28937	0.28937	0	0	0	0	0	0	0	0	0	0
0	0	0	0.43158	0	0	0	0.14783	0	0	0.43158	0	0	0	0	0	0	0	0	0	0.14783	0	0	0	0.14783	1.8988	0.29255	0.29255	0	0	0	0	0	0	1.1857	0	0	0.14783	0.14783	0.14783	0.14783	0	0.14783	0	0	0	0	0	0	0
0	0	0	0.51941	0	0	0	0	0	0	0	1.5182	0	0	0	0	0.18005	0	0	0.35458	0	0.18005	0	0.18005	0	2.0905	0.51941	0.51941	0	0	0.18005	0	0	0	0.67231	0.18005	0	0	0.18005	0.18005	0	0	0.18005	0	0.18005	0	0.18005	0	0	0
0	0	0	0.34633	0	0	0	0.17574	0	0	0.17574	1.0392	0	0	0	0	0.50783	0	0	0	0	0	0	0	0	2.3362	0.50783	0.17574	0	0	0	0	0	0	0.79635	0	0	0	0	0.17574	0.17574	0	0.17574	0	0.17574	0.17574	0.50783	0	0	0
0	0	0	0	0	0	0	0	0.17359	0	0.17359	0	0	0	0	0	0	0	0	0	0	0	0	0	0	1.5574	0.17359	0.17359	0.17359	0	0	0	0	0	0.50202	0	0	0.17359	0.50202	0	0	0	0.50202	0	0	0	0.17359	0.17359	0	0
0	0	0	0.28892	0	0	0	0.14596	0	0	0.42639	1.0896	0	0	0	0.14596	0	0	0	0.14596	0	0	0	0	0.14596	2.3916	0	0.28892	0.14596	0	0	0	0	0	0.28892	0	0	0	0.28892	0	0.14596	0	0.14596	0	0	0	0.14596	0	0	0.42639
0	0	0	0	0	0	0	0	0	0	0.34954	0.17742	0	0	0	0.17742	0	0	0	0	0	0.17742	0	0.17742	0.51234	1.5776	0	0.51234	0	0.17742	0	0	0	0	0.93008	0	0	0	0.34954	0.17742	0.17742	0.17742	0.34954	0	0	0	0.34954	0	0	0
0.17776	0	0	0.17776	0	0	0	0	0	0	0	0.3502	0	0	0	0.17776	0	0	0	0	0	0	0	0.17776	0	1.5794	0	0.17776	0	0	0	0	0	0	0.80402	0	0	0	0	0	0	0	0.17776	0	0	0	0.17776	0	0.17776	0
0	0	0	0	0	0	0	0	0	0	0.34157	0.17326	0	0	0	0	0	0	0	0	0.17326	0	0	0.17326	0	1.3215	0	0	0	0	0	0	0	0	0.6498	0	0	0	0.17326	0.50113	0.17326	0	0	0	0	0	0.17326	0	0	0
0.17169	0	0	0.33856	0	0	0	0	0	0	0	0.33856	0	0	0	0	0	0	0	0	0	0	0	0	0	1.9029	0.4969	0	0	0	0	0	0	0	1.2237	0	0.17169	0.17169	0.4969	0.17169	0	0	0.17169	0	0	0	0.17169	0	0	0
0.25612	0	0	0	0.25612	0	0	0	0	0	0	0.71445	0	0	0	0.25612	0.25612	0	0	0	0.25612	0	0	0.49713	0.49713	1.7693	0	0.25612	0	0	0	0	0	0	1.2241	0	0	0	0.25612	0	0.25612	0	0.25612	0	0	0	0	0.25612	0	0
0.34209	0	0	0	0.17353	0	0	0.17353	0	0	0.34209	0.17353	0	0.34209	0	0	0.17353	0	0	0	0	0	0	0	0	1.4065	0.17353	0.17353	0	0	0	0	0	0	0.65069	0.17353	0	0	0	0.34209	0	0	0	0	0	0	0.34209	0.17353	0	0
0.18317	0	0	0	0	0	0	0.36053	0.18317	0	0	0.36053	0	0	0	0	0	0	0	0	0	0	0	0.18317	0	1.5339	0	0.52775	0	0	0	0	0	0	1.18	0.18317	0	0.18317	0.52775	0	0	0	0.52775	0	0	0	0	0	0	0
0	0	0	0.22899	0	0	0	0	0	0	0.64692	0.64692	0	0	0	0.22899	0	0	0	0	0	0	0	0	0	2.1323	0	0	0	0	0	0	0	0	0.98684	0	0	0	0.44697	0.98684	0.22899	0	0.98684	0	0	0	0	0	0	0
0	0	0	0.21521	0	0	0	0	0	0	0	0.42118	0	0.21521	0	0	0.21521	0	0	0	0	0	0	0	0	2.5718	0.21521	0.21521	0	0	0	0	0.21521	0	0.42118	0	0	0	0	0.61174	0.21521	0	0	0	0	0	0.21521	0	0	0
0	0	0	0	0	0	0.24881	0	0.24881	0	0	0.48368	0	0	0	0	0	0	0	0	0	0	0	0	0	2.4115	0.48368	0.24881	0	0	0.24881	0	0	0	0.69646	0	0	0	0.48368	0	0.24881	0	0	0	0	0	0	0	0	0
0	0	0	0	0	0	0	0.26388	0	0	0	0.26388	0	0	0	0	0	0.26388	0.26388	0	0	0	0	0	0	2.3768	1.0995	0.73334	0	0	0	0	0	0	0.73334	0	0	0	0	0	0.26388	0	0	0	0	0	0.26388	0	0	0
0	0	0	0	0	0	0	0.2917	0	0	0.56171	0	0	0	0	0	0	0	0	0	0	0	0	0	0	1.706	0	0.2917	0	0.2917	0	0	0	0	1.0053	0	0	0	0.56171	0.2917	0.2917	0	0	0	0	0	0.2917	0	0	0
0	0	0	0	0	0	0	0	0	0	0.2977	0.2977	0	0	0	0.2977	0	0	0	0	0	0	0	0	0.57245	1.8251	0.2977	0	0	0	0	0	0	0	0.2977	0	0	0	0.57245	0.2977	0.2977	0	0.57245	0	0	0	0	0	0	0
0	0	0	0.29003	0	0	0	0	0.29003	0	0	0.55871	0	0	0	0	0	0	0	0	0	0	0	0	0	2.5663	0	0.55871	0	0	0	0	0.55871	0	0.29003	0	0	0	0.29003	0	0	0	0.79569	0	0	0	0	0.29003	0	0
0.34757	0	0	0	0	0	0	0	0	0	0.6602	0.6602	0	0	0	0	0	0	0	0	0	0	0	0	0	2.6063	0	0.34757	0	0	0	0	0	0	1.1487	0	0	0	0.34757	0	0	0	0	0	0	0	0	0	0	0
0	0	0	0	0	0	0	0.34094	0	0	0	0.91128	0	0	0	0	0	0	0	0	0	0	0	0	0	0.6487	1.1324	0	0	0	0	0	0.34094	0	0	0	0	0	0.6487	0	0	0	0.6487	0	0	0	0.34094	0	0	0
0	0	0	0.33467	0	0	0	0	0	0	0	1.3032	0	0	0	0	0	0	0	0	0.33467	0	0	0	0	2.398	0.33467	0.63777	0	0.33467	0	0	0	0	1.1168	0.33467	0	0	0	0	0	0	0.33467	0	0	0	0	0	0	0
0	0	0	0.32145	0	0	0	0.32145	0	0	0.61459	0.32145	0	0	0	0	0	0	0	0	0	0.32145	0	0	0	2.1539	0	0	0	0	0	0	0	0	1.5659	0	0	0	0.61459	0.32145	0.61459	0	0.61459	0	0	0	0	0	0	0
0	0	0	0	0	0	0	0	0	0	0	0.67572	0	0	0	0	0	0	0	0	0	0	0	0	0	2.3315	0	0	0	0	0	0	0	0	0	0.35656	0	0	0	0.67572	0	0	0.35656	0	0	0	0	0	0	0
0	0	0	0	0	0	0	0	0	0	0.28228	0	0	0	0	0	0	0	0	0	0	0.28228	0	0	0	1.309	0	0	0	0	0	0	0	0	0	0	0	0	0	0	0	0	0	0	0	0	0.28228	0	0.28228	0
0	0	0	0	0	0	0	0	0	0	0	0	0	0	0	0	0	0	0	0	0	0.29822	0	0.29822	0	1.8268	0.81479	0.81479	0	0	0	0	0	0	0.29822	0	0	0.29822	0	0.29822	0.57339	0	0	0	0	0	0.29822	0	0	0
0	0	0	0	0	0	0	0	0	0	0	0	0	0	0	0	0	0	0	0	0	0	0	0	0	2.2908	0	0.43116	0	0	0	0	0	0	0.80088	0.43116	0	0	0	0	0	0	0	0	0	0	0	0	0	0
0	0	0	0	0.43517	0	0	0	0	0	0	0.80743	0.43517	0	0	0	0	0	0	0	0	0	0	0	0	2.3859	0.43517	0.43517	0	0	0	0	0	0	1.5482	0	0	0	0	0	0	0	1.1068	0	0	0	0	0	0	0
0	0.44437	0	0.44437	0	0	0	0	0	0	0	0	0	0	0	0	0	0	0	0	0	0	0	0	0	2.229	0	0.44437	0	0	0	0	0	0	0	0	0	0	0	0	0	0	0.44437	0	0	0	0.44437	0	0	0.82239
0	0	0	0	0	0	0	0	0	0	0	1.3841	0	0	0	0	0	0	0	0	0	0	0	0	0.58882	1.3841	1.3841	0.58882	0	0	0	0	0	0	0	0.58882	0	0.58882	0	0	0	0	0.58882	0	0	0	0.58882	0	0	0
0	0	0	0	0	0	0	0	0	0	0.15185	0.30034	0	0	0	0.15185	0	0	0	0	0	0	0	0	0.15185	2.1578	0.44271	0.57717	0	0	0.15185	0	0	0	1.289	0	0	0.15185	0.44271	0	0	0	0	0	0	0	0.30034	0.15185	0	0
0.16645	0	0	0.16645	0	0	0	0	0	0	0.16645	1.2867	0	0	0	0	0	0	0	0	0	0	0	0.16645	0.16645	2.5991	0.16645	0.48271	0	0	0	0	0	0	0.88374	0	0.32851	0.16645	0.16645	0	0.16645	0	0.627	0	0	0	0.32851	0.16645	0	0
0	0	0	0.17967	0	0	0	0	0	0	0.51838	0.81123	0	0	0	0	0.17967	0	0	0	0	0	0	0	0.17967	1.4378	0	0.51838	0	0	0	0	0	0	0	0	0	0.17967	0.51838	0.17967	0	0	0.17967	0	0	0	0	0.35384	0	0
0	0	0	0	0	0	0	0	0.29928	0	0	0	0	0	0	0	0	0	0	0	0.29928	0	0	0	0	2.3441	0.57527	0	0	0	0	0	0	0	1.3614	0	0	0	0	0.29928	0	0	0.57527	0	0	0	0	0	0	0
0.31255	0	0	0.31255	0	0	0	0	0.31255	0	1.0604	1.0604	0	0	0	0	0	0	0	0	0	0	0	0	0	1.6625	0	0.59888	0	0	0	0	0	0	0.31255	0	0	0	0.31255	0.59888	0	0	0.31255	0	0	0	0	0	0	0
0.32114	0	0	0.32114	0	0	0	0.32114	0	0	0.32114	0	0	0	0	0	0	0	0	0	0	0	0	0	0	1.8996	0	0.61406	0	0	0	0	0	0	0.86721	0	0	0	0	0	0	0	0	0	0	0	0	0	0	0
0	0	0	0.57214	0.57214	0	0	0	0	0	0.81317	0.29752	0	0	0	0	0	0	0	0.29752	0	0	0	0.29752	0	2.6362	0.29752	0.57214	0	0	0	0	0	0	1.0209	0	0	0	0.57214	0	0	0	0.57214	0	0	0	0.29752	0	0	0
0	0	0	0.3095	0.3095	0	0	0	0	0	0	1.2342	0	0	0	0.3095	0	0	0.3095	0	0	0	0	0	0	2.3186	0.3095	0	0	0	0	0	0	0	1.2342	0	0.3095	0.3095	0.3095	0	0	0	0.3095	0	0	0	0	0	0	0
0	0	0	0	0	0	0	0.59448	0	0	0	0	0	0	0	0	0	0	0	0	0	0	0	0	0	2.5401	0	1.054	0	0	0	0	0	0	0	0.59448	0	0	0	0	0	0	0	0	0	0	0.59448	0	0	0
0.13369	0	0	0	0	0	0	0	0	0	0	0.26505	0	0	0	0	0	0	0.13369	0	0	0	0	0	0.13369	2.0673	0.51347	0.26505	0.13369	0	0	0	0	0	1.1031	0.26505	0	0	0.26505	0	0.13369	0	0	0	0	0	0.13369	0	0	0
0	0	0	0.17323	0	0	0	0	0	0	0.17323	1.0279	0	0	0	0	0	0	0	0	0	0	0	0.17323	0	2.1371	0.17323	0.34151	0	0	0	0	0	0	1.1338	0	0.17323	0	0	0.17323	0	0	0.50105	0	0	0	0.17323	0	0	0
0.17764	0	0	0.17764	0	0	0	0	0	0	0.80355	0.17764	0	0	0	0	0	0	0	0	0	0	0	0	0	1.7723	0.17764	0.17764	0	0	0	0	0	0	1.5058	0	0	0	0.51293	0.51293	0.17764	0	1.2528	0	0	0	0.34996	0.17764	0	0
0	0	0	0	0	0	0	0.26312	0	0	0	0.26312	0	0	0	0	0	0	0	0	0	0	0.26312	0	0	1.7954	0	0.26312	0	0	0	0	0.26312	0	0.26312	0.26312	0	0	0.26312	0.26312	0	0	0.26312	0	0	0	0.26312	0	0	0
0	0	0	0	0	0	0	0	0	0	0.24022	0.24022	0	0	0	0	0	0	0	0	0	0	0	0	0	2.6141	0	0.67515	0	0	0	0	0	0	1.7079	0	0	0.24022	0.86012	0.86012	0	0	0	0	0	0	0	0	0.24022	0
0.30819	0	0	0	0	0	0	0	0	0	0	0.30819	0	0	0	0	0	0	0.59114	0.30819	0	0	0	0.30819	0.30819	1.5262	1.0491	0.83777	0	0	0	0	0	0	1.2305	0	0	0	0.30819	0.30819	0.30819	0	0	0	0	0	0	0.59114	0	0
0	0	0	0.59164	0.30847	0	0	0	0.30847	0	0.59164	0.59164	0	0	0	0	0	0	0	0	0	0	0	0	0	1.9511	0.30847	0.30847	0.30847	0	0	0	0	0	1.0498	0	0	0.30847	0	0.30847	0	0	0.83841	0	0	0	0.30847	0.30847	0	0
0	0	0	0	0.26409	0	0	0.26409	0	0	1.2506	0.73384	0	0.51171	0	0	0	0.26409	0	0	0	0	0	0.26409	0	0	0	0.26409	0	0	0	0	0	0	0	0	0	0	1.1001	0	0	0	0	0	0	0	0	0	0	0
0.41347	0	0	0.77177	0	0	0	0	0	0	0	0.77177	0	0	0	0	0	0	0	0	0	0	0	0	0	2.4843	1.0638	0	0.41347	0	0	0.41347	0	0	0.77177	0	0	0	0.41347	0	0	0	0	0	0	0	0.77177	0	0	0
0	0	0	1.4268	0.47286	0	0	0	0	0	0.47286	0	0	0	0	0	0	0	0	0	0	0	0	0	0	1.6298	0.47286	0	0.86813	0	0	0	0	0	0.86813	0	0	0	0	0.86813	0.47286	0	0.86813	0	0	0	0.47286	0	0	0
0	0	0	0.34846	0	0	0	0	0.34846	0	0	0.51083	0	0	0	0.17685	0	0	0	0	0	0	0	0	0.34846	0.66175	1.3396	0.17685	0	0	0	0	0	0	0.34846	0	0	0	0.17685	0.34846	0	0	0.51083	0	0	0	0	0.17685	0	0
0	0	0	0	0	0	0	0	0	0	0	0	0	0	0	0	0.27924	0.27924	0	0	0	0	0	0	0	1.8532	0.27924	0.27924	0	0	0	0	0	0	0.77021	0	0	0	0.27924	0.27924	0.27924	0	0.9714	0	0	0	0	0	0.27924	0.27924
0	0	0	0	0	0	0	0	0.40213	0	0	0.75292	0	0	0	0	0	0	0	0.75292	0	0	0	0	0	1.2763	0.40213	0.40213	0	0.40213	0	0	0	0	1.0408	0	0	0	0.75292	0.40213	0.75292	0	0.40213	0	0.40213	0	0	0	0	0
0	0	0.56996	0	0	0	0	0	0	0	0	1.0177	0	0	0	0	0	0	0	0	0	0	0	0	0.56996	2.1443	0	0.56996	0	0	0	0	0	0	1.0177	0	0	0	0	0.56996	0	0	0.56996	0	0	0	0.56996	0	0.56996	0
0	0	0	0.26018	0	0	0	0.26018	0	0	0.3851	0.3851	0	0.13119	0	0	0	0.13119	0	0	0	0	0	0.13119	0.13119	2.0489	0.61776	0.82434	0.13119	0.13119	0	0	0	0	1.0879	0	0.26018	0.13119	0.3851	0.50456	0.13119	0	0.3851	0	0	0	0.13119	0.3851	0	0
0.38476	0	0	0	0	0	0	0	0	0	0	0.38476	0	0	0	0	0	0	0	0	0	0	0	0	0	2.1735	0	0	0	0	0	0	0	0	0.38476	0	0	0	0.38476	1.005	0	0	0.38476	0	0	0	0	0	0.38476	0
0	0	0	0.15371	0	0	0	0.15371	0	0	0	0.71034	0	0	0	0.15371	0	0	0	0	0	0	0	0	0.15371	2.3304	0.15371	0.15371	0	0	0	0	0	0	1.2185	0	0.30394	0.15371	0.44784	0	0.30394	0	0.58359	0	0	0.15371	0.44784	0	0	0
0	0	0	0	0.18254	0	0	0	0	0	0.18254	0	0.18254	0	0	0	0	0	0	0	0.35932	0	0	0	0	2.2284	0.52606	0.52606	0	0.18254	0	0	0	0	1.1771	0.18254	0.18254	0.18254	0.52606	0.18254	0.68047	0	0.52606	0	0	0	0.35932	0	0	0
0	0	0	0.17323	0	0	0	0.17323	0	0	0.17323	0	0	0	0	0	0	0	0	0	0	0	0	0	0.17323	2.2876	0.6497	0.34151	0.17323	0	0.17323	0	0	0	0.91254	0	0.50105	0	0.50105	0.17323	0	0	0	0	0	0	0.17323	0.17323	0	0
0	0	0	0.22431	0	0	0	0.22431	0	0	0	0	0	0	0	0	0	0	0	0	0	0	0	0	0	1.555	0.22431	0.43822	0	0	0	0	0.22431	0	1.555	0	0.22431	0	0.97102	0.22431	0.22431	0	0.63503	0	0	0.22431	0.22431	0	0.22431	0
0	0	0	0	0	0	0	0	0	0	0	0.21106	0	0	0	0	0	0	0	0	0	0	0	0	0	2.1542	0.41339	0.60104	0	0	0	0	0.21106	0	0.92533	0	0.21106	0	0.41339	0	0.21106	0	0.41339	0	0	0	0	0	0	0
0.26122	0	0	0.26122	0	0	0	0	0.26122	0	0	0.26122	0	0	0	0.26122	0	0	0	0	0	0.26122	0	0	0	1.9476	0.26122	0.50647	0	0	0.26122	0.26122	0.26122	0	0.72688	0.26122	0	0	0.50647	0	0.26122	0	0	0	0	0	0.50647	0	0	0
0	0	0	0.25432	0	0	0	0	0.25432	0	0	0.90123	0	0	0	0	0	0	0	0	0	0	0	0	0	1.9214	0.49382	0	0	0	0.25432	0	0	0	0	0	0.25432	0	0	0	0	0	0.25432	0	0	0	0.49382	0.25432	0	0
0.26312	0	0	0	0	0	0	0	0.50995	0	0.92638	0.50995	0	0	0	0.26312	0	0	0	0	0	0	0	0	0	2.3236	0.26312	0.26312	0	0	0	0	0	0	0.26312	0	0	0	0.92638	0.26312	0.50995	0	0.50995	0	0	0	0.50995	0	0	0
0	0	0	0	0	0	0	0.38447	0	0	0	0	0	0	0	0.38447	0	0	0	0	0	0	0	0	0	1.9783	0	0	0	0	0	0	0	0	1.2362	0	0	0	0	0	0	0	0.72329	0	0	0	0	0	0	0
0	0	0	0	0	0	0	0	0	0	0	0.62961	0	0	0	0	0	0	0	0	0	0	0	0	0	1.9266	0.62961	0	0	0	0	0	0	0	1.7149	0	0	0	0.62961	0	0	0	0	0	0	0	0	0	0	0
0	0	0	0	0	0	0	0	0	0	0	0.57972	0	0	0	0	0	0	0	0	0	0	0	0	0	2.4087	0	1.0322	0	0	0	0	0	0	0	0	0	0.57972	1.3689	0.57972	0	0	0.57972	0	0	0	1.0322	0	0	0
0	0	0	0	0	0	0	0	0.16549	0	0	0.4801	0	0	0	0	0	0.16549	0	0	0	0	0	0	0	2.1701	0.32666	0.87961	0	0	0	0	0	0	0.16549	0	0	0	0.32666	0	0	0	0.32666	0	0	0	0.16549	0	0	0
0	0	0	0	0.50146	0	0	0	0	0	0	0	0	0	0	0	0	0	0	0.50146	0	0	0	0	0	1.232	0.72021	0.25848	0	0	0	0	0	0	0.91317	0	0	0	0.25848	0	0	0	1.0826	0	0	0	0.25848	0.25848	0.25848	0
0	0	0	0	0	0	0	0	0	0	0	0	0	0	0	0	0	0.28188	0	0	0	0	0	0	0	1.6732	0.54403	0	0	0	0	0	0	0	0.54403	0	0	0	0.28188	1.1542	0.54403	0	0	0	0	0	0	0.54403	0	0
0	0	0	0	0	0	0	0.27855	0.27855	0	0.27855	1.1443	0	0	0	0	0	0	0	0.27855	0	0	0	0.27855	0.27855	2.3278	0	0.76857	0	0	0	0	0	0	0.76857	0.27855	0	0	0	0	0	0	0.27855	0	0	0	0	0.27855	0	0
0	0	0	0	0	0	0	0	0	0	0	0	0	0	0	0	0	0	0	0.80893	0	0	0	0	0	1.9929	0	0	0	0	0	0	0	0	0.80893	0	0	0	0	0	0	0	0	0	0	0	0	0	0	0
0	0	0	0	0	0	0	0	0	0	0	0	0	0	0	0	0	0.80534	0	0	0	0	0	0	0	2.2042	0	0	0	0	0	0	0	0	1.9877	0.80534	0	0	0	0.80534	0	0	1.7141	0	0	0	0	0	0	0
0	0	0	0	0	0	0	0	0.16846	0	0.16846	0.33237	0	0	0	0	0	0	0	0	0	0	0	0	0.16846	0.76842	0.48817	0.16846	0	0	0	0	0	0	0	0	0.33237	0	0.16846	0.16846	0	0	0.16846	0	0	0	0	0	0	0
0.23453	0	0	0	0	0	0	0	0	0	0.23453	0.23453	0	0	0	0	0	0	0	0	0	0	0.45727	0	0	1.8425	0.45727	0	0	0	0	0	0	0	1.1496	0	0	0	0.66089	0.66089	0.23453	0	0.23453	0	0	0	0.23453	0	0	0
0	0	0	0.24795	0	0	0	0	0	0	0.24795	1.0492	0	0	0	0	0	0	0	0.48211	0	0	0	0	0	1.7382	0.48211	0	0	0	0	0	0	0	1.1964	0	0.24795	0	1.0492	0	0	0	0.69435	0	0	0.24795	0.48211	0	0	0
0	0	0	0.31439	0.31439	0	0	0	0.60213	0	0.31439	0.85192	0	0.60213	0	0.31439	0	0	0	0	0	0.31439	0	0	0	2.1316	1.0652	0.31439	0	0	0	0	0	0	1.2479	0	0	0	0.60213	0	0	0	0.60213	0	0	0	0	0	0	0
0	0	0	0.27336	0	0	0	0	0	0	1.1286	0.52859	0	0	0	0.27336	0	0	0	0	0	0	0	0	0	2.1309	0.27336	0.52859	0	0	0	0	0	0	0.52859	0	0	0	0.52859	0	0	0	0	0	0	0	0	0	0	0
0	0	0	0.4251	0	0	0	0	0	0	0.79095	0	0	0	0	0	0	0.4251	0	0	0	0	0	0	0	2.0806	0.4251	0	0	0	0	0	0	0	0.4251	0	0	0	0.4251	0	0.79095	0	0.4251	0	0	0	0	0	0	0
0	0	0	0.21489	0	0	0	0	0	0	0	0.42058	0	0.21489	0	0	0	0.21489	0	0	0	0	0.21489	0	0	2.3086	0.21489	0	0	0	0	0	0	0	0.78351	0	0.21489	0	0.61092	0	0.21489	0.21489	0.42058	0	0	0	0.21489	0	0	0
0	0	0	0.23099	0	0	0	0	0	0	0.45068	0.65196	0	0	0	0	0	0	0	0	0	0	0	0	0	1.5824	0	0	0	0	0	0	0	0	0.23099	0	0	0	0	0.8326	0.23099	0	0.23099	0	0	0	0	0	0	0
0.73067	0	0	0	0.26278	0	0	0	0	0	0.26278	0	0	0	0	0	0	0.26278	0	0	0.26278	0	0	0.26278	0	2.3727	0.26278	0.50932	0.26278	0	0	0	0	0	1.0961	0	0	0.26278	0.26278	0.50932	0	0	0.50932	0	0	0	0	0	0.26278	0
0	0	0	0	0	0	0	0.24074	0	0	0.67644	0	0	0	0	0	0	0	0	0	0	0	0.24074	0	0.46879	1.7099	0	0.24074	0	0	0	0	0	0	1.3016	0	0.24074	0.46879	1.0258	0.86164	0.46879	0	1.4186	0	0	0	0	0	0	0
0	0	0	0.68243	0.68243	0	0	0	0	0	0	0	0	0	0	0	0	0	0	0	0.36047	0	0	0	0	0.95369	0	0	0.68243	0	0	0	0	0	0.68243	0	0.36047	0	0	0	0.36047	0	0	0	0	0	0.36047	0	0	0
0	0	0	0	0	0	0	0	0	0	0	0	0	0	0	0	0	0	0	0.40292	0	0	0	0	0	1.9125	0	0	0	0	0	0	0	0	1.0424	0	0	0	0.40292	1.0424	0	0	0.40292	0	0	0	0	0	0	0
0	0	0	0	0	0	0	0	0.93703	0	0.35274	0	0	0	0	0.35274	0	0	0	0	0	0	0	0	0	0.93703	0	0.93703	0	0	0	0	0	0	0.35274	0.35274	0	0	0	0	0	0	0	0	0	0	0	0	0	0
0	0	0	0.33644	0	0	0	0	0	0	0	0.64086	0	0	0	0	0	0	0	0	0	0	0	0	0	0.33644	0.64086	0.33644	0	0	0	0	0	0	0.64086	0	0	0	0.33644	0	0	0	0.33644	0	0	0	0	0	0	0
0	0	0	0.5553	0.28814	0	0	0	0	0	0.79124	0	0	0	0	0	0	0	0	0.28814	0	0	0	0	0	2.1163	0.28814	0.28814	0	0	0	0	0	0	0.28814	0	0	0	0.5553	0.28814	0.5553	0	0.28814	0	0	0	0	0	0	0
0	0	0	0	0	0	0	0	0	0	0	0	0	0	0	0.3727	0	0.3727	0	0.3727	0	0	0	0.3727	0.3727	0.97973	0	0.97973	0	0	0	0	0	0	1.2089	0	0	0	0.3727	0	0	0	0.3727	0	0	0	0	0	0	0
0	0	0	0.55931	0	0	0	0.55931	0	0	0.55931	0.55931	0	0	0	0.55931	0.55931	1.0017	0	0	0	0	0	0	0.55931	1.8008	0	0	0	0	0	0	0	0	1.5923	0	0.55931	0	1.0017	0	0	0	1.3342	0	0	0	1.0017	0	0	0
0	0	0	0	0	0	0	0	0	0	0	0.40563	0	0	0	0	0	0	0	0	0	0	0	0	0	1.4807	0.40563	0.40563	0	0	0.40563	0	0	0	1.0479	0	0.40563	0	0.75875	0	0.40563	0	0.75875	0	0	0	0	0	0	0
0	0	0	0.65209	0.65209	0	0	0	0	0	0	0	0	0	0	0	0	0	0	0	0	0	0	0	0	1.1372	0	0.65209	0	0	0	0	0.65209	0	0	0.65209	0	0.65209	0	0.65209	0.65209	0	0	0	0	0	0.65209	0	0	0
0.13156	0	0	0	0	0	0	0	0	0	0.26092	0.26092	0	0.26092	0	0	0	0.13156	0	0	0	0	0	0	0	2.0517	0.13156	0.72614	0	0	0	0	0	0	0.38616	0	0	0.26092	0.13156	0.26092	0.61935	0	0.50591	0	0	0	0	0	0.13156	0
0	0	0	0	0.12568	0	0.12568	0.12568	0	0	0.69798	0.12568	0	0	0	0	0.24942	0	0	0	0	0	0	0.12568	0	2.1324	0.59441	0.24942	0.12568	0	0	0	0	0	1.3329	0	0.12568	0.48482	0.24942	0.12568	0.36955	0	0.79547	0	0	0	0.24942	0.24942	0	0
0	0	0	0.28402	0.41938	0	0.14343	0	0	0	0.14343	0.78153	0	0	0	0.14343	0	0	0	0	0	0	0	0	0	1.9923	0.41938	0.14343	0	0	0	0	0	0.14343	0.14343	0	0.14343	0	0.14343	0	0.14343	0	0.54788	0	0	0	0	0	0	0
0.15905	0	0	0	0	0	0	0	0	0	0.31424	0	0	0	0	0	0	0.15905	0	0	0	0	0.15905	0	0.15905	1.8782	0.15905	0.46249	0	0	0	0	0	0	1.1596	0	0.15905	0	0	0.31424	0.60187	0	0	0	0.15905	0	0	0	0	0
0	0	0	0	0.33638	0	0	0	0	0	0	1.0158	0	0.17055	0	0	0.17055	0	0	0	0	0	0	0.17055	0.17055	1.6732	0.33638	0.49382	0	0	0	0	0	0	0.77648	0	0	0	0.49382	0.17055	0	0	0.49382	0	0	0	0.33638	0	0.17055	0
0	0	0	0.19656	0.19656	0	0	0.19656	0.19656	0	0.19656	0.19656	0	0	0	0	0.19656	0	0	0	0	0	0	0	0.56322	2.2201	0.56322	0.72586	0.19656	0	0	0	0.19656	0	1.0076	0	0	0	0.56322	0.56322	0.19656	0	0.19656	0	0	0	0	0.19656	0	0
0	0	0	0.39876	0	0	0	0.2033	0	0	0.2033	0	0	0	0	0	0	0	0	0.2033	0	0	0	0.2033	0.2033	2.0675	0	0.39876	0.39876	0	0	0	0	0	1.4645	0	0	0	0.39876	0.2033	0	0	0	0	0	0	0.5809	0	0	0
0	0	0	0	0	0	0	0	0	0	0.41607	0.21248	0	0	0	0	0	0	0	0.21248	0	0	0	0	0	2.3793	0	0.41607	0	0	0.21248	0	0	0	0	0	0.21248	0	0	0	0.21248	0	0	0	0	0	0.21248	0	0	0
0.19806	0	0	0	0	0	0	0	0	0	0.19806	0.38885	0	0	0	0	0	0	0	0	0	0	0	0.56718	0	2.139	0.56718	0.87912	0	0	0	0	0	0	0.87912	0.19806	0	0	0.56718	0.38885	0.56718	0	0.87912	0	0	0	0.73067	0	0.19806	0
0	0	0	0.22868	0.22868	0	0	0	0	0	0.44639	0.64613	0	0	0	0	0	0	0	0	0	0	0	0.22868	0	2.4125	0.22868	0.82566	0	0	0	0	0	0	0.44639	0	0	0	0.22868	0.22868	0.64613	0	0.22868	0	0	0	0.22868	0	0	0
0	0	0	0	0	0	0	0	0	0	0.5061	0.9204	0	0	0	0	0	0	0	0	0	0.26102	0	0.26102	0	2.4597	0.26102	0.5061	0	0	0	0	0.26102	0	0.26102	0	0	0	0.5061	0.72639	0	0	0.26102	0	0	0	0.26102	0.26102	0	0
0	0	0	0	0	0	0	0	0	0	0	1.041	0	0	0	0	0	0	0	0	0.30513	0	0	0	0	2.241	0	0.5857	0	0	0	0	0	0	0.5857	0	0	0	0	0	0	0	0.30513	0	0	0	0	0.30513	0	0
0.12773	0	0	0.12773	0.12773	0	0	0.37535	0	0	0.12773	0.37535	0	0	0	0.12773	0	0	0.12773	0	0.12773	0	0	0.12773	0.12773	2.3842	0.12773	0.37535	0.12773	0	0.12773	0	0	0	1.3471	0	0	0	0.37535	0.25343	0	0	0.49218	0	0	0.12773	0.12773	0	0	0
0	0	0	0	0	0	0	0	0.30258	0	0.44591	0.82488	0	0	0	0	0	0.15301	0	0	0	0	0	0.15301	0	2.1653	0	0.70752	0.15301	0	0	0	0	0	0	0.15301	0	0.15301	0.30258	0.15301	0.44591	0	0.44591	0	0	0	0.44591	0.15301	0	0.44591
0	0	0	0.19995	0	0	0	0	0	0	0.39243	0	0	0	0	0	0	0	0.19995	0	0.19995	0	0	0	0	1.944	0.57214	0.39243	0	0.19995	0	0	0	0	0.57214	0	0	0	0.39243	0.39243	0.73669	0	0.88592	0	0	0	0	0	0	0
0	0	0	0.18984	0.70426	0	0	0.18984	0	0	0.5455	0	0	0.18984	0	0	0	0	0	0	0	0	0	0	0	1.7748	0.70426	0.5455	0	0	0	0	0	0	0.84914	0.18984	0	0.18984	0	0	0.18984	0	0.37324	0	0	0	0.37324	0	0	0
0	0	0	0	0	0	0	0.21443	0	0	0.41972	0.60974	0	0	0	0	0	0	0	0	0	0	0	0.21443	0	2.5	0	0.60974	0	0	0	0	0	0.21443	0.41972	0.21443	0.21443	0	1.0763	0.21443	0	0	0.93708	0	0	0	0.21443	0	0	0
0.28912	0	0	0.28912	0.28912	0	0	0.28912	0	0	0.28912	0.79356	0	0	0	0	0	0	0	0	0	0	0.28912	0	0	1.5882	0.55707	0	0	0	0	0	0	0	0.79356	0	0	0.28912	0	0.28912	0	0	0.55707	0	0	0	0	0	0	0
0	0	0	0	0	0	0	0	0	0	0	0.39394	0	0	0	0	0	0.39394	0	0	0	0	0	0	0	2.2827	1.2579	1.024	0	0	0	0	0	0	0.73922	0	0.39394	0	0	0.73922	0.39394	0	0	0	0	0	0.39394	0.39394	0	0
0	0	0	0	0	0	0	0.42023	0	0	0	0.42023	0	0	0	0	0.42023	0	0	0	0	0	0	0	0	1.9551	0	0	0	0	0	0	0	0	0.78295	0	0	0	0.78295	0	0	0	0.42023	0	0	0	0	0	0	0
0.28671	0	0	0.14482	0	0	0	0	0.28671	0	0.14482	0.78788	0	0	0	0.14482	0	0	0.14482	0	0	0	0	0	0.14482	2.5986	0.14482	0.55273	0.14482	0	0	0	0.28671	0	0.78788	0	0	0	0.55273	0.14482	0.42323	0	0.67435	0	0.14482	0	0	0	0	0
0	0	0	0.16872	0	0	0	0	0	0	0.33286	0.48886	0	0	0	0.16872	0.16872	0	0	0	0.16872	0	0.16872	0.16872	0	2.1112	0.16872	0.33286	0	0	0	0	0	0	0.76941	0	0.16872	0	0.33286	0	0.16872	0	0.16872	0	0	0	0.48886	0	0	0
0	0	0	0.33456	0.1696	0	0	0	0	0	0.49125	0.33456	0	0	0	0	0	0	0.1696	0	0.1696	0	0	0	0	2.3343	0.49125	0.63758	0.33456	0	0	0	0	0	0.33456	0	0.1696	0	0.1696	0	0	0	0	0	0	0	0	0	0.1696	0
0	0	0	0	0	0	0	0.1969	0	0	0.1969	0	0	0	0	0	0	0	0	0	0	0	0.1969	0.38665	0.56413	1.984	0.38665	0	0	0	0.1969	0	0	0	0.56413	0.38665	0	0	0.56413	0.38665	0	0	0.72696	0	0	0	0.1969	0	0	0
0.2695	0	0	0	0	0	0	0	0	0	0	0.74692	0	0.2695	0	0	0	0	0	0	0	0	0	0.2695	0	2.2387	0.52158	0.2695	0	0	0	0	0	0	0.52158	0	0	0	0	0.74692	0	0	0.2695	0	0	0	0.2695	0	0	0
0	0	0	0	0	0	0	0	0	0	0	0.46583	0	0	0	0	0	0	0	0	0	0	0	0.23914	0	2.2281	0.67245	0.46583	0.23914	0	0	0	0	0	0.46583	0	0	0	0.23914	0.23914	0	0	0.67245	0	0	0	0	0	0	0
0	0	0	0.27037	0.27037	0	0	0	0.27037	0	0.52315	1.1195	0	0	0	0	0	0	0.27037	0	0	0	0	0	0	1.7317	0	0.52315	0	0	0	0	0.27037	0	0	0	0	0	0.52315	0.27037	0.27037	0	0	0	0	0	0.27037	0	0.27037	0
0	0	0	0	0.76548	0	0	0	0	0	0.40967	0	0	0.40967	0	0	0	0	0	0.40967	0	0	0	0	0.40967	3.0091	0	0	0	0	0	0	0	0	0	0	0	0.76548	0	0.40967	0	0	0.40967	0	0	0	0.40967	0	0	0
0	0	0	0	0	0	0	0	0	0	0.46879	0.46879	0	0	0	0	0	0	0	0	0	0	0	0	0	1.9387	0	0	0	0	0	0	0	0	0.46879	0	0	0.46879	0.46879	0	0	0	0	0	0	0	0	0	0	0
0	0	0	0.10146	0.10146	0	0	0	0.2019	0	0.39611	0.57723	0	0	0	0	0	0	0	0.2019	0	0	0	0	0	2.3856	0.39611	0.74286	0	0	0	0	0	0	0.74286	0.10146	0	0.10146	0.10146	0	0	0	0.10146	0	0	0	0.30037	0.10146	0	0
0	0	0	0.38645	0	0	0	0.13167	0	0	0.13167	0.72664	0	0	0	0.26112	0	0	0	0	0	0	0	0	0	1.788	0	0.61979	0	0	0	0	0	0	0.72664	0.13167	0.13167	0	0	0.26112	0.38645	0	0.72664	0	0	0	0	0	0	0
0	0	0	0	0	0	0	0.23948	0	0	0.6733	0	0	0	0	0	0	0	0	0	0.23948	0	0	0	0	2.5378	0	0.23948	0	0	0	0	0	0	1.4138	0.23948	0	0.23948	0	0.23948	0	0	0.23948	0	0	0	0	0	0	0
0	0	0	0	0	0	0	0	0	0	0.86379	1.2624	0	0	0	0	0	0	0	0	0	0	0	0.31963	0.31963	1.684	0	0	0	0	0	0	0	0	1.4213	0	0	0	0	0.31963	0	0	0.61139	0	0	0	0.31963	0.31963	0	0
0	0.14686	0	0.14686	0	0	0	0.14686	0.29066	0	0.29066	0.79715	0	0	0.14686	0	0.14686	0.14686	0	0	0	0	0	0.14686	0.14686	2.125	0.42888	0.55983	0.14686	0	0	0	0	0	0.79715	0.14686	0	0	0.14686	0.14686	0.68265	0	0.42888	0	0	0	0.14686	0	0	0
0	0	0	0	0	0	0	0.33822	0.33822	0	0.64398	0	0	0	0	0.17151	0.17151	0.17151	0	0	0.17151	0	0	0.33822	0	2.0429	0.17151	0.49642	0	0	0	0	0	0	0.17151	0.17151	0.17151	0	0.17151	0.9053	0	0	0.17151	0	0	0	0	0	0	0
0	0	0	0	0	0	0	0	0.19202	0	0.37738	0.71129	0	0	0	0	0	0	0	0	0	0	0	0	0	1.11	0	0.55125	0	0	0	0	0	0	0.37738	0	0	0.19202	0.98959	0.37738	0.19202	0	0.37738	0	0	0	0.19202	0	0.19202	0
0	0	0	0	0.71485	0	0	0.19312	0	0	0	0.86117	0	0	0	0.37948	0	0.19312	0	0	0	0	0	0	0	2.3955	0	0.19312	0	0	0	0	0	0	0.86117	0	0	0	0.37948	0.19312	0	0	0	0	0	0	0.19312	0.19312	0	0
0	0	0	0.16355	0	0	0	0.16355	0.47481	0	0.32293	0.32293	0.32293	0	0	0	0	0.16355	0	0	0	0	0	0	0	2.6532	0.16355	0.6172	0	0	0	0	0	0	0.74931	0	0	0	0	0.32293	0.32293	0	0.6172	0	0	0	0	0	0	0
0	0	0	0	0.3742	0	0	0	0.19035	0	0.3742	0	0	0	0	0	0	0	0	0.19035	0	0	0	0	0	2.5126	0.19035	0.54683	0	0	0	0	0	0	0.54683	0.19035	0	0	0.54683	0.3742	0.3742	0	0.19035	0	0	0.19035	0	0	0	0
0	0	0	0.18394	0	0	0	0	0.18394	0	0.18394	0.362	0	0	0	0	0	0	0	0	0	0	0	0.18394	0	2.4471	0.5298	0.5298	0	0	0	0	0	0	1.1835	0.18394	0.362	0.18394	0.68506	0	0	0	0	0	0	0	0	0	0	0
0	0	0	0	0.19818	0	0.19818	0.19818	0	0	0.73105	0.56749	0	0	0	0	0.19818	0	0	0	0	0	0	0	0	2.6416	0	0.56749	0	0	0	0	0	0	0.56749	0.19818	0	0	0.38907	0.19818	0	0.19818	0.38907	0	0	0	0	0	0	0
0	0	0	0	0	0	0	0.429	0	0	0	0.429	0	0	0	0.21938	0	0	0	0	0	0	0	0.62244	0.429	1.8484	0	0.79735	0	0	0	0	0	0	0.21938	0	0	0.21938	0.21938	0.429	0.79735	0	0.429	0	0	0	0	0	0	0
0	0	0	0.47307	0.47307	0	0	0	0	0	0.68221	0.68221	0	0	0	0	0.24306	0	0	0	0.24306	0	0	0	0.24306	2.2443	0	0.47307	0	0	0	0	0	0	0.47307	0	0	0.24306	0	0.24306	0.24306	0	0	0	0	0	0.47307	0	0	0
0	0	0	0	0	0	0	0.6011	0.3138	0	0.6011	0.6011	0	0	0	0.3138	0	0	0.3138	0	0.3138	0	0	0	0	2.0521	0.6011	0.3138	0.3138	0	0	0	0	0	1.4044	0	0	0	0.85059	0	0.6011	0	1.0637	0	0	0	0.6011	0.3138	0	0
0.24376	0	0	0	0.24376	0	0	0.24376	0	0	1.182	0.68396	0	0	0	0	0.24376	0	0.24376	0	0	0	0	0	0.24376	2.3452	0	0.87054	0	0	0	0	0	0	0.47438	0	0	0	1.4299	0	0.47438	0	0.68396	0	0	0	0	0	0	0
0	0	0	0	0	0	0	0	0	0	0	0	0	0	0	0	0	0	0.42041	0	0	0	0.42041	0	0	0.42041	1.0777	1.6828	0	0	0	0	0	0	0.78323	0	0	0	0.78323	0	0	0	0	0	0	0	0	0	0	0
0.29631	0	0	0	0	0	0	0	0.29631	0	0	0.56996	0	0	0	0	0	0	0	0	0	0	0	0	0	2.8619	0.29631	0.81034	0	0	0	0.29631	0	0	1.8205	0	0	0	0.29631	0	0.29631	0	0	0	0	0	0	0	0	0
0	0	0	0	0	0	0	0	0.26108	0	1.0908	0	0	0	0	0	0	0.26108	0	0.26108	0.26108	0	0	0	0	2.0852	0.26108	0	0.26108	0	0	0	0	0	1.3737	0	0	0	0.92059	0.50622	0.26108	0	0.26108	0	0	0	0.50622	0.26108	0.72655	0
0	0	0	0	0	0	0	0	0	0	0.32277	0.32277	0	0	0	0.32277	0	0	0.32277	0	0	0	0	0.61693	0	2.0803	0	0.32277	0	0	0	0	0	0	1.6935	0	0	0	0.61693	0	0	0	0.61693	0	0	0	0	0	0	0
0	0	0	0	0	0.27044	0	0.27044	0	0	0.27044	0	0	0	0	0.52328	0	0	0	0	0	0	0	0	0	2.0533	0	0.27044	0	0	0	0	0	0	0.27044	0.27044	0.27044	0.27044	0	0	0	0	0.74917	0	0	0	0.52328	0	0	0
0	0	0	0	0	0	0	0	0	0	0	0.46921	0	0	0	0	0	0	0	0	0	0	0	0	0	1.4194	0.86232	0	0	0	0	0	0	0	1.1723	0	0	0	0	0	0	0	0.46921	0	0	0	0	0	0	0
0	0	0	0	0	0	0	0	0	0	0	0	0	0	0	0.40244	0	0	0	0.40244	0	0	0	0	0	1.0414	0	0.40244	0	0	0	0	0	0	0.75345	0	0	0	0.40244	0	0	0	0.40244	0	0	0	0	0.40244	0	0
0	0	0	0	0	0	0	0	0	0	0.69737	0.69737	0	0	0	0	0	0	0	0	0	0	0	0.3692	0.3692	1.2006	0	0.69737	0.3692	0	0	0	0	0	0	0	0	0	0.97232	0	0	0	0.69737	0	0	0	0.3692	0	0	0
0	0	0	0	0.63951	0	0	0.63951	0	0	0	0.63951	0	0	0	0	0	0	0	0	0	0	0	0	0	0	0	1.4666	0	0	0	0	0	0	0	0	0	0	0	0.63951	0.63951	0	0.63951	0	0	0	0.63951	0	0	0
0	0	0	0.54759	0.54759	0	0	0	0	0	0.54759	0	0	0	0	0	0	0	0	0	0	0	0	0	0	1.7788	0	0.54759	0	0	0	0	0	0	1.314	0	0	0	0	0.54759	0	0	0.54759	0	0	0	0	0	0	0
0	0	0	0	0	0	0	0	0	0	0	0	0	0	0	0.65249	0	0	0.65249	0	0	0	0.65249	0	0	1.9654	0	0	0	0	0	0	0	0	1.1377	0	0	0	0	0	0	0	1.1377	0	0	0	0	0	0	0.65249
0	0	0	0	0.67658	0	0	0	0	0	1.1717	0	0	0	0	0	0	0	0	0	0	0	0	0	0	2.1822	0.67658	0	0	0	0	0	0	0	0	0	0	0	0.67658	0	0	0	0	0	0	0	0	0	0	0
0	0	0	0	1.4611	0	0	0	0	0	0	0	0	0	0	0	0	0	0	0	0	0	0	0	0	1.4611	0	0	0	0	0	0	0	0	0.63605	0	0	0	0	1.4611	0	0	0	0	0	0	0	0	0	0
0	0	0	0.24326	0	0	0	0.12253	0	0	0.47345	0.95405	0	0	0	0.24326	0	0	0.24326	0	0.12253	0	0.12253	0	0.24326	2.4949	0.12253	0.58094	0.12253	0	0	0	0	0	0.68272	0.24326	0.12253	0.12253	0.47345	0.24326	0.47345	0	0.47345	0	0	0	0	0	0	0.12253
0	0	0	0	0	0	0	0	0.22466	0	0.22466	0.81347	0	0	0	0	0	0	0	0	0.22466	0	0	0	0.22466	1.7255	0.63592	0	0	0	0	0	0	0	0.22466	0	0	0	0.63592	0.43888	0	0	0.63592	0	0	0	0	0	0	0
0	0	0	0.18636	1.0858	0	0	0.18636	0.18636	0	0.18636	0.18636	0	0	0	0	0	0.18636	0	0	0	0	0	0	0.18636	1.9824	0.36661	0.18636	0	0	0	0	0	0	0.69296	0	0	0.18636	0.69296	0.36661	0	0	0.36661	0	0	0	0	0	0	0
0	0	0	0	0	0	0	0	0	0	0	0	0	0	0	0	0	0	0	0	0	0	0	0	0	2.2842	0.24057	0	0	0	0	0	0	0	1.4179	0	0	0	0.46847	0.24057	0.24057	0	0.86114	0	0.24057	0	0.46847	0	0.24057	0
0.2794	0	0	0	0	0	0	0	0	0	0	0.53953	0	0	0	0	0	0.2794	0	0	0	0	0	0	0	2.2156	0.2794	0.53953	0	0	0	0	0	0	0.77058	0	0	0	0.53953	0.53953	0	0	0.53953	0	0	0	0	0	0	0
0	0	0	0	0	0	0	0	0	0	0	0.90215	0	0	0	0	0	0.25464	0	0	0	0	0	0	0.49441	2.0604	0.25464	0.49441	0	0	0	0	0	0	0.49441	0	0	0	0.25464	0	0	0	0.25464	0	0	0	0.49441	0	0	0
0	0	0	0.25349	0.4923	0	0	0.25349	0	0	1.0669	0	0	0	0	0	0	0	0	0	0	0	0	0.25349	0	2.1775	0.25349	0.4923	0	0	0	0	0	0	0.4923	0	0	0.25349	0.25349	0.70799	0.25349	0	0	0	0	0	0.25349	0	0	0
0	0	0	0	0	0	0	0.42127	0	0	0	0.42127	0	0	0	0	0	0	0	0	0.42127	0	0	0	0	2.1737	0	0	0	0	0	0	0	0	1.3186	0	0	0	0	0	0	0	0.42127	0	0	0	0.42127	0	0	0
0	0	0	0.36446	0	0	0	0.18523	0.18523	0	0.68927	0.68927	0.18523	0	0	0	0.36446	0	0.18523	0	0	0	0	0	0.18523	2.8447	0.18523	0	0	0	0	0	0	0	0.36446	0	0	0.36446	0.18523	0.68927	0.53324	0	0.83206	0	0	0	0	0.18523	0	0
0	0	0	0.24068	0	0	0	0	0	0	0.46868	0	0	0	0	0	0	0	0.24068	0	0	0.24068	0	0	0	2.0049	0	0	0	0	0	0	0	0	2.2345	0	0	0	0.46868	0.24068	0.24068	0	0.46868	0	0	0	0	0	0	0
0	0	0	0	0	0	0	0.23125	0	0	0	0	0	0	0	0	0	0	0	0	0.23125	0	0	0	0	1.8289	0	0	0	0	0	0	0	0	0.99441	0	0	0	0.45117	0	1.2665	0	1.3823	0	0	0	0	0	0	0
0	0	0	0	0	0	0	0	0	0	0.34936	0.34936	0	0	0	0	0	0	0	0	0	0	0	0.34936	0	1.7706	0	0.66329	0	0	0	0	0	0	0	0	0	0	0	0.34936	0	0	0	0	0	0	0.34936	0	0	0
0	0	0	0	0	0	0	0	0	0	1.1937	0.96613	0	0	0	0.36629	0	0.36629	0.36629	0	0	0	0	0.36629	0	2.031	0.36629	0.6924	0	0	0.36629	0	0	0	0	0	0	0	0.6924	0.36629	0	0	0.36629	0	0	0	0	0	0	0
0.31793	0	0	0	0	0	0	0	0	0	0.31793	0	0	0	0	0	0	0	0	0	0	0	0	0	0	2.1428	0	0	0.31793	0	0	0	0	0.31793	0.85995	0	0	0.31793	0.85995	0	0.60839	0	1.2577	0	0	0	0.31793	0	0	0
0.52158	0	0	0	0	0	0	0	0	0	0.52158	1.2683	0	0	0	0	0.52158	0	0	0	0	0	0	0	0.94435	1.2683	0.94435	1.2683	0	0	0	0	0	0	1.5223	0	0	0	0	0	0	0	0.52158	0	0	0	0	0	0	0
0	0	0	0.95821	0	0	0	0	0	0	0.95821	0	0	0	0	0	0	0.53061	0	0	0	0	0	0	0.53061	2.4165	0	0	0.53061	0	0	0	0	0	2.1978	0	0.53061	0.53061	0.95821	1.5393	1.2843	0	1.2843	0	0	0	0.53061	0	0	0
0	0	0	0.11374	0	0.11374	0	0.33562	0.11374	0	0.44146	0.11374	0	0	0	0.11374	0	0	0.22604	0	0	0	0	0.11374	0	1.8427	0.22604	0.44146	0	0	0	0	0	0	0.63944	0	0	0	0.44146	0.22604	0	0	1.05	0	0	0	0.11374	0	0	0
0.20115	0	0	0	0	0	0	0	0	0.20115	0.20115	1.2596	0.20115	0	0	0	0.20115	0	0	0	0	0	0	0	0.20115	1.621	1.0256	0.57527	0	0	0	0	0	0	0.20115	0	0.20115	0.20115	0.74049	0.57527	0	0	0.20115	0	0	0	0	0	0.20115	0
0	0	0	0	0	0	0	0	0	0	0.26415	0	0	0	0	0	0.26415	0	0	0.26415	0	0	0	0	0.51183	2.3275	0.26415	0	0	0	0.26415	0	0	0	0	0	0	0	0.51183	0.26415	0.51183	0	0.734	0	0	0	0.26415	0	0	0
0.22238	0	0	0.22238	0	0	0.22238	0.22238	0	0	0.63011	0.22238	0	0	0	0	0	0	0	0	0.22238	0	0	0	0	1.4516	0	0.43462	0.22238	0	0	0	0	0	1.1058	0	0	0	0.22238	0.43462	0.22238	0.22238	1.3474	0	0	0	0.22238	0	0.22238	0
0	0	0	0	0	0	0	0	0	0	0.61627	0	0	0	0	0	0	0	0	0	0	0	0	0	0.21697	1.8377	0	0.21697	0.21697	0	0	0	0	0	0.61627	0	0	0	0.21697	0.42449	0.42449	0	0.94588	0	0	0.21697	0.21697	0.21697	0	0
0	0	0	0	0	0	0	0.23083	0	0	0.23083	0	0	0	0	0	0	0	0	0	0	0	0	0	0	1.5817	0	0	0	0	0	0	0	0	1.5817	0.23083	0	0	0.45038	0.45038	0.45038	0	0.83212	0	0	0	0.23083	0	0	0
0	0	0	0	0.31188	0	0	0	0.31188	0	0	0	0	0	0	0	0.31188	0	0	0	0	0.31188	0	0	0	1.5374	0	0	0	0	0	0	0.31188	0	0.31188	0	0	0	0	0.31188	0.31188	0	0.59769	0	0	0	0	0	0.31188	0
0	0	0	0	0	0	0	0	0.27351	0	0.75653	0.52886	0	0	0	0	0	0	0	0	0	0	0.27351	0.27351	0.27351	2.2535	0.27351	0	0	0	0	0	0	0	0.27351	0	0	0.27351	0	0.27351	0	0	0.52886	0	0	0	0.27351	0	0	0
0	0	0	0	0.74917	0	0	0.52328	0	0	0	0	0	0.27044	0	0.27044	0	0	0.27044	0	0	0	0	0.27044	0	1.9049	0.27044	0.27044	0	0	0	0	0	0	0.74917	0	0.27044	0	0.52328	0.27044	0	0	0.94697	0	0	0	0.52328	0	0	0
0.31983	0	0	0	0	0	0	0.31983	0.31983	0	0.31983	0	0	0	0	0	0	0	0	0.31983	0.31983	0	0	0	0	1.7954	0	0	0	0	0	0	0	0	0.31983	0	0.31983	0.86425	0	0.31983	0.31983	0	0	0	0	0	0.61174	0.31983	0	0
0.31963	0	0	0	0	0	0	0.31963	0	0	0.86379	0	0	0	0	0	0	0.31963	0	0.31963	0.31963	0	0	0	0	2.2204	0	0.31963	0	0	0	0	0	0	1.2624	0	0	0	0.86379	0.31963	0.31963	0	0.86379	0	0	0	0.86379	0	0	0
0.3547	0	0	0	0.3547	0	0	0	0.3547	0	1.166	0	0	0	0	0	0.3547	0	0	0	0	0	0	0	0	2.6272	0	0.94128	0	0	0	0	0	0	0	0	0	0	0	0.3547	0	0	0	0	0	0	0.3547	0.3547	0	0
0	0	0	0	0	0	0	0	0	0	0	0	0	0	0	0	0	0	0	0	0	0	0	0	0	0	0.56413	0.56413	0	0	0	0	0	0	0.56413	0	0	0	0	0	0	0	0.56413	0	0	0	0	0	0.56413	0
0	0	0	0.33655	0.33655	0	0	0.33655	0	0	0.64105	0	0	0	0	0	0	0	0	0	0.33655	0	0	0	0	2.2002	0	0.33655	0	0	0	0	0	0	0	0	0	0	0	0.33655	0	0	0	0	0	0	0	0	0	0
0.80029	0	0	0	0	0	0	0.4308	0	0	0.4308	1.0983	0	0	0	0	0	0	0	0	0	0	0	0	0.4308	2.4541	0.4308	0.4308	0	0	0	0	0	0	0.4308	0	0	0	0	0	0	0	0.80029	0	0	0	0	0	0.4308	0
0	0	0	0	0	0	0	0	0	0	0.96571	0	0	0.53552	0	0	0	0	0	0	0	0	0	0	0	2.2076	0.53552	1.2929	0	0	0	0	0	0	1.5485	0	0	0	1.2929	0	0	0	0.53552	0	0	0	0	0	0	0
0	0	0	0	0	0	0	0	0	0	0	0	0	0	0	0	0	0	0	0	0	0	0	0	0	1.5038	0	0	0.66309	0	0	0	0	0	1.1527	0	0	0	0	0	0	0	0	0	0	0	0	0	0	0
0	0	0	0	0	0	0	0	0	0	0	0	0	0	0	0	0	0	0	0.8647	0	0	0	0	0	1.796	0	0	0	0	0	0	0	0	1.4225	0	0	0	0	0	0	0	0	0	0	0	0	0	0	0
0	0	0	0	0	0	0	0	0.90604	0	1.2237	0	0	0	0	0	0	0.4969	0	0	0.4969	0	0	0.4969	0	2.2431	0	0	0	0	0	0	0	0	0.90604	0	0	0	0.4969	0	0	0	0	0	0	0	0.90604	0	0	0
0.643	0	0	0	0	0	0	0	0	0	0	0	0	0	0	0	0	0	0	0	0	0	0	0	0	2.1256	0	0	0	0	0	0	0	0	0	0	0	0	0	0.643	0	0	0	0	0	0	0	0	0	0
0	0	0	0	0	0	0	0	0	0	0	0	0	0	0	0	0	0	0	0	0	0	0	0	0	1.6756	0	0.77816	0	0	0	0	0	0	1.9481	0	0	0	0	0.77816	0.77816	0	1.6756	0	0	0	0	0	0	0
0.14539	0	0	0.14539	0	0	0	0.28781	0	0	0.42481	0.28781	0	0	0	0	0	0	0	0	0	0	0	0	0.28781	2.2453	0.28781	0.42481	0	0	0	0	0	0.14539	0.42481	0	0	0	0.67667	0	0.14539	0	0.42481	0	0	0	0	0	0	0
0	0	0	0	0	0	0	0	0	0	0.29263	1.1859	0	0	0	0	0	0	0.29263	0	0	0	0	0	0	1.8991	0	0	0	0	0	0	0	0	1.0078	0	0	0	0	0.56337	0.29263	0	1.0078	0	0	0	0.80177	0	0	0
0	0	0	0	0	0	0	0.34428	0	0	0.65451	0	0	0	0	0.34428	0	0	0	0	0	0	0	0	0	1.4904	0	0.34428	0	0	0	0	0	0	1.4904	0	0	0	0.34428	0.34428	1.1406	0	0.65451	0	0	0	0	0	0	0
0	0	0	0.38841	0.72993	0	0	0.38841	0	0	1.0126	0	0	0	0	0	0	0	0	0	0	0	0	0.72993	0	1.9886	0.38841	1.6054	0	0	0	0	0	0	1.2453	0	0.38841	0	0	0	1.0126	0	0.38841	0	0	0	0	0	0	0
0	0	0	0.14345	0.14345	0	0	0	0	0	1.0757	0.78163	0	0.14345	0	0	0.14345	0	0	0	0	0.14345	0	0.14345	0	2.5891	0.14345	0.78163	0	0	0.28406	0	0	0	0.14345	0	0	0	0	0.28406	0.14345	0	0.28406	0	0	0	0.14345	0	0	0
0	0	0	0	0.81546	0	0	0.22531	0	0	0.4401	0	0	0	0	0	0.22531	0	0	0	0	0	0	0	0	1.8742	0	0	0	0	0	0	0	0	0.22531	0	0	0	0.4401	0.4401	0	0	0.4401	0	0	0	0.63758	0	0	0
0	0	0	0	0	0	0	0.22135	0	0	1.5427	0.8034	0	0	0	0	0	0	0	0.22135	0.22135	0	0	0.4327	0.4327	1.9849	0.4327	0.4327	0	0	0.22135	0	0	0	0	0	0	0.22135	0.22135	0.4327	0	0	0.6275	0	0	0	0	0	0	0
0	0	0	0.25664	0.49809	0	0	0.25664	0.25664	0	0.25664	1.0768	0	0	0	0	0.25664	0	0	0	0	0	0	0	0	2.1899	0	0.25664	0	0	0	0	0	0	0	0	0	0	0.49809	0.71572	0.25664	0	0.25664	0	0	0	0.25664	0	0	0
0	0	0	0	0.31743	0	0	0	0	0	0.31743	1.073	0	0	0	0	0	0	0	0	0.60751	0	0	0	0	2.3442	0	0.60751	0	0	0	0	0	0	0.31743	0	0	0	0	0	0.31743	0	0.85883	0	0	0	0.31743	0	0	0.31743
0	0	0	0.29946	0	0	0	0	0	0	1.0261	0	0	0	0	0.29946	0	0	0.29946	0	0	0	0	0	0.57559	1.7313	0	0.81765	0	0	0	0	0	0	1.0261	0	0	0	0.57559	0.29946	0.57559	0	1.0261	0	0	0	0	0	0	0
0	0	0	0	0	0	0	0.39093	0	0	0	0	0	0	0	0	0	0	0	0	0	0	0	0	0.39093	1.0178	0.39093	0.73417	0	0	0	0	0	0	2.097	0	0	0	0	0	0.73417	0	0.39093	0	0	0	0	0	0	0
0	0	0	0	0.51615	0	0	0	0.51615	0	0	0.51615	0	0	0	0	0	0	0	0.51615	0	0	0	0	0	0.51615	0	0	0	0	0	0	0	0	0	0	0	0.93598	0.51615	0	0.51615	0	0	0	0	0	0.51615	0	0	0
0	0	0	0	0.53142	0	0	0.53142	0	0	1.7478	0	0	0	0	0.53142	0	0	0	0	0	0	0	0.53142	0	1.2857	0	0	0	0	0	0	0	0	0.95945	0	0	0	0.53142	0.53142	0.53142	0	0.53142	0	0	0	0	0	0	0
0	0	0	0	0	0	0	0	0	0	0.66893	0	0	0	0	0	0	0	0	0	0.23774	0	0	0.23774	0	2.0551	0	0	0.23774	0	0.23774	0	0	0	1.2906	0	0.46322	0	0.46322	0	0.46322	0	0.46322	0	0	0	0	0	0	0
0	0	0	0	0	0	0	0	0	0	0.64476	0.90629	0	0	0	0	0	0	0.33867	0	0	0	0	0.33867	0.33867	1.9524	0.33867	0	0	0	0	0	0	0	1.1267	0	0	0	0	0	0.33867	0	0.33867	0	0	0	0.33867	0.33867	0	0
0	0	0	0.48986	0.48986	0	0	0.48986	0	0	0.48986	0	0	0	0	0	0	0	0	0	0	0	0.48986	0.48986	0	2.1133	0	0.895	0	0	0	0	0	0	0	0	0	0	0.48986	0	0.895	0	0.48986	0	0	0	0	0	0	0.48986
0	0	0	0.17266	0.64781	0	0	0.17266	0	0	0.34043	0	0	0	0	0.17266	0.17266	0	0.17266	0	0.17266	0.17266	0	0.17266	0.17266	2.7956	0	0.49953	0	0	0	0	0	0.17266	0.17266	0	0	0.17266	0.17266	0.17266	0.34043	0	0.34043	0	0	0	0.34043	0.17266	0	0
0	0	0	0	0	0	0	0.1772	0.1772	0	0.51175	0	0	0	0	0.1772	0	0.1772	0	0	0	0	0	0	0.34912	1.9828	0.51175	0.51175	0	0	0	0	0	0	1.5035	0	0	0	0.92917	0.1772	0.51175	0	1.0456	0	0	0	0	0	0	0
0	0	0	0	0	0	0	0.22832	0	0	0.22832	0	0	0	0	0.22832	0	0	0	0.22832	0	0	0	0	0	1.9532	0	0.44571	0	0	0.22832	0	0	0	0.22832	0	0	0	0.64522	0.22832	0	0	0.44571	0	0	0	0	0	0	0
0	0	0	0	0.23869	0	0	0	0	0	0	0	0	0	0	0	0	0.23869	0	0	0	0	0	0	0	1.4108	0	0.67132	0.23869	0	0	0	0	0	0.67132	0.23869	0	0	1.1643	0	0.23869	0	0.46499	0	0	0	0.23869	0	0	0
0	0	0	0	0.64164	0	0	0	0	0	0	0	0	0	0	0	0	0	0	0.33688	0.33688	0	0	0	0.33688	1.9471	0.33688	0.33688	0	0	0	0	0	0	0	0	0	0	0.33688	0	0.64164	0	0.64164	0	0	0	0	0	0	0
0	0	0	0.29805	0	0.29805	0	0	0	0	0.57307	0	0	0	0	0	0.29805	0	0	0	0	0	0	0	0.29805	1.617	0.57307	0.57307	0	0	0	0	0	0	0.81439	0	0	0	0	0.29805	0.29805	0	0.29805	0	0	0	0	0	0	0
0	0	0	0.21512	0.61151	0	0	0.42101	0	0	0.42101	0	0	0	0	0.21512	0	0.21512	0	0	0.21512	0	0	0	0	2.0707	0	0.21512	0	0	0	0	0	0	0	0	0	0	0	0.21512	0	0	0.61151	0	0	0	0	0	0	0
0	0	0	0	0.22811	0	0	0	0	0	0.22811	0.44533	0	0	0	0	0.22811	0	0	0.22811	0.22811	0	0	0	0	2.0731	0.22811	0.44533	0	0	0	0	0	0	0	0	0	0	0.44533	0.44533	0	0	0.22811	0	0	0	0	0	0	0
0	0	0	0	0.24465	0	0	0	0	0	0.68616	0	0	0	0	0.47601	0	0	0	0	0	0	0	0	0	2.301	0.47601	0.24465	0	0	0	0	0	0	0.47601	0	0	0.47601	0.47601	0.47601	0.47601	0	0	0	0	0	0.47601	0	0.24465	0
0	0	0	0	0.21919	0	0	0	0	0	0.62196	0	0	0	0	0	0	0	0.21919	0.21919	0	0	0	0.21919	0.62196	2.4103	0	0.79676	0	0	0	0	0	0	0.21919	0	0	0	0.42864	0.42864	0.62196	0	0.21919	0	0	0	0.21919	0	0.21919	0
0	0	0	0.78569	0	0	0	0	0	0	0.55106	0	0	0	0	0	0	0	0	0	0	0	0	0.28578	0	1.7853	0.28578	0.28578	0.28578	0	0	0	0	0	1.1658	0	0	0	0.28578	0	0	0	0.98929	0	0	0	0.28578	0	0	0
0	0	0	0	0	0	0	0.40087	0.40087	0	0	0	0	0	0	0	0	0	0	0	0	0	0	0	0	2.5202	0	0	0	0	0	0	0	0	1.0382	0	0	0	0.75082	0.40087	0.40087	0	0.40087	0	0	0	0	0	0	0
0	0	0	0.75742	0	0	0	0	0	0	0.75742	0	0	0	0	0	0	0	0	0	0	0	0	0	0	1.2824	0.75742	0	0	0	0	0	0	0	0.75742	0	0	0	0.75742	0	0.75742	0	0	0	0	0	0	0.75742	0	0
0	0	0	0	0.28145	0	0	0.4157	0	0.14211	0.88006	0	0	0	0	0	0	0	0.4157	0	0	0	0.14211	0	0	2.7568	0	0.28145	0	0	0	0	0	0	0.4157	0	0	0	0.14211	0.14211	0.54325	0	0.97748	0	0	0	0.28145	0	0	0
0	0	0	0	0.49288	0	0	0	0	0	0.6396	0	0	0	0	0	0.1702	0	0.33571	0	0.1702	0	0	0	0	2.2346	0.33571	0.6396	0	0	0	0	0	0	1.2163	0	0	0	0.33571	0.89976	0.1702	0	0.49288	0	0	0	0	0	0	0
0	0	0	0	0	0	0	0.66579	0	0	0.3508	0	0	0.3508	0	0	0	0	0	0	0	0	0	0	0.3508	2.0797	0	0.93282	0.3508	0	0	0	0	0	1.6496	0	0	0	0	0.3508	0.66579	0	0.66579	0	0	0	0	0	0	0
0	0	0	0.12676	0.4887	0	0	0.59901	0	0	0	0	0	0.12676	0	0	0.25153	0	0.12676	0	0	0	0	0	0	2.5082	0	0.59901	0	0	0	0	0	0	0.12676	0	0	0	0.4887	0.25153	0	0	0.25153	0	0	0	0.25153	0	0	0.12676
0	0	0	0.15526	0.15526	0	0	0.30693	0	0	0.5889	0	0	0	0	0	0	0	0.15526	0	0.15526	0	0	0	0	2.279	0	0.5889	0	0	0	0	0	0	0.71652	0	0	0	0.4521	0.15526	0.5889	0	0.5889	0	0	0.15526	0.4521	0	0	0
0	0	0	0.28822	0	0	0	0	0	0	0.28822	0	0	0	0	0	0	0	0	0	0	0	0	0	0	1.4638	0.79143	0.28822	0.28822	0	0	0	0	0	1.7936	0.28822	0	0	0.28822	0.55545	0	0	0.28822	0	0	0	0	0	0	0
0	0	0	0	0	0	0.23253	0.23253	0	0	0.65585	0.23253	0	0	0	0	0.45355	0	0	0	0	0	0	0	0.45355	1.5886	0.23253	0.65585	0.45355	0	0	0	0	0	0.99868	0.23253	0.23253	0	0.65585	0	0.65585	0	1.4925	0	0	0	0	0	0	0
0	0	0	0.48893	0.48893	0	0	0	0	0	0	0	0	0	0	0	0	0	0	0	0	0	0	0	0	1.459	0.89355	1.459	0	0	0	0	0	0	0	0	0	0	1.2091	0	0	0	0.48893	0	0	0	0	0	0	0
0.50243	0	0	0.50243	0	0	0	0	0	0	0.91468	0.91468	0	0	0	0	0	0	0	0	0	0	0	0	0	2.2549	0.50243	0.91468	0	0	0	0	0	0	0	0	0	0	0	0	0	0	0	0	0	0	0	0	0	0
0	0	0	0	0	0	0	0	0	0	0	0.58521	0	0	0	0	0	0	0	0	0	0	0	0	0	1.8484	0.58521	0	0	0	0	0	0	0	1.8484	0	0	0	0	0	0	0	1.0403	0	0	0	0	0	0	0
0	0	0	0	0	0	0	0	0	0	0	0.6537	0	1.1394	0	0	0	0.6537	0	0	0	0	0	0	0	2.2944	0	0.6537	0	0	0	0	0	0	1.1394	0	0	0	0.6537	0	0	0	1.1394	0	0	0	0	0	0	0
0	0	0	0	0	0	0	0	0.73217	0	0	0.73217	0	0	0	0	0	0	0	0	0	0	0	0	0	2.0939	1.2483	1.6087	0	0	0	0	0	0	0	0.73217	0	0	0	0.73217	0	0	1.2483	0	0	0	0	0	0	0
0	0	0	0.17522	0	0	0	0.17522	0	0	0.65633	0.65633	0	0	0	0	0	0.34533	0.17522	0	0	0.17522	0	0	0	2.3666	0	0.65633	0	0	0	0	0	0	1.1432	0	0	0	0.34533	0	0.17522	0	1.1432	0	0	0	0	0	0	0
0	0	0	0	0.58456	0	0	0.20471	0	0	0	0	0	0	0	0.20471	0	0	0	0	0	0	0	0	0	2.4536	0.75174	0.58456	0	0	0.20471	0	0.20471	0	0.40142	0.20471	0	0	0	0.20471	0.58456	0	0.40142	0	0	0	0	0	0	0
0.08402	0	0	0.08402	0.16745	0	0	0.16745	0	0	0.16745	0.24975	0.08402	0	0	0	0.24975	0	0	0	0.08402	0	0	0.08402	0.16745	2.1038	0.16745	0.48542	0	0	0	0	0	0	0.24975	0	0	0.16745	0.33043	0.08402	0.55922	0	0.24975	0	0.08402	0	0.08402	0	0.08402	0
0	0.12521	0	0.12521	0	0	0	0.2485	0.12521	0.12521	0.12521	0.12521	0	0	0	0.12521	0.12521	0	0	0.12521	0.12521	0	0	0	0	1.9349	0.2485	0.2485	0	0	0	0	0	0	1.1983	0	0	0	0.88439	0.48312	0.5924	0	0.5924	0	0	0	0	0	0.12521	0
0.17163	0	0	0	0	0	0	0.33845	0	0	0.17163	0.49674	0	0	0	0	0	0	0	0	0	0	0	0	0.17163	1.547	0.49674	0.49674	0.17163	0	0	0	0	0	0.33845	0	0.17163	0	0.49674	0	0.78063	0	0.49674	0	0	0	0.17163	0	0	0
0.15594	0	0	0.30823	0.15594	0	0	0.15594	0.15594	0	0	0.30823	0	0	0	0	0	0	0	0	0.15594	0	0	0.15594	0	2.4302	0.15594	0.59122	0.15594	0	0	0	0.15594	0	0.83787	0	0.30823	0	0.15594	0.45395	0.30823	0	0	0	0	0	0	0	0	0
0	0	0	0.29196	0	0	0	0	0.14752	0	0.14752	0.29196	0.14752	0	0	0	0.14752	0	0	0	0	0	0	0	0	2.0197	0.29196	0.29196	0	0	0	0	0	0	0	0	0	0	0.29196	0.43074	0.43074	0	0.14752	0	0	0	0.14752	0	0	0
0	0	0	0.14311	0	0	0	0	0	0	0.66733	0	0	0.14311	0	0	0	0	0.14311	0	0	0	0	0.41847	0.41847	2.3983	0	0.41847	0	0	0	0	0	0	0.54673	0	0	0.28338	0.28338	0	0.28338	0	0.54673	0	0	0	0.28338	0	0	0
0.24578	0	0	0.24578	0	0	0	0.24578	0.24578	0	0	0	0	0	0	0	0	0	0	0	0	0	0	0	0.24578	1.5438	0.87645	0.68897	0	0	0	0	0	0	0.24578	0	0	0	0.87645	0.4781	0	0	0.68897	0	0	0	0	0.24578	0	0.24578
0	0	0	0	0.35888	0	0	0.18231	0.35888	0	0	0	0	0	0	0	0	0.18231	0	0	0	0	0.35888	0	0.18231	2.3025	0.67971	0.67971	0	0	0	0	0	0	1.1761	0	0	0	0.35888	0	0.35888	0	1.0682	0	0.18231	0	0.52544	0.18231	0	0
0	0	0	0	0	0	0.45475	0	0	0.23318	0	0	0	0	0	0	0	0	0.45475	0.23318	0	0	0	0	0.23318	1.9738	0.23318	0.45475	0.23318	0	0	0	0	0	1.495	0	0	0	1.1448	0	0.45475	0.23318	0.65748	0	0	0	0	0.23318	0	0
0	0	0	0.41305	0	0	0	0.21088	0	0	1.1876	0	0	0	0	0	0	0.21088	0	0	0	0	0	0	0.41305	2.6152	0.21088	0.60059	0.21088	0	0	0	0	0	0.41305	0	0	0	0	0.41305	0.41305	0	1.0629	0	0	0	0	0	0	0
0	0	0	0.23242	0	0.23242	0	0	0	0	0	0	0	0	0	0	0.23242	0	0	0.23242	0	0	0	0	0	2.0328	0	0.65558	0	0	0	0	0	0	0.65558	0	0	0	0.65558	0	0	0	0.99832	0	0	0	0	0	0	0
0	0	0	0	0.2768	0	0	0	0	0	0	0.7644	0	0	0	0.2768	0.53483	0	0	0	0	0.2768	0	0.2768	0	1.6558	0	0.2768	0	0	0.2768	0	0.2768	0	0.96466	0	0	0	0	0.53483	0.2768	0	0.7644	0	0	0	0.2768	0	0	0.53483
0.5748	0	0	0	0.29901	0	0	0	0	0	0	0	0	0	0	0	0	0.5748	0	0	0.29901	0	0	0	0	0.5748	0.29901	0	0	0	0	0	0	0	0.5748	0	0	0	1.0249	0.29901	0.5748	0	0.81663	0	0	0	0	0.29901	0	0
0	0	0	0.23328	0.83948	0	0	0	0.45495	0	0.23328	0	0	0	0	0	0	0	0.23328	0	0	0	0	0	0	2.1507	0.23328	0	0.23328	0	0	0	0	0	0.65775	0	0.23328	0	0.65775	0.45495	0	0	0.23328	0	0	0	0.45495	0	0	0
0	0	0	0	0	0	0	0	0	0	0	0	0	0	0	0	0	0	0	0	0	0	0	0	0.35335	1.1627	0.35335	1.6566	0	0	0	0	0	0	0	0	0	0.35335	0.67019	0	0	0	0.67019	0	0	0	0	0.93835	0	0
0	0	0	0	0.45982	0	0	0	0	0	0.45982	1.6021	0	0	0	0	0.45982	0.45982	0	0.45982	0	0.45982	0	0	0	1.7723	0.8473	0	0	0	0	0	0	0	0.8473	0	0	0	0	0.45982	0	0	0.45982	0	0	0	0	0.8473	0	0
0	0	0	0	0	0	0	0	0	0	0.52819	0.52819	0	0	0	0	0	0	0	0	0	0	0	0	0	1.5348	0	0	0	0	0	0	0	0	0	0	0	0	0.52819	0	0	0	0	0.52819	0	0	0.52819	0	0	0
0	0	0	0.35201	0	0	0	0	0	0	0	0	0	0	0	0.35201	0	0	0	0	0	0	0	0.35201	0	1.3488	0	0	0.66788	0	0	0	0	0	0.35201	0	0	0	0.66788	0	0.66788	0	0.66788	0	0	0	0	0	0	0
0	0	0	0	0	0	0	0	0	0	0.36787	0	0	0	0	0	0	0	0	0	0.36787	0	0	0.36787	0	2.6114	0	0	0	0	0	0	0	0	0	0	0	0	0.96949	0	0	0	0.36787	0	0	0	0	0	0.6951	0
0	0	0	0.34382	0.34382	0	0	0.9176	0	0	0.34382	0	0	0	0	0	0	0.34382	0	0	0	0	0	0	0	1.9675	0	1.1394	0	0	0	0	0	0	0.34382	0	0	0.34382	0.9176	0	0.6537	0	0.9176	0	0	0	0	0	0	0
0	0	0	0	0	0	0	0	0	0	0	0	0	0	0	0	0	0	0	0	0	0	0	0	0.52526	2.4995	0	0	0	0	0	0	0.52526	0	1.5293	0	0	0	0	0	0.52526	0	2.4056	0.52526	0	0	0	0	0	0
0	0	0	0	0	0	0	0.42179	0	0	0	0	0	0.42179	0.42179	0.42179	0	0	0	0	0	0	0	0	0	2.7538	1.0804	0.7855	0.42179	0	0	0	0	0	1.0804	0	0	0	0.42179	0	0	0	0	0	0	0	0	0	0	0
0	0	0	0	0	0	0	0	0	0	0	0.68353	0	0	0	0	0.68353	0	0	0	0	0	0	0	0	1.8032	0	0.68353	0	0	0	0	0.68353	0	0.68353	0	0	0	0	0	0	0	1.1814	0	0	0	0.68353	0.68353	0	0
0	0	0	0	0	0	0	0.70473	0	0	1.2108	0	0	0	0	0	0	0	0	0	0	0	0	0	0	1.2108	0	1.2108	0	0	0	0	0	0	0	0	0	0	0.70473	0	0	0	0	0	0	0	0	0	0	0
0	0	0	0.52263	0	0	0	0	0	0	0	0	0	0	0	0	0	0	0	0	0	0	0	0.52263	0	1.2701	0	0.52263	0	0	0	0	0	0	0	0	0.52263	0	0.94596	0.52263	0.52263	0	0.52263	0	0	0	0	0.52263	0	0
0	0	0	0	0	0	0	0	0	0	0.56231	0	0	0	0	0	0	0	0	0	0	0	0	0	0	1.3393	1.0062	0.56231	0	0	0	0	0	0	1.5977	0	0	0	0	0.56231	1.0062	0	2.1297	0	0	0	0	0	0	0
0	0	0	0	0	0	0	0.50932	0	0	0.92541	0.92541	0	0	0	0	0	0.50932	0.50932	0	0.50932	0	0	0	0	1.2463	0	0.50932	0	0	0	0	0	0	0.50932	0	0.50932	0	0	0	0.92541	0	1.2463	0	0	0	0	0	0	0
0	0	0	0	0	0	0	0	0	0	0	0	0	0	0	0	0	0	0	0	0	0	0	1.0447	0	2.3088	0.58816	1.383	0	0	0	0	0	0	0	0	0	0.58816	0	0	0.58816	0	0.58816	0	0	0	0	0	0	0
0	0	0	0	0	0	0	0.64732	0	0	0.64732	0	0	0	0	0	0	0	0	0	0	0	0	0	0	1.1304	0	1.1304	0.64732	0	0	0	0	0	1.1304	0	0	0	0	0	0	0	0	0	0	0	0	0	0	0
0	0	0	0	0	0	0	0	0	0	0	0	0	0	0	0	0	0	0	0	0	0	0	0	0	1.4499	0	0	0	0	0	0	0.88635	0	0	0	0	0	0.88635	0	0	0	0.88635	0	0	0	0	0	0	0
0	0	0	0	0	0	0	0	0	0	0	0	0	0	0	0	0	0	0	0	0.6211	0	0	0	0	2.0876	0.6211	1.4371	0	0	0	0	0	0	0.6211	0	0	0	0	0	0.6211	0	1.0928	0	0	0	0	0	0	0
0	0	0	0	0	0	0	0	0	0	1.136	0	0	0	0	0	0	0	0	0	0.65129	0	0	0	0.65129	2.2903	0	1.136	0	0	0	0	0	0	0	0	0	0	0.65129	0.65129	1.136	0	0	0	0	0	0.65129	0	0	0
0	0	0	0	0.76386	0	0	0	0	0	0	0	0	0	0	0	0	0	0	0	0	0	0	0	0	1.655	0	0	0	0	0	0	0	0	0	0	0	0	2.1425	0.76386	1.291	0	0	0	0	0	0	0.76386	0	0
0	0	0	0	1.3762	0	0	0.82864	0	0	0	0.82864	0	0	0	0	0	0	0	0	0	0	0	0	0	0.82864	0	0	0	0	0	0	0	0	1.7466	0	0.82864	0	0	0	0	0	0	0	0	0	0	0	0	0
0	0	0	0	0	0	0	0	0	1.6708	0	0	0	0	0	0	0	0	0.77482	0.77482	0	0	0	0	0	2.489	0	1.6708	0	0	0	0	0	0	2.159	0	0	0	0	0	0	0.77482	0	0.77482	0	0	0	0	0	0
0	0	0	0	0	0	0	1.1214	0	0	0	0	0	0	0	0	0	0	0	0	0	0	0	0	0	2.4037	0	0	1.1214	0	0	0	0	0	1.1214	0	0	0	1.1214	0	0	0	0	0	0	0	0	0	0	0
0	0	0	0	0	0	0	1.426	0	0	0	0.86744	0	0	0	0	0	0	0	0	0	0	0	0	0	2.6245	0	0	0	0	0	0	0	0	1.426	0	0	0	1.426	0	0	0	0.86744	0	0.86744	0	0	0	0	0
0	0	0	0	1.3985	0	0	0	0	0	0	0	0	0	0	0	0	0	0	0	0	0	0	0	0	2.0456	0	0.84599	0	0	0	0	0	0	1.3985	0	0	0	0	1.3985	0	0	0	0	0	0	0.84599	0	0.84599	0
0	0	0	0	0	0	0	0.78493	0	0	0.78493	0	0	0	0	0	0	0	0	0	0	0	0	0	0	1.6852	0	0	0	0	0	0	0	0	1.319	0	0	0	0	0	0	0	0	0	0	0	0	0	0.78493	0.78493
0	0	0	0	1.6165	0	0	0	0	0	0	0	0	0	0	0	0	0	0	0	0	0	0	0	0	1.6165	1.0218	2.0002	0	0	0	0	0	0	0	0	0	0	1.0218	0	1.0218	0	0	0	0	0	0	0	0	0
0	0	0	0	1.4627	0	0	0	0	0	0	0	0	0	0	0.89646	0	0	0	0	0	0	0	0.89646	0	2.5127	0.89646	0.89646	0	0	0	0	0	0	0	0	0	0	0	0	0	0	0.89646	0	0	0	0	0	0	0
0	0	0	0	0.38699	0	0	0.26149	0.26149	0	0.13186	0	0	0	0	0	0	0.13186	0	0	0	0	0	0	0	2.1186	0	1.0097	0	0	0.13186	0	0	0	0.26149	0	0.13186	0	0.62059	0.13186	0.50696	0	0.72754	0	0	0	0	0.13186	0	0
0	0	0	0.33308	0.33308	0	0	0.48916	0	0	0.48916	0	0	0	0	0	0.16883	0.16883	0	0	0	0	0	0	0	2.3298	0.16883	0.33308	0	0	0	0	0	0	0.33308	0	0	0.16883	0.16883	0.16883	0	0	0.33308	0	0	0	0	0	0	0
0	0	0	0.28079	0	0	0	0.28079	0	0	0.54205	0	0	0	0	0	0	0	0.28079	0	0	0	0	0	0	2.3359	0	0.28079	0	0	0.28079	0	0	0	1.4398	0	0	0.28079	0.77389	0.54205	0.54205	0	0.97566	0	0	0	0.54205	0	0	0
0	0	0	0	0.29544	0	0	0.29544	0.29544	0	0.29544	0.29544	0	0	0	0	0	0	0	0	0	0	0	0.56841	0	2.788	0	0.56841	0.29544	0	0	0	0	0	0	0.29544	0	0.29544	1.3497	0.29544	0.29544	0	0	0	0	0	0	0	0	0
0	0	0	0	0	0	0	0.41564	0	0	0	0	0	0	0	0	0	0.41564	0	0	0	0	0	0	0	2.9377	0.41564	0	0.41564	0	0	0	0.41564	0	0.41564	0	0	0	0	0	0.77537	0	1.3063	0	0	0	0	0.41564	0	0
0	0	0	0	0	0	0	0.39485	0	0	1.4552	0	0	0	0	0	0	0	0.74075	0	0	0	0	0	0	1.7654	0	0.74075	0.74075	0	0	0	0	0	1.0259	0	0	0	1.0259	0	0	0	0	0	0	0	0	0	0	0
0	0	0	0	0	0	0	0	0	0	0.56565	0	0	0	0	0	0	0	1.0112	0	0	0	0	0	0.56565	1.0112	0	0	0	0	0	0	0	0	0	0	0	0	0	1.0112	1.9869	0	0.56565	0	0	0	0	0	0	0
0	0	0	0	0.20176	0	0	0.74241	0	0	1.0279	0	0	0	0	0	0	0	0.20176	0	0	0	0	0	0.20176	1.8332	0	0.20176	0	0	0	0	0.39584	0	0.74241	0.20176	0.20176	0	0.57686	0	0.57686	0	1.364	0	0	0.20176	0.39584	0	0	0
0	0	0	0	0	0	0	0.19698	0	0	0.72721	0	0	0	0	0	0	0	0.19698	0	0.19698	0	0	0	0	2.4152	0	0.19698	0.38679	0	0	0	0	0	1.3428	0	0	0	0	0	0.72721	0	0.87519	0	0	0	0.19698	0	0	0
0	0	0	0	0.56383	0	0	0	0	0	0.56383	0	0	0	0	0	0	0.56383	0.29288	0	0	0	0.80236	0.29288	0	2.0607	0.29288	0.29288	0.56383	0	0	0	0	0	1.0085	0	0	0	0	0.29288	0.80236	0	1.3419	0.29288	0	0	0	0	0	0
0	0	0	0.4004	1.0373	0	0	1.0373	0	0	0.4004	0	0	0	0	0	0	0	0	0.4004	0.4004	0	0	0	0	1.9062	0.4004	0.75004	0	0	0.4004	0	0	0	0	0	0	0	0	0	0.75004	0	0	0	0	0	0	0	0	0
0	0	0	0	0	0	0	0	0	0	0	0	0	0	0	0	0	0	0.48916	0	0	0	0	0.48916	0.48916	2.5883	0	0	0	0	0	0.48916	0.48916	0	0.48916	0	0	0	0	0.48916	0	0	0.48916	0	0	0	0	0	0	0
0	0	0	0	1.4993	0	0	0	0	0	1.1487	0	0	0	0	0	0	0	0	0	0	0	0	0.6602	0.6602	1.7656	0	1.1487	0	0	0	0	0	0	0.6602	0	0	0.6602	0.6602	0	0	0	1.1487	0	0	0	0	0	0	0
0	0	0	0.14054	0.14054	0	0	0.41132	0.14054	0.14054	0.53772	0	0	0	0	0.2784	0	0.14054	0.2784	0.2784	0	0	0	0.41132	0	2.3804	0.2784	0.2784	0	0	0	0	0	0	0.65677	0	0	0	0.2784	0.2784	0.14054	0	0.41132	0	0	0	0.2784	0	0.14054	0
0	0	0	0	0.29128	0.29128	0.56096	0	0	0	0	0	0.29128	0	0	0	0	0.29128	0	0.29128	0	0	0	0	0.29128	1.5953	0.29128	1.0042	0.56096	0	0	0	0	0	0.29128	0	0	0	0.29128	0.29128	1.0042	0	0	0	0	0	0	0.29128	0	0
0	0	0	0	1.2303	0	0.71892	0.38189	0	0	0	0	0	0.71892	0	0	0	0	0	0.38189	0	0	0	0	0	1.589	0.71892	1.2303	0	0	0	0	0	0	0	0	0.38189	0	0.38189	0	0.71892	0	0	0	0	0	0	0	0	0
0	0	0	0	0.9016	0	0	0.20434	0.20434	0	0.75056	0.9016	0.20434	0	0	0	0	0	0.20434	0	0	0	0	0	0	2.5836	0.40071	0.58359	0	0	0	0	0	0	0.20434	0	0	0	0.75056	0.20434	0	0	0.58359	0	0	0	0	0.40071	0	0
0	0	0	0	0	0	0	0	0	0	0.24614	0	0	0	0	0.24614	0	0	0.47876	0	0.47876	0	0	0.24614	0	2.3071	0.47876	1.0433	0.68986	0	0	0	0	0	0.24614	0	0	0.24614	0.8775	0	0	0	0.47876	0	0	0	0.24614	0	0	0
0	0	0	0	0.25349	0	0	0.25349	0	0	0.4923	0.25349	0	0	0	0	0	0.25349	0	0	0.25349	0	0	0.25349	0	1.9182	0	0.70799	0	0	0	0	0	0	0.70799	0	0	0.4923	0.25349	0	0.70799	0	0.4923	0	0	0	0	0	0	0
0.28618	0	0	0	0.78664	0	0	0.55179	0.55179	0	0	0.28618	0	0	0	0.99039	0	0	0	0	0	0	0	0	0	3.1212	0.55179	0.78664	0	0	0	0	0.28618	0	0.78664	0	0	0	1.5786	0	0.55179	0	0.55179	0	0	0	0.28618	0	0.55179	0
0	0	0	0	0	0	0	0	0	0	0.97844	0	0	0	0	0	0	0	0	0	0	0	0	0	0.54389	1.9454	0	0.97844	0.54389	0	0	0	0	0	0	0	0	0	0.54389	0	0.54389	0	0.54389	0	0	0	0	0	0	0
0	0	0	0	0	0	0.36629	0	0	0	0.36629	0	0	0	0	0.36629	0	0	0	0	0	0	0	0	0	1.549	0	1.3852	0.6924	0	0	0	0	0	1.6915	0	0	0	0.96613	0.36629	0.96613	0	1.1937	0	0	0	0	0	0	0
0	0	0	1.1935	0	0	0	0	0	0	0	0	0	0	0	0	0.48054	0	0	0	0	0	0	0	0	1.9643	0.88031	0	0	0	0	0	0	0	0.48054	0.88031	0	0.48054	0.48054	0.48054	0	0	0.48054	0	0	0.48054	0	0	0	0
0	0	0	0	1.109	0	0	0	0	0	0	0.80924	0	0	0	0	0	0	0.43628	0	0	0	0	0	0	2.9888	0	0.43628	0	0	0	0	0	0	1.5507	0	0.43628	0	0.80924	0.43628	0.43628	0	0.43628	0	0	0	0.43628	0	0	0
0	0	0	0	0	0	0	0.42006	0	0	0	0	0	0	0	0	1.316	0	0	0	0	0	0	0	0.42006	2.6928	0.42006	0.78266	0	0	0	0	0	0	0	0	0.42006	0.42006	2.1707	0.78266	0	0	0	0	0	0	0	0	0	0
0	0	0	0	0	0	0	0	0	0.49195	0.49195	0.49195	0	0	0	0	0	0	0	0	0	0	0	0	0	1.2146	0	1.465	0	0	0	0	0	0	0	0	0	0	0	1.465	0.89829	0	0	0	0	0	0.49195	0.49195	0	0
0	0	0	0	0	0	0.58068	0	0	0	0	0	0	0	0	0	0	0	0	0	0	0	0	0	0	3.2026	0	0	0	0	0	0.58068	0	0	0	0	0	0	0	0	1.0336	0	0	1.0336	0	0	0.58068	0	0	0
0.62626	0	0	0	0.62626	0	0	0.62626	0	0	1.1002	0	0	0	0	0	0	0	0	0	0	0	0.62626	0.62626	0	1.1002	0	0	0	0	0	0	0	0	1.1002	0	0	0	0.62626	0	0.62626	0	1.4454	0	0	0	0	0	0	0
0	0	0	0	0	0	0	0	0	0	0.92348	0	0	0	0	0	0	0	0	0	0	0	0	0	0	0.92348	0	0	1.4964	0	0	0	0	0	0.92348	0	0	0	0.92348	0	0	0	0.92348	0	0	0	0.92348	0.92348	0	0
0	0	0	0	0.84993	0	0	0	0	0	0	0	0	0	0	0	0	0	0	0	0	0	0	0	0	0	0	0.84993	0	0	0	0	0	0	1.4036	0	0	0	0.84993	0	0	0	0	0	0	0	0	0	0	0
0	0	0	0	0	0	0	0	0	0	0	0	0	0	0	0	0	0	0	0	0	0	0	0	0	2.006	0	1.0265	0	0	0	0	0	0	1.0265	0	0	0	0	0	0	0	0	0	0	0	0	0	0	0
0	0	0	0	0	0	0	1.5459	0	0	0	0	0	0	0	0.96361	0	0	0	0	0	0	0	0	0	2.2048	0	0.96361	0	0	0	0	0	0	0	0	0	0	1.5459	0	0	0	0.96361	0	0	0	0	0	0	0
0.7382	0	0	0	0	0	0	0.7382	0	0	0	0	0	0	0	0	0	0	0.7382	0	0	0	0	0	0	2.2811	0	0.7382	0	0	0	0	0	0	0.7382	0	0	0	0	0.7382	0	0	0.7382	0	0	0	0	0	0	0
0	0	0	0	0	0	0	0	0	0	0	0	0	0	0	0	0	1.0071	0	0	0	0	0	0	0	2.4804	0	1.0071	0	0	0	0	0	0	0	0	0	0	1.5988	1.0071	1.0071	0	1.0071	0	0	0	0	0	0	0
0.80236	0	0	0	0.80236	0	0	0	0	0	0.80236	0	0	0	0	0	0	0	0	0	0	0	0	0	0	2.7791	0	0	0	0	0	0	0	0	0.80236	0	0	0	0	0	0	0	1.3419	0	0	0	0	0	0	0
0	0	0	0	0.78722	0	0	0	0	0	0.78722	0	0	0	0	0	0	0	0	0	0	0	0	0.78722	0	1.6885	0	0	0	0	0	0	0	0	0	0	0	0	0	0.78722	0.78722	0	0	0	0	0	0	0.78722	0	0
0	0	0	0	2.4795	0	0	0	0	0	0	0	0	0	0	0	0	0	0	0	0	0	0	0	0	2.4795	0	0	0	0	0	0	0	0	0	0	0	1.1844	1.1844	0	0	0	1.8067	0	0	0	1.1844	0	0	0
0	0	0	0	0	0	0	0	0	0	0	0	0	0	0	0	0	0	0	0	0	0	0	0	0	2.6977	0	1.036	0	0	0	0	0	0	0	0	0	0	1.036	0	1.036	0	0	0	0	0	0	0	0	0
0	0	0	0.90012	0.90012	0	0	0	0	0	0.90012	0	0	0	0	0	0	0	0	0	0.90012	0	0	0	0	2.6702	0	1.4673	0	0	0	0	0	0	0	0	0	0.90012	0	0	0.90012	0	0	0	0	0	0	0	0.90012	0
0	0	0	0	0	0	0	0	0	0	1.0797	0	0	0	0	0	0	0	1.0797	0	0	0	0	0	0	1.0797	0	0	0	0	0	0	0	0	0	0	0	0	0	0	0	0	1.0797	0	0	0	0	0	0	0
0	0	0	0.10919	1.4299	0	0	0.10919	0	0	0.3226	0	0	0	0	0	0	0.3226	0.10919	0.21711	0	0	0.21711	0	0.10919	2.5124	0.21711	1.2706	0	0	0	0	0	0	0.42475	0.10919	0	0.21711	0.42475	0.10919	0.52289	0	0.61663	0	0	0	0.21711	0	0.10919	0
0	0	0	0	1.1639	0	0	0.46478	0.23858	0	0.23858	0	0	0.23858	0	0.67104	0	0	0	0	0	0	0	0	0	2.2257	0	1.1639	0	0	0	0	0	0	0.23858	0.23858	0	0.23858	0.23858	0.46478	0	0	0	0	0	0	0.23858	0	0	0
0.4004	0	0	0	0	0	0	0.75004	0	0	0	0	0	0	0	0	0	0	0	0	0.4004	0	0	0	0.4004	2.5827	0.4004	0.75004	0	0.4004	0	0	0	0	1.0373	0	0	0.4004	0.75004	0	0.4004	0	1.0373	0	0	0	0.4004	0.4004	0	0
0.16676	0	0	0.48353	1.2882	0	0	0.16676	0.16676	0	0.48353	0.32909	0	0	0	0	0.16676	0	0	0	0	0	0	0.16676	0.16676	2.9523	0	0.32909	0	0	0	0	0	0	0.16676	0	0.16676	0	1.5883	0.76181	0.48353	0	0.16676	0	0	0	0	0	0	0.16676
0	0	0	0.25515	0.25515	0	0	0.25515	0	0	0.25515	0	0	0	0	0	0	0	0	0	0	0	0	0	0	2.2928	0	0.90363	0	0	0	0	0.25515	0	0	0	0	0	0.25515	0.49535	1.3531	0	0.25515	0	0	0	0	0.25515	0.25515	0
0	0	0	0.21498	0	0	0	0.7838	0.21498	0	0.93899	0	0	0	0	0	0	0.21498	0.21498	0	0	0	0	0.21498	0.21498	1.8945	0	0.42075	0	0	0	0	0	0	0.42075	0	0	0.42075	0.42075	0.7838	0.42075	0	0.42075	0	0	0	0.42075	0	0	0
0	0	0	0	0	0	0.23835	0	0	0	0.23835	0	0.23835	0	0	0.23835	0	0	0	0	0.23835	0	0	0	0	2.172	0.23835	1.0179	0	0	0	0	0	0	1.5153	0	0.46436	0	0.67047	1.0179	0.67047	0	1.929	0	0	0	0	0	0.46436	0
0	0	0	0	0	0	0	0	0	0.76903	0	0	0	0	0	0.76903	0	0	0	0	0.76903	0	0	0	0	1.2979	0	1.0604	0	0	0	0	0	0	0.41181	0	0	0	1.2979	0.41181	1.8073	0	1.0604	0	0	0	0.41181	0	0	0
0	0	0	0	0	0	0	0	0	0	0	0.39303	0	0	0	0	0	0.39303	0	0	0	0	0	0	0.7377	1.7608	0	0.7377	0	0	0	0	0	0	0.39303	0	0	0	0	0.39303	1.0222	0	0	0	0	0	0	0	0	0
0	0	0	0	0	0	0	0	0	0	0	0	0	0	0	0	0	0	0	0.3502	0	0	0	0	0	1.8848	0.66475	0	0.3502	0	0.3502	0	0	0	0	0	0.3502	0	0.3502	0	0.93151	0	1.1551	0	0	0	0	0	0	0
0.50709	0	0	0	1.2422	0	0	0	0	0	0	0	0	0	0	0.50709	0	0.50709	0	0	0.50709	0	0	0	0.50709	0.92194	0	1.2422	0.50709	0	0	0	0	0	1.2422	0.50709	0	0	0.50709	0.50709	0	0	0	0	0	0	0	0	0	0.50709
0	0	0	0.538	0	0	0	0.96949	0.538	0	0.538	0	0	0	0	0	0	0	0.538	0	0	0	0	0.538	0	2.2125	0.538	0.538	0	0	0	0	0	0	0	0	0.538	0	0	0	1.5531	0	0.96949	0	0	0	0	0	0	0
0	0	0	0.36973	1.2019	0	0	0.36973	0	0	0	0	0	0	0	0	0.69828	0	0.36973	0	0.36973	0	0	0.36973	0	2.9815	0	0.36973	0	0.36973	0	0	0	0	0	0.36973	0	0.36973	2.0405	0.36973	0.36973	0	1.558	0	0	0	0.97345	0	0	0
0	0	0	0	0	0	0	0.4348	0	0	0	0	0	0	0	0	0	0.4348	0	0	0	0	0	0	0	1.7162	0	0.80683	0	0	0	0	0.4348	0	1.1061	0	0	0	0	0	0	0	0	0	0	0	0.4348	0	0	0
0	0	0	0.44514	0	0	0	0	0	0	0.82363	0	0	0	0	0.44514	0	0.44514	0.44514	0	0	0	0	0	0	2.4096	0	0.82363	0	0	0	0	0	0	0	0	0	0	0.44514	0.44514	0	0	0.82363	0	0	0	0	0.44514	0	0
0	0	0	0.52342	0	0	0	0.52342	0	0	0	0	0	0	0	0	0	0	0	0	0.52342	0	0	0	0	1.2715	0	0.52342	0.52342	0	0	0	0	0	0.52342	0	0	0	0.94718	0.94718	0.52342	0	0.52342	0	0	0	0	0	0	0
0	0	0	0	0.58948	0	0	1.0466	0	0	0.58948	0	0	0	0	0.58948	0	0	0	0	0	0	0	0.58948	0	2.1806	0	0	0	0	0	0	0	0	0	0	0	0	0	1.0466	1.0466	0	0	0	0	0.58948	0	0.58948	0	0
0	0	0	0	0	0	0	0.75319	0	0	0.75319	0	0	0	0	0	0	0.75319	0	0	0.75319	0	0	0	0	0.75319	0	0	0	0	0	0	0	0	0	0	0	0	0	0	1.2767	0	0.75319	0	0	0	0	0	0	0
0	0	0	0	0	0	0	0	0	0	0.75742	0	0	0	0	0.75742	0	0	0	0	0	0	0	0	0	2.8153	0.75742	0.75742	0	0	0	0	0	0	0	0	0	0	0.75742	0.75742	0	0	0.75742	0	0	0	0	0	0	0
0	0	0	1.0901	0.61928	0	0	0.61928	0	0	0.61928	0	0	0	0	0	0	0	0	0	0	0	0	0	0	2.6797	0	1.0901	0	0	0	0	0	0	0	0	0	0	1.4342	0	0	0	0.61928	0	0.61928	0	0	0	0	0
0	0	0	0.14422	1.1651	0	0	0	0	0	0.28554	0	0	0	0	0.42156	0	0	0.14422	0	0.14422	0	0	0.28554	0	2.7158	0	0.67188	0	0	0	0	0	0	0.28554	0	0	0.28554	0.28554	0.55062	0.14422	0	0.78512	0	0.14422	0	0	0	0	0
0	0	0	0.34984	1.8293	0	0	0.17757	0	0	0.80331	0	0	0	0	0.17757	0	0.17757	0	0	0	0	0	0	0.17757	1.9848	0	0.17757	0	0	0	0	0	0	0.51276	0.17757	0.17757	0.34984	0.17757	0.17757	0.66412	0	0.34984	0	0	0	0.34984	0.51276	0	0
0	0	0	0	1.141	0	0	0.2321	0	0	1.141	0.45276	0	0	0	0	0	0	0	0	0	0	0	0	0.2321	2.0315	0	0.65478	0	0	0	0	0	0	0.65478	0	0	0	0.45276	0.83595	0.65478	0	1.4908	0	0	0	0	0	0.2321	0
0	0	0	0	0.49078	0	0	0.49078	0	0	0.49078	0	0	0	0	0	0	0	0	0	0	0	0	0.49078	0	2.3333	0	0	0	0	0	0	0	0	0.49078	0	0	0	0	0.49078	1.2125	0	0.49078	0	0	0	0	0	0	0
0	0	0	0	1.1071	0	0	0.70905	0.19132	0	0.37606	0	0	0	0	0.54942	0	0	0	0	0	0	0	0	0	2.235	0	0.70905	0	0	0	0	0	0	0	0	0	0	0.19132	0.54942	0	0	0.85458	0	0	0	0.54942	0	0.19132	0
0	0	0	0.23152	0.45167	0	0	0.6533	0	0	0.23152	0	0	0	0	0.83419	0	0	0	0	0	0.23152	0	0	0	1.5845	0	0.6533	0	0	0	0	0	0	0.83419	0	0	0	0	0.45167	0.23152	0	0	0	0	0	0.23152	0	0	0
0	0	0	0	2.2204	0	0	0	0.31963	0	1.0787	0	0	0	0	0.31963	0	0.31963	0	0	0	0	0	0.31963	0	1.7947	0.31963	0.31963	0	0	0	0	0	0	0.31963	0	0	0	0	1.4213	0.61139	0	0.61139	0	0	0	0	0	0	0
0	0	0	0	0.82426	0	0	1.3705	0	0	0.82426	0	0	0	0	0	0	0	0	0	0	0	0	0	0	2.2317	0	0	0	0	0	0	0	0	0.82426	0	0	0	0	0	2.0149	0	0	0	0	0	0	0.82426	0	0
0	0	0	0.36021	0.68199	0	0	0.36021	0	0	0.12238	0	0	0	0	0	0	0	0.47291	0	0	0	0.12238	0.12238	0.12238	2.3877	0.24297	0.47291	0.77792	0	0	0	0.12238	0	0.47291	0	0	0.12238	0.36021	0.12238	0.95314	0	0.95314	0	0	0	0.24297	0	0	0
0	0	0	0	0.39622	0	0	0.74305	0	0	0.39622	0	0	0.39622	0	0	0	0	0	0	0.39622	0	0	0	0.39622	2.2036	0	1.0287	0	0	0	0	0	0	0.74305	0	0	0.39622	0	0	0.39622	0	1.263	0	0	0	0.74305	0	0	0
0	0	0	0	1.2968	0	0	0.67316	0	0	0.85776	1.0215	0	0	0	0	0	0.23943	0	0	0	0	0	0.67316	0	2.7431	0	0.85776	0	0	0	0	0	0	0.46635	0	0	0	0.46635	0.23943	0	0	0.67316	0	0	0	0	0	0	0
0	0	0	0	0.32734	0	0.32734	0.88114	0	0	0.32734	0.62496	0	0	0	0.32734	0	0	0	0	0	0	0	0.32734	0	2.7761	0	0	0	0	0	0	0	0	1.4433	0	0	0	0.62496	0	0	0	0.32734	0	0	0	0	0	0	0
0	0	0	0	0.3502	0	0	0.66475	0	0	1.1551	0	0	0	0	0.3502	0	0	0.3502	0	0.3502	0	0	0	0	1.773	0	0.66475	0.3502	0	0	0	0	0	0.66475	0	0	0.3502	0.3502	0.3502	0.3502	0	0.93151	0	0	0.3502	0.66475	0	0	0
0	0	0	0.38974	0	0	0	0	0	0	0	0	0	0	0	0	0	0	0	0	0	0	0	0	0	2.3501	0.38974	0	0	0	0	0	0	0	0.38974	0	0	0	1.0154	0.73217	1.0154	0	0.38974	0	0	0	0.38974	0	0	0
0	0	0	0.54616	0	0	0	0	0	0	0.54616	0	0	0	0	0	0	0.54616	0	0	0	0	0	0	0	1.5682	0	0.54616	0	0	0	0	0	0	1.9498	0	0.54616	0.54616	0	0	0.98189	0	0.98189	0	0	0	0	0	0	0
0	0	0	0	2.1747	0	0	0.94075	0	0	0.94075	0	0	0	0	0	0	0	0	0	0	0	0	0	0.94075	2.3933	0	0	0	0	0	0	0	0	1.5178	0	0.94075	0	0	0.94075	0	0	0.94075	0	0	0	0	0	0	0
0	0	0	0	0	0.20948	0	0.59695	0	0	0.20948	0	0	0	0	0.20948	0	0	0.41041	0.20948	0.41041	0	0	0.20948	0	2.4766	0	0.59695	0	0	0	0	0	0	0	0	0.41041	0	0.41041	0.41041	0.41041	0	0.7667	0	0	0	0	0	0	0
0	0	0	0.19387	0.19387	0	0	0.19387	0.19387	0	0.38089	0	0	0.71724	0	0	0	0.19387	0	0	0	0	0	0.19387	0.19387	2.3265	0	1.3287	0	0.19387	0	0	0	0	1.1178	0	0.55614	0	0	0.55614	0.55614	0	1.3287	0	0	0	0.38089	0	0	0
0	0	0	0	0	0	0	0.49335	0	0	0	0	0	0	0	0	0	0	0.90049	0	0	0	0	0	0	0.90049	0	0	0	0	0	0	0	0	0.90049	0	0	0	0.49335	0	0.90049	0	0.49335	0	0	0	0	0	0	0
0	0	0	0.31893	0	0	0	0.86221	0.61015	0	0.31893	0	0	0	0	0	0.31893	0	0	0.31893	0	0	0	0.31893	0	2.8663	0	0.31893	0	0	0	0	0	0	0	0	0	0	0.31893	0.31893	0.86221	0	0.61015	0	0	0	0	0	0	0
0	0	0	0	0	0	0	0.66935	0	0	0	0	0	0	0	0	0	0	0	0	0	0	0	0	0	2.1702	0	1.1615	0	0	0	0	0	0	0.66935	0	0	0	1.5136	0	1.1615	0	0.66935	0	0	0	0	0	0	0
0.717	0	0	0	1.2276	0	0	0.717	0	0	0	0.717	0	0	0	0	0.717	0	0.717	0	0	0	0	0	0	2.0702	0	0.717	0	0	0	0	0	0	0.717	0	0	0	0.717	0	1.2276	0	0	0	0	0	0.717	0	0	0
0	0	0	0	0.9143	0	0	0	0	0	0	0	0	0	0	0	0	0	0.9143	0	0	0	0	0.9143	0	1.485	0	0	0	0	0	0	0	0	0.9143	0	0	0	0.9143	0	0.9143	0	0	0	0	0	0	0	0	0
0	0	0	0	0	0	0	0.99814	0	0	1.5879	0	0	0	0	0	0	0	0	0	0	0	0	0	0	2.2496	0	0.99814	0	0	0	0	0	0	0.99814	0	0	0	0	0	0	0	1.9704	0	0	0	0	0	0	0
0	0	0	0	0.87916	0	0	0.87916	0	0	0.54262	0	0	0	0	0.2811	0	0	0.4152	0	0	0	0	0.14193	0	2.0564	0	0.97651	0	0	0	0	0	0	0.54262	0	0.14193	0	0	0.97651	0.97651	0	0.87916	0	0	0	0	0	0	0
0	0	0	0	1.1175	0	0	0.38075	0.19379	0	0.19379	0.19379	0	0.55594	0	0	0	0	0	0	0.38075	0.19379	0	0	0	2.1628	0	0.38075	0	0	0	0	0	0	0	0	0	0.38075	0	0.55594	0.38075	0	0.38075	0	0	0	0.19379	0	0	0
0	0	0	0	0.78989	0	0	0.78989	0	0	0.55427	0.28757	0	0	0	0	0	0	0.28757	0	0.55427	0	0	0.28757	0	2.4636	0	0.78989	0	0	0	0	0	0	0.28757	0	0	0	0.28757	0	0.99414	0	0	0	0	0	0	0	0	0
0	0	0	0.25848	0.91317	0.25848	0	0.50146	0	0	0.72021	0	0	0	0	0.25848	0	0	0	0	0	0	0	0	0	1.9373	0	0.25848	0	0	0	0	0.25848	0	1.0826	0	0.25848	0	0.50146	0.25848	0.50146	0.25848	1.4836	0	0	0	0	0	0	0
0	0	0	0	1.5303	0	0	0.95083	0	0	0.52579	0	0	0	0	0	0	0	0.52579	0.52579	0	0	0	0	0	1.2757	1.5303	0.52579	0	0	0	0	0	0	0	0	0	0	0.52579	0	0.52579	0	0	0	0	0	0	0	0	0
0	0	0	0.57717	0.57717	0	0	0	0	0	0.57717	0	0	0	0	0	0	0	0	0.57717	0	0	0	0	0.57717	2.0084	0	0	0	0	0	0	0	0	1.3646	0	0.57717	0	0.57717	1.0284	0.57717	0	1.3646	0	0	0	0.57717	0	0	0
0	0	0	0	1.5168	0	0	0.1798	0.1798	0	1.1645	0.1798	0	0	0	0	0.35409	0	0	0	0	0	0	0	0.35409	2.3244	0	0.67146	0	0	0	0	0	0	0.1798	0	0	0	0	0.81171	0.67146	0	0.1798	0	0	0	0	0	0.35409	0
0.2822	0	0	0.2822	0.5446	0	0	0.5446	0	0	0.5446	0	0	0	0	0	0	0	0.2822	0	0	0	0	0.2822	0.5446	2.5825	0	0.2822	0	0	0	0	0	0	0	0	0	0	0.2822	0.2822	0.5446	0	0.2822	0	0	0	0.2822	0	0	0
0	0	0	0	0	0	0	1.0103	0	0	0.56504	0	0	0	0	0	0.56504	0	0	0	0	0	0	1.0103	1.0103	2.6647	0	0	0	0	0	0	0	0	0	0	0.56504	0	0	0.56504	0.56504	0	1.344	0	0	0	0	0	0	0
0	0	0	0.17222	0.17222	0	0	0.49833	0	0.33958	0.33958	0	0	0	0	0	0	0	0	0	0.17222	0	0	0.33958	0	2.6815	0	0	0.17222	0	0.17222	0	0.33958	0	0.78289	0	0	0.33958	0.17222	0.17222	0.64633	0	1.129	0	0	0	0.33958	0	0	0.17222
0	0	0	0	2.053	0	0	0.37434	0	0	0.70612	0	0	0	0	0	0	0	0	0	0	0	0	0.37434	0	1.5698	0	0.70612	0	0	0	0	0	0	0.37434	0	0	0	0.37434	0.37434	0.37434	0	0	0	0	0	0	0	0	0
0	0	0	0	0.4074	0	0	0.59281	0	0	0.7617	0	0	0.4074	0	0	0	0	0.7617	0	0	0	0	0	0	2.7174	0	0.4074	0	0	0	0	0	0	0.20788	0	0	0	0.4074	0.20788	0.4074	0	1.5715	0	0	0	0	0	0	0
0	0	0	0	0	0.44437	0	0	0	0	0	0	0	0	0	0	0	0	0.44437	0	0	0	0	0	0	2.0122	0	0	0	0	0	0.44437	0	0	0	0	0	0	0	0	1.5686	0	0.82239	0	0	0	0.82239	0	0	0
0.35213	0	0	0	0.35213	0	0.35213	0.35213	0.35213	0	0.66809	0.35213	0	0	0	0	0	0	0	0	0.66809	0	0	0	0	2.3188	0.66809	1.3491	0	0.66809	0	0	0	0	0	0	0	0	0.93571	0.35213	0.66809	0	0.66809	0	0	0	0	0	0	0
0	0	0	0	1.0634	0	0	0	0	0	1.0634	0	0	0	0	0	0	0.60093	0	0	0	0	0	0	0	2.552	0	0.60093	0	0	0	0	0	0	0	0	0	0	0	0	0.60093	0	0.60093	0	0	0	0	0.60093	0	0
0.79618	0	0	0	0.42829	0	0.42829	0.42829	0	0	0.79618	0.79618	0.42829	0	0	0	0	0	0.42829	0	0	0	0	0	0	2.3693	1.0933	0.79618	0	0	0	0	0	0	0.79618	0	0	0	0	0.79618	0	0	0.42829	0	0	0	0	0	0	0
0	0	0	0	0.60093	0	0	0	0.60093	0	0.60093	0.60093	0	0	0	0	0	0	0	0	0	0	0.60093	0	0	1.8765	0	0	0	0	0	0	0	0	0	0	0	0	1.0634	0	0.60093	0	0	0	0	0	0.60093	0	0	0
0	0	0	0	0	0	0	0	0	0	0.81868	0.81868	0	0	0	0	1.3632	0	0	0.81868	0	0	0	0	0	2.4024	0	0.81868	0	0	0	0	0	0	0	0	0	0	1.3632	1.3632	0.81868	0	2.0069	0	0	0	0.81868	0	0	0
0	0	0	0	0	0	0	0	0	0	0	0.67316	0	0	0	0	0	0	0.67316	0	0	0	0	0	0	1.9997	0	0	1.1669	0	0	0	0.67316	0	0	0	0	0	0.67316	0	1.5195	0	1.9997	0	0	0	0	0	0	0
0	0	0	0	0.96641	0	0	0	0.36642	0	0.36642	0	0	0	0	0	0	0	0	0	0	0	0	0.36642	0	2.9332	0	0.69262	0	0	0	0	0	0	0	0	0	0.36642	0	0.69262	0.36642	0	0.69262	0	0	0	0.36642	0	0	0
0	0	0	0	0.99193	0	0	0	0	0	0	0	0	0	0	0	0	0	0	0	0	0	0	0	0	1.9625	0	0	0	0	0	0	0	0	0	0	0	0	0	0.99193	0.99193	0	0	0	0	0	0	0.99193	0	0
0	0	0	0	0	0	0	0	0	0	0	0	0	0	0	0	0	0	0.86539	0	0	0	0	0	0.86539	2.2902	0	1.4233	0	0	0	0	0	0	0.86539	0	0	0	0	1.4233	0	0	0	0	0	0	0	0	0	0
0	0	0	0	0.90604	0	0	0	0	0	0	0	0	0	0	0	0	0	0	0	0	0	0	0	0	2.8108	0	2.3464	0	0	0	0	0	0	0	0	0	0	0	0	0	0	0	0	0	0	0	0.90604	0	0
0	0	0	0	0	0	0	0	0	0	0	0	0	0	0	0	0	0	1.1615	0	0	0	0	0	0	1.1615	0	0	0	0	0	0	0	0	0	0	0	0	0	0	1.1615	0	0	0	0	0	0	0	0	0
0	0	0	0	0	0	0	0	0	0	0	0	0	0	0	0	0	0	0	0	0	0	0	0	0	3.3003	0	1.8573	0	0	0	0	0	0	0.91053	0	0	0	0	0.91053	0	0	1.4803	0	0	0	0	0	0	0
0	0	0	0	0	0	1.5459	0	0	0.96361	0	0	0	0	0	0	0	0	0	0	0	0	0	0.96361	0	3.006	0	0	0	0	0	0	0	0	0.96361	0	0	0.96361	0.96361	0	0.96361	0	1.5459	0	0	0	0	0	0	0
0	0	0	0	1.0584	0	0	0	0	0	0	0	0	0	0	0	0	0	0	0	0	0	0	0	0	2.8792	0	0	0	0	0	0	0	0	1.6601	0	0	0	0	0	1.0584	0	2.326	0	0	0	0	0	0	0
0	0	0	0.13835	0.53001	0	0	0.64771	0	0.13835	0.27414	0.86111	0	0	0	0	0	0	0.27414	0	0.4052	0	0	0.27414	0	3.0248	0	1.1309	0	0	0	0	0.13835	0	0.13835	0	0	0	0.27414	0.75804	0.95728	0	0.86111	0	0.13835	0	0.13835	0	0	0
0	0	0	0	0.74356	0	0	0.89369	0	0	0.39653	0	0	0	0	0	0	0	0.20212	0	0	0	0	0.20212	0	2.4051	0	1.1521	0	0	0	0	0	0	0.39653	0	0	0	0.20212	0.57781	0.89369	0	0.39653	0	0	0	0.20212	0	0	0
0.3525	0	0	0	2.2472	0.3525	0	0	0	0	0.3525	0	0	0	0	0	0	0	0	0	0.3525	0	0	0.3525	0	2.2472	0	1.3501	0	0	0	0	0	0	0	0	0	0	0	0.9365	0	0	0.66872	0	0	0	0	0	0	0
0	0	0	0	0.81014	0	0.43683	0.81014	0	0	0.43683	0	0	0	0	0	0	0	0.43683	0	0	0	0	0	0	2.6739	0	0.43683	0.43683	0	0	0	0	0	0	0	0	0	0	0.43683	0.43683	0	0.81014	0	0	0	0	0	0	0
0	0	0	0	1.4436	0	0	0	0.62515	0	1.0986	0	0	0.62515	0	0	0	0	0	0	0	0	0	0	0	2.6902	0	0	0	0	0	0	0	0	0	0	0	0	0	0	0.62515	0	0	0	0	0	0.62515	0	0	0
0	0	0	0	1.1183	0	0	1.4318	0.15124	0	0.29915	0	0	0	0	0	0	0.15124	0	0	0	0	0	0.15124	0	2.6631	0	0.57504	0	0	0.15124	0	0	0	0	0	0	0	0.15124	0.57504	0.57504	0	0.92502	0.15124	0	0	0.15124	0	0.15124	0
0	0	0	0	0.80893	0	0	0.35268	0	0	0.35268	0	0.17906	0	0	0	0	0	0	0	0.35268	0	0	0.17906	0.51675	2.8735	0	1.2596	0	0	0.17906	0	0	0	0	0	0	0	0	0.35268	0.80893	0	0.35268	0	0	0	0	0	0	0
0	0	0	0	0	0	0	0.68661	0	0	0	0	0	0	0	0	0	0	0.3629	0	0	0	0	0	0	2.4174	0	0.68661	0	0	0	0	0	0	0.68661	0	0	0	0	0.3629	0.9589	0	0	0	0	0	0	0	0	0
0	0	0	0	0	0	0	1.0825	0	0	1.6885	0	0	0	0	0	0	0	0	0	0	0	0	0	0	2.9095	0	0	0.42283	0	0	0	0.42283	0	0.78722	0	0	0	0.78722	1.0825	1.322	0	1.5204	0	0	0	0	0	0	0
0	0	0	0.12631	0.25066	0	0	0.89066	0	0	0.89066	0	0	0	0	0	0	0.12631	0	0	0.12631	0	0	0.48709	0.12631	2.3732	0	0.79882	0.25066	0	0.12631	0	0	0	0.70103	0	0.25066	0	0	0.25066	1.0578	0	0.89066	0	0	0	0.12631	0	0	0
0	0	0	0.21866	0.21866	0	0	0.21866	0	0	0	0	0	0	0	0	0	0.21866	0	0	0	0	0	0	0	2.5542	0	0.95173	0	0	0	0	0	0	0.42766	0	0	0	0	0.95173	0.42766	0	1.2183	0	0	0.42766	0	0	0	0
0	0	0	0	1.0115	0	0	0	0	0	1.1562	0	0	0	0	0	0	0.2364	0.46074	0	0	0	0	0	0	2.7302	0.2364	0.84878	0.2364	0	0	0	0	0	0.2364	0	0	0	0	1.2856	1.1562	0	1.2856	0	0	0	0.2364	0	0.2364	0
0	0	0	0	0.24412	0	0	0.87158	0	0.47503	0.68484	0	0	0	0	0.47503	0	0	0.47503	0	0.47503	0	0	0.24412	0.24412	2.4781	0.47503	1.1832	0	0	0	0	0	0	0.68484	0.24412	0	0	0.24412	0.47503	0.47503	0	0.87158	0	0	0	0	0	0	0
0	0	0	0	0	0	0	0.44418	0	0	0.44418	0	0	0	0	0	0	0	0	0	0.44418	0	0	0	0	2.4862	0.82208	1.1244	0	0.44418	0	0	0.44418	0	0.44418	0	0	0	0	1.7375	0.44418	0	1.1244	0	0	0	0	0	0	0
0.5499	0	0	0	0.98754	0	0	0	0	0	0.5499	0	0	0	0	0	0	0	0	0	0.5499	0	0	0	0	1.9569	0	0.5499	0	0	0	0	0	0	0	0	0	0	0	0.5499	1.9569	0	0.98754	0	0	0	0	0	0	0.5499
0	0	0	0	0.1767	0	0	0.8	0	0	0.34816	0	0	0	0.1767	0	0	0.1767	0.1767	0	0.34816	0	0	0	0	3.2705	0.1767	1.0434	0	0	0	0	0	0.1767	0.1767	0	0	0	0.34816	0	0.8	0	1.3388	0	0	0	0.1767	0	0	0
0.41189	0	0	0	0.21027	0	0.76916	0.76916	0	0.21027	0.21027	0.59899	0	0	0	0.21027	0	0	0	0	0.21027	0	0	0	0.41189	3.3168	0.21027	0.41189	0	0	0	0	0	0	0	0	0	0.21027	0.21027	0.59899	0.41189	0	0.92255	0	0	0	0.21027	0.21027	0	0.21027
0	0	0	0.69828	0.24955	0	0	0.69828	0.24955	0	0.24955	0	0	0	0	0	0	0	0	0	0	0	0	0	0	2.9019	0	1.0543	0	0	0	0	0	0	0.24955	0	0.24955	0	0	0.69828	0.48504	0	0.88742	0	0	0	0.24955	0	0	0
0	0	0	0.28243	0.98016	0	0	0.28243	0.28243	0	1.1559	0	0	0	0	0	0	0	0.54502	0	0	0	0	0	0	2.3949	0	0.28243	0	0	0	0	0	0	0	0	0	0	0	0.28243	1.4452	0	0.77779	0	0	0	0	0	0	0
0	0	0	0	0.14389	0	0	0.14389	0.14389	0	0.67053	0	0	0	0	0	0	0.2849	0.2849	0.14389	0	0	0	0.54947	0.42064	2.3774	0	0.54947	0.14389	0.14389	0	0	0	0	0.42064	0	0	0.14389	0.2849	0.42064	1.7823	0	1.2427	0	0	0	0.2849	0	0.14389	0
0	0	0	0.13284	2.0271	0	0	0.6247	0.13284	0	0.73217	0	0	0	0	0	0	0	0.2634	0	0.2634	0	0	0.2634	0.13284	3.19	0	0.73217	0	0	0.13284	0	0	0	0	0	0.13284	0	0	1.4429	0.51045	0	0.38974	0	0.13284	0	0.2634	0	0.13284	0
0	0	0	0	0.17648	0	0	0.66051	0.17648	0	0.66051	0	0	0.66051	0	0	0	0.34775	0	0	0	0	0	0	0.34775	2.2334	0	0.79917	0	0	0	0	0	0	0.17648	0	0.17648	0	0	0.92618	0.34775	0	1.2472	0	0	0	0	0	0	0
0	0	0	0.15686	1.6547	0	0	0.31002	0	0	0.84197	0	0	0	0	0.15686	0	0	0	0	0	0	0	0.15686	0.31002	3.1095	0	0.95205	0	0	0	0	0	0	0	0	0.15686	0.15686	0.15686	0.5944	0.45649	0	0.7229	0	0	0	0.15686	0	0.15686	0
0	0	0	0.22791	1.6579	0.22791	0	1.1259	0	0	0.22791	0	0	0	0	0.22791	0	0	0.64417	0	0	0	0	0.22791	0	2.7238	0	0.64417	0	0	0	0	0	0	0.98319	0	0.22791	0	0.22791	1.1259	0.64417	0	0.64417	0	0	0	0	0	0.22791	0
0	0	0	0.42326	1.2091	0	0	0.61459	0	0	0.61459	0.21632	0	0	0	0.61459	0	0	0.21632	0	0.21632	0	0	0.21632	0.42326	2.8621	0	1.0833	0	0	0	0	0.21632	0	0.21632	0	0	0	0	0	0.21632	0	0.21632	0	0	0	0	0	0	0
0.28259	0	0	0.28259	1.5667	0	0	0.77816	0	0	0	0	0	0	0	0	0	0	0.54531	0	0.28259	0	0	0	0	2.4459	0	1.1564	0	0	0	0	0	0	0.54531	0	0	0	0	0.54531	1.4457	0	1.31	0	0	0	0.28259	0	0	0
0	0	0	0	0.51976	0	0	0.51976	0	0	0.51976	0	0	0	0	0	0	0.51976	0	0	0	0	0	0	0	3.3804	0.51976	0.94154	0	0	0	0	0	0	0.51976	0	0	0	0	0.51976	0	0	1.265	0	0	0	0	0	0	0
0	0	0	0.18284	0	0	0	0.95246	0	0.18284	1.0705	0	0	0	0	0	0	0	0.35989	0	0	0	0	0	0	2.4411	0	0.18284	0.18284	0	0.18284	0	0	0	0.82313	0	0.18284	0	0.18284	0.52686	0.82313	0	1.0705	0	0	0	0.18284	0	0	0
0.48572	0	0	0	2.272	0	0	0.48572	0	0	0.8885	0	0	0	0	0	0.24992	0	0.48572	0	0	0	0	0	0	2.6541	0	1.3346	0	0	0	0	0	0	0.24992	0	0	0	0.48572	0.8885	0.8885	0	0.6992	0	0	0	0	0	0	0
0	0	0	0	1.1921	0	0	0	0	0	0.56718	0	0	0	0	0.29476	0	0	0	0	0	0	0	0	0	2.6689	0	1.0135	0	0	0	0	0.29476	0	0.29476	0	0.29476	0	0	0.29476	0.56718	0	0.80673	0	0	0	0	0	0	0
0	0	0	0	0	0	0	0.2883	0	0	0.2883	0	0	0	0	0	0	0	0	0	0	0	0	0	0.5556	1.9678	0	0.99614	0	0	0	0	0	0	0.2883	0	0	0	0	0.5556	0.5556	0	0.99614	0	0	0	0.5556	0	0	0
0.44208	0	0	0	0.81868	0	0	0.44208	0	0	0.81868	0.44208	0	0	0	0	0	0	0.81868	0	0	0	0	0	0	2.5544	0	1.1203	0	0	0	0	0.44208	0	1.1203	0	0	0	0.44208	0	1.1203	0	0.44208	0	0	0	0	0	0	0
0.26659	0	0	0	1.8081	0	0	0.26659	0	0	0.51628	0	0.26659	0	0	0	0	0	0	0	0.7399	0	0	0	0.26659	2.3871	0	1.3925	0	0	0	0	0	0	0.26659	0	0	0.26659	0	1.7182	0	0	0	0	0	0	0.51628	0	0	0
0	0	0	0	2.0954	0	0	0.22058	0.62552	0	0.43125	0.22058	0	0	0	0.43125	0.22058	0	0	0	0.22058	0	0	0.22058	0	2.8818	0	1.2258	0	0	0	0	0	0	0	0	0	0	0	0.43125	0.43125	0	0	0	0	0	0.22058	0	0	0
0	0	0	0	0	0.28204	0	0.54431	0	0	0.28204	0	0	0	0	0	0.28204	0	0.28204	0	0	0	0	0.54431	0	2.4921	0.28204	0.28204	0	0	0	0	0	0	0.97909	0	0	0	0.54431	0.28204	0	0	0.97909	0	0	0	0	0	0	0
0	0	0	0	0.75266	0	0	0.40197	0	0	1.0405	0	0	0	0	0.40197	0	0	0.75266	0	0	0	0	0.75266	0.40197	1.9102	0.40197	0.75266	0.75266	0	0	0	0	0	0	0	0.75266	0	0	0.75266	1.276	0	1.7831	0	0	0	0	0	0	0
0	0	0	0	0	0	0	0	0	0	0	0	0	0	0	0	0	0	0	0	0.93835	0	0	0	0	0.93835	0	1.5149	0.93835	0	0	0	0	0	0	0	0	0	0.93835	0	1.5149	0	1.5149	0	0	0	0	0	0	0
0.89792	0	0	0	2.3353	0	0	0.89792	0.89792	0	0.89792	0	0.89792	0	0	0	0	0	0	0	0	0	0	0	0	2.9166	0	0	0	0	0	0	0	0	0	0	0	0	0.89792	0	1.4645	0	0	0	0	0	0	0	0	0
1.1844	0	0	0	1.1844	0	0	0	0	0	0	0	0	0	0	0	0	0	0	1.1844	0	0	0	0	0	1.1844	0	1.1844	0	0	0	0	0	0	1.1844	0	0	0	0	0	0	0	0	0	0	0	1.1844	0	0	0
0	0	0	0	0	0	0	0	0	1.4181	0	0	0	0	0	0.8613	0	0	0	0	0	0	0	0	0	3.1513	0	2.067	0	0	0	0	0	0	1.4181	0	0	0	0.8613	0	0.8613	0	0	0	0	0	0	0	0	0
0	0	0	0.36734	0	0.24789	0	0.36734	0	0	0.88261	0	0	0	0	0.12489	0	0.12489	0.24789	0	0	0	0.12489	0.24789	0.12489	2.628	0	1.1962	0	0	0	0.12489	0	0	0.6942	0	0	0	0.24789	0.36734	0.79132	0	0.59107	0	0	0	0.12489	0	0	0
0	0.20421	0	0	0.20421	0	0.90115	1.1607	0.20421	0	0.20421	0	0	0	0	0.40048	0	0	0.75017	0	0.58327	0	0	0.75017	0	2.2997	0	1.0374	0	0.20421	0	0	0	0	0.40048	0	0	0	1.0374	0	0.40048	0	0.20421	0	0	0	0	0	0	0
0	0	0	0	0.27544	0	0	0.76116	0.53237	0	0	0	0	0	0	0	0	0	0.53237	0	0.53237	0	0	0	0	1.6511	0	0.96091	0	0	0	0	0	0	0.96091	0	0	0	0.96091	0.53237	1.7497	0	1.4222	0	0	0	0	0	0.27544	0
0	0	0	0.23706	0.23706	0	0	0	0	0	0.23706	0	0	0	0	0	0	0	0	0	0.23706	0	0	0.23706	0	2.2695	0	1.0137	0	0	0	0	0	0.23706	0.23706	0	0.46197	0	1.2881	0	1.0137	0	1.0137	0	0	0	0.23706	0	0	0
0	0	0	0	0.35104	0	0	0.93335	0	0	0.35104	1.1571	0.35104	0	0	0.35104	0.35104	0	0.6662	0	0.93335	0	0	0	0	2.5066	0	0.6662	0	0	0	0	0	0	0.35104	0	0	0	0.93335	0	0.93335	0	1.1571	0	0	0	0	0	0	0
0	0	0	0	0.45961	0	0	0	0	0	1.1541	0	0	0	0	0.45961	0	0.45961	0.45961	0	0	0	0	0	0.45961	2.2642	0.45961	0.84697	0	0	0	0	0	0	0.45961	0	0	0	0	0.45961	0.84697	0	1.6016	0	0	0	0.45961	0	0	0.45961
0	0	0	0	0.84013	0	0	0.84013	0	0.84013	0.84013	0	0	0	0	0	0	0	0	0	0	0	0	0	0	2.0374	0	0.84013	0	0	0	0	0	0	0	0	0	0.84013	0	0	1.391	0	1.391	0	0	0	0	0	0	0
0	0	0	0	2.1319	0	0	1.6449	0	0	0.40451	0	0	0	0	0.75689	0	0	0	0	0	0	0	0.40451	0	2.71	0	1.6449	0	0	0	0	0	0	0	0	0	0	0.75689	0.40451	0.75689	0	0.40451	0	0	0	0	0	0	0
0	0	0	0	0.61139	0	0	0	0	0	0.61139	0	0	0	0	0	0	0	0.61139	0	0.61139	0	0	0	0	3.4825	0	1.895	0	0	0	0	0	0	2.0705	0	0	0	1.0787	0.61139	0.61139	0	0.61139	0.61139	0.61139	0	0.61139	0.61139	0	0
0	0	0	0	0.58456	0	0	0	0	0	0	0	0	0	0	0	0	0	0.58456	0	0	0	0	0	0	1.8472	0	0	0	0	0	0	0	0	0.58456	0	0.58456	0	1.377	1.0394	1.8472	0	0	0	0	0	0	0	0	0
0	0	0	0	0.89646	0	0	0.89646	0	0	0	0	0	0	0	0	0	0	0.89646	0	0	0	0	0.89646	0	2.1153	0.89646	0.89646	0	0	0	0	0	0	0	0	0	0	0.89646	0	1.4627	0	0	0	0	0	0	0	0	0
0	0	0	0	2.1167	0	0	0	0	0	0	0	0	0	0	0	0	0	0	0	0	0	0	0	0	2.9801	0	1.9015	0	0	0	0	0	0	0	0	0	0	1.2683	0.74692	0.74692	0	0	0	0	0	0.74692	0	0	0
0	0	0	0	0	0	0	1.0008	0	0	0	0	0	0	0	0	0	0	0	0	0	0	0	0	0	2.2531	0	1.0008	0	0	0	0	0	0	0	0	0	0	1.5912	0	0	0	0	0	0	0	0	0	0	0
0	0	0	0	1.8553	0	0	0	0.90903	1.4784	0	0	0	0	0	0	0	0	0.90903	0	0	0	0	0	0	3.1317	0	0	0	0	0	0	0	0	1.4784	0	0	0	0	0	0.90903	0	0	0	0	0	0	0.90903	0	0
0	0	0	0	0	0	0	2.3263	0	0	1.4563	0	0	0	0	0	0	0	0	0	0	0	0	0	0	2.1084	0	0.89138	0	0	0	0	0	0	0	0	0	0	0.89138	0.89138	0.89138	0	0.89138	0	0	0	0	0	0	0
0	0	0	0	1.9787	0	0	0.75955	0	0	0	0	0	0	0	0.2072	0	0	0	0	0.2072	0	0	0.2072	0	3.2548	0	0.91174	0	0	0	0	0	0	0	0	0	0	0	1.4818	1.3878	0	0.75955	0	0	0	0.2072	0.2072	0	0
0	0	0	0	0.51718	0	0	0.93756	0	0	0	0	0	0	0	0	0	0	0.51718	0.51718	0	0	0	0	0	2.5688	0	1.5139	0	0	0	0	0	0	0	0	0	0	0	0.51718	0.93756	0	0.51718	0	0	0	0	0	0	0
0	0	0	0	0	0	0	0	0	0	1.1446	0	0	0	0	0	0	0	0	0	0	0	0	0	0	2.15	0	1.4948	0	0	0	0	0.65734	0	1.1446	0	0	0	0	0	1.1446	0	1.4948	0	0	0	0	0	0	0
0	0	0	0	1.589	0	0	0.51821	0.51821	0	0.35372	0	0	0	0	0.35372	0	0	0	0	0.1796	0	0	0.1796	0	3.1423	0	0.93915	0	0	0	0	0	0	0.1796	0	0	0.1796	0	0.1796	1.1636	0	0	0	0	0	0	0.1796	0	0
0	0	0	0.2404	1.8665	0	0	0.46815	0	0	0	0	0	0	0	0	0	0	0	0	0.2404	0	0	0	0	2.6149	0	0.2404	0	0	0	0	0	0	0.2404	0	0	0	0	0.86063	0.67558	0	0.2404	0	0	0	0.67558	0	0.2404	0
0	0	0	0	0.42161	0.42161	0	1.0801	0	0	0	0	0	0	0	0	0	0	0	0.42161	0.42161	0	0	0	0	2.0721	0	1.6856	0	0	0	0	0	0	0.42161	0	0	0	0	0.42161	0	0	1.0801	0	0	0	0.42161	0	0	0
0	0	0	0	1.8403	0	0	0.79172	0.14566	0	0.28834	0	0	0	0	0.14566	0.14566	0	0.14566	0	0.14566	0	0	0.55567	0.28834	2.7065	0	1.2532	0	0	0.14566	0	0	0	0	0	0.14566	0.14566	0	0.55567	0.79172	0	0.67779	0	0	0	0.42557	0	0	0
0	0	0	0	0	0	0	0	0	0	0	0	0	0	0	0	0.86607	0	0	0	0.86607	0	0	0	0	2.2911	0	0.86607	0	0	0	0	0	0	0	0	0	0	0	1.4242	0	0	1.4242	0	0	0	0.86607	0	0	0
0	0	0	0.19972	0.73593	0	0	0.88506	0.19972	0	0.19972	0	0	0	0	0	0	0	0	0	0.39198	0	0.19972	0	0.19972	3.0231	0	0.73593	0	0	0	0	0	0	0.19972	0	0	0	0.19972	0.57151	0.73593	0	1.4483	0	0	0	0	0	0	0
0	0	0	0.28394	0.14339	0	0	0.54774	0	0	1.1604	0	0	0	0	0	0	0	0.54774	0.14339	0.41926	0	0	0	0	2.2317	0	0.41926	0	0	0	0	0	0	1.1604	0	0	0.14339	0.41926	0.41926	0.28394	0	1.0754	0	0	0	0	0	0.14339	0
0	0	0	0.15509	2.0289	0	0.3066	0.83414	0	0	0.58833	0	0.15509	0	0	0.45163	0.15509	0	0	0	0	0	0.15509	0	0.3066	2.5531	0	1.0449	0	0	0	0	0	0	0	0	0.15509	0	0.15509	0.71585	0.94361	0	0.45163	0	0	0	0	0.15509	0	0
0	0	0	0.50365	0.91658	0	0	0.50365	0	0	0	0	0	0	0	0	0	0	0.50365	0	0	0	0	0	0.50365	2.1425	0	0	0	0	0	0	0	0	0.50365	0	0	0	0.91658	0	1.236	0	1.4878	0	0	0	0	0	0	0
0	0	0	0	2.4246	0	0	1.6102	0	0	1.6102	0	0	0	0	0	0	0	0.73317	0	0	0	0	0	0.73317	2.0955	0	0.73317	0	0	0	0.73317	0	0	0.73317	0	0	1.2497	0	0.73317	0	0	0.73317	0	0	0	0	0	0	0
0	0	0	0	0	0	0	0	0	0	1.2347	0	0	0	0	0	0	0	0	0	0	0	0.50291	0.50291	0	2.141	0	0.91544	0	0	0	0	0.50291	0	0.50291	0	0	0	0.50291	0.91544	0.50291	0	0.91544	0	0	0	0.91544	0	0	0
0	0	0	0	1.4047	0	0	0.60127	0.12729	0	0.37411	0	0	0	0	0.12729	0	0	0	0	0.70573	0	0	0.12729	0.12729	3.0556	0.12729	1.4623	0	0	0.12729	0	0	0	0	0	0.12729	0.25257	0	0.37411	0.80397	0	0.12729	0	0	0	0.25257	0	0	0
0	0	0	0	0.67231	0	0	1.2453	0.14432	0.14432	0	0	0	0	0	0.14432	0	0	0.28574	0	0.55099	0	0	0	0	2.9975	0.14432	0.55099	0	0	0	0	0	0	0.55099	0	0.14432	0	0.28574	1.3199	1.0805	0	0.98918	0	0	0	0.14432	0	0	0
0	0	0	0	0.72207	0	0	0.72207	0	0	0.56011	0.19537	0	0	0	0	0	0.38375	0.19537	0	0.19537	0	0	0	0	2.5986	0	0.86937	0	0	0	0	0	0	0.19537	0	0	0	0	0.86937	0.38375	0	1.6678	0	0	0	0	0	0.19537	0
0	0	0	0	0.91989	0	0	0.91989	0.34486	0	0	0	0	0	0	0	0	0	0.34486	0	0.34486	0	0	0	0	2.3652	0.34486	1.142	0	0	0	0	0	0	0	0	0	0.34486	0.34486	0	0.34486	0	0.65552	0	0	0	0	0	0	0
0.085156	0	0	0	2.4285	0	0	0.70695	0	0	0.33475	0	0	0.1697	0	0.085156	0.1697	0	0.33475	0.085156	0	0	0	0.49152	0	3.3681	0	1.426	0	0.085156	0	0	0	0	0.41434	0	0	0.1697	0	0.95596	0.56609	0	0.77321	0	0	0	0.1697	0	0	0
0	0	0	0	0.37821	0	0	0.71271	0	0	0.71271	0	0	0	0	0	0	0	0	0	0	0	0	0.71271	0	3.0427	0	1.2217	0	0	0	0	0	0	0.37821	0	0	0	0	0	0.99135	0	1.2217	0	0	0	0	0	0	0
0.13392	0	0	0.13392	1.324	0.26551	0	0.62924	0	0	0.13392	0	0	0	0	0	0	0	0	0	0.5143	0	0	0.26551	0	2.542	0	0.93312	0	0	0	0	0	0	0	0	0	0	0	0.39278	0.62924	0	0.26551	0	0	0	0.13392	0	0	0
0.18842	0	0	0	1.0947	0	0	0.69965	0.18842	0	0.97516	0	0	0.18842	0	0	0	0	0.18842	0	0	0	0.18842	0.37054	0.18842	2.5623	0.18842	0.69965	0	0	0	0	0	0	0.54172	0	0	0	0	0.37054	0.69965	0	1.0947	0	0	0	0	0	0	0
0	0	0	0	1.9751	0	0	0.48561	0	0	0.88832	0.24985	0	0	0	0.24985	0	0	0	0	0	0	0	0	0	2.9304	0	1.2029	0	0	0	0	0	0	0	0	0	0.24985	0	0.69904	0.69904	0	0.24985	0	0	0	0	0	0	0
0	0	0	0	0.45535	0	0	0.45535	0	0	1.5925	0	0	0	0	0	0	0	0.45535	0.45535	0	0	0	0	0.45535	1.5925	0	0	0	0	0	0	0	0	0	0	0	0	0	0	0.84013	0	1.391	0	0	0	0	0	0	0
0.11835	0	0	0	0.34876	0	0	1.0071	0.11835	0.23508	0.84484	0.11835	0	0	0	0	0	0	0.11835	0	0.34876	0	0.11835	0.23508	0.11835	2.921	0	1.1516	0	0	0	0	0	0	0.23508	0	0	0.23508	0.11835	0.11835	1.0071	0	1.2179	0	0	0	0	0	0	0
0	0	0	0	2.0458	0	0	0.7821	0	0	0.49777	0	0	0	0	0.17201	0	0	0.33918	0	0.17201	0	0	0.33918	0.33918	3.0178	0	1.6171	0	0	0	0	0	0	0	0	0.17201	0.17201	0	0.7821	1.0224	0	1.128	0	0	0	0.17201	0	0	0
0	0	0	0	1.6084	0	0	1.1203	0	0.3361	0.90061	0	0	0	0	0	0	0	0	0	0	0	0	0	0	2.4024	0	1.8441	0	0	0	0	0	0	0.3361	0	0	0.3361	0.3361	0	1.1203	0	0.64028	0	0	0	0.3361	0	0	0
0	0	0	0.81287	0	0	0	0.4385	0	0	0.81287	0	0	0	0	0	0	0	0	0	0	0	0	0	0	2.6779	0	1.1134	0	0	0	0	0	0	0.4385	0	0.4385	0	0	0	0.81287	0	1.3557	0	0	0	0	0	0	0
0	0	0	0	0.4348	0	0	0.69132	0	0	0.4348	0	0	0	0	0	0	0	0.2948	0	0.2948	0	0	0	0	2.9068	0.14899	1.1922	0	0	0.14899	0	0.2948	0	0.69132	0	0.14899	0	0.14899	0.80683	1.7162	0	1.0136	0	0	0	0.4348	0	0	0
0	0	0	0	0.86985	0.24353	0	0.68338	0	0	0.47394	0	0	0	0	0	0	0.24353	0	0	0.47394	0	0	0.86985	0.24353	2.6962	0	1.7209	0	0	0.24353	0	0	0	0.24353	0	0	0	0	0.68338	1.5352	0	0.47394	0	0	0	0	0	0	0
0	0	0	0	0.3552	0	0	0.67337	0	0	0.94234	0.3552	0	0	0	0	0	0	0.3552	0	0	0	0	0.3552	0	2.3276	0	1.7869	0	0	0	0	0	0	0	0	0	0	0	0.67337	0.94234	0	0.3552	0	0	0	0	0	0.3552	0
0	0	0	0	1.9481	0	0	0.47307	0	0	0.24306	0	0	0	0	0	0	0.47307	0.24306	0	0.47307	0	0	0.24306	0	2.388	0	0.68221	0	0	0	0	0	0	0	0	0	0	0	0.47307	0.68221	0	1.31	0	0	0	0	0.24306	0	0
0	0	0	0	2.3191	0	0	0.78482	0	0	0.17272	0	0	0	0	0.17272	0	0	0.17272	0	0.17272	0	0	0	0	3.6156	0	1.1314	0	0	0	0	0	0	0.17272	0	0	0	0	1.3188	0.78482	0	0.64801	0	0	0	0.64801	0	0	0
0.29331	0	0	0	0	0	0	0.80335	0	0	0	0	0	0	0	0	0	0	0.29331	0	0.56459	0	0	0.29331	0	2.3799	0	1.1879	0	0	0	0	0	0	0.29331	0	0	0	0	0	0.80335	0	1.3432	0	0	0	0	0	0	0
0.093166	0	0	0	0.89986	0	0	1.1377	0	0.093166	0.18554	0	0.18554	0	0	0	0	0.093166	0.18554	0.18554	0.53405	0	0	0.18554	0	2.9193	0	1.6193	0.093166	0	0.093166	0	0	0.093166	0.093166	0	0.093166	0.093166	0.18554	0.18554	1.0822	0	0.61383	0	0	0	0.36504	0.093166	0.093166	0
0	0	0	0	0.099378	0	0	0.56647	0	0.19779	0	0	0	0	0	0.19779	0	0	0	0	0.29436	0	0	0.29436	0.099378	3.2626	0	1.6795	0	0	0.099378	0	0.099378	0	0.099378	0	0	0	0.099378	0.47916	1.3464	0	1.3464	0	0	0	0	0.099378	0	0
0.14244	0	0	0	1.7727	0.14244	0.4166	1.07	0	0	0.54438	0	0	0	0	0.14244	0	0	0.4166	0	0.14244	0	0	0.28208	0	3.3029	0.14244	1.6738	0	0	0	0	0	0	0	0	0.14244	0.4166	0.14244	0.97919	1.07	0	0.54438	0	0	0	0.14244	0.14244	0.14244	0
0	0	0	0.23009	0.44901	0	0	0	0	0	0	0	0	0	0	0	0	0	0.23009	0.23009	0.44901	0	0	0	0	2.5707	0	0.99052	0	0	0	0	0	0	0.82991	0	0	0	0	0.44901	1.4828	0	1.6669	0	0	0	0	0	0	0
0	0	0	0	0.47329	0	0	0.47329	0	0	0.47329	0	0	0	0	0	0	0	0	0	0.47329	0	0	0	0	2.8189	0	1.6307	0	0	0	0	0	0	0.47329	0	0	0	0	0	1.6307	0	0.47329	0	0	0	0.47329	0	0	0
0	0	0	0	1.4728	0	0.36734	1.0874	0.18674	0	0.18674	0.18674	0	0	0	0.18674	0	0	0.18674	0	0.6942	0	0	0.36734	0.18674	3.3788	0	0.6942	0	0	0	0	0.18674	0	0.18674	0	0	0	0.18674	0.36734	0.18674	0	1.296	0	0	0	0	0	0	0.18674
0	0	0	0.47601	2.2508	0	0	1.3158	0	0	0.24465	0	0.24465	0	0	0.47601	0	0	0	0	0	0	0	0.47601	0	3.3395	0	2.1979	0	0	0	0	0	0	0.24465	0	0	0.47601	0	0.68616	0.87314	0	0.24465	0	0	0	0	0.24465	0	0
0	0	0	0	1.787	0.23954	0	0	0	0	0.46656	0.23954	0	0	0	0.67344	0	0	0.46656	0	0.23954	0	0	0.23954	0	3.3857	0	1.414	0	0	0	0	0	0	0	0	0	0	0	0.46656	1.0218	0	0.23954	0	0	0	0.23954	0	0	0
0	0	0	0	2.445	0	1.1064	0.88826	0.33054	0	0	0	0	0	0	0.63055	0	0	0.33054	0.33054	0	0	0	0.33054	0.33054	3.1028	0	1.1064	0	0	0	0	0.33054	0	0.63055	0	0	0	0.63055	1.2921	0.63055	0	0.63055	0	0	0	0.33054	0	0	0
0	0	0	0	1.0365	0	0	1.0365	0	0	0.58262	0	0	0	0	0	0	0	0	0	0	0	0	0	0	2.518	0	0	0	0	0	0	0	0	0	0	0	0	0	1.634	0.58262	0	2.4141	0	0	0	0	0	0	0
0.19968	0	0	0	2.147	0	0	1.3548	0	0.3919	0.7358	0	0	0	0	0	0	0.19968	0.19968	0	0.3919	0	0	0.19968	0	2.9831	0	1.0198	0	0	0	0	0	0	0.19968	0	0	0.19968	0	0.88492	1.0198	0	0.7358	0	0	0	0.19968	0	0	0
0.26156	0	0	0.26156	0	0	0	0.7277	0	0.92194	0.26156	0	0	0	0	0	0	0	0	0	0	0	0	0.50709	0	2.7349	0	0.7277	0	0	0	0	0	0	0	0	0	0	0	0	0.7277	0	0.50709	0	0	0	0.26156	0	0.26156	0
0	0	0	0	1.1007	0	0	1.1007	0	1.3419	0.43206	0	0	0	0	0	0	0	0.80236	0	0.43206	0	0	0.43206	0	2.5985	0	1.1007	0	0	0	0	0	0	0	0.43206	0.43206	0	0	0.43206	0.43206	0	0.43206	0	0	0	0	0	0	0
0.2634	0	0	0	0.73217	0	0	1.501	0	0	0.2634	0	0	0	0	0	0	0	0.2634	0	0.51045	0	0.2634	0	0.51045	3.0617	0	1.098	0	0	0	0	0.2634	0	0.51045	0	0	0.2634	0	0.2634	0.73217	0	0.73217	0	0	0	0.51045	0	0	0
0	0	0	0	1.9661	0	0	0.6529	0	0	0.23136	0	0	0	0	0	0	0	0.23136	0	0.83371	0	0	0.45137	0.23136	2.9048	0	1.2669	0	0	0	0	0	0	0.23136	0	0	0.23136	0	1.3827	0.23136	0	0.45137	0	0	0	0.23136	0	0	0
0	0	0	0	1.4699	0	0	1.001	0.29012	0	0.29012	0	0	0	0	0.29012	0	0.29012	0.29012	0	0.79589	0	0	0	0	2.1231	0	0.79589	0	0	0	0	0	0	0	0	0	0	0	0.55886	0	0	1.3334	0	0	0	0.29012	0	0.29012	0
0	0	0	0	2.1826	0	1.6934	1.6934	0	0	0	0	0	0	0	0	0	0	0	0	0.79066	0	0	0	0	3.5057	0	0.79066	0	0	0.79066	0	0.79066	0	0	0	0	0	0	0	1.6934	0	0.79066	0	0	0	0	0	0	0
0	0	0	0	1.9031	0	0	0.94556	0	0	0.52237	0	0	0	0	0.26993	0	0.26993	0.52237	0.52237	0	0	0	0	0	3.3288	0	1.5238	0	0	0	0	0	0	0	0	0	0.26993	0	0.52237	0.74796	0	0.26993	0	0	0	0	0	0	0
0	0	0	0	1.4002	0	0	0	0	0	0.59854	0	0	0	0	0	0	0.59854	0	0	0	0	0	0	0	3.4979	0	0.59854	0	0	0	0	0.59854	0	0	0	0	0	0	0.59854	0	0	1.0599	0	0	0	0	0	0	0
0.11832	0	0	0	2.7243	0	0	0.75605	0	0	0.5628	0	0	0	0	0.23502	0	0	0.23502	0	0.11832	0	0	0.34868	0.34868	2.7243	0	0.84468	0	0	0.11832	0	0.66212	0	0	0	0.11832	0.11832	0	1.007	0.11832	0	0.66212	0	0	0	0	0	0	0
0.13208	0	0	0	1.011	0.13208	0	0.72861	0	0	0.72861	0	0	0	0	0.50777	0	0.13208	0.26193	0.13208	0.26193	0	0	0	0.13208	2.6471	0	0.829	0	0	0	0	0	0.13208	0	0	0	0.13208	0	0.38762	0.92299	0	1.312	0	0	0	0.13208	0	0	0
0	0	0	0	2.6428	0.34278	0.34278	1.1369	0	0	0	0	0	0	0	0.34278	0	0	0	0	0	0	0	0	0	3.9464	0	1.4863	0	0	0	0	0	0	0	0	0	0	0	1.1369	0.34278	0	0.34278	0	0	0	0	0.34278	0	0
0.2511	0	0	0	3.0616	0	0	0.4879	0.2511	0	0	0	0	0	0	0.2511	0	0.2511	0.4879	0	0.4879	0	0	0.89192	0	2.4207	0	1.0592	0	0	0	0	0.2511	0	0	0	0.2511	0	0	0.4879	0.70211	0	0.2511	0	0	0	0	0	0	0.2511
0	0	0	0	2.5121	0.39776	0	1.0319	0	0	0.74562	0	0	0	0	0	0	0	0	0	0	0	0	0	0	3.6049	0	0.39776	0	0	0	0	0	0	0	0	0.39776	0	0	0	1.2665	0	0.74562	0	0	0	0	0	0	0
0	0	0	0	0.71318	0	0	1.5804	0	0.71318	0	0	0	0	0	0	0	0	1.2224	0	0.71318	0	0	0	0	2.9263	0	0	0	0	0.71318	0	0	0	0	0	0	0	0	0	0.71318	0	0.71318	0	0	0	0.71318	0	0	0
0	0	0	0	2.48	0.16395	0	0.87296	0.16395	0	0.4759	0	0	0	0	0.16395	0	0	0	0	0.16395	0	0	0.3237	0.16395	3.3334	0	1.6362	0	0	0.16395	0	0	0	0	0	0	0.4759	0.61856	0.3237	0.61856	0	0.3237	0	0	0	0.16395	0	0	0.16395
0	0	0	0	2.7431	0.19706	0	1.2419	0	0	0	0	0	0	0	0.38694	0	0	0	0	0.19706	0	0	0.19706	0	3.0479	0	0.56453	0	0	0.19706	0	0	0	0	0	0	0	0	1.0096	1.1312	0	0.19706	0	0	0	0.38694	0	0	0
0.51795	0	0	0	1.3957	0	0	0.74211	0	0.26751	0.51795	0.26751	0	0	0	0	0.26751	0	0.93875	0.26751	0.74211	0	0.26751	0.26751	0	2.2313	0	0.74211	0	0.26751	0.26751	0	0	0	0.51795	0	0	0	0.51795	0.26751	0.26751	0	1.3957	0	0	0	0	0	0	0
0	0	0	0	2.1729	0.32756	1.7077	0.88161	0	0	0	0.32756	0	0	0	0.32756	0	0	0.32756	0	0	0	0	0	0	3.2599	0	1.9192	0	0	0	0	0	0	0	0	0.62533	0	0	0.32756	0.32756	0	0	0	0	0	0	0	0	0
0	0	0	0	1.2767	0	0	0.32484	0	0	1.2767	0	0	0	0	0.32484	0.32484	0	0	0	0.62055	0	0	0	0.87552	2.99	0	1.092	0	0	0.32484	0	0	0	0	0	0	0	0	0.87552	0.62055	0	0.62055	0	0	0	0.32484	0	0	0
0	0	0	0	1.6289	0	0.74588	0	0	0	0	0	0	0	0	0	0	0	1.0322	0	1.0322	0	0	0.39791	0	3.0191	0	1.6289	0	0	0	0	0.39791	0	0	0	0	0	0	0	0.39791	0	1.0322	0	0	0	0	0	0	0
0	0	0	0	1.2386	0	0	0.38548	0	0	0.38548	0	0	0	0	1.0065	0	0	0	0	0	0	0	0.38548	0	2.903	0	1.5981	0	0.38548	0	0	0	0	0.38548	0	0	0	0	0.38548	1.4326	0	1.4326	0	0	0	0	0	0	0
0	0	0	0	0.82488	0	0	0.82488	0	0.82488	0	0	0	0	0	0	0	0	0.82488	0	0.82488	0	0	0	0	3.0985	0	1.3713	0	0	0	0	0	0	0	0	0	0	0	0	0.82488	0	0.82488	0	0	0	0	0	0	0
0	0	0	0	0.82676	0	0	0	0	0	0	0	0.82676	0	0	0	0	0	0	0	1.3737	0	0	0	0	2.9198	0	1.3737	0	0	0	0	0	0	0	0	0	0	0	0.82676	1.3737	0	2.0184	0	0	0	0	0	0	0
0	0	0	0	1.8622	0.34232	0.34232	0.9143	0	0	0	0	0	0	0	0	0	0	0.34232	0	0.34232	0	0	0.65109	0.34232	4.0353	0	2.2175	0	0	0	0	0	0	0	0	0.34232	0	0	0	0.65109	0	0	0	0	0	0	0.34232	0.34232	0.34232
0	0	0	0	2.5448	0	0	0.59701	0	0	0.84533	0	0.31149	0	0	0.59701	0	0.31149	0.59701	0	0.59701	0	0	0.84533	0	3.6379	0	1.0577	0	0	0	0	0.31149	0	0	0	0	0	0	1.0577	0.59701	0	1.5362	0	0	0	0	0	0	0
0	0	0	0	2.29	0	0	0.82094	0	0	0	0.30088	0	0	0	0.30088	0	0.30088	0.30088	0	0.30088	0	0	0	0.30088	3.5154	0	0.82094	0	0	0	0	0	0	0	0	0	0.30088	0	0.57813	0.30088	0	0.57813	0	0	0	0	0	0	0
0	0	0	0	1.4104	0	0	1.7831	0	0	0	0	0	0	0	0	0	0	1.1639	0	0.85525	0	0	0.46478	0	2.173	0	0.85525	0	0	0	0	0	0	0	0	0	0	0.46478	0	0.46478	0	1.7831	0	0	0	0	0	0	0
0	0	0	0	1.8509	0	0	1.7053	0	0	0.43008	0	0	0	0	0	0	0.43008	0.43008	0	0.43008	0	0	0	0.43008	3.5943	0	1.3377	0	0	0	0	0	0	0.43008	0	0	0	0.79911	0.43008	0	0	1.5368	0	0	0	0	0	0	0
0.36252	0	0	0	0	0.36252	0	0.82827	0.18421	0.53052	0.36252	0	0	0	0	0	0	0.18421	0.36252	0	0	0	0	0.18421	0	2.5962	0	1.1848	0	0	0	0	0	0	0.53052	0	0	0	0.36252	0	1.6814	0	0.95808	0	0	0	0	0	0	0.18421
0	0	0	0	1.1909	0.16514	0	0.87809	0	0	0.32598	0	0	0	0	0.32598	0	0.16514	0.32598	0	0.62257	0	0	0.16514	0.16514	3.0733	0	1.76	0	0	0	0	0	0	0.62257	0	0.16514	0	0	0.32598	0.99093	0	1.0949	0	0	0	0.16514	0	0	0
0.20257	0	0	0	2.5749	0.20257	0	1.154	0	0	0.39737	0	0	0	0	0	0	0	0	0	0	0	0	0.39737	0.57898	3.7288	0	1.154	0	0	0.20257	0	0	0	0	0	0	0.20257	0	1.0311	1.0311	0	1.0311	0	0	0	0	0	0	0
0.20711	0	0	0	2.3923	0	0	0.91143	0.20711	0	0.20711	0	0	0	0	0.20711	0	0.40595	0.20711	0	0.75929	0	0	0.40595	0	3.4309	0	1.1725	0	0	0.20711	0	0	0	0	0	0	0.20711	0.20711	0.75929	0.59081	0	0.40595	0	0	0	0.20711	0	0	0
0	0	0	0	2.1198	0	0	1.247	0	0	0.81791	0	0	0	0	0.44161	0	0	0.44161	0	0.22612	0	0	0.22612	0.22612	3.3905	0	1.5625	0	0	0	0	0	0	0	0	0	0.22612	0	0.22612	0.63963	0	0	0	0	0	0	0	0	0
0.22346	0	0	0	0.43665	0.43665	0.22346	0.22346	0	0.22346	0.22346	0	0	0	0	0	0	0	0.22346	0	0.22346	0	0	0.43665	0.22346	2.8949	0	1.2369	0	0	0	0	0	0	0	0	0	0	0	0.22346	0	0	0	0	0	0	0	0	0	0
0	0	0	0	2.2751	0	0	0.61651	0	0	0.42466	0	0	0	0	0.21706	0	0	0.21706	0.21706	0.61651	0	0	0.21706	0.21706	3.8278	0	1.9039	0	0	0	0	0	0	0	0	0	0	0	1.5246	0.42466	0	0.42466	0	0	0	0	0	0	0
0	0	0	0	2.942	0	0	1.33	0	0	0	0	0	0	0	0.21805	0	0	0	0	0.42651	0	0	0.21805	0	3.3065	0	1.6162	0	0	0	0	0.21805	0	0	0	0	0	0	0.61904	0.61904	0	1.4338	0	0	0	0	0.21805	0	0
0	0	0	0	1.5366	0	0	0.87089	0	0	0.87089	0	0	0	0	0.47459	0	0	0.24388	0	0.24388	0	0	0.24388	0.24388	3.2447	0	0.47459	0	0	0	0	0	0	0.24388	0	0	0	0	0.68426	0.68426	0	1.036	0	0	0	0	0	0	0
0	0	0	0	0.75565	0	0	1.1279	0	0	0.52819	0	0.27314	0	0	0.27314	0	0	0	0	0.27314	0	0	0	0.27314	3.301	0	1.28	0.27314	0	0	0	0	0	0	0	0.27314	0	0	0.27314	1.28	0	0.95451	0	0	0	0	0	0	0.27314
0.58505	0	0	0	1.8481	0	0	0	0	0.30476	0.58505	0	0	0	0	0	0	0	0	0	0.58505	0	0	0.58505	0	3.4532	0	1.0401	0	0	0	0	0	0	0.30476	0	0.30476	0	0	0.82991	0.58505	0	0.58505	0	0	0	0	0	0	0
0	0	0	0	2.5832	0	0	0.7503	0	0	0.40056	0	0	0	0	0.40056	0	0.7503	0.40056	0	1.0376	0	0	1.0376	0.40056	2.8989	0	1.0376	0	0	0	0	0	0	0	0	0	0	0	1.2728	0.7503	0	0.40056	0	0	0	0	0	0	0
0.14472	0	0	0.28651	0.42294	0.14472	0	1.2476	0	0	0.14472	0	0	0	0	0.28651	0	0	0	0	0.14472	0	0.14472	0.28651	0.14472	2.8777	0	1.4583	0	0	0	0	0	0	0	0	0	0.28651	0	0.42294	0.78741	0	0.78741	0	0	0	0.14472	0	0	0
0	0	0	0	2.5979	0	0	1.7576	0.17492	0	0.17492	0.17492	0	0	0	0.34475	0	0.17492	0.50561	0	0.17492	0	0	0	0.17492	2.8295	0.17492	1.0355	0	0	0	0.17492	0.17492	0	0.17492	0	0.17492	0	0	1.0355	0.91963	0	1.0355	0	0	0	0	0	0	0
0	0	0	0	0.34521	0.17516	0	0.79414	0	0.17516	0.92065	0	0	0	0	0.17516	0	0	0.79414	0	0.17516	0	0	0	0.17516	3.2063	0	1.6341	0	0	0	0	0	0	0.50626	0	0	0	0.17516	1.1429	1.4149	0	0.65612	0	0	0	0.50626	0	0	0
0	0	0	0	0.17075	0	0	1.3088	0	0.90209	0.33677	0	0	0	0	0.17075	0	0.17075	0.17075	0	0.33677	0	0	0	0	2.8459	0	1.3921	0	0	0	0	0.17075	0	0.33677	0	0.17075	0	0.49437	0.33677	1.4697	0	0.77727	0	0	0	0	0	0	0
0.18492	0	0	0	0.36387	0.18492	0	1.188	0	0.83092	0.36387	0	0	0	0	0.18492	0	0.18492	0.18492	0	0	0	0	0.53242	0	2.7989	0	1.4639	0	0	0	0	0	0	0.68827	0	0	0	0	0.18492	0.68827	0	1.4639	0	0	0	0	0	0	0
0.19671	0	0	0	0.56362	0	0	0.38628	0	0.19671	0.72635	0.19671	0	0	0	0.56362	0	0	0	0	0	0	0	0.56362	0	2.9052	0	1.3416	0	0	0	0	0	0	0	0	0	0.38628	0	0.19671	1.5204	0	1.6001	0	0	0	0.19671	0	0	0
0	0	0	0	2.2809	0	0	0.67401	0	0	0	0	0	0	0	0.23977	0	0	0.23977	0	0.46699	0	0	0	0	2.8886	0	0.46699	0	0	0	0	0	0	0.23977	0	0.23977	0.23977	0	1.0226	1.1681	0	0.46699	0	0	0	0	0	0	0
0	0	0	0.51989	2.1761	0	0.51989	0.26857	0	0	0	0	0	0	0	0.26857	0.26857	0	0.51989	0	0.51989	0	0	0.51989	0	3.362	0	1.8981	0	0	0.26857	0.26857	0.51989	0	0.26857	0	0.26857	0.51989	0	0.74468	0.94174	0	0.26857	0	0	0	0	0	0	0
0	0	0	0.23712	0	0.23712	0	0.85092	0	0.23712	0.85092	0	0	0	0	0.23712	0	0	0.23712	0.23712	0	0	0	0.23712	0.23712	2.5278	0	1.0139	0	0	0	0	0	0.23712	0	0	0.23712	0.23712	0	0.23712	1.2883	0	1.4049	0	0	0	0.46208	0	0	0
0.3037	0	0	0	0.75004	0.10262	0.82745	0.90101	0	0	0.10262	0.10262	0	0	0	0.3037	0	0	0.10262	0	0.20417	0	0	0.20417	0	3.9715	0	1.7792	0	0	0	0	0.20417	0	0	0	0.10262	0.58316	0.10262	0.49368	1.2725	0	0.3037	0	0	0	0	0	0	0
0	0	0	0	0.35008	0	0	0.93125	0	0.80379	0.80379	0	0	0	0	0.1777	0	0	0	0	0.1777	0	0	0.1777	0	2.8244	0	1.5791	0	0	0	0	0	0	0.51309	0	0.1777	0	0	0.1777	1.2531	0	0.93125	0	0	0	0	0	0	0
0.23372	0	0	0	2.3031	0.23372	0.45576	0.45576	0.23372	0	0	0.23372	0	0	0.23372	1.1467	0	0	1.1467	0	0.84078	0	0	0.23372	0.45576	2.8356	0	1.0026	0	0	0	0	0.23372	0	0.23372	0	0	0.23372	0.23372	0.23372	0.45576	0	0.84078	0	0	0	0	0.23372	0	0
0.28188	0	0	0	2.5374	0	0.28188	0.54403	0	0	0	0	0	0	0	0	0	0	0.28188	0	0.28188	0	0	0.97866	0	3.5015	0	1.3078	0	0	0.28188	0	0	0	0	0	0.28188	0	0	0	0.54403	0	0.28188	0	0	0	0	0	0	0
0.21608	0	0	0	2.6083	0	0	1.0825	0	0	0.21608	0	0	0	0	0.614	0	0	0.42283	0.21608	0.614	0	0	0.42283	0	3.5884	0	1.6885	0	0	0	0	0.21608	0	0	0	0.21608	0	0	0.614	0.94283	0	0.94283	0	0	0	0	0	0	0
0	0	0	0	0.26744	0	0	1.2615	0.26744	0	0.26744	0	0	0	0	0.51782	0	0.26744	0.26744	0	0.26744	0	0	0.26744	0.26744	2.9996	0	1.2615	0	0	0	0	0	0	0.51782	0	0	0	0	0	0.51782	0	1.894	0	0	0	0	0	0	0
0.83648	0	0	0	0	0	0	0.30763	0	1.5245	0.59014	0	0	0	0	0.83648	0	0	1.0476	0	0.83648	0	0	0.59014	0.30763	2.0322	0	1.6472	0	0	0	0	0	0	1.0476	0	0	0	0	0	0.59014	0	1.3863	0	0	0	0	0	0	0.30763
0.39153	0	0	0	2.4957	0	1.0191	0	0	0	0	0.39153	0	0	0	0	0	0	0.39153	0	1.2524	0	0	0.73518	0	3.0022	0	1.757	0	0	0	0	0	0	0	0	0.39153	0	0.73518	0.39153	0.73518	0	1.0191	0	0	0	0	0	0	0
0	0	0	0	2.4798	0	0	1.4841	0	0	0.34197	0.34197	0	0	0	0.34197	0	0	1.3226	0	0.34197	0	0	1.1349	0	3.6106	0	1.1349	0	0	0	0	0	0	0	0	0.34197	0	0.34197	1.4841	0.65049	0	0.91355	0	0	0	0	0	0	0
0.41564	0	0	0	1.5039	0	0	1.3063	0	0.77537	0	0	0	0	0	0	0	0	0.77537	0	0	0	0	0	0	2.9377	0	1.5039	0	0	0	0	0	0	0	0	0	0	0	0.41564	1.3063	0	0.77537	0	0	0	0	0	0.41564	0
0	0	0	0	1.4878	0	1.1383	0.6529	0	1.4878	0	0	0	0	0	0	0	0	0	0	0.6529	0	0	0	0	3.5158	0	1.4878	0	0	0	0	0	0	0	0	0	0.6529	1.1383	0.6529	0.6529	0	1.4878	0	0	0	0	0	0	0
0	0	0	0	0	0	0	1.262	0	1.262	0.74228	0	0	0	0	1.262	0	0.74228	0	0	0	0	0	0	0	3.1263	0	1.6236	0	0	0	0	0	0	0	0	0	0	0	0	0.74228	0	1.262	0	0	0	0	0	0	0
0	0	0	0	1.8184	0	0.88137	0	1.4436	0	0	0	0	0	0	0.88137	0	0.88137	0.88137	0	0	0	0	0	0	1.8184	0	1.8184	0	0	0	0	0	0	0	0	0	0	0.88137	0	1.4436	0	2.0947	0	0	0	0	0	0	0
0	0	0	0	2.7936	0	0	0.95277	0	0	0.27251	0	0	0	0	0.40286	0	0	0.64425	0	0	0	0.13752	0.27251	0.13752	3.9167	0	0.95277	0	0	0	0	0.13752	0	0.13752	0	0	0.13752	0	0.85688	0.52706	0	0.27251	0	0	0	0	0.13752	0	0
0	0	0	0	1.6538	0	0	1.2899	0	0.20831	0.20831	0	0	0	0	0.20831	0	0	0.20831	0.20831	0	0	0.20831	0.20831	0	3.707	0.20831	1.864	0	0	0	0	0	0	0	0	0	0	0.20831	0.76305	1.5735	0	1.1773	0	0	0	0	0.20831	0	0
0.21725	0	0	0	0.21725	0	0	0.42501	0.21725	0.61699	0.21725	0	0	0	0	0.79081	0	0	0.42501	0	0.42501	0	0	0.42501	0	2.8155	0	1.5254	0	0	0	0	0	0	0.61699	0	0	0	0	0	0.79081	0	0.61699	0	0	0	0	0	0	0
0	0	0	0	2.3041	0	0	0.65938	0	0	0	0	0	0	0	0.65938	0	0	0.92476	0	0.65938	0	0	0.65938	0	3.5876	0	1.336	0	0	0	0	0	0	0	0	0	0.3471	0	1.498	0.65938	0	0.3471	0	0	0	0	0	0	0
0.59973	0	0	0	3.0057	0	2.1518	1.0617	0.10586	0	0.10586	0	0	0	0	0.41243	0	0.10586	0.59973	0	0.31303	0	0	0.41243	0	3.3992	0	1.3519	0	0	0.10586	0	0	0	0.21055	0	0	0.21055	0	0.77005	0.59973	0	0.59973	0	0.10586	0	0	0	0	0
0.13146	0	0	0.13146	2.7653	0	0	0.82577	0.13146	0	0.13146	0.13146	0	0	0	0.26071	0	0	0.38587	0	0.26071	0	0	0.26071	0.26071	3.7795	0	1.9457	0	0	0	0	0.26071	0	0.13146	0	0.13146	0.50555	0.13146	1.0073	0.82577	0	0.61892	0	0.13146	0	0	0	0	0
0	0	0	0	2.26	0	1.0062	1.1277	0	0	0	0	0	0	0	0.19621	0	0	0.38534	0	0	0	0	0.38534	0.19621	3.8251	0	1.8677	0	0	0	0	0.19621	0	0	0	0	0.19621	0	0.87241	1.2382	0	0.56231	0	0	0	0	0	0	0.19621
0	0	0	0	1.8293	0.48633	0	1.1077	0	0	0	0	0	0	0	0	0	0.16779	0.48633	0	0.33107	0	0	0	0	3.3448	0	1.0031	0	0	0	0	0	0	0	0	0	0	0.16779	0.88946	0.76581	0	1.4538	0	0	0	0.16779	0	0	0
0	0	0	0.15555	1.7033	0.15555	0.30749	1.3099	0	0.94579	0.15555	0	0	0	0	0.15555	0	0	0.5899	0	0.30749	0	0	0.94579	0	3.5101	0	1.0472	0	0	0	0	0	0	0.15555	0	0.15555	0	0	0	1.2285	0	1.2285	0	0	0	0.15555	0	0	0
0	0	0	0	1.5793	0	0	1.4924	0	0.76711	0	0	0	0	0	0	0	0	0.59729	0	0.92025	0	0	0.59729	0	2.0452	0	1.8045	0	0	0	0	0	0	0	0	0	0.20961	0.41066	0	0.59729	0	1.9318	0	0	0	0	0	0.20961	0
0	0	0	0	2.6822	0	0.17651	1.5	0.17651	0	0	0.17651	0	0	0	0.92631	0	0	0.50991	0.17651	0.34781	0	0	0.79929	0	3.5699	0	1.5	0	0	0	0	0	0	0	0	0.17651	0.79929	0.17651	1.979	1.0426	0	0.92631	0	0	0	0.50991	0	0.17651	0
0.21525	0	0	0	2.572	0	0.21525	1.4221	0.21525	0	0.61186	0	0.21525	0	0	0	0	0.21525	0	0	0	0	0	0.61186	0	3.192	0	0.93995	0.21525	0	0	0	0	0	0	0	0.21525	0.21525	0.42127	0.42127	0.78465	0	0.93995	0	0	0	0	0	0	0
0.3963	0	0	0	0.89326	0	0	1.0289	0	2.0612	0.202	0	0	0	0	0.3963	0	0	0.74318	0	0.202	0	0	0.57749	0	2.9743	0	1.2632	0	0	0	0	0	0	0.202	0	0.202	0	0.202	0	1.1516	0	1.6994	0	0	0	0	0	0	0
0.23892	0	0	0	1.0198	0	2.1188	1.0198	0	0	0	0	0	0	0	0.23892	0	0	0.23892	0	0.67188	0	0	0.85625	0	2.9626	0	1.8605	0	0	0	0	0	0	0	0	0	0	0	0.46541	0.85625	0	1.1651	0	0	0	0	0	0	0
0	0	0	0	1.8408	0.21767	0.4258	1.0884	0	0	0	0	0	0	0	0.94831	0	0	0.94831	0	0.61807	0	0	0.4258	0.4258	3.4677	0	1.2144	0	0	0	0	0	0	0	0	0.4258	0	0	0.79211	0.4258	0	1.0884	0	0	0	0	0	0	0
0.21298	0	0	0	2.4932	0.41699	0.21298	1.5941	0	0	0.41699	0	0	0	0	1.0708	0	0	0.7776	0	1.0708	0	0	0.7776	0.21298	3.7894	0	1.8855	0	0	0	0	0	0	0	0	0	0.21298	0.21298	0.21298	0.7776	0	1.3093	0	0	0.21298	0	0	0	0
0.22253	0	0	0	3.2776	0	0	1.348	0	0	0.22253	0	0	0	0	0.96495	0	0	0.63049	0	0.63049	0	0	0.96495	0	3.3895	0	1.9901	0	0	0.22253	0	0.43489	0	0	0	0	0	0	0.80698	0.22253	0	0.80698	0	0	0	0.22253	0	0	0
0	0	0	0	2.1166	0.25298	0	1.3455	0	0.70675	0.70675	0	0	0	0	0	0	0	0.49137	0	0.25298	0	0	1.2135	0	2.4282	0	1.4638	0	0	0	0	0.49137	0	0	0	0	0	0	0.25298	0.49137	0	1.0652	0	0	0	0	0	0	0
0	0	0	0	0.29416	0.29416	0	1.1904	0	0.29416	0	0	0	0	0	0	0	0.29416	0.29416	0	0.29416	0	0	0	0	2.983	0	1.1904	0	0	0	0	0.29416	0	0.29416	0	0	0.29416	0	0	1.4827	0	1.0119	0	0	0	0	0	0	0
0	0	0	0	2.8414	0	0.25599	0.90604	0	0	0.25599	0	0	0	0	0.4969	0	0	0.4969	0	0.4969	0	0	0	0.71413	3.5167	0	1.7689	0	0	0.25599	0	0.25599	0	0.25599	0	0	0	0	0.25599	0.25599	0	0.90604	0	0	0	0.4969	0	0	0
0	0	0	0.28578	0.55106	0.28578	0	1.456	0	0.78569	0.78569	0	0	0	0	0.55106	0	0	0.55106	0	0.55106	0	0	0.78569	0	2.8913	0	0.98929	0	0	0	0	0	0	0.28578	0	0	0	0	0.55106	1.1658	0.28578	1.32	0	0	0	0	0	0	0
0	0.26082	0	0	2.1469	0	0	0.26082	0	0	0.26082	0	0	0	0	0.7259	0	0	0.50573	0	1.0899	0	0	0.50573	0.26082	3.566	0	0.91982	0.26082	0	0	0	0	0	0	0	0	0	0.26082	0.7259	1.6972	0	0.50573	0	0	0	0	0	0	0
0	0	0	0	2.9485	0.30222	0	0.58052	0.30222	0	0	0	0	0	0	0.30222	0	0	1.0334	0	0.30222	0	0	1.0334	0	3.5016	0	1.6303	0	0	0	0	0	0	0.30222	0	0	0	0	1.2136	1.5079	0	0.30222	0	0	0	0	0	0	0
0.42936	0	0	0	2.3719	0	1.0954	1.7037	0	0.42936	0.79794	0	0	0	0	1.0954	0	0	0.79794	0	0.42936	0	0	0.42936	0.79794	3.3135	0	1.8492	0	0	0	0	0	0	0	0	0	0	0	0	0.42936	0	1.0954	0	0	0	0	0	0	0
0	0	0	0	1.7688	0	0	1.4584	0	0	0.74305	0	0	0	0	0	0	0	1.0287	0	0.39622	0	0	0.74305	0	3.6652	0	1.263	0	0	0	0	0	0	0.39622	0	0	0.39622	0.39622	0.39622	0.39622	0	0.74305	0	0	0	0.39622	0	0	0
0	0	0	0	2.3128	0	1.5061	0.35008	0	0	0.35008	0	0	0	0	0.35008	0	0	0	0	0.35008	0	0	0	0.66454	3.5565	0	1.8845	0	0	0	0	0	0	0	0	0	0	0.35008	1.5061	0.66454	0	0.66454	0	0	0	0	0	0.35008	0
0	0	0	0	0	0	0	0.81806	0	0	0	0	0	0	0	0	0	0	0	0	0.81806	0	0	0	0	3.0461	0	1.7319	0	0	0	0	0	0	0	0	0	0	0	0	1.5627	0	1.3624	0	0	0	0	0	0	0
1.0912	0	0	0	0.62001	0	2.0857	1.4353	0	0	0	0	0	0	0	0	0	0	1.6987	0	1.6987	0	0	0	0	3.9423	0	1.4353	0	0	0	0	0	0	0	0	0	0	0	0.62001	1.4353	0	0.62001	0	0	0	0	1.0912	0	0
0	0	0	0	1.1912	0	2.2052	0.69061	0	0	0	0	0	0	0	0	0	0	0	0	0.69061	0	0	0	0	3.734	0	1.8144	0	0	0	0	0	0	0	0	0	0	0	0	0.69061	0	0	0	0	0	0	0	0	0
0	0	0	0	0	0	1.313	0.78041	0	0	0	0	0	0	0	0	0	0.78041	0	0	0	0	0	0	0	0.78041	0	1.9514	0	0	0	0	0	0	0	0	0	0	0	0	1.6788	0.78041	1.313	0	0	0	0.78041	0	0	0
0	0	0	0	2.0595	0	0	0	0	0	0	0	0	0	0	1.4113	0	0	0	0	0	0	0	0.85592	0	3.2234	0	1.784	0	0	0	0	0	0	0	0	0	0	0	0	0	0	0.85592	0	0	0	0	0	0	0
0.46379	0	0	0.11986	2.569	0.11986	0	1.2286	0.23804	0	0.11986	0	0	0	0	0.7644	0	0.11986	0.11986	0	0.6697	0	0.11986	0.56946	0	3.6118	0	1.8196	0.11986	0	0	0.11986	0	0	0.11986	0	0.11986	0	0.11986	0.56946	0.23804	0	0.35307	0	0	0	0	0	0.23804	0
0.12458	0	0	0	1.2615	0	0.24728	1.2615	0	0.36646	0	0	0	0	0	0	0	0	0.24728	0	0.48088	0	0	0.36646	0	3.5483	0	1.6465	0	0	0.12458	0	0	0	0.6927	0	0.12458	0	0	0.6927	0.88084	0	1.6465	0	0	0	0.12458	0	0	0
0.64448	0	0	0	2.9919	0	0.13757	1.3476	0	0	0.52726	0	0	0	0	0.40302	0	0	0.40302	0	0.75442	0	0	0.95307	0	3.4758	0	1.6917	0	0	0.13757	0	0	0	0.13757	0	0	0	0.13757	0.52726	1.2783	0	0.64448	0	0	0	0.27262	0.13757	0	0
0.92155	0	0	0	0.92155	0	0	1.6995	0.26142	0	0.13182	0	0	0	0	1.1691	0	0.26142	0.26142	0	0.26142	0	0.13182	0.38689	0.13182	3.0415	0	1.6016	0	0	0	0	0	0	0.13182	0	0.13182	0	0	0.13182	1.1691	0	1.1691	0	0	0	0.13182	0.13182	0	0
0.29665	0	0	0.14995	0.57058	0	0.29665	1.2781	0	1.0186	0.81115	0	0	0	0	0.14995	0	0.14995	0.81115	0	0.29665	0	0	0.43745	0	3.092	0	0.91876	0	0	0	0.29665	0	0	0	0	0	0	0.14995	0.29665	1.3534	0	1.1113	0	0	0	0.14995	0	0	0
0.26579	0	0	0	1.7153	0	0	0.83921	0	0.13406	0.26579	0	0	0	0	0.13406	0	0	0.13406	0	0.39318	0	0	0.51481	0.13406	2.966	0	1.2561	0	0	0	0	0.13406	0	0	0	0	0.13406	0	0.13406	1.5094	0	0.9339	0	0	0	0	0	0	0
0.15471	0	0	0	2.7066	0	0	1.3811	0	0	0	0	0	0	0	0.83244	0	0	0.45058	0	1.1368	0	0	0.71432	0	3.4569	0	1.7518	0	0	0	0	0	0	0	0	0.15471	0.30586	0	0.45058	0.83244	0	0.83244	0	0	0	0.15471	0.15471	0	0
0	0	0	0	0	0.14868	0	0.80544	0	0.14868	0.2942	0	0	0	0	0.14868	0	0	0.43395	0.14868	0.14868	0	0	0.2942	0.14868	3.8912	0	1.4165	0	0	0	0	0	0	0.14868	0	0	0.14868	0	0.14868	1.012	0	0.69007	0	0	0	0.14868	0	0	0
0	0	0	0	1.0224	0.17201	0	1.7417	0	0.49777	0.33918	0	0	0	0	0	0	0.17201	0.49777	0	0.64564	0	0	0.49777	0	2.4714	0	1.0224	0	0	0	0.17201	0	0	0.49777	0	0.17201	0	0	0	1.128	0	1.3152	0	0	0	0	0.33918	0	0
0	0	0	0	2.3741	0	0	1.3381	0	0	0.7379	0	0	0	0	0.46688	0	0.16065	0.46688	0	0.31733	0	0	0.46688	0	3.8039	0.16065	1.6172	0	0	0.16065	0	0.16065	0.16065	0	0	0	0	0	0.7379	0.7379	0	0.46688	0	0	0	0.16065	0	0	0
0.17329	0	0	0	2.053	0.17329	0.78699	0.91279	0	0	0.34163	0	0	0.50122	0	0.50122	0	0.17329	0.78699	0.17329	0.34163	0	0	0.34163	0.17329	3.5513	0	2.008	0	0	0	0	0	0	0.17329	0	0	0	0	0.6499	0.6499	0	0.91279	0	0	0	0	0.17329	0	0
0.17896	0	0	0.17896	1.4343	0.17896	1.3501	0.9365	0	0	0.17896	0	0	0	0	0.17896	0	0.17896	0.3525	0	0.17896	0	0.17896	0.51649	0	3.5006	0	1.5857	0	0	0	0	0.17896	0	0.17896	0	0	0.17896	0	0.51649	1.5857	0	0.51649	0	0	0	0	0	0	0
0	0	0	0	2.0269	0	0	0.83269	0	0	0.1854	0	0	0.36478	0	0.36478	0	0	0.1854	0	0.53369	0	0	0.36478	0.1854	3.6095	0	1.6186	0	0	0	0	0	0	0.1854	0	0	0	0	0.53369	1.0816	0	1.0816	0	0	0	0	0	0	0
0.30034	0	0	0	1.6243	0	0.15185	1.1216	0	0	0	0.15185	0	0	0	0.15185	0	0.15185	0.30034	0.15185	0.57717	0	0	0.57717	0.15185	4.022	0	1.7851	0	0	0	0	0	0	0.30034	0	0	0.15185	0	0.30034	0.70287	0	1.0284	0	0	0	0.15185	0	0	0
0	0	0	0	2.2689	0.19799	0.73043	1.3473	0	0	0.19799	0	0	0	0	0.73043	0	0	0.56698	0	0.3887	0	0	0.3887	0	3.425	0	1.0132	0	0	0	0.19799	0	0	0	0	0	0	0	0.73043	0.56698	0	0.56698	0	0	0	0	0	0	0
0.37821	0	0	0	0.55242	0.19246	0	1.5797	0	0	0	0	0	0	0	0.19246	0	0	0	0	0.37821	0	0	0.37821	0.19246	3.495	0	1.1119	0	0	0	0	0	0	0	0	0	0.37821	0	0	1.1119	0	0.55242	0	0	0	0.19246	0	0	0
0	0	0	0.15395	1.8934	0	0	0.93813	0.15395	0.44849	0.44849	0	0	0	0	0.44849	0	0	0.44849	0	0.71129	0	0	0.71129	0	2.9558	0	1.1328	0	0	0	0	0	0	0.15395	0	0	0.3044	0.15395	0.5844	0.82906	0	1.0391	0	0	0	0.15395	0	0	0
0	0	0	0	2.0409	0	0	0.91704	0	0.40894	0.59493	0	0	0	0	0.59493	0	0.2087	0	0	0.91704	0	0	0.40894	0	3.5886	0	1.1789	0	0	0	0	0	0	0.40894	0	0.2087	0	0	0.59493	0.59493	0	1.2915	0	0	0	0	0	0	0
0	0	0	0	1.6281	0.20269	0.3976	1.1545	0	0	0	0	0	0	0	0.20269	0	0	0.5793	0	0.20269	0	0	0	0	3.8579	0	1.5481	0	0	0	0	0	0	0.5793	0	0.20269	0.20269	0	0.3976	0.89573	0	1.1545	0	0	0	0	0	0.20269	0
0.20853	0	0	0	1.865	0.20853	0	0.59448	0.20853	0	0.59448	0	0	0	0	0.40861	0	0	0.59448	0	0	0	0	1.1782	0	3.528	0	1.5744	0	0	0	0	0	0	0.20853	0	0.20853	0	0	0.76372	1.4877	0	1.054	0	0	0	0	0	0	0
0	0	0	0	1.4415	0	0.2199	0.2199	0	0	0.62379	0	0	0	0	0	0	0	0.42999	0	1.4415	0	0	0	0	3.5182	0	1.7051	0	0	0	0	0	0	0.2199	0	0.2199	0	0	0	0.62379	0	0.62379	0	0	0	0.42999	0	0	0
0.19261	0	0	0	2.5244	0.19261	0.37849	1.2224	0	0	0.55281	0	0	0	0	0.19261	0	0	0	0	0.19261	0	0	0.19261	0	4.0084	0	0.99193	0	0	0.19261	0	0	0	0	0	0	0.71318	0	0.99193	0.55281	0	0.55281	0	0	0	0.19261	0	0	0
0	0	0	0	0	0	1.0115	1.5077	0	0	0	0	0	0	0	0	0	0.2364	0	0	0.66558	0	0	0.66558	0	3.4509	0	1.4021	0	0	0	0	0	0	0.2364	0	0	0	0	0.2364	1.4021	0	0.46074	0	0	0	0.2364	0	0	0
0.36098	0	0	0	1.915	0.1834	0.1834	0.68331	0	0	0	0	0	0	0	0.1834	0.1834	0	0.36098	0	0.68331	0	0	0.82525	0.52837	3.3606	0	1.1811	0	0	0	0.1834	0	0	0	0	0.1834	0.1834	0	0	0.82525	0	1.2803	0	0	0	0	0	0	0
0.20601	0	0	0	0.75583	0	0.75583	0.90754	0.20601	0.40387	0.40387	0	0	0	0	0	0	0	0.58794	0	0	0	0	0.20601	0	3.1825	0	2.2667	0	0	0	0	0	0	0	0	0.40387	0	0	0.40387	1.0443	0	0.40387	0	0	0	0	0	0	0
0.45485	0.23323	0	0	1.7613	0	0.23323	1.145	0	0	0.23323	0	0	0	0	0.23323	0	0	0.65761	0	0.65761	0	0	0.23323	0	3.2733	0	0.23323	0	0	0	0.23323	0	0	0.23323	0	0.23323	0	0	0	0.45485	0	1.6797	0	0	0	0	0	0	0
0.26993	0	0	0	0.52237	0	0	1.4038	0.26993	0	0.52237	0.26993	0	0	0	0	0	0	0.74796	0	0.74796	0	0	0	0	2.8953	0	1.1181	0	0	0	0	0	0	0	0	0	0	0.26993	0.94556	0.94556	0	1.4038	0	0	0	0	0.26993	0	0
0	0	0	0	1.9041	0.27022	0.27022	0.74865	0	0	0.27022	0	0	0	0	0	0	0	0	0	0.94637	0	0	0.27022	0	3.6601	0	1.6329	0	0	0	0	0	0	0.27022	0	0.27022	0	0	0.52289	1.119	0	0.74865	0	0	0	0.27022	0	0.27022	0
0	0	0.22868	0	2.4914	0	0.82566	0.9858	0	0.22868	0	0	0	0	0	0.22868	0	0.22868	0.44639	0	0.44639	0	0	0.9858	0	3.6216	0	1.7425	0	0	0	0	0	0	0	0	0.22868	0	0	0.44639	1.6611	0	0.22868	0	0	0	0	0	0	0
0	0	0	0	0.59197	0.30865	0.59197	1.2318	0	0	0.30865	0	0	0	0	1.6504	0	0	0.59197	0	0	0	0	0.59197	0	2.7953	0	1.5276	0	0	0	0	0	0	0.30865	0	0	0	0	0	0.59197	0	1.3893	0	0	0	0	0	0	0
0	0	0	0	0.28896	0	0.28896	0.55678	0	0	0	0	0	0	0	0	0	0	0	0	1.1752	0	0	0.28896	0	3.2512	0	1.3299	0	0	0	0	0	0	0.28896	0	0	0	0	0.55678	1.4662	0	0.99792	0	0	0	0	0	0	0
0.52289	0	0	0	0.27022	0.27022	0.52289	0.74865	0	0.27022	0	0	0	0	0	0.52289	0	0.27022	0	0	0.52289	0	0	0	0.27022	3.3683	0	1.4048	0	0	0	0	0	0	0.27022	0	0	0	0	0.74865	0	0	0.27022	0	0.27022	0	0	0	0	0
0	0	0	0	0.81806	0	0	1.6221	0	0	0.29963	0	0	0	0	0.81806	0	0	1.0265	0	0.57591	0	0	0.29963	0	2.9712	0.29963	1.3624	0	0	0	0	0	0	0	0	0	0	0	0.29963	1.6221	0.29963	0.81806	0	0	0	0	0	0	0
0	0	0	0	1.0418	0	0	1.2227	0	0.3054	0.83138	0	0	0	0	0	0	0.3054	1.0418	0	0.3054	0	0	0.3054	0.3054	3.213	0	1.6403	0	0	0	0	0	0	0	0	0	0	0	0	1.0418	0	0.3054	0	0	0	0	0	0	0
0	0	0	0	3.1281	0	0	0.97658	0	0	0.7008	0	0	0	0	0.7008	0	0	0.7008	0	0.97658	0	0	0.7008	0.37121	3.5325	0	1.3975	0	0	0	0	0	0	0.7008	0	0.37121	0.37121	0	1.2054	1.2054	0	0	0	0	0	0.7008	0	0	0
0	0	0	0	0.79298	0	0	1.3296	0	0	0	0	0	0	0	0	0	0.28888	0.79298	0	0.55663	0	0	0.79298	0	3.2953	0	1.1749	0	0	0	0	0	0	0	0	0.55663	0	0	0.28888	0.99769	0	0.99769	0	0	0	0	0	0	0
0	0	0	0	1.9082	0	0	1.2742	0.40118	0	0	0	0	0	0	0	0	0	0	0	0.75135	0	0	0	0	3.1406	0	1.0389	0	0	0	0	0	0	0.75135	0	0	0.40118	0.40118	0	1.0389	0	1.0389	0	0	0	0	0	0	0
0	0	0	0	0	0	0	1.3628	0	0	0.94718	0	0	0	0	0	0	0	0.35744	0	0	0	0	0	0.35744	2.9074	0	1.1726	0	0	0	0	0	0	0	0	0	0	0	0	0.94718	0	0.35744	0	0	0	0	0	0	0
0	0	0	0	2.3744	0	0.399	1.465	0	0	0	0	0	0	0	0.399	0	0	1.2693	0	0	0	0	0.7477	0	3.7902	0	0.7477	0	0	0	0	0	0	0	0	0	0.399	0	1.0344	0.7477	0	0	0	0	0	0	0.399	0	0
0	0	0	0	0.633	0	1.4563	0.633	0	0	0.633	0	0	0	0	0	0	0	0.633	0	0.633	0	0	0	0	3.0765	0	0	0	0	0	0	0	0	0.633	0	0	0.633	0	0.633	1.7206	0	0.633	0	0.633	0	0	0	0	0
0	0	0	0.16029	0.96829	0	0	1.071	0	0.96829	0.4659	0	0	0	0	0.31664	0	0	0.16029	0	0	0	0	0	0	3.225	0	1.071	0	0	0	0	0	0	0.16029	0	0.16029	0	0	0.31664	1.166	0	1.166	0	0	0	0	0	0	0
0	0	0	0	2.5716	0	0	0.81459	0	0	0.81459	0.15071	0	0	0	0	0	0	0.57323	0	0.15071	0	0	0.29814	0	3.4403	0	1.6736	0	0	0	0	0	0	0	0	0	0.29814	0	0.69828	0.57323	0	0	0	0	0	0.15071	0.15071	0.15071	0
0.17473	0	0	0	0	0.17473	0	0	0.17473	0.17473	0	0	0	0	0	0	0	0	0.3444	0.17473	0.3444	0	0.17473	0.17473	0.17473	3.0989	0	1.7566	0	0	0.17473	0	0	0	0	0	0	0	0	0.3444	1.2387	0	0.3444	0	0	0	0	0	0	0
0	0	0	0	0.5531	0	0	0.71354	0	0.19272	0.71354	0	0	0	0	0.19272	0	0	0.19272	0	0.71354	0	0	0.19272	0.5531	3.3977	0	1.8504	0	0	0	0	0	0	0.85968	0	0	0.19272	0.19272	0	1.113	0	1.581	0	0	0	0	0	0	0
0	0	0	0	0.27604	0	0	1.2893	0	0.53346	0.27604	0	0	0	0	0	0	0	0.96257	0	0.7626	0	0	0.53346	0	3.3517	0	1.2893	0	0	0	0	0	0	0.27604	0	0.27604	0	0	0.53346	0.96257	0	1.1367	0	0	0	0	0	0	0
0	0	0	0	0.7377	0	0	1.2558	0	0.26568	0	0	0	0	0	0	0	0.26568	0.7377	0	0.51462	0	0	0.26568	0.26568	3.4409	0	1.105	0	0	0	0	0	0	0.26568	0	0	0	0	0	1.2558	0	0.51462	0	0	0	0.26568	0	0	0
0	0	0	0.3138	1.8768	0.3138	0	0.85059	0	0	0	0	0	0	0	0	0	0	0.3138	0	0.3138	0	0	0.3138	0	3.9076	0	1.7768	0	0	0	0	0	0	0	0	0	0	0	0.3138	1.5432	0	0.3138	0	0	0	0	0	0	0
0	0	0	0	0.32546	0	0	0.87692	0	0	0.32546	0	0	0	0	0	0	0	0	0	0	0	0	0.62165	0	2.3062	0	0.62165	0	0	0	0	0	0	0.32546	0	0	0	0	0	0.87692	0	0.62165	0	0	0	0.32546	0	0	0
0	0	0	0	0.7382	0.7382	0	1.8883	0	0.7382	0.7382	0	0	0	0.7382	1.2565	0	0	0	0	0	0	0	0.7382	0	2.5642	0	1.2565	0	0	0	0	0	0	0	0	0	0	0	0	1.6176	0	1.6176	0	0	0	0	0	0	0
[truncated: 3 more rows]
[truncated: 872 more columns]

## Sheet: Colon3
1500004A13Rik	1700008P02Rik	1700017I07Rik	1810022K09Rik	1810065E05Rik	2010003K11Rik	2010109I03Rik	2200002D01Rik	2310061I04Rik	2310079G19Rik	2610528A11Rik	2810417H13Rik	4833422C13Rik	4921524J17Rik	4930404N11Rik	4931406C07Rik	5330417C22Rik	9430076C15Rik	Abcb1a	Abcc1	Abcg2	Abhd14a	Abhd18	Acox1	Acpp	Actb	Actn1	Actn4	Adamts15	Adamts7	Adamtsl2	Adamtsl5	Adap1	Adgrg3	Adh1	Adsl	Agpat1	Agpat2	Agr2	Ahcyl2	Ahnak	Ahnak2	Aldh2	Alox5ap	Aloxe3	Amotl1	Anapc13	Ankle2	Ankra2	Ankrd28
[truncated: 538 more rows]
[truncated: 872 more columns]

[truncated: 2 more sheets: Pancreas1, Pancreas2]
